# Supplementary material for: Seasonal activities of the phyllosphere microbiome of perennial crops
Source: Nat Commun. 2023 Feb 23;14:1039. doi: 10.1038/s41467-023-36515-y (PMC9950430; doi:10.1038/s41467-023-36515-y)
Supplement: Supplementary file 4 — Supplementary Data 1 [file 41467_2023_36515_MOESM4_ESM.csv]

sample_name	collection_date	time	datetime_POSIXct	organism	isolate	env_broad_scale	env_local_scale	env_medium	geo_loc_name	isolation_source	lat_lon	air_temp_c	site_type	rep	plant	treatment	time_zone	latitude	longitude	altitude	site_name	city	state	country	SPNL_date	pH	lime_index	P_ppm	K_ppm	Ca_ppm	Mg_ppm	organic_matter	NO3N_ppm	NH4_ppm	soil_moisture_percent	soil_temp_10cm	LDMC_mg_per_g	nitrogen_percent	carbon_percent	carbon_per_nitrogen	height_mean_cm	mass_per_leaf_g	date_phenology_assessed	phenology_emergence	phenology_leaves_full_size	phenology_herbivore_damage	phenology_open_flowers	phenology_ripe_seeds	phenology_leaf_wilting
G5R1_MAIN_09MAY2016	5/9/16	12:00:00	1462766400	not applicable	not applicable	Terrestrial Biome [ENVO_00000446]	Area of cropland [ENVO_01000892]	agricultural soil [ENVO_00002259] | plant matter [ENVO_01001121]	USA: Hickory Corners, Michigan	Switchgrass leaf	42.39 N 85.37 W	13.7	Agricultural	1	switchgrass	standard fertilization	GMT - 5:00	42.39	-85.37	286	Kellogg Biological Station	Hickory Corners	Michigan	United States	10/13/17	6.5	73	26	79	856	123	2.3	2.1	6.3	13.05	13.7	194	3.3345	43.668	13.1	56	0.153	5/6/16	TRUE	FALSE	FALSE	FALSE	FALSE	FALSE
G5R2_MAIN_09MAY2016	5/9/16	14:43:00	1462766400	not applicable	not applicable	Terrestrial Biome [ENVO_00000446]	Area of cropland [ENVO_01000892]	agricultural soil [ENVO_00002259] | plant matter [ENVO_01001121]	USA: Hickory Corners, Michigan	Switchgrass leaf	42.39 N 85.37 W	14.6	Agricultural	2	switchgrass	standard fertilization	GMT - 5:00	42.39	-85.37	286	Kellogg Biological Station	Hickory Corners	Michigan	United States	10/13/17	6.1	74	11	51	805	112	2.1	1.4	5	11.4	14.5	251	2.0002	42.8709	21.43	56	0.044	NA	NA	NA	NA	NA	NA	NA
G5R3_MAIN_09MAY2016	5/9/16	15:26:00	1462766400	not applicable	not applicable	Terrestrial Biome [ENVO_00000446]	Area of cropland [ENVO_01000892]	agricultural soil [ENVO_00002259] | plant matter [ENVO_01001121]	USA: Hickory Corners, Michigan	Switchgrass leaf	42.39 N 85.37 W	15.3	Agricultural	3	switchgrass	standard fertilization	GMT - 5:00	42.39	-85.37	286	Kellogg Biological Station	Hickory Corners	Michigan	United States	10/13/17	6.3	72	11	62	931	112	2.5	3.3	4.2	13.58	14.4	236	3.1377	44.0049	14.02	56	0.08	NA	NA	NA	NA	NA	NA	NA
G5R4_MAIN_09MAY2016	5/9/16	13:56:00	1462766400	not applicable	not applicable	Terrestrial Biome [ENVO_00000446]	Area of cropland [ENVO_01000892]	agricultural soil [ENVO_00002259] | plant matter [ENVO_01001121]	USA: Hickory Corners, Michigan	Switchgrass leaf	42.39 N 85.37 W	15.2	Agricultural	4	switchgrass	standard fertilization	GMT - 5:00	42.39	-85.37	286	Kellogg Biological Station	Hickory Corners	Michigan	United States	10/13/17	6.3	74	22	108	878	144	2.4	2.1	4.8	12.41	15.5	238	3.4059	42.9539	12.61	56	0.065	NA	NA	NA	NA	NA	NA	NA
G5R1_NF_09MAY2016	5/9/16	12:00:00	1462766400	not applicable	not applicable	Terrestrial Biome [ENVO_00000446]	Area of cropland [ENVO_01000892]	agricultural soil [ENVO_00002259] | plant matter [ENVO_01001121]	USA: Hickory Corners, Michigan	Switchgrass leaf	42.39 N 85.37 W	13.7	Agricultural	1	switchgrass	nitrogen free	GMT - 5:00	42.39	-85.37	286	Kellogg Biological Station	Hickory Corners	Michigan	United States	10/13/17	6.5	72	16	64	898	124	2.4	1.3	5.7	12.39	13.7	282	1.9946	42.8906	21.5	56	0.073	NA	NA	NA	NA	NA	NA	NA
G5R2_NF_09MAY2016	5/9/16	14:43:00	1462766400	not applicable	not applicable	Terrestrial Biome [ENVO_00000446]	Area of cropland [ENVO_01000892]	agricultural soil [ENVO_00002259] | plant matter [ENVO_01001121]	USA: Hickory Corners, Michigan	Switchgrass leaf	42.39 N 85.37 W	14.6	Agricultural	2	switchgrass	nitrogen free	GMT - 5:00	42.39	-85.37	286	Kellogg Biological Station	Hickory Corners	Michigan	United States	10/13/17	6.4	74	13	60	838	115	2.2	0.9	4	12.1	14.5	220	2.4787	43.8159	17.68	56	0.073	NA	NA	NA	NA	NA	NA	NA
G5R3_NF_09MAY2016	5/9/16	15:26:00	1462766400	not applicable	not applicable	Terrestrial Biome [ENVO_00000446]	Area of cropland [ENVO_01000892]	agricultural soil [ENVO_00002259] | plant matter [ENVO_01001121]	USA: Hickory Corners, Michigan	Switchgrass leaf	42.39 N 85.37 W	15.3	Agricultural	3	switchgrass	nitrogen free	GMT - 5:00	42.39	-85.37	286	Kellogg Biological Station	Hickory Corners	Michigan	United States	10/13/17	6.7	72	13	72	1010	130	2.5	1.5	3.7	14.95	14.4	231	1.6216	27.8987	17.2	56	0.194	NA	NA	NA	NA	NA	NA	NA
G5R4_NF_09MAY2016	5/9/16	13:56:00	1462766400	not applicable	not applicable	Terrestrial Biome [ENVO_00000446]	Area of cropland [ENVO_01000892]	agricultural soil [ENVO_00002259] | plant matter [ENVO_01001121]	USA: Hickory Corners, Michigan	Switchgrass leaf	42.39 N 85.37 W	15.2	Agricultural	4	switchgrass	nitrogen free	GMT - 5:00	42.39	-85.37	286	Kellogg Biological Station	Hickory Corners	Michigan	United States	10/13/17	6.4	74	22	94	827	134	2.3	0.9	6	11.53	15.5	189	2.9221	43.0218	14.72	56	0.164	NA	NA	NA	NA	NA	NA	NA
G6R1_MAIN_09MAY2016	5/9/16	13:06:00	1462766400	not applicable	not applicable	Terrestrial Biome [ENVO_00000446]	Area of cropland [ENVO_01000892]	agricultural soil [ENVO_00002259] | plant matter [ENVO_01001121]	USA: Hickory Corners, Michigan	Switchgrass leaf	42.39 N 85.37 W	14.9	Agricultural	1	miscanthus	standard fertilization	GMT - 5:00	42.39	-85.37	286	Kellogg Biological Station	Hickory Corners	Michigan	United States	10/13/17	6.1	72	30	60	787	107	2.2	4	9.8	12.12	12.5	222	3.2377	42.436	13.11	91	1.091	5/6/16	TRUE	FALSE	FALSE	FALSE	FALSE	FALSE
G6R2_MAIN_09MAY2016	5/9/16	15:03:00	1462766400	not applicable	not applicable	Terrestrial Biome [ENVO_00000446]	Area of cropland [ENVO_01000892]	agricultural soil [ENVO_00002259] | plant matter [ENVO_01001121]	USA: Hickory Corners, Michigan	Switchgrass leaf	42.39 N 85.37 W	16.1	Agricultural	2	miscanthus	standard fertilization	GMT - 5:00	42.39	-85.37	286	Kellogg Biological Station	Hickory Corners	Michigan	United States	10/13/17	6.4	73	19	48	865	96	2.4	5.3	4.6	14.38	12.6	227	3.1648	42.5268	13.44	91	0.513	NA	NA	NA	NA	NA	NA	NA
G6R3_MAIN_09MAY2016	5/9/16	15:46:00	1462766400	not applicable	not applicable	Terrestrial Biome [ENVO_00000446]	Area of cropland [ENVO_01000892]	agricultural soil [ENVO_00002259] | plant matter [ENVO_01001121]	USA: Hickory Corners, Michigan	Switchgrass leaf	42.39 N 85.37 W	15.4	Agricultural	3	miscanthus	standard fertilization	GMT - 5:00	42.39	-85.37	286	Kellogg Biological Station	Hickory Corners	Michigan	United States	10/13/17	6.1	71	28	57	864	112	2.4	4.8	7.1	11.61	12.9	253	3.2647	42.5358	13.03	91	0.587	NA	NA	NA	NA	NA	NA	NA
G6R4_MAIN_09MAY2016	5/9/16	13:56:00	1462766400	not applicable	not applicable	Terrestrial Biome [ENVO_00000446]	Area of cropland [ENVO_01000892]	agricultural soil [ENVO_00002259] | plant matter [ENVO_01001121]	USA: Hickory Corners, Michigan	Switchgrass leaf	42.39 N 85.37 W	15.1	Agricultural	4	miscanthus	standard fertilization	GMT - 5:00	42.39	-85.37	286	Kellogg Biological Station	Hickory Corners	Michigan	United States	10/13/17	6.5	73	43	130	930	142	2.4	4.4	4.8	14.26	15.5	222	2.6228	43.8217	16.71	91	0.478	NA	NA	NA	NA	NA	NA	NA
G6R1_NF_09MAY2016	5/9/16	16:04:00	1462766400	not applicable	not applicable	Terrestrial Biome [ENVO_00000446]	Area of cropland [ENVO_01000892]	agricultural soil [ENVO_00002259] | plant matter [ENVO_01001121]	USA: Hickory Corners, Michigan	Switchgrass leaf	42.39 N 85.37 W	15.6	Agricultural	1	miscanthus	nitrogen free	GMT - 5:00	42.39	-85.37	286	Kellogg Biological Station	Hickory Corners	Michigan	United States	10/13/17	6.6	73	24	60	923	119	2.4	2.1	8.5	14.33	12.4	193	2.8487	42.8368	15.04	91	0.441	NA	NA	NA	NA	NA	NA	NA
G6R2_NF_09MAY2016	5/9/16	13:06:00	1462766400	not applicable	not applicable	Terrestrial Biome [ENVO_00000446]	Area of cropland [ENVO_01000892]	agricultural soil [ENVO_00002259] | plant matter [ENVO_01001121]	USA: Hickory Corners, Michigan	Switchgrass leaf	42.39 N 85.37 W	14.9	Agricultural	2	miscanthus	nitrogen free	GMT - 5:00	42.39	-85.37	286	Kellogg Biological Station	Hickory Corners	Michigan	United States	10/13/17	6.3	73	17	49	770	95	2.4	1.5	7	15.16	12.5	207	2.8905	42.464	14.69	91	0.544	NA	NA	NA	NA	NA	NA	NA
G6R3_NF_09MAY2016	5/9/16	15:03:00	1462766400	not applicable	not applicable	Terrestrial Biome [ENVO_00000446]	Area of cropland [ENVO_01000892]	agricultural soil [ENVO_00002259] | plant matter [ENVO_01001121]	USA: Hickory Corners, Michigan	Switchgrass leaf	42.39 N 85.37 W	16.1	Agricultural	3	miscanthus	nitrogen free	GMT - 5:00	42.39	-85.37	286	Kellogg Biological Station	Hickory Corners	Michigan	United States	10/13/17	6.4	72	19	69	1076	140	2.5	4.6	5.1	14.12	12.6	205	2.9027	42.0902	14.5	91	0.257	NA	NA	NA	NA	NA	NA	NA
G6R4_NF_09MAY2016	5/9/16	15:46:00	1462766400	not applicable	not applicable	Terrestrial Biome [ENVO_00000446]	Area of cropland [ENVO_01000892]	agricultural soil [ENVO_00002259] | plant matter [ENVO_01001121]	USA: Hickory Corners, Michigan	Switchgrass leaf	42.39 N 85.37 W	15.4	Agricultural	4	miscanthus	nitrogen free	GMT - 5:00	42.39	-85.37	286	Kellogg Biological Station	Hickory Corners	Michigan	United States	10/13/17	6.5	73	28	102	996	144	2.8	5.3	4.4	16.29	12.9	226	3.4211	42.8998	12.54	91	0.352	NA	NA	NA	NA	NA	NA	NA
G5R1_MAIN_31MAY2016	5/31/16	11:42:00	1464667200	not applicable	not applicable	Terrestrial Biome [ENVO_00000446]	Area of cropland [ENVO_01000892]	agricultural soil [ENVO_00002259] | plant matter [ENVO_01001121]	USA: Hickory Corners, Michigan	Switchgrass leaf	42.39 N 85.37 W	25.5	Agricultural	1	switchgrass	standard fertilization	GMT - 5:00	42.39	-85.37	286	Kellogg Biological Station	Hickory Corners	Michigan	United States	3/18/17	6.7	72	43	81	875	112	2.3	3.7	7.1	6.8	24	252	2.4779	45.1044	18.2	58	0.694	6/3/16	TRUE	FALSE	FALSE	FALSE	FALSE	FALSE
G5R2_MAIN_31MAY2016	5/31/16	13:26:00	1464667200	not applicable	not applicable	Terrestrial Biome [ENVO_00000446]	Area of cropland [ENVO_01000892]	agricultural soil [ENVO_00002259] | plant matter [ENVO_01001121]	USA: Hickory Corners, Michigan	Switchgrass leaf	42.39 N 85.37 W	25.6	Agricultural	2	switchgrass	standard fertilization	GMT - 5:00	42.39	-85.37	286	Kellogg Biological Station	Hickory Corners	Michigan	United States	3/18/17	6.6	71	18	61	834	105	2	4	6.3	8.6	22	245	2.4658	45.4308	18.42	58	0.504	NA	NA	NA	NA	NA	NA	NA
G5R3_MAIN_31MAY2016	5/31/16	14:13:00	1464667200	not applicable	not applicable	Terrestrial Biome [ENVO_00000446]	Area of cropland [ENVO_01000892]	agricultural soil [ENVO_00002259] | plant matter [ENVO_01001121]	USA: Hickory Corners, Michigan	Switchgrass leaf	42.39 N 85.37 W	27.2	Agricultural	3	switchgrass	standard fertilization	GMT - 5:00	42.39	-85.37	286	Kellogg Biological Station	Hickory Corners	Michigan	United States	3/18/17	6.5	72	16	68	1091	118	2.6	6.2	4.5	9.6	22	236	2.5851	45.2263	17.49	58	0.55	NA	NA	NA	NA	NA	NA	NA
G5R4_MAIN_31MAY2016	5/31/16	12:37:00	1464667200	not applicable	not applicable	Terrestrial Biome [ENVO_00000446]	Area of cropland [ENVO_01000892]	agricultural soil [ENVO_00002259] | plant matter [ENVO_01001121]	USA: Hickory Corners, Michigan	Switchgrass leaf	42.39 N 85.37 W	30.1	Agricultural	4	switchgrass	standard fertilization	GMT - 5:00	42.39	-85.37	286	Kellogg Biological Station	Hickory Corners	Michigan	United States	3/18/17	6.6	71	37	127	894	129	2.3	6	3.6	8.3	22.5	234	2.4482	45.1259	18.43	58	0.659	NA	NA	NA	NA	NA	NA	NA
G5R1_NF_31MAY2016	5/31/16	11:42:00	1464667200	not applicable	not applicable	Terrestrial Biome [ENVO_00000446]	Area of cropland [ENVO_01000892]	agricultural soil [ENVO_00002259] | plant matter [ENVO_01001121]	USA: Hickory Corners, Michigan	Switchgrass leaf	42.39 N 85.37 W	25.5	Agricultural	1	switchgrass	nitrogen free	GMT - 5:00	42.39	-85.37	286	Kellogg Biological Station	Hickory Corners	Michigan	United States	3/18/17	6.7	73	23	64	903	104	2.4	2.6	6.6	11.1	24	255	2.2266	45.1101	20.26	58	2.809	NA	NA	NA	NA	NA	NA	NA
G5R2_NF_31MAY2016	5/31/16	13:26:00	1464667200	not applicable	not applicable	Terrestrial Biome [ENVO_00000446]	Area of cropland [ENVO_01000892]	agricultural soil [ENVO_00002259] | plant matter [ENVO_01001121]	USA: Hickory Corners, Michigan	Switchgrass leaf	42.39 N 85.37 W	25.6	Agricultural	2	switchgrass	nitrogen free	GMT - 5:00	42.39	-85.37	286	Kellogg Biological Station	Hickory Corners	Michigan	United States	3/18/17	6.9	NA	17	59	953	109	2.5	1.4	5.4	10.3	22	272	2.3509	45.5185	19.36	58	2.852	NA	NA	NA	NA	NA	NA	NA
G5R3_NF_31MAY2016	5/31/16	14:13:00	1464667200	not applicable	not applicable	Terrestrial Biome [ENVO_00000446]	Area of cropland [ENVO_01000892]	agricultural soil [ENVO_00002259] | plant matter [ENVO_01001121]	USA: Hickory Corners, Michigan	Switchgrass leaf	42.39 N 85.37 W	27.2	Agricultural	3	switchgrass	nitrogen free	GMT - 5:00	42.39	-85.37	286	Kellogg Biological Station	Hickory Corners	Michigan	United States	3/18/17	6.5	71	20	87	973	107	2.7	2.6	5	12.6	22	229	2.9671	44.7661	15.09	58	2.834	NA	NA	NA	NA	NA	NA	NA
G5R4_NF_31MAY2016	5/31/16	12:37:00	1464667200	not applicable	not applicable	Terrestrial Biome [ENVO_00000446]	Area of cropland [ENVO_01000892]	agricultural soil [ENVO_00002259] | plant matter [ENVO_01001121]	USA: Hickory Corners, Michigan	Switchgrass leaf	42.39 N 85.37 W	30.1	Agricultural	4	switchgrass	nitrogen free	GMT - 5:00	42.39	-85.37	286	Kellogg Biological Station	Hickory Corners	Michigan	United States	3/18/17	6.7	72	32	90	814	107	2.2	2	4.5	9.3	22.5	238	1.5377	44.4911	28.93	58	3.14	NA	NA	NA	NA	NA	NA	NA
G6R1_MAIN_31MAY2016	5/31/16	12:08:00	1464667200	not applicable	not applicable	Terrestrial Biome [ENVO_00000446]	Area of cropland [ENVO_01000892]	agricultural soil [ENVO_00002259] | plant matter [ENVO_01001121]	USA: Hickory Corners, Michigan	Switchgrass leaf	42.39 N 85.37 W	30.1	Agricultural	1	miscanthus	standard fertilization	GMT - 5:00	42.39	-85.37	286	Kellogg Biological Station	Hickory Corners	Michigan	United States	9/27/17	6.1	69	33	45	957	141	1.9	4.8	7	8.24	22.5	237	2.8639	45.6485	15.94	111	0.514	6/3/16	TRUE	FALSE	FALSE	FALSE	FALSE	FALSE
G6R2_MAIN_31MAY2016	5/31/16	13:47:00	1464667200	not applicable	not applicable	Terrestrial Biome [ENVO_00000446]	Area of cropland [ENVO_01000892]	agricultural soil [ENVO_00002259] | plant matter [ENVO_01001121]	USA: Hickory Corners, Michigan	Switchgrass leaf	42.39 N 85.37 W	26.6	Agricultural	2	miscanthus	standard fertilization	GMT - 5:00	42.39	-85.37	286	Kellogg Biological Station	Hickory Corners	Michigan	United States	9/27/17	6.3	69	22	35	861	116	2	2.8	6.4	11.07	22.8	257	2.6624	45.6746	17.16	111	0.522	NA	NA	NA	NA	NA	NA	NA
G6R3_MAIN_31MAY2016	5/31/16	14:40:00	1464667200	not applicable	not applicable	Terrestrial Biome [ENVO_00000446]	Area of cropland [ENVO_01000892]	agricultural soil [ENVO_00002259] | plant matter [ENVO_01001121]	USA: Hickory Corners, Michigan	Switchgrass leaf	42.39 N 85.37 W	27.2	Agricultural	3	miscanthus	standard fertilization	GMT - 5:00	42.39	-85.37	286	Kellogg Biological Station	Hickory Corners	Michigan	United States	9/27/17	5.7	69	25	45	864	128	2.1	4.8	5.4	8.27	24.7	282	2.9115	45.6254	15.67	111	0.644	NA	NA	NA	NA	NA	NA	NA
G6R4_MAIN_31MAY2016	5/31/16	12:55:00	1464667200	not applicable	not applicable	Terrestrial Biome [ENVO_00000446]	Area of cropland [ENVO_01000892]	agricultural soil [ENVO_00002259] | plant matter [ENVO_01001121]	USA: Hickory Corners, Michigan	Switchgrass leaf	42.39 N 85.37 W	25.6	Agricultural	4	miscanthus	standard fertilization	GMT - 5:00	42.39	-85.37	286	Kellogg Biological Station	Hickory Corners	Michigan	United States	9/27/17	5.8	69	37	79	762	134	2.2	4.2	3.7	2.57	20	234	2.9314	45.9733	15.68	111	0.378	NA	NA	NA	NA	NA	NA	NA
G6R1_NF_31MAY2016	5/31/16	12:08:00	1464667200	not applicable	not applicable	Terrestrial Biome [ENVO_00000446]	Area of cropland [ENVO_01000892]	agricultural soil [ENVO_00002259] | plant matter [ENVO_01001121]	USA: Hickory Corners, Michigan	Switchgrass leaf	42.39 N 85.37 W	30.1	Agricultural	1	miscanthus	nitrogen free	GMT - 5:00	42.39	-85.37	286	Kellogg Biological Station	Hickory Corners	Michigan	United States	9/27/17	6.2	69	23	59	924	149	2.2	1.1	4.6	13.19	22.5	250	2.159	44.259	20.5	111	2.199	NA	NA	NA	NA	NA	NA	NA
G6R2_NF_31MAY2016	5/31/16	13:47:00	1464667200	not applicable	not applicable	Terrestrial Biome [ENVO_00000446]	Area of cropland [ENVO_01000892]	agricultural soil [ENVO_00002259] | plant matter [ENVO_01001121]	USA: Hickory Corners, Michigan	Switchgrass leaf	42.39 N 85.37 W	26.6	Agricultural	2	miscanthus	nitrogen free	GMT - 5:00	42.39	-85.37	286	Kellogg Biological Station	Hickory Corners	Michigan	United States	9/27/17	6.1	69	21	53	806	141	2.1	1.4	6.1	12.01	22.8	267	2.1454	44.2143	20.61	111	2.111	NA	NA	NA	NA	NA	NA	NA
G6R3_NF_31MAY2016	5/31/16	14:40:00	1464667200	not applicable	not applicable	Terrestrial Biome [ENVO_00000446]	Area of cropland [ENVO_01000892]	agricultural soil [ENVO_00002259] | plant matter [ENVO_01001121]	USA: Hickory Corners, Michigan	Switchgrass leaf	42.39 N 85.37 W	27.2	Agricultural	3	miscanthus	nitrogen free	GMT - 5:00	42.39	-85.37	286	Kellogg Biological Station	Hickory Corners	Michigan	United States	9/27/17	6.1	69	23	60	941	158	2.6	2.1	4.3	11.56	24.7	269	2.6513	46.5278	17.55	111	2.573	NA	NA	NA	NA	NA	NA	NA
G6R4_NF_31MAY2016	5/31/16	12:55:00	1464667200	not applicable	not applicable	Terrestrial Biome [ENVO_00000446]	Area of cropland [ENVO_01000892]	agricultural soil [ENVO_00002259] | plant matter [ENVO_01001121]	USA: Hickory Corners, Michigan	Switchgrass leaf	42.39 N 85.37 W	25.6	Agricultural	4	miscanthus	nitrogen free	GMT - 5:00	42.39	-85.37	286	Kellogg Biological Station	Hickory Corners	Michigan	United States	9/27/17	6.3	69	31	79	979	154	2.8	3.4	7.1	13.52	20	271	2.3257	44.8141	19.27	111	2.198	NA	NA	NA	NA	NA	NA	NA
G5R1_MAIN_20JUN2016	6/20/16	11:44:00	1466395200	not applicable	not applicable	Terrestrial Biome [ENVO_00000446]	Area of cropland [ENVO_01000892]	agricultural soil [ENVO_00002259] | plant matter [ENVO_01001121]	USA: Hickory Corners, Michigan	Switchgrass leaf	42.39 N 85.37 W	35.5	Agricultural	1	switchgrass	standard fertilization	GMT - 5:00	42.39	-85.37	286	Kellogg Biological Station	Hickory Corners	Michigan	United States	10/10/17	6.3	73	22	59	780	126	2.1	0.7	2.2	7.59	23.5	328	1.9265	45.0537	23.39	112	1.04	6/17/16	TRUE	FALSE	FALSE	FALSE	FALSE	FALSE
G5R2_MAIN_20JUN2016	6/20/16	12:35:00	1466395200	not applicable	not applicable	Terrestrial Biome [ENVO_00000446]	Area of cropland [ENVO_01000892]	agricultural soil [ENVO_00002259] | plant matter [ENVO_01001121]	USA: Hickory Corners, Michigan	Switchgrass leaf	42.39 N 85.37 W	28.2	Agricultural	2	switchgrass	standard fertilization	GMT - 5:00	42.39	-85.37	286	Kellogg Biological Station	Hickory Corners	Michigan	United States	10/10/17	6.1	71	16	52	750	135	2.4	0.4	2.7	6.63	24.2	320	1.8838	45.5922	24.2	112	0.894	NA	NA	NA	NA	NA	NA	NA
G5R3_MAIN_20JUN2016	6/20/16	13:19:00	1466395200	not applicable	not applicable	Terrestrial Biome [ENVO_00000446]	Area of cropland [ENVO_01000892]	agricultural soil [ENVO_00002259] | plant matter [ENVO_01001121]	USA: Hickory Corners, Michigan	Switchgrass leaf	42.39 N 85.37 W	27.1	Agricultural	3	switchgrass	standard fertilization	GMT - 5:00	42.39	-85.37	286	Kellogg Biological Station	Hickory Corners	Michigan	United States	10/10/17	6.1	72	14	62	971	149	2.7	0.7	3.3	9.08	22.4	309	2.0215	42.1181	20.84	112	0.987	NA	NA	NA	NA	NA	NA	NA
G5R4_MAIN_20JUN2016	6/20/16	14:05:00	1466395200	not applicable	not applicable	Terrestrial Biome [ENVO_00000446]	Area of cropland [ENVO_01000892]	agricultural soil [ENVO_00002259] | plant matter [ENVO_01001121]	USA: Hickory Corners, Michigan	Switchgrass leaf	42.39 N 85.37 W	28.2	Agricultural	4	switchgrass	standard fertilization	GMT - 5:00	42.39	-85.37	286	Kellogg Biological Station	Hickory Corners	Michigan	United States	10/10/17	6	70	34	116	779	151	3	2.1	3.3	5.24	24.2	334	1.7893	45.3521	25.35	112	1.032	NA	NA	NA	NA	NA	NA	NA
G5R1_NF_20JUN2016	6/20/16	11:44:00	1466395200	not applicable	not applicable	Terrestrial Biome [ENVO_00000446]	Area of cropland [ENVO_01000892]	agricultural soil [ENVO_00002259] | plant matter [ENVO_01001121]	USA: Hickory Corners, Michigan	Switchgrass leaf	42.39 N 85.37 W	35.5	Agricultural	1	switchgrass	nitrogen free	GMT - 5:00	42.39	-85.37	286	Kellogg Biological Station	Hickory Corners	Michigan	United States	10/10/17	6.7	74	22	62	875	126	2.3	0.8	2.5	8.34	23.5	334	1.3485	44.84	33.25	112	2.593	NA	NA	NA	NA	NA	NA	NA
G5R2_NF_20JUN2016	6/20/16	12:35:00	1466395200	not applicable	not applicable	Terrestrial Biome [ENVO_00000446]	Area of cropland [ENVO_01000892]	agricultural soil [ENVO_00002259] | plant matter [ENVO_01001121]	USA: Hickory Corners, Michigan	Switchgrass leaf	42.39 N 85.37 W	28.2	Agricultural	2	switchgrass	nitrogen free	GMT - 5:00	42.39	-85.37	286	Kellogg Biological Station	Hickory Corners	Michigan	United States	10/10/17	6.1	71	15	57	782	120	2.4	0.4	3.9	8.72	24.2	346	1.3269	45.0347	33.94	112	2.615	NA	NA	NA	NA	NA	NA	NA
G5R3_NF_20JUN2016	6/20/16	13:19:00	1466395200	not applicable	not applicable	Terrestrial Biome [ENVO_00000446]	Area of cropland [ENVO_01000892]	agricultural soil [ENVO_00002259] | plant matter [ENVO_01001121]	USA: Hickory Corners, Michigan	Switchgrass leaf	42.39 N 85.37 W	27.1	Agricultural	3	switchgrass	nitrogen free	GMT - 5:00	42.39	-85.37	286	Kellogg Biological Station	Hickory Corners	Michigan	United States	10/10/17	6.4	73	16	82	1021	141	2.7	1	3.1	9.7	22.4	339	1.4667	45.3641	30.93	112	3.097	NA	NA	NA	NA	NA	NA	NA
G5R4_NF_20JUN2016	6/20/16	14:05:00	1466395200	not applicable	not applicable	Terrestrial Biome [ENVO_00000446]	Area of cropland [ENVO_01000892]	agricultural soil [ENVO_00002259] | plant matter [ENVO_01001121]	USA: Hickory Corners, Michigan	Switchgrass leaf	42.39 N 85.37 W	28.2	Agricultural	4	switchgrass	nitrogen free	GMT - 5:00	42.39	-85.37	286	Kellogg Biological Station	Hickory Corners	Michigan	United States	10/10/17	6.2	71	30	95	897	141	2.9	0.2	3.6	6.8	24.2	353	1.3614	45.1816	33.19	112	2.68	NA	NA	NA	NA	NA	NA	NA
G6R1_MAIN_20JUN2016	6/20/16	12:05:00	1466395200	not applicable	not applicable	Terrestrial Biome [ENVO_00000446]	Area of cropland [ENVO_01000892]	agricultural soil [ENVO_00002259] | plant matter [ENVO_01001121]	USA: Hickory Corners, Michigan	Switchgrass leaf	42.39 N 85.37 W	34.4	Agricultural	1	miscanthus	standard fertilization	GMT - 5:00	42.39	-85.37	286	Kellogg Biological Station	Hickory Corners	Michigan	United States	10/10/17	5.4	71	30	47	728	115	2.5	16.3	23.9	6.3	24.8	283	2.1145	45.9912	21.75	213	0.79	6/17/16	TRUE	FALSE	FALSE	FALSE	FALSE	FALSE
G6R2_MAIN_20JUN2016	6/20/16	12:50:00	1466395200	not applicable	not applicable	Terrestrial Biome [ENVO_00000446]	Area of cropland [ENVO_01000892]	agricultural soil [ENVO_00002259] | plant matter [ENVO_01001121]	USA: Hickory Corners, Michigan	Switchgrass leaf	42.39 N 85.37 W	27.6	Agricultural	2	miscanthus	standard fertilization	GMT - 5:00	42.39	-85.37	286	Kellogg Biological Station	Hickory Corners	Michigan	United States	10/10/17	6	70	20	30	783	92	2.5	1.4	2.7	7.25	23.5	265	2.4001	45.3555	18.9	213	0.855	NA	NA	NA	NA	NA	NA	NA
G6R3_MAIN_20JUN2016	6/20/16	13:38:00	1466395200	not applicable	not applicable	Terrestrial Biome [ENVO_00000446]	Area of cropland [ENVO_01000892]	agricultural soil [ENVO_00002259] | plant matter [ENVO_01001121]	USA: Hickory Corners, Michigan	Switchgrass leaf	42.39 N 85.37 W	27.6	Agricultural	3	miscanthus	standard fertilization	GMT - 5:00	42.39	-85.37	286	Kellogg Biological Station	Hickory Corners	Michigan	United States	10/10/17	5.6	71	32	58	786	127	2.5	5.1	2.1	5.32	22.9	241	1.8421	45.6785	24.8	213	0.969	NA	NA	NA	NA	NA	NA	NA
G6R4_MAIN_20JUN2016	6/20/16	14:21:00	1466395200	not applicable	not applicable	Terrestrial Biome [ENVO_00000446]	Area of cropland [ENVO_01000892]	agricultural soil [ENVO_00002259] | plant matter [ENVO_01001121]	USA: Hickory Corners, Michigan	Switchgrass leaf	42.39 N 85.37 W	27.9	Agricultural	4	miscanthus	standard fertilization	GMT - 5:00	42.39	-85.37	286	Kellogg Biological Station	Hickory Corners	Michigan	United States	10/10/17	5.7	68	49	183	870	144	2.9	15.7	7.3	12.79	20.8	237	2.0523	45.7758	22.3	213	0.735	NA	NA	NA	NA	NA	NA	NA
G6R1_NF_20JUN2016	6/20/16	12:05:00	1466395200	not applicable	not applicable	Terrestrial Biome [ENVO_00000446]	Area of cropland [ENVO_01000892]	agricultural soil [ENVO_00002259] | plant matter [ENVO_01001121]	USA: Hickory Corners, Michigan	Switchgrass leaf	42.39 N 85.37 W	34.4	Agricultural	1	miscanthus	nitrogen free	GMT - 5:00	42.39	-85.37	286	Kellogg Biological Station	Hickory Corners	Michigan	United States	10/10/17	5.9	72	23	51	798	134	2.8	0.4	3.8	7.99	24.8	247	1.6338	44.912	27.49	213	2.027	NA	NA	NA	NA	NA	NA	NA
G6R2_NF_20JUN2016	6/20/16	12:50:00	1466395200	not applicable	not applicable	Terrestrial Biome [ENVO_00000446]	Area of cropland [ENVO_01000892]	agricultural soil [ENVO_00002259] | plant matter [ENVO_01001121]	USA: Hickory Corners, Michigan	Switchgrass leaf	42.39 N 85.37 W	27.6	Agricultural	2	miscanthus	nitrogen free	GMT - 5:00	42.39	-85.37	286	Kellogg Biological Station	Hickory Corners	Michigan	United States	10/10/17	6.2	71	20	51	865	141	2.7	0.7	4.7	8.24	23.5	270	1.912	45.2745	23.68	213	2.197	NA	NA	NA	NA	NA	NA	NA
G6R3_NF_20JUN2016	6/20/16	13:38:00	1466395200	not applicable	not applicable	Terrestrial Biome [ENVO_00000446]	Area of cropland [ENVO_01000892]	agricultural soil [ENVO_00002259] | plant matter [ENVO_01001121]	USA: Hickory Corners, Michigan	Switchgrass leaf	42.39 N 85.37 W	27.6	Agricultural	3	miscanthus	nitrogen free	GMT - 5:00	42.39	-85.37	286	Kellogg Biological Station	Hickory Corners	Michigan	United States	10/10/17	6.4	73	18	54	1073	171	2.6	0.7	2.5	7.19	22.9	312	1.7584	45.6862	25.98	213	2.553	NA	NA	NA	NA	NA	NA	NA
G6R4_NF_20JUN2016	6/20/16	14:21:00	1466395200	not applicable	not applicable	Terrestrial Biome [ENVO_00000446]	Area of cropland [ENVO_01000892]	agricultural soil [ENVO_00002259] | plant matter [ENVO_01001121]	USA: Hickory Corners, Michigan	Switchgrass leaf	42.39 N 85.37 W	27.9	Agricultural	4	miscanthus	nitrogen free	GMT - 5:00	42.39	-85.37	286	Kellogg Biological Station	Hickory Corners	Michigan	United States	10/10/17	6.3	70	27	68	939	162	2.8	1.1	5.3	9.73	20.8	273	1.9355	45.1923	23.35	213	2.856	NA	NA	NA	NA	NA	NA	NA
G5R1_MAIN_12JUL2016	7/12/16	11:20:00	1468296000	not applicable	not applicable	Terrestrial Biome [ENVO_00000446]	Area of cropland [ENVO_01000892]	agricultural soil [ENVO_00002259] | plant matter [ENVO_01001121]	USA: Hickory Corners, Michigan	Switchgrass leaf	42.39 N 85.37 W	32.2	Agricultural	1	switchgrass	standard fertilization	GMT - 5:00	42.39	-85.37	286	Kellogg Biological Station	Hickory Corners	Michigan	United States	3/18/17	6	70	32	80	736	107	2.3	7.8	4.3	5.7	24.4	322	1.3709	45.0752	32.88	162.56	1.014	7/15/16	TRUE	FALSE	FALSE	FALSE	FALSE	FALSE
G5R2_MAIN_12JUL2016	7/12/16	11:57:00	1468296000	not applicable	not applicable	Terrestrial Biome [ENVO_00000446]	Area of cropland [ENVO_01000892]	agricultural soil [ENVO_00002259] | plant matter [ENVO_01001121]	USA: Hickory Corners, Michigan	Switchgrass leaf	42.39 N 85.37 W	33.6	Agricultural	2	switchgrass	standard fertilization	GMT - 5:00	42.39	-85.37	286	Kellogg Biological Station	Hickory Corners	Michigan	United States	3/18/17	6.4	71	20	66	700	104	2.6	5.4	10.9	7.5	25.4	342	1.3342	45.2078	33.88	162.56	0.82	NA	NA	NA	NA	NA	NA	NA
G5R3_MAIN_12JUL2016	7/12/16	13:08:00	1468296000	not applicable	not applicable	Terrestrial Biome [ENVO_00000446]	Area of cropland [ENVO_01000892]	agricultural soil [ENVO_00002259] | plant matter [ENVO_01001121]	USA: Hickory Corners, Michigan	Switchgrass leaf	42.39 N 85.37 W	31.4	Agricultural	3	switchgrass	standard fertilization	GMT - 5:00	42.39	-85.37	286	Kellogg Biological Station	Hickory Corners	Michigan	United States	3/18/17	5.9	69	19	79	820	119	3.1	3.2	4.9	5.8	25.5	344	1.447	45.3191	31.32	162.56	0.93	NA	NA	NA	NA	NA	NA	NA
G5R4_MAIN_12JUL2016	7/12/16	13:45:00	1468296000	not applicable	not applicable	Terrestrial Biome [ENVO_00000446]	Area of cropland [ENVO_01000892]	agricultural soil [ENVO_00002259] | plant matter [ENVO_01001121]	USA: Hickory Corners, Michigan	Switchgrass leaf	42.39 N 85.37 W	33.1	Agricultural	4	switchgrass	standard fertilization	GMT - 5:00	42.39	-85.37	286	Kellogg Biological Station	Hickory Corners	Michigan	United States	3/18/17	6.5	71	38	122	726	119	2.6	7.4	6.8	4.8	29.5	336	1.0099	33.8473	33.52	162.56	1.051	NA	NA	NA	NA	NA	NA	NA
G5R1_NF_12JUL2016	7/12/16	11:15:00	1468296000	not applicable	not applicable	Terrestrial Biome [ENVO_00000446]	Area of cropland [ENVO_01000892]	agricultural soil [ENVO_00002259] | plant matter [ENVO_01001121]	USA: Hickory Corners, Michigan	Switchgrass leaf	42.39 N 85.37 W	38.7	Agricultural	1	switchgrass	nitrogen free	GMT - 5:00	42.39	-85.37	286	Kellogg Biological Station	Hickory Corners	Michigan	United States	3/18/17	6.5	71	31	85	905	129	2.7	1.6	2.5	6.4	24	338	1.2056	44.8801	37.23	162.56	3.556	NA	NA	NA	NA	NA	NA	NA
G5R2_NF_12JUL2016	7/12/16	11:53:00	1468296000	not applicable	not applicable	Terrestrial Biome [ENVO_00000446]	Area of cropland [ENVO_01000892]	agricultural soil [ENVO_00002259] | plant matter [ENVO_01001121]	USA: Hickory Corners, Michigan	Switchgrass leaf	42.39 N 85.37 W	31.5	Agricultural	2	switchgrass	nitrogen free	GMT - 5:00	42.39	-85.37	286	Kellogg Biological Station	Hickory Corners	Michigan	United States	3/18/17	6.8	NA	23	80	850	117	3	1.2	3.8	4.8	24.7	349	1.2687	45.3309	35.73	162.56	3.746	NA	NA	NA	NA	NA	NA	NA
G5R3_NF_12JUL2016	7/12/16	13:01:00	1468296000	not applicable	not applicable	Terrestrial Biome [ENVO_00000446]	Area of cropland [ENVO_01000892]	agricultural soil [ENVO_00002259] | plant matter [ENVO_01001121]	USA: Hickory Corners, Michigan	Switchgrass leaf	42.39 N 85.37 W	31.2	Agricultural	3	switchgrass	nitrogen free	GMT - 5:00	42.39	-85.37	286	Kellogg Biological Station	Hickory Corners	Michigan	United States	3/18/17	6.4	71	20	78	968	122	3.2	1.4	4.8	6.7	26.5	331	1.2688	45.2186	35.64	162.56	3.306	NA	NA	NA	NA	NA	NA	NA
G5R4_NF_12JUL2016	7/12/16	13:40:00	1468296000	not applicable	not applicable	Terrestrial Biome [ENVO_00000446]	Area of cropland [ENVO_01000892]	agricultural soil [ENVO_00002259] | plant matter [ENVO_01001121]	USA: Hickory Corners, Michigan	Switchgrass leaf	42.39 N 85.37 W	38.4	Agricultural	4	switchgrass	nitrogen free	GMT - 5:00	42.39	-85.37	286	Kellogg Biological Station	Hickory Corners	Michigan	United States	3/18/17	7	NA	38	124	997	119	2.7	1.3	3.1	4	31.2	363	1.0679	45.2878	42.41	162.56	3.888	NA	NA	NA	NA	NA	NA	NA
G6R1_MAIN_12JUL2016	7/12/16	11:32:00	1468296000	not applicable	not applicable	Terrestrial Biome [ENVO_00000446]	Area of cropland [ENVO_01000892]	agricultural soil [ENVO_00002259] | plant matter [ENVO_01001121]	USA: Hickory Corners, Michigan	Switchgrass leaf	42.39 N 85.37 W	31.9	Agricultural	1	miscanthus	standard fertilization	GMT - 5:00	42.39	-85.37	286	Kellogg Biological Station	Hickory Corners	Michigan	United States	9/27/17	6	69	40	68	783	132	2.1	8.3	17.9	4.32	23	329	1.6581	45.585	27.49	233.68	0.794	7/15/16	TRUE	FALSE	FALSE	FALSE	FALSE	FALSE
G6R2_MAIN_12JUL2016	7/12/16	12:14:00	1468296000	not applicable	not applicable	Terrestrial Biome [ENVO_00000446]	Area of cropland [ENVO_01000892]	agricultural soil [ENVO_00002259] | plant matter [ENVO_01001121]	USA: Hickory Corners, Michigan	Switchgrass leaf	42.39 N 85.37 W	33.7	Agricultural	2	miscanthus	standard fertilization	GMT - 5:00	42.39	-85.37	286	Kellogg Biological Station	Hickory Corners	Michigan	United States	9/27/17	5.6	68	26	39	710	104	2.2	4.9	2.7	4.76	26.3	350	1.6206	45.6527	28.17	233.68	0.867	NA	NA	NA	NA	NA	NA	NA
G6R3_MAIN_12JUL2016	7/12/16	13:25:00	1468296000	not applicable	not applicable	Terrestrial Biome [ENVO_00000446]	Area of cropland [ENVO_01000892]	agricultural soil [ENVO_00002259] | plant matter [ENVO_01001121]	USA: Hickory Corners, Michigan	Switchgrass leaf	42.39 N 85.37 W	32.8	Agricultural	3	miscanthus	standard fertilization	GMT - 5:00	42.39	-85.37	286	Kellogg Biological Station	Hickory Corners	Michigan	United States	9/27/17	5.5	68	36	58	747	120	2.1	8.1	7.4	3.84	26.8	377	1.8707	46.543	24.88	233.68	0.934	NA	NA	NA	NA	NA	NA	NA
G6R4_MAIN_12JUL2016	7/12/16	14:00:00	1468296000	not applicable	not applicable	Terrestrial Biome [ENVO_00000446]	Area of cropland [ENVO_01000892]	agricultural soil [ENVO_00002259] | plant matter [ENVO_01001121]	USA: Hickory Corners, Michigan	Switchgrass leaf	42.39 N 85.37 W	36.3	Agricultural	4	miscanthus	standard fertilization	GMT - 5:00	42.39	-85.37	286	Kellogg Biological Station	Hickory Corners	Michigan	United States	9/27/17	5.7	68	44	160	812	146	2.9	9.6	3.8	6.95	24.7	318	1.3949	45.4981	32.62	233.68	0.913	NA	NA	NA	NA	NA	NA	NA
G6R1_NF_12JUL2016	7/12/16	11:34:00	1468296000	not applicable	not applicable	Terrestrial Biome [ENVO_00000446]	Area of cropland [ENVO_01000892]	agricultural soil [ENVO_00002259] | plant matter [ENVO_01001121]	USA: Hickory Corners, Michigan	Switchgrass leaf	42.39 N 85.37 W	30.3	Agricultural	1	miscanthus	nitrogen free	GMT - 5:00	42.39	-85.37	286	Kellogg Biological Station	Hickory Corners	Michigan	United States	9/27/17	6.1	69	32	59	821	144	2.6	0.5	3.7	5.7	24.9	314	1.3526	45.2556	33.46	233.68	3.003	NA	NA	NA	NA	NA	NA	NA
G6R2_NF_12JUL2016	7/12/16	12:24:00	1468296000	not applicable	not applicable	Terrestrial Biome [ENVO_00000446]	Area of cropland [ENVO_01000892]	agricultural soil [ENVO_00002259] | plant matter [ENVO_01001121]	USA: Hickory Corners, Michigan	Switchgrass leaf	42.39 N 85.37 W	32.6	Agricultural	2	miscanthus	nitrogen free	GMT - 5:00	42.39	-85.37	286	Kellogg Biological Station	Hickory Corners	Michigan	United States	9/27/17	5.9	69	20	41	735	116	2.3	0.7	3.3	4.58	25.4	328	1.5644	45.4903	29.08	233.68	3.241	NA	NA	NA	NA	NA	NA	NA
G6R3_NF_12JUL2016	7/12/16	13:19:00	1468296000	not applicable	not applicable	Terrestrial Biome [ENVO_00000446]	Area of cropland [ENVO_01000892]	agricultural soil [ENVO_00002259] | plant matter [ENVO_01001121]	USA: Hickory Corners, Michigan	Switchgrass leaf	42.39 N 85.37 W	34.8	Agricultural	3	miscanthus	nitrogen free	GMT - 5:00	42.39	-85.37	286	Kellogg Biological Station	Hickory Corners	Michigan	United States	9/27/17	6.3	69	21	68	1064	158	2.5	3.5	6.3	4.45	26.8	339	1.4153	45.4397	32.11	233.68	3.351	NA	NA	NA	NA	NA	NA	NA
G6R4_NF_12JUL2016	7/12/16	14:10:00	1468296000	not applicable	not applicable	Terrestrial Biome [ENVO_00000446]	Area of cropland [ENVO_01000892]	agricultural soil [ENVO_00002259] | plant matter [ENVO_01001121]	USA: Hickory Corners, Michigan	Switchgrass leaf	42.39 N 85.37 W	40.4	Agricultural	4	miscanthus	nitrogen free	GMT - 5:00	42.39	-85.37	286	Kellogg Biological Station	Hickory Corners	Michigan	United States	9/27/17	6	69	35	71	801	150	2.7	0.9	2.3	5.92	28.9	287	1.1003	45.4071	41.27	233.68	3.076	NA	NA	NA	NA	NA	NA	NA
G5R1_MAIN_01AUG2016	8/1/16	11:32:00	1470024000	not applicable	not applicable	Terrestrial Biome [ENVO_00000446]	Area of cropland [ENVO_01000892]	agricultural soil [ENVO_00002259] | plant matter [ENVO_01001121]	USA: Hickory Corners, Michigan	Switchgrass leaf	42.39 N 85.37 W	27	Agricultural	1	switchgrass	standard fertilization	GMT - 5:00	42.39	-85.37	286	Kellogg Biological Station	Hickory Corners	Michigan	United States	10/3/17	6.3	72	16	56	761	94	1.8	1.2	2.9	12.28	21.6	440	1.4577	45.5692	31.26	180.34	0.696	7/26/16	TRUE	TRUE	FALSE	TRUE	FALSE	FALSE
G5R2_MAIN_01AUG2016	8/1/16	12:02:00	1470024000	not applicable	not applicable	Terrestrial Biome [ENVO_00000446]	Area of cropland [ENVO_01000892]	agricultural soil [ENVO_00002259] | plant matter [ENVO_01001121]	USA: Hickory Corners, Michigan	Switchgrass leaf	42.39 N 85.37 W	22.7	Agricultural	2	switchgrass	standard fertilization	GMT - 5:00	42.39	-85.37	286	Kellogg Biological Station	Hickory Corners	Michigan	United States	10/3/17	6	72	12	66	740	110	2.1	1.2	4.3	13.49	26	437	1.5144	45.5953	30.11	180.34	0.611	NA	NA	NA	NA	NA	NA	NA
G5R3_MAIN_01AUG2016	8/1/16	13:25:00	1470024000	not applicable	not applicable	Terrestrial Biome [ENVO_00000446]	Area of cropland [ENVO_01000892]	agricultural soil [ENVO_00002259] | plant matter [ENVO_01001121]	USA: Hickory Corners, Michigan	Switchgrass leaf	42.39 N 85.37 W	28	Agricultural	3	switchgrass	standard fertilization	GMT - 5:00	42.39	-85.37	286	Kellogg Biological Station	Hickory Corners	Michigan	United States	10/3/17	6.3	72	8	67	960	128	2.3	1.5	2.7	13.71	21.6	418	1.7556	45.8841	26.14	180.34	0.591	NA	NA	NA	NA	NA	NA	NA
G5R4_MAIN_01AUG2016	8/1/16	14:11:00	1470024000	not applicable	not applicable	Terrestrial Biome [ENVO_00000446]	Area of cropland [ENVO_01000892]	agricultural soil [ENVO_00002259] | plant matter [ENVO_01001121]	USA: Hickory Corners, Michigan	Switchgrass leaf	42.39 N 85.37 W	28	Agricultural	4	switchgrass	standard fertilization	GMT - 5:00	42.39	-85.37	286	Kellogg Biological Station	Hickory Corners	Michigan	United States	10/3/17	6.1	73	18	109	819	142	2.2	2.1	2.9	11.86	23.2	418	1.8887	45.5439	24.11	180.34	0.584	NA	NA	NA	NA	NA	NA	NA
G5R1_NF_01AUG2016	8/1/16	11:32:00	1470024000	not applicable	not applicable	Terrestrial Biome [ENVO_00000446]	Area of cropland [ENVO_01000892]	agricultural soil [ENVO_00002259] | plant matter [ENVO_01001121]	USA: Hickory Corners, Michigan	Switchgrass leaf	42.39 N 85.37 W	27	Agricultural	1	switchgrass	nitrogen free	GMT - 5:00	42.39	-85.37	286	Kellogg Biological Station	Hickory Corners	Michigan	United States	10/3/17	6.6	73	16	73	894	133	2	0.6	3.9	13.82	21.6	423	1.3433	44.849	33.39	180.34	3.271	NA	NA	NA	NA	NA	NA	NA
G5R2_NF_01AUG2016	8/1/16	12:02:00	1470024000	not applicable	not applicable	Terrestrial Biome [ENVO_00000446]	Area of cropland [ENVO_01000892]	agricultural soil [ENVO_00002259] | plant matter [ENVO_01001121]	USA: Hickory Corners, Michigan	Switchgrass leaf	42.39 N 85.37 W	22.7	Agricultural	2	switchgrass	nitrogen free	GMT - 5:00	42.39	-85.37	286	Kellogg Biological Station	Hickory Corners	Michigan	United States	10/3/17	6.1	73	9	66	821	118	1.9	0.2	3.2	12.98	26	477	1.5426	45.4351	29.45	180.34	3.276	NA	NA	NA	NA	NA	NA	NA
G5R3_NF_01AUG2016	8/1/16	13:25:00	1470024000	not applicable	not applicable	Terrestrial Biome [ENVO_00000446]	Area of cropland [ENVO_01000892]	agricultural soil [ENVO_00002259] | plant matter [ENVO_01001121]	USA: Hickory Corners, Michigan	Switchgrass leaf	42.39 N 85.37 W	28	Agricultural	3	switchgrass	nitrogen free	GMT - 5:00	42.39	-85.37	286	Kellogg Biological Station	Hickory Corners	Michigan	United States	10/3/17	6.5	72	14	104	930	125	2.4	2	3.9	15.65	21.6	179	1.2879	45.5872	35.4	180.34	1.18	NA	NA	NA	NA	NA	NA	NA
G5R4_NF_01AUG2016	8/1/16	14:11:00	1470024000	not applicable	not applicable	Terrestrial Biome [ENVO_00000446]	Area of cropland [ENVO_01000892]	agricultural soil [ENVO_00002259] | plant matter [ENVO_01001121]	USA: Hickory Corners, Michigan	Switchgrass leaf	42.39 N 85.37 W	28	Agricultural	4	switchgrass	nitrogen free	GMT - 5:00	42.39	-85.37	286	Kellogg Biological Station	Hickory Corners	Michigan	United States	10/3/17	6	73	20	99	768	135	2.1	0.8	3.4	12.81	23.2	441	1.4285	45.0125	31.51	180.34	1.023	NA	NA	NA	NA	NA	NA	NA
G6R1_MAIN_01AUG2016	8/1/16	11:50:00	1470024000	not applicable	not applicable	Terrestrial Biome [ENVO_00000446]	Area of cropland [ENVO_01000892]	agricultural soil [ENVO_00002259] | plant matter [ENVO_01001121]	USA: Hickory Corners, Michigan	Switchgrass leaf	42.39 N 85.37 W	24.3	Agricultural	1	miscanthus	standard fertilization	GMT - 5:00	42.39	-85.37	286	Kellogg Biological Station	Hickory Corners	Michigan	United States	10/3/17	6.2	72	20	50	849	123	1.8	2.5	3.7	10.6	20.8	368	1.7343	46.051	26.55	241.3	0.745	7/26/16	TRUE	FALSE	FALSE	FALSE	FALSE	FALSE
G6R2_MAIN_01AUG2016	8/1/16	12:43:00	1470024000	not applicable	not applicable	Terrestrial Biome [ENVO_00000446]	Area of cropland [ENVO_01000892]	agricultural soil [ENVO_00002259] | plant matter [ENVO_01001121]	USA: Hickory Corners, Michigan	Switchgrass leaf	42.39 N 85.37 W	20.9	Agricultural	2	miscanthus	standard fertilization	GMT - 5:00	42.39	-85.37	286	Kellogg Biological Station	Hickory Corners	Michigan	United States	10/3/17	6.1	73	19	51	800	96	2.2	2.1	3.7	12.98	26	351	1.8822	46.1877	24.54	241.3	0.545	NA	NA	NA	NA	NA	NA	NA
G6R3_MAIN_01AUG2016	8/1/16	13:43:00	1470024000	not applicable	not applicable	Terrestrial Biome [ENVO_00000446]	Area of cropland [ENVO_01000892]	agricultural soil [ENVO_00002259] | plant matter [ENVO_01001121]	USA: Hickory Corners, Michigan	Switchgrass leaf	42.39 N 85.37 W	28	Agricultural	3	miscanthus	standard fertilization	GMT - 5:00	42.39	-85.37	286	Kellogg Biological Station	Hickory Corners	Michigan	United States	10/3/17	6.1	71	22	73	814	113	2.2	2.3	2.2	11.78	22.8	949	1.3814	45.8037	33.16	241.3	1.427	NA	NA	NA	NA	NA	NA	NA
G6R4_MAIN_01AUG2016	8/1/16	14:04:00	1470024000	not applicable	not applicable	Terrestrial Biome [ENVO_00000446]	Area of cropland [ENVO_01000892]	agricultural soil [ENVO_00002259] | plant matter [ENVO_01001121]	USA: Hickory Corners, Michigan	Switchgrass leaf	42.39 N 85.37 W	28	Agricultural	4	miscanthus	standard fertilization	GMT - 5:00	42.39	-85.37	286	Kellogg Biological Station	Hickory Corners	Michigan	United States	10/3/17	6.1	72	34	97	766	140	2.3	3.3	3.2	14.01	20.8	1133	1.7474	46.3424	26.52	241.3	0.516	NA	NA	NA	NA	NA	NA	NA
G6R1_NF_01AUG2016	8/1/16	11:50:00	1470024000	not applicable	not applicable	Terrestrial Biome [ENVO_00000446]	Area of cropland [ENVO_01000892]	agricultural soil [ENVO_00002259] | plant matter [ENVO_01001121]	USA: Hickory Corners, Michigan	Switchgrass leaf	42.39 N 85.37 W	24.3	Agricultural	1	miscanthus	nitrogen free	GMT - 5:00	42.39	-85.37	286	Kellogg Biological Station	Hickory Corners	Michigan	United States	10/3/17	6.2	72	18	75	875	137	2.3	1.6	3.7	13.4	20.8	356	1.4489	45.5957	31.47	241.3	2.901	NA	NA	NA	NA	NA	NA	NA
G6R2_NF_01AUG2016	8/1/16	12:43:00	1470024000	not applicable	not applicable	Terrestrial Biome [ENVO_00000446]	Area of cropland [ENVO_01000892]	agricultural soil [ENVO_00002259] | plant matter [ENVO_01001121]	USA: Hickory Corners, Michigan	Switchgrass leaf	42.39 N 85.37 W	20.9	Agricultural	2	miscanthus	nitrogen free	GMT - 5:00	42.39	-85.37	286	Kellogg Biological Station	Hickory Corners	Michigan	United States	10/3/17	6.4	73	16	48	772	101	2.2	2	2.5	13.21	26	370	1.7439	45.7886	26.26	241.3	2.671	NA	NA	NA	NA	NA	NA	NA
G6R3_NF_01AUG2016	8/1/16	13:43:00	1470024000	not applicable	not applicable	Terrestrial Biome [ENVO_00000446]	Area of cropland [ENVO_01000892]	agricultural soil [ENVO_00002259] | plant matter [ENVO_01001121]	USA: Hickory Corners, Michigan	Switchgrass leaf	42.39 N 85.37 W	28	Agricultural	3	miscanthus	nitrogen free	GMT - 5:00	NA	-85.37	286	Kellogg Biological Station	Hickory Corners	Michigan	United States	10/3/17	5.9	71	17	72	864	130	2.6	1.7	3.5	13.33	22.8	363	1.5858	45.6346	28.78	241.3	3.13	NA	NA	NA	NA	NA	NA	NA
G6R4_NF_01AUG2016	8/1/16	14:04:00	1470024000	not applicable	not applicable	Terrestrial Biome [ENVO_00000446]	Area of cropland [ENVO_01000892]	agricultural soil [ENVO_00002259] | plant matter [ENVO_01001121]	USA: Hickory Corners, Michigan	Switchgrass leaf	42.39 N 85.37 W	28	Agricultural	4	miscanthus	nitrogen free	GMT - 5:00	NA	-85.37	286	Kellogg Biological Station	Hickory Corners	Michigan	United States	10/3/17	6.4	73	25	88	841	133	2.3	1.9	3.6	13.46	20.8	322	1.4259	45.5058	31.91	241.3	3.599	NA	NA	NA	NA	NA	NA	NA
G5R1_MAIN_22AUG2016	8/22/16	11:04:00	1471838400	not applicable	not applicable	Terrestrial Biome [ENVO_00000446]	Area of cropland [ENVO_01000892]	agricultural soil [ENVO_00002259] | plant matter [ENVO_01001121]	USA: Hickory Corners, Michigan	Switchgrass leaf	42.39 N 85.37 W	24.1	Agricultural	1	switchgrass	standard fertilization	GMT - 5:00	NA	-85.37	286	Kellogg Biological Station	Hickory Corners	Michigan	United States	9/26/17	6.5	73	25	60	880	90	1.5	5	13.6	13.29	20.1	401	1.6472	46.0693	27.97	203.2	0.474	8/26/16	TRUE	TRUE	FALSE	TRUE	TRUE	TRUE
G5R2_MAIN_22AUG2016	8/22/16	12:18:00	1471838400	not applicable	not applicable	Terrestrial Biome [ENVO_00000446]	Area of cropland [ENVO_01000892]	agricultural soil [ENVO_00002259] | plant matter [ENVO_01001121]	USA: Hickory Corners, Michigan	Switchgrass leaf	42.39 N 85.37 W	24.7	Agricultural	2	switchgrass	standard fertilization	GMT - 5:00	NA	-85.37	286	Kellogg Biological Station	Hickory Corners	Michigan	United States	9/26/17	6.3	69	14	39	908	122	1.3	1.6	4.9	13.46	20.8	384	1.7358	45.7595	26.36	203.2	0.521	NA	NA	NA	NA	NA	NA	NA
G5R3_MAIN_22AUG2016	8/22/16	13:04:00	1471838400	not applicable	not applicable	Terrestrial Biome [ENVO_00000446]	Area of cropland [ENVO_01000892]	agricultural soil [ENVO_00002259] | plant matter [ENVO_01001121]	USA: Hickory Corners, Michigan	Switchgrass leaf	42.39 N 85.37 W	15.1	Agricultural	3	switchgrass	standard fertilization	GMT - 5:00	NA	-85.37	286	Kellogg Biological Station	Hickory Corners	Michigan	United States	9/26/17	6.5	73	11	46	1070	123	1.4	1.6	3.2	15.08	20.6	390	1.633	45.7778	28.03	203.2	0.616	NA	NA	NA	NA	NA	NA	NA
G5R4_MAIN_22AUG2016	8/22/16	14:03:00	1471838400	not applicable	not applicable	Terrestrial Biome [ENVO_00000446]	Area of cropland [ENVO_01000892]	agricultural soil [ENVO_00002259] | plant matter [ENVO_01001121]	USA: Hickory Corners, Michigan	Switchgrass leaf	42.39 N 85.37 W	22.5	Agricultural	4	switchgrass	standard fertilization	GMT - 5:00	NA	-85.37	286	Kellogg Biological Station	Hickory Corners	Michigan	United States	9/26/17	6.2	69	24	92	776	128	1.8	2.2	3.9	13.51	21.6	394	1.7404	46.101	26.49	203.2	0.499	NA	NA	NA	NA	NA	NA	NA
G5R1_NF_22AUG2016	8/22/16	11:04:00	1471838400	not applicable	not applicable	Terrestrial Biome [ENVO_00000446]	Area of cropland [ENVO_01000892]	agricultural soil [ENVO_00002259] | plant matter [ENVO_01001121]	USA: Hickory Corners, Michigan	Switchgrass leaf	42.39 N 85.37 W	24.1	Agricultural	1	switchgrass	nitrogen free	GMT - 5:00	NA	-85.37	286	Kellogg Biological Station	Hickory Corners	Michigan	United States	9/26/17	6.6	73	18	55	861	115	1.6	1.5	3.4	14.52	20.1	477	1.1859	45.3229	38.22	203.2	2.499	NA	NA	NA	NA	NA	NA	NA
G5R2_NF_22AUG2016	8/22/16	12:18:00	1471838400	not applicable	not applicable	Terrestrial Biome [ENVO_00000446]	Area of cropland [ENVO_01000892]	agricultural soil [ENVO_00002259] | plant matter [ENVO_01001121]	USA: Hickory Corners, Michigan	Switchgrass leaf	42.39 N 85.37 W	24.7	Agricultural	2	switchgrass	nitrogen free	GMT - 5:00	NA	-85.37	286	Kellogg Biological Station	Hickory Corners	Michigan	United States	9/26/17	6.2	69	13	52	922	124	1.8	0.7	4.1	17.94	20.8	417	1.5256	57.1143	37.44	203.2	2.542	NA	NA	NA	NA	NA	NA	NA
G5R3_NF_22AUG2016	8/22/16	13:04:00	1471838400	not applicable	not applicable	Terrestrial Biome [ENVO_00000446]	Area of cropland [ENVO_01000892]	agricultural soil [ENVO_00002259] | plant matter [ENVO_01001121]	USA: Hickory Corners, Michigan	Switchgrass leaf	42.39 N 85.37 W	15.1	Agricultural	3	switchgrass	nitrogen free	GMT - 5:00	NA	-85.37	286	Kellogg Biological Station	Hickory Corners	Michigan	United States	9/26/17	6.6	72	13	48	1009	115	1.8	1.4	3.8	14.97	20.6	377	1.2335	45.4321	36.83	203.2	2.061	NA	NA	NA	NA	NA	NA	NA
G5R4_NF_22AUG2016	8/22/16	14:03:00	1471838400	not applicable	not applicable	Terrestrial Biome [ENVO_00000446]	Area of cropland [ENVO_01000892]	agricultural soil [ENVO_00002259] | plant matter [ENVO_01001121]	USA: Hickory Corners, Michigan	Switchgrass leaf	42.39 N 85.37 W	22.5	Agricultural	4	switchgrass	nitrogen free	GMT - 5:00	NA	-85.37	286	Kellogg Biological Station	Hickory Corners	Michigan	United States	9/26/17	6.4	73	20	79	881	123	1.8	1.6	5.6	17.25	21.6	425	1.1642	45.7642	39.31	203.2	2.868	NA	NA	NA	NA	NA	NA	NA
G6R1_MAIN_22AUG2016	8/22/16	11:29:00	1471838400	not applicable	not applicable	Terrestrial Biome [ENVO_00000446]	Area of cropland [ENVO_01000892]	agricultural soil [ENVO_00002259] | plant matter [ENVO_01001121]	USA: Hickory Corners, Michigan	Switchgrass leaf	42.39 N 85.37 W	20.5	Agricultural	1	miscanthus	standard fertilization	GMT - 5:00	NA	-85.37	286	Kellogg Biological Station	Hickory Corners	Michigan	United States	9/26/17	6.6	73	23	35	917	116	1.3	2.5	2.5	12.87	19.8	355	2.0082	45.8203	22.82	254	0.428	8/26/16	TRUE	FALSE	FALSE	FALSE	FALSE	FALSE
G6R2_MAIN_22AUG2016	8/22/16	11:57:00	1471838400	not applicable	not applicable	Terrestrial Biome [ENVO_00000446]	Area of cropland [ENVO_01000892]	agricultural soil [ENVO_00002259] | plant matter [ENVO_01001121]	USA: Hickory Corners, Michigan	Switchgrass leaf	42.39 N 85.37 W	16.6	Agricultural	2	miscanthus	standard fertilization	GMT - 5:00	NA	-85.37	286	Kellogg Biological Station	Hickory Corners	Michigan	United States	9/26/17	6.3	69	20	30	883	94	1.4	1.9	2	13.99	19.2	384	1.8998	46.1267	24.28	254	0.404	NA	NA	NA	NA	NA	NA	NA
G6R3_MAIN_22AUG2016	8/22/16	13:20:00	1471838400	not applicable	not applicable	Terrestrial Biome [ENVO_00000446]	Area of cropland [ENVO_01000892]	agricultural soil [ENVO_00002259] | plant matter [ENVO_01001121]	USA: Hickory Corners, Michigan	Switchgrass leaf	42.39 N 85.37 W	22.9	Agricultural	3	miscanthus	standard fertilization	GMT - 5:00	NA	-85.37	286	Kellogg Biological Station	Hickory Corners	Michigan	United States	9/26/17	6	69	23	34	903	106	1.9	2.2	3.2	12.75	19.7	365	1.9691	45.8353	23.28	254	0.646	NA	NA	NA	NA	NA	NA	NA
G6R4_MAIN_22AUG2016	8/22/16	13:46:00	1471838400	not applicable	not applicable	Terrestrial Biome [ENVO_00000446]	Area of cropland [ENVO_01000892]	agricultural soil [ENVO_00002259] | plant matter [ENVO_01001121]	USA: Hickory Corners, Michigan	Switchgrass leaf	42.39 N 85.37 W	18.9	Agricultural	4	miscanthus	standard fertilization	GMT - 5:00	NA	-85.37	286	Kellogg Biological Station	Hickory Corners	Michigan	United States	9/26/17	6.3	69	43	111	885	131	1.9	3.6	2.3	16.85	19.6	358	2.0404	46.2847	22.68	254	0.344	NA	NA	NA	NA	NA	NA	NA
G6R1_NF_22AUG2016	8/22/16	11:29:00	1471838400	not applicable	not applicable	Terrestrial Biome [ENVO_00000446]	Area of cropland [ENVO_01000892]	agricultural soil [ENVO_00002259] | plant matter [ENVO_01001121]	USA: Hickory Corners, Michigan	Switchgrass leaf	42.39 N 85.37 W	20.5	Agricultural	1	miscanthus	nitrogen free	GMT - 5:00	NA	-85.37	286	Kellogg Biological Station	Hickory Corners	Michigan	United States	9/26/17	6.3	69	20	40	955	123	1.9	1.4	3.7	13.94	19.8	362	1.3662	45.4376	33.26	254	2.382	NA	NA	NA	NA	NA	NA	NA
G6R2_NF_22AUG2016	8/22/16	11:57:00	1471838400	not applicable	not applicable	Terrestrial Biome [ENVO_00000446]	Area of cropland [ENVO_01000892]	agricultural soil [ENVO_00002259] | plant matter [ENVO_01001121]	USA: Hickory Corners, Michigan	Switchgrass leaf	42.39 N 85.37 W	16.6	Agricultural	2	miscanthus	nitrogen free	GMT - 5:00	NA	-85.37	286	Kellogg Biological Station	Hickory Corners	Michigan	United States	9/26/17	6.4	74	17	31	818	91	1.6	1.4	2.7	14.4	19.2	366	1.7331	45.6522	26.34	254	2.01	NA	NA	NA	NA	NA	NA	NA
G6R3_NF_22AUG2016	8/22/16	13:20:00	1471838400	not applicable	not applicable	Terrestrial Biome [ENVO_00000446]	Area of cropland [ENVO_01000892]	agricultural soil [ENVO_00002259] | plant matter [ENVO_01001121]	USA: Hickory Corners, Michigan	Switchgrass leaf	42.39 N 85.37 W	22.9	Agricultural	3	miscanthus	nitrogen free	GMT - 5:00	NA	-85.37	286	Kellogg Biological Station	Hickory Corners	Michigan	United States	9/26/17	6.1	69	18	46	1038	133	2.2	2.2	3.5	13.72	19.7	366	1.6314	45.736	28.03	254	1.825	NA	NA	NA	NA	NA	NA	NA
G6R4_NF_22AUG2016	8/22/16	13:46:00	1471838400	not applicable	not applicable	Terrestrial Biome [ENVO_00000446]	Area of cropland [ENVO_01000892]	agricultural soil [ENVO_00002259] | plant matter [ENVO_01001121]	USA: Hickory Corners, Michigan	Switchgrass leaf	42.39 N 85.37 W	18.9	Agricultural	4	miscanthus	nitrogen free	GMT - 5:00	NA	-85.37	286	Kellogg Biological Station	Hickory Corners	Michigan	United States	9/26/17	6.4	73	26	54	984	127	2.3	3.4	2.8	15.13	19.6	322	1.6482	45.7057	27.73	254	2.529	NA	NA	NA	NA	NA	NA	NA
G5R1_MAIN_12SEP2016	9/12/16	11:42:00	1473652800	not applicable	not applicable	Terrestrial Biome [ENVO_00000446]	Area of cropland [ENVO_01000892]	agricultural soil [ENVO_00002259] | plant matter [ENVO_01001121]	USA: Hickory Corners, Michigan	Switchgrass leaf	42.39 N 85.37 W	24.9	Agricultural	1	switchgrass	standard fertilization	GMT - 5:00	NA	-85.37	286	Kellogg Biological Station	Hickory Corners	Michigan	United States	3/18/17	6.6	72	23	52	712	84	2	3.9	4.9	13	18.8	361	1.7153	46.2099	26.94	185.42	0.56	9/9/16	TRUE	TRUE	FALSE	TRUE	TRUE	TRUE
G5R2_MAIN_12SEP2016	9/12/16	13:14:00	1473652800	not applicable	not applicable	Terrestrial Biome [ENVO_00000446]	Area of cropland [ENVO_01000892]	agricultural soil [ENVO_00002259] | plant matter [ENVO_01001121]	USA: Hickory Corners, Michigan	Switchgrass leaf	42.39 N 85.37 W	23.7	Agricultural	2	switchgrass	standard fertilization	GMT - 5:00	NA	-85.37	286	Kellogg Biological Station	Hickory Corners	Michigan	United States	3/18/17	6.3	71	15	38	810	80	1.6	1.9	3.8	13.3	20.3	391	1.7624	45.9969	26.1	185.42	0.544	NA	NA	NA	NA	NA	NA	NA
G5R3_MAIN_12SEP2016	9/12/16	13:45:00	1473652800	not applicable	not applicable	Terrestrial Biome [ENVO_00000446]	Area of cropland [ENVO_01000892]	agricultural soil [ENVO_00002259] | plant matter [ENVO_01001121]	USA: Hickory Corners, Michigan	Switchgrass leaf	42.39 N 85.37 W	19.5	Agricultural	3	switchgrass	standard fertilization	GMT - 5:00	NA	-85.37	286	Kellogg Biological Station	Hickory Corners	Michigan	United States	3/18/17	7.1	72	11	47	1177	114	1.9	2.4	3.2	14.9	22.4	359	1.6376	46.6662	28.5	185.42	0.73	NA	NA	NA	NA	NA	NA	NA
G5R4_MAIN_12SEP2016	9/12/16	14:34:00	1473652800	not applicable	not applicable	Terrestrial Biome [ENVO_00000446]	Area of cropland [ENVO_01000892]	agricultural soil [ENVO_00002259] | plant matter [ENVO_01001121]	USA: Hickory Corners, Michigan	Switchgrass leaf	42.39 N 85.37 W	26.5	Agricultural	4	switchgrass	standard fertilization	GMT - 5:00	NA	-85.37	286	Kellogg Biological Station	Hickory Corners	Michigan	United States	3/18/17	6.1	72	23	107	964	133	2	4.6	3.3	12.8	21.5	375	1.8523	46.1482	24.91	185.42	0.554	NA	NA	NA	NA	NA	NA	NA
G5R1_NF_12SEP2016	9/12/16	11:42:00	1473652800	not applicable	not applicable	Terrestrial Biome [ENVO_00000446]	Area of cropland [ENVO_01000892]	agricultural soil [ENVO_00002259] | plant matter [ENVO_01001121]	USA: Hickory Corners, Michigan	Switchgrass leaf	42.39 N 85.37 W	24.9	Agricultural	1	switchgrass	nitrogen free	GMT - 5:00	NA	-85.37	286	Kellogg Biological Station	Hickory Corners	Michigan	United States	3/18/17	7.2	71	18	46	942	110	2	2.9	4.1	13.6	18.8	351	1.2826	46.1437	35.98	185.42	2.076	NA	NA	NA	NA	NA	NA	NA
G5R2_NF_12SEP2016	9/12/16	13:14:00	1473652800	not applicable	not applicable	Terrestrial Biome [ENVO_00000446]	Area of cropland [ENVO_01000892]	agricultural soil [ENVO_00002259] | plant matter [ENVO_01001121]	USA: Hickory Corners, Michigan	Switchgrass leaf	42.39 N 85.37 W	23.7	Agricultural	2	switchgrass	nitrogen free	GMT - 5:00	NA	-85.37	286	Kellogg Biological Station	Hickory Corners	Michigan	United States	3/18/17	6.5	72	12	37	927	91	1.6	0.7	4.2	13	20.3	374	1.6047	46.5152	28.99	185.42	2.763	NA	NA	NA	NA	NA	NA	NA
G5R3_NF_12SEP2016	9/12/16	13:45:00	1473652800	not applicable	not applicable	Terrestrial Biome [ENVO_00000446]	Area of cropland [ENVO_01000892]	agricultural soil [ENVO_00002259] | plant matter [ENVO_01001121]	USA: Hickory Corners, Michigan	Switchgrass leaf	42.39 N 85.37 W	19.5	Agricultural	3	switchgrass	nitrogen free	GMT - 5:00	NA	-85.37	286	Kellogg Biological Station	Hickory Corners	Michigan	United States	3/18/17	7	72	14	50	1002	98	2.2	2.5	4.7	15.1	22.4	363	1.7101	46.41	27.14	185.42	2.253	NA	NA	NA	NA	NA	NA	NA
G5R4_NF_12SEP2016	9/12/16	14:34:00	1473652800	not applicable	not applicable	Terrestrial Biome [ENVO_00000446]	Area of cropland [ENVO_01000892]	agricultural soil [ENVO_00002259] | plant matter [ENVO_01001121]	USA: Hickory Corners, Michigan	Switchgrass leaf	42.39 N 85.37 W	26.5	Agricultural	4	switchgrass	nitrogen free	GMT - 5:00	NA	-85.37	286	Kellogg Biological Station	Hickory Corners	Michigan	United States	3/18/17	6.2	72	22	76	905	126	1.8	1.5	5.3	13.6	21.5	378	1.6329	46.2148	28.3	185.42	3.201	NA	NA	NA	NA	NA	NA	NA
G6R1_MAIN_12SEP2016	9/12/16	12:23:00	1473652800	not applicable	not applicable	Terrestrial Biome [ENVO_00000446]	Area of cropland [ENVO_01000892]	agricultural soil [ENVO_00002259] | plant matter [ENVO_01001121]	USA: Hickory Corners, Michigan	Switchgrass leaf	42.39 N 85.37 W	24.6	Agricultural	1	miscanthus	standard fertilization	GMT - 5:00	NA	-85.37	286	Kellogg Biological Station	Hickory Corners	Michigan	United States	10/10/17	6.1	73	26	37	770	104	1.9	1.6	2.1	10.84	18.4	327	1.3791	46.5665	33.77	261.62	0.565	9/9/16	TRUE	FALSE	FALSE	FALSE	FALSE	FALSE
G6R2_MAIN_12SEP2016	9/12/16	12:55:00	1473652800	not applicable	not applicable	Terrestrial Biome [ENVO_00000446]	Area of cropland [ENVO_01000892]	agricultural soil [ENVO_00002259] | plant matter [ENVO_01001121]	USA: Hickory Corners, Michigan	Switchgrass leaf	42.39 N 85.37 W	22.8	Agricultural	2	miscanthus	standard fertilization	GMT - 5:00	NA	-85.37	286	Kellogg Biological Station	Hickory Corners	Michigan	United States	10/10/17	6.3	71	16	28	797	85	2.1	1.9	1.2	12.14	18.5	328	1.7831	46.2534	25.94	261.62	0.419	NA	NA	NA	NA	NA	NA	NA
G6R3_MAIN_12SEP2016	9/12/16	14:05:00	1473652800	not applicable	not applicable	Terrestrial Biome [ENVO_00000446]	Area of cropland [ENVO_01000892]	agricultural soil [ENVO_00002259] | plant matter [ENVO_01001121]	USA: Hickory Corners, Michigan	Switchgrass leaf	42.39 N 85.37 W	25.9	Agricultural	3	miscanthus	standard fertilization	GMT - 5:00	NA	-85.37	286	Kellogg Biological Station	Hickory Corners	Michigan	United States	10/10/17	6.3	72	18	37	946	123	2.3	2.8	1.7	10.84	18.7	322	1.9518	46.8843	24.02	261.62	0.725	NA	NA	NA	NA	NA	NA	NA
G6R4_MAIN_12SEP2016	9/12/16	14:50:00	1473652800	not applicable	not applicable	Terrestrial Biome [ENVO_00000446]	Area of cropland [ENVO_01000892]	agricultural soil [ENVO_00002259] | plant matter [ENVO_01001121]	USA: Hickory Corners, Michigan	Switchgrass leaf	42.39 N 85.37 W	25.9	Agricultural	4	miscanthus	standard fertilization	GMT - 5:00	NA	-85.37	286	Kellogg Biological Station	Hickory Corners	Michigan	United States	10/10/17	5.9	70	27	52	775	121	2.3	2.6	1.2	11.49	18.4	324	1.6407	46.7608	28.5	261.62	0.388	NA	NA	NA	NA	NA	NA	NA
G6R1_NF_12SEP2016	9/12/16	12:23:00	1473652800	not applicable	not applicable	Terrestrial Biome [ENVO_00000446]	Area of cropland [ENVO_01000892]	agricultural soil [ENVO_00002259] | plant matter [ENVO_01001121]	USA: Hickory Corners, Michigan	Switchgrass leaf	42.39 N 85.37 W	24.6	Agricultural	1	miscanthus	nitrogen free	GMT - 5:00	NA	-85.37	286	Kellogg Biological Station	Hickory Corners	Michigan	United States	10/10/17	6.4	73	16	39	897	124	2.1	0.8	1.9	10.86	18.4	314	1.9253	46.7846	24.3	261.62	2.46	NA	NA	NA	NA	NA	NA	NA
G6R2_NF_12SEP2016	9/12/16	12:55:00	1473652800	not applicable	not applicable	Terrestrial Biome [ENVO_00000446]	Area of cropland [ENVO_01000892]	agricultural soil [ENVO_00002259] | plant matter [ENVO_01001121]	USA: Hickory Corners, Michigan	Switchgrass leaf	42.39 N 85.37 W	22.8	Agricultural	2	miscanthus	nitrogen free	GMT - 5:00	NA	-85.37	286	Kellogg Biological Station	Hickory Corners	Michigan	United States	10/10/17	6.3	71	18	33	741	96	2.1	1.6	1.3	11.36	18.5	327	1.3801	46.5521	33.73	261.62	2.444	NA	NA	NA	NA	NA	NA	NA
G6R3_NF_12SEP2016	9/12/16	14:05:00	1473652800	not applicable	not applicable	Terrestrial Biome [ENVO_00000446]	Area of cropland [ENVO_01000892]	agricultural soil [ENVO_00002259] | plant matter [ENVO_01001121]	USA: Hickory Corners, Michigan	Switchgrass leaf	42.39 N 85.37 W	25.9	Agricultural	3	miscanthus	nitrogen free	GMT - 5:00	NA	-85.37	286	Kellogg Biological Station	Hickory Corners	Michigan	United States	10/10/17	6.3	73	13	43	947	130	2.5	1.9	2.1	10.86	18.7	329	1.479	45.9271	31.05	261.62	2.332	NA	NA	NA	NA	NA	NA	NA
G6R4_NF_12SEP2016	9/12/16	14:50:00	1473652800	not applicable	not applicable	Terrestrial Biome [ENVO_00000446]	Area of cropland [ENVO_01000892]	agricultural soil [ENVO_00002259] | plant matter [ENVO_01001121]	USA: Hickory Corners, Michigan	Switchgrass leaf	42.39 N 85.37 W	25.9	Agricultural	4	miscanthus	nitrogen free	GMT - 5:00	NA	-85.37	286	Kellogg Biological Station	Hickory Corners	Michigan	United States	10/10/17	6.2	70	26	63	917	133	2.5	1.4	3.2	11.05	18.4	292	1.2968	45.7059	35.25	261.62	3.142	NA	NA	NA	NA	NA	NA	NA
G5R1_MAIN_03OCT2016	10/3/16	11:41:00	1475467200	not applicable	not applicable	Terrestrial Biome [ENVO_00000446]	Area of cropland [ENVO_01000892]	agricultural soil [ENVO_00002259] | plant matter [ENVO_01001121]	USA: Hickory Corners, Michigan	Switchgrass leaf	42.39 N 85.37 W	13	Agricultural	1	switchgrass	standard fertilization	GMT - 5:00	NA	-85.37	286	Kellogg Biological Station	Hickory Corners	Michigan	United States	10/3/17	6.5	74	19	57	801	114	1.8	3.3	2.6	13.3	16.8	587	1.5275	46.7795	30.62	188	0.486	10/7/16	TRUE	TRUE	FALSE	TRUE	TRUE	FALSE
G5R2_MAIN_03OCT2016	10/3/16	12:53:00	1475467200	not applicable	not applicable	Terrestrial Biome [ENVO_00000446]	Area of cropland [ENVO_01000892]	agricultural soil [ENVO_00002259] | plant matter [ENVO_01001121]	USA: Hickory Corners, Michigan	Switchgrass leaf	42.39 N 85.37 W	16.7	Agricultural	2	switchgrass	standard fertilization	GMT - 5:00	NA	-85.37	286	Kellogg Biological Station	Hickory Corners	Michigan	United States	10/3/17	6.3	73	11	63	755	116	1.9	3.8	1.4	14.69	17.1	763	1.2366	46.2766	37.42	188	0.305	NA	NA	NA	NA	NA	NA	NA
G5R3_MAIN_03OCT2016	10/3/16	13:17:00	1475467200	not applicable	not applicable	Terrestrial Biome [ENVO_00000446]	Area of cropland [ENVO_01000892]	agricultural soil [ENVO_00002259] | plant matter [ENVO_01001121]	USA: Hickory Corners, Michigan	Switchgrass leaf	42.39 N 85.37 W	19.5	Agricultural	3	switchgrass	standard fertilization	GMT - 5:00	NA	-85.37	286	Kellogg Biological Station	Hickory Corners	Michigan	United States	10/3/17	6.6	73	14	92	964	126	2.2	6	1.5	16.28	16.5	766	1.3871	45.9696	33.14	188	0.3	NA	NA	NA	NA	NA	NA	NA
G5R4_MAIN_03OCT2016	10/3/16	14:07:00	1475467200	not applicable	not applicable	Terrestrial Biome [ENVO_00000446]	Area of cropland [ENVO_01000892]	agricultural soil [ENVO_00002259] | plant matter [ENVO_01001121]	USA: Hickory Corners, Michigan	Switchgrass leaf	42.39 N 85.37 W	19.8	Agricultural	4	switchgrass	standard fertilization	GMT - 5:00	NA	-85.37	286	Kellogg Biological Station	Hickory Corners	Michigan	United States	10/3/17	6.3	72	32	74	810	129	2.2	1.9	2.5	14.63	18.3	704	1.604	45.4038	28.31	188	0.341	NA	NA	NA	NA	NA	NA	NA
G5R1_NF_03OCT2016	10/3/16	11:41:00	1475467200	not applicable	not applicable	Terrestrial Biome [ENVO_00000446]	Area of cropland [ENVO_01000892]	agricultural soil [ENVO_00002259] | plant matter [ENVO_01001121]	USA: Hickory Corners, Michigan	Switchgrass leaf	42.39 N 85.37 W	13	Agricultural	1	switchgrass	nitrogen free	GMT - 5:00	NA	-85.37	286	Kellogg Biological Station	Hickory Corners	Michigan	United States	10/3/17	6.8	73	16	68	963	136	2	2.4	3.6	15.05	16.8	526	1.3716	44.4873	32.43	188	3.009	NA	NA	NA	NA	NA	NA	NA
G5R2_NF_03OCT2016	10/3/16	12:53:00	1475467200	not applicable	not applicable	Terrestrial Biome [ENVO_00000446]	Area of cropland [ENVO_01000892]	agricultural soil [ENVO_00002259] | plant matter [ENVO_01001121]	USA: Hickory Corners, Michigan	Switchgrass leaf	42.39 N 85.37 W	16.7	Agricultural	2	switchgrass	nitrogen free	GMT - 5:00	NA	-85.37	286	Kellogg Biological Station	Hickory Corners	Michigan	United States	10/3/17	6.3	72	10	48	845	112	1.6	0.3	4.2	14.97	17.1	639	1.3157	45.871	34.86	188	2.665	NA	NA	NA	NA	NA	NA	NA
G5R3_NF_03OCT2016	10/3/16	13:17:00	1475467200	not applicable	not applicable	Terrestrial Biome [ENVO_00000446]	Area of cropland [ENVO_01000892]	agricultural soil [ENVO_00002259] | plant matter [ENVO_01001121]	USA: Hickory Corners, Michigan	Switchgrass leaf	42.39 N 85.37 W	19.5	Agricultural	3	switchgrass	nitrogen free	GMT - 5:00	NA	-85.37	286	Kellogg Biological Station	Hickory Corners	Michigan	United States	10/3/17	6.5	73	14	68	946	119	2.2	1.2	4.1	16.51	16.5	596	1.3233	45.6198	34.47	188	2.324	NA	NA	NA	NA	NA	NA	NA
G5R4_NF_03OCT2016	10/3/16	14:07:00	1475467200	not applicable	not applicable	Terrestrial Biome [ENVO_00000446]	Area of cropland [ENVO_01000892]	agricultural soil [ENVO_00002259] | plant matter [ENVO_01001121]	USA: Hickory Corners, Michigan	Switchgrass leaf	42.39 N 85.37 W	19.8	Agricultural	4	switchgrass	nitrogen free	GMT - 5:00	NA	-85.37	286	Kellogg Biological Station	Hickory Corners	Michigan	United States	10/3/17	6.3	72	22	95	821	137	1.6	0.7	4.3	13.96	18.3	710	1.3853	46.0178	33.22	188	2.419	NA	NA	NA	NA	NA	NA	NA
G6R1_MAIN_03OCT2016	10/3/16	11:15:00	1475467200	not applicable	not applicable	Terrestrial Biome [ENVO_00000446]	Area of cropland [ENVO_01000892]	agricultural soil [ENVO_00002259] | plant matter [ENVO_01001121]	USA: Hickory Corners, Michigan	Switchgrass leaf	42.39 N 85.37 W	13	Agricultural	1	miscanthus	standard fertilization	GMT - 5:00	NA	-85.37	286	Kellogg Biological Station	Hickory Corners	Michigan	United States	10/3/17	5.7	71	19	49	688	103	2.1	2.6	5	13.14	18.8	334	1.2012	50.5652	42.1	300	0.404	10/7/16	TRUE	TRUE	FALSE	TRUE	FALSE	FALSE
G6R2_MAIN_03OCT2016	10/3/16	12:34:00	1475467200	not applicable	not applicable	Terrestrial Biome [ENVO_00000446]	Area of cropland [ENVO_01000892]	agricultural soil [ENVO_00002259] | plant matter [ENVO_01001121]	USA: Hickory Corners, Michigan	Switchgrass leaf	42.39 N 85.37 W	15.1	Agricultural	2	miscanthus	standard fertilization	GMT - 5:00	NA	-85.37	286	Kellogg Biological Station	Hickory Corners	Michigan	United States	10/3/17	6.2	72	19	39	791	93	2	3.2	1.2	13.73	15.7	320	1.4249	46.6741	32.76	300	0.351	NA	NA	NA	NA	NA	NA	NA
G6R3_MAIN_03OCT2016	10/3/16	13:46:00	1475467200	not applicable	not applicable	Terrestrial Biome [ENVO_00000446]	Area of cropland [ENVO_01000892]	agricultural soil [ENVO_00002259] | plant matter [ENVO_01001121]	USA: Hickory Corners, Michigan	Switchgrass leaf	42.39 N 85.37 W	17.5	Agricultural	3	miscanthus	standard fertilization	GMT - 5:00	NA	-85.37	286	Kellogg Biological Station	Hickory Corners	Michigan	United States	10/3/17	5.7	71	22	42	700	102	2.3	3.3	2.3	13.44	15.7	394	0.7869	45.8892	58.32	300	0.524	NA	NA	NA	NA	NA	NA	NA
G6R4_MAIN_03OCT2016	10/3/16	14:32:00	1475467200	not applicable	not applicable	Terrestrial Biome [ENVO_00000446]	Area of cropland [ENVO_01000892]	agricultural soil [ENVO_00002259] | plant matter [ENVO_01001121]	USA: Hickory Corners, Michigan	Switchgrass leaf	42.39 N 85.37 W	18	Agricultural	4	miscanthus	standard fertilization	GMT - 5:00	NA	-85.37	286	Kellogg Biological Station	Hickory Corners	Michigan	United States	10/3/17	6.2	71	25	138	847	152	2.2	3.4	4.6	15.13	15.7	421	1.2183	46.3753	38.07	300	0.376	NA	NA	NA	NA	NA	NA	NA
G6R1_NF_03OCT2016	10/3/16	11:15:00	1475467200	not applicable	not applicable	Terrestrial Biome [ENVO_00000446]	Area of cropland [ENVO_01000892]	agricultural soil [ENVO_00002259] | plant matter [ENVO_01001121]	USA: Hickory Corners, Michigan	Switchgrass leaf	42.39 N 85.37 W	13	Agricultural	1	miscanthus	nitrogen free	GMT - 5:00	NA	-85.37	286	Kellogg Biological Station	Hickory Corners	Michigan	United States	10/3/17	6.5	73	18	45	962	145	2.3	2.1	2.2	14.64	18.8	323	0.7719	46.2606	59.93	300	2.874	NA	NA	NA	NA	NA	NA	NA
G6R2_NF_03OCT2016	10/3/16	12:34:00	1475467200	not applicable	not applicable	Terrestrial Biome [ENVO_00000446]	Area of cropland [ENVO_01000892]	agricultural soil [ENVO_00002259] | plant matter [ENVO_01001121]	USA: Hickory Corners, Michigan	Switchgrass leaf	42.39 N 85.37 W	15.1	Agricultural	2	miscanthus	nitrogen free	GMT - 5:00	NA	-85.37	286	Kellogg Biological Station	Hickory Corners	Michigan	United States	10/3/17	6.2	72	14	31	724	97	1.9	1.6	2.4	13.63	15.7	370	0.877	46.0951	52.56	300	2.807	NA	NA	NA	NA	NA	NA	NA
G6R3_NF_03OCT2016	10/3/16	13:46:00	1475467200	not applicable	not applicable	Terrestrial Biome [ENVO_00000446]	Area of cropland [ENVO_01000892]	agricultural soil [ENVO_00002259] | plant matter [ENVO_01001121]	USA: Hickory Corners, Michigan	Switchgrass leaf	42.39 N 85.37 W	17.5	Agricultural	3	miscanthus	nitrogen free	GMT - 5:00	NA	-85.37	286	Kellogg Biological Station	Hickory Corners	Michigan	United States	10/3/17	6.2	72	15	47	995	133	2.4	2	2.1	13.4	15.7	364	0.9424	45.6774	48.47	300	2.354	NA	NA	NA	NA	NA	NA	NA
G6R4_NF_03OCT2016	10/3/16	14:32:00	1475467200	not applicable	not applicable	Terrestrial Biome [ENVO_00000446]	Area of cropland [ENVO_01000892]	agricultural soil [ENVO_00002259] | plant matter [ENVO_01001121]	USA: Hickory Corners, Michigan	Switchgrass leaf	42.39 N 85.37 W	18	Agricultural	4	miscanthus	nitrogen free	GMT - 5:00	NA	-85.37	286	Kellogg Biological Station	Hickory Corners	Michigan	United States	10/3/17	6.2	72	26	64	863	131	2.3	2.6	3	15.38	15.7	336	1.1033	46.0238	41.71	300	2.506	NA	NA	NA	NA	NA	NA	NA
G6R1_MAIN_07NOV2016	11/7/16	11:25:00	1478494800	not applicable	not applicable	Terrestrial Biome [ENVO_00000446]	Area of cropland [ENVO_01000892]	agricultural soil [ENVO_00002259] | plant matter [ENVO_01001121]	USA: Hickory Corners, Michigan	Switchgrass leaf	42.39 N 85.37 W	14.6	Agricultural	1	miscanthus	standard fertilization	GMT - 5:00	NA	-85.37	286	Kellogg Biological Station	Hickory Corners	Michigan	United States	10/13/17	6	71	19	38	696	87	1.8	1.5	4.4	13.27	10.1	361	0.4662	45.6735	97.97	356	2.295	11/4/16	TRUE	TRUE	FALSE	TRUE	FALSE	FALSE
G6R2_MAIN_07NOV2016	11/7/16	12:05:00	1478494800	not applicable	not applicable	Terrestrial Biome [ENVO_00000446]	Area of cropland [ENVO_01000892]	agricultural soil [ENVO_00002259] | plant matter [ENVO_01001121]	USA: Hickory Corners, Michigan	Switchgrass leaf	42.39 N 85.37 W	15.1	Agricultural	2	miscanthus	standard fertilization	GMT - 5:00	NA	-85.37	286	Kellogg Biological Station	Hickory Corners	Michigan	United States	10/13/17	6.4	74	19	36	785	78	2.1	2	5.6	14.81	10.8	361	0.5354	45.8411	85.62	356	2.296	NA	NA	NA	NA	NA	NA	NA
G6R3_MAIN_07NOV2016	11/7/16	12:28:00	1478494800	not applicable	not applicable	Terrestrial Biome [ENVO_00000446]	Area of cropland [ENVO_01000892]	agricultural soil [ENVO_00002259] | plant matter [ENVO_01001121]	USA: Hickory Corners, Michigan	Switchgrass leaf	42.39 N 85.37 W	15.6	Agricultural	3	miscanthus	standard fertilization	GMT - 5:00	NA	-85.37	286	Kellogg Biological Station	Hickory Corners	Michigan	United States	10/13/17	6.2	72	25	47	806	101	2.2	2.8	4.2	12.79	10.2	338	0.5362	45.8675	85.54	356	2.533	NA	NA	NA	NA	NA	NA	NA
G6R4_MAIN_07NOV2016	11/7/16	12:55:00	1478494800	not applicable	not applicable	Terrestrial Biome [ENVO_00000446]	Area of cropland [ENVO_01000892]	agricultural soil [ENVO_00002259] | plant matter [ENVO_01001121]	USA: Hickory Corners, Michigan	Switchgrass leaf	42.39 N 85.37 W	13.1	Agricultural	4	miscanthus	standard fertilization	GMT - 5:00	NA	-85.37	286	Kellogg Biological Station	Hickory Corners	Michigan	United States	10/13/17	6.3	72	33	106	861	130	2.6	3.6	3.3	16.44	10.3	383	0.5078	46.1603	90.9	356	2.369	NA	NA	NA	NA	NA	NA	NA
G6R1_NF_07NOV2016	11/7/16	11:25:00	1478494800	not applicable	not applicable	Terrestrial Biome [ENVO_00000446]	Area of cropland [ENVO_01000892]	agricultural soil [ENVO_00002259] | plant matter [ENVO_01001121]	USA: Hickory Corners, Michigan	Switchgrass leaf	42.39 N 85.37 W	14.6	Agricultural	1	miscanthus	nitrogen free	GMT - 5:00	NA	-85.37	286	Kellogg Biological Station	Hickory Corners	Michigan	United States	10/13/17	6.4	72	16	43	872	118	2.1	1.2	3.6	14.23	10.1	387	0.3461	47.2299	136.46	356	1.663	NA	NA	NA	NA	NA	NA	NA
G6R2_NF_07NOV2016	11/7/16	12:05:00	1478494800	not applicable	not applicable	Terrestrial Biome [ENVO_00000446]	Area of cropland [ENVO_01000892]	agricultural soil [ENVO_00002259] | plant matter [ENVO_01001121]	USA: Hickory Corners, Michigan	Switchgrass leaf	42.39 N 85.37 W	15.1	Agricultural	2	miscanthus	nitrogen free	GMT - 5:00	NA	-85.37	286	Kellogg Biological Station	Hickory Corners	Michigan	United States	10/13/17	6.5	73	16	39	719	88	2	1.6	2.6	14.53	10.8	371	0.3758	45.9784	122.35	356	1.843	NA	NA	NA	NA	NA	NA	NA
G6R3_NF_07NOV2016	11/7/16	12:28:00	1478494800	not applicable	not applicable	Terrestrial Biome [ENVO_00000446]	Area of cropland [ENVO_01000892]	agricultural soil [ENVO_00002259] | plant matter [ENVO_01001121]	USA: Hickory Corners, Michigan	Switchgrass leaf	42.39 N 85.37 W	15.6	Agricultural	3	miscanthus	nitrogen free	GMT - 5:00	NA	-85.37	286	Kellogg Biological Station	Hickory Corners	Michigan	United States	10/13/17	6.3	72	16	56	907	114	2.3	1.5	2.5	14.48	10.2	349	0.3783	45.9262	121.4	356	2.009	NA	NA	NA	NA	NA	NA	NA
G6R4_NF_07NOV2016	11/7/16	12:55:00	1478494800	not applicable	not applicable	Terrestrial Biome [ENVO_00000446]	Area of cropland [ENVO_01000892]	agricultural soil [ENVO_00002259] | plant matter [ENVO_01001121]	USA: Hickory Corners, Michigan	Switchgrass leaf	42.39 N 85.37 W	13.1	Agricultural	4	miscanthus	nitrogen free	GMT - 5:00	NA	-85.37	286	Kellogg Biological Station	Hickory Corners	Michigan	United States	10/13/17	6.3	72	24	68	891	121	2.5	2	3.5	12.94	10.3	349	0.4506	46.051	102.2	356	2.402	NA	NA	NA	NA	NA	NA	NA
G5R1_MAIN_15MAY2017	5/15/17	11:16:00	1494820800	not applicable	not applicable	Terrestrial Biome [ENVO_00000446]	Area of cropland [ENVO_01000892]	agricultural soil [ENVO_00002259] | plant matter [ENVO_01001121]	USA: Hickory Corners, Michigan	Switchgrass leaf	42.39 N 85.37 W	22.4	Agricultural	1	switchgrass	standard fertilization	GMT - 5:00	NA	-85.37	286	Kellogg Biological Station	Hickory Corners	Michigan	United States	12/7/17	6.3	72	22	94	805	119	2	3.5	16.5	9.41	17.3	212	3.0992	44.03	14.2069	24.13	0.206	5/12/17	TRUE	FALSE	FALSE	FALSE	FALSE	FALSE
G5R2_MAIN_15MAY2017	5/15/17	12:46:00	1494820800	not applicable	not applicable	Terrestrial Biome [ENVO_00000446]	Area of cropland [ENVO_01000892]	agricultural soil [ENVO_00002259] | plant matter [ENVO_01001121]	USA: Hickory Corners, Michigan	Switchgrass leaf	42.39 N 85.37 W	25.5	Agricultural	2	switchgrass	standard fertilization	GMT - 5:00	NA	-85.37	286	Kellogg Biological Station	Hickory Corners	Michigan	United States	12/7/17	6.3	75	15	104	825	138	2.1	5.9	30.4	8.75	19.2	243	3.045	44.7364	14.6918	22.86	0.168	NA	NA	NA	NA	NA	NA	NA
G5R3_MAIN_15MAY2017	5/15/17	13:37:00	1494820800	not applicable	not applicable	Terrestrial Biome [ENVO_00000446]	Area of cropland [ENVO_01000892]	agricultural soil [ENVO_00002259] | plant matter [ENVO_01001121]	USA: Hickory Corners, Michigan	Switchgrass leaf	42.39 N 85.37 W	23.9	Agricultural	3	switchgrass	standard fertilization	GMT - 5:00	NA	-85.37	286	Kellogg Biological Station	Hickory Corners	Michigan	United States	12/7/17	6.4	72	12	117	1034	150	2.2	16.4	16.5	14.18	17.6	244	3.024	44.3274	14.6585	24.13	0.214	NA	NA	NA	NA	NA	NA	NA
G5R4_MAIN_15MAY2017	5/15/17	14:23:00	1494820800	not applicable	not applicable	Terrestrial Biome [ENVO_00000446]	Area of cropland [ENVO_01000892]	agricultural soil [ENVO_00002259] | plant matter [ENVO_01001121]	USA: Hickory Corners, Michigan	Switchgrass leaf	42.39 N 85.37 W	22.8	Agricultural	4	switchgrass	standard fertilization	GMT - 5:00	NA	-85.37	286	Kellogg Biological Station	Hickory Corners	Michigan	United States	12/7/17	6.5	74	27	198	1037	188	2.3	4.7	13.9	12.98	21.1	236	3.2527	44.0536	13.5437	25.4	0.185	NA	NA	NA	NA	NA	NA	NA
G5R1_NF_15MAY2017	5/15/17	11:45:00	1494820800	not applicable	not applicable	Terrestrial Biome [ENVO_00000446]	Area of cropland [ENVO_01000892]	agricultural soil [ENVO_00002259] | plant matter [ENVO_01001121]	USA: Hickory Corners, Michigan	Switchgrass leaf	42.39 N 85.37 W	22.4	Agricultural	1	switchgrass	nitrogen free	GMT - 5:00	NA	-85.37	286	Kellogg Biological Station	Hickory Corners	Michigan	United States	12/7/17	6.7	73	21	133	936	145	2.1	0.9	11.1	12.37	17.5	247	2.6717	44.279	16.5733	20.32	0.188	NA	NA	NA	NA	NA	NA	NA
G5R2_NF_15MAY2017	5/15/17	13:03:00	1494820800	not applicable	not applicable	Terrestrial Biome [ENVO_00000446]	Area of cropland [ENVO_01000892]	agricultural soil [ENVO_00002259] | plant matter [ENVO_01001121]	USA: Hickory Corners, Michigan	Switchgrass leaf	42.39 N 85.37 W	24.6	Agricultural	2	switchgrass	nitrogen free	GMT - 5:00	NA	-85.37	286	Kellogg Biological Station	Hickory Corners	Michigan	United States	12/7/17	6.5	75	14	122	891	148	2.1	0.8	10.7	11.13	19.1	277	2.4985	44.2372	17.7055	21.59	0.25	NA	NA	NA	NA	NA	NA	NA
G5R3_NF_15MAY2017	5/15/17	13:50:00	1494820800	not applicable	not applicable	Terrestrial Biome [ENVO_00000446]	Area of cropland [ENVO_01000892]	agricultural soil [ENVO_00002259] | plant matter [ENVO_01001121]	USA: Hickory Corners, Michigan	Switchgrass leaf	42.39 N 85.37 W	23.8	Agricultural	3	switchgrass	nitrogen free	GMT - 5:00	NA	-85.37	286	Kellogg Biological Station	Hickory Corners	Michigan	United States	12/7/17	6.5	72	13	118	1088	145	2.3	3	12.5	14.5	19.6	255	2.6065	44.225	16.9672	25.4	0.199	NA	NA	NA	NA	NA	NA	NA
G5R4_NF_15MAY2017	5/15/17	15:37:00	1494820800	not applicable	not applicable	Terrestrial Biome [ENVO_00000446]	Area of cropland [ENVO_01000892]	agricultural soil [ENVO_00002259] | plant matter [ENVO_01001121]	USA: Hickory Corners, Michigan	Switchgrass leaf	42.39 N 85.37 W	21.5	Agricultural	4	switchgrass	nitrogen free	GMT - 5:00	NA	-85.37	286	Kellogg Biological Station	Hickory Corners	Michigan	United States	12/7/17	6.5	75	25	106	800	138	2	0.7	11.3	12.61	20.5	266	2.5309	44.0747	17.4146	19.05	0.211	NA	NA	NA	NA	NA	NA	NA
G5R1_MAIN_05JUN2017	6/5/17	11:14:00	1496635200	not applicable	not applicable	Terrestrial Biome [ENVO_00000446]	Area of cropland [ENVO_01000892]	agricultural soil [ENVO_00002259] | plant matter [ENVO_01001121]	USA: Hickory Corners, Michigan	Switchgrass leaf	42.39 N 85.37 W	14.8	Agricultural	1	switchgrass	standard fertilization	GMT - 5:00	NA	-85.37	286	Kellogg Biological Station	Hickory Corners	Michigan	United States	12/7/17	6.3	72	26	95	750	123	1.9	1.6	10.3	7.64	18.6	211	2.451	44.9215	18.3278	84.33	0.517	6/9/17	TRUE	FALSE	FALSE	FALSE	FALSE	FALSE
G5R2_MAIN_05JUN2017	6/5/17	11:49:00	1496635200	not applicable	not applicable	Terrestrial Biome [ENVO_00000446]	Area of cropland [ENVO_01000892]	agricultural soil [ENVO_00002259] | plant matter [ENVO_01001121]	USA: Hickory Corners, Michigan	Switchgrass leaf	42.39 N 85.37 W	16.6	Agricultural	2	switchgrass	standard fertilization	GMT - 5:00	NA	-85.37	286	Kellogg Biological Station	Hickory Corners	Michigan	United States	12/7/17	6.2	74	16	98	780	139	2.3	1.4	10.3	7.07	19	226	2.5455	45.2345	17.7704	82.55	0.622	NA	NA	NA	NA	NA	NA	NA
G5R3_MAIN_05JUN2017	6/5/17	12:50:00	1496635200	not applicable	not applicable	Terrestrial Biome [ENVO_00000446]	Area of cropland [ENVO_01000892]	agricultural soil [ENVO_00002259] | plant matter [ENVO_01001121]	USA: Hickory Corners, Michigan	Switchgrass leaf	42.39 N 85.37 W	20.2	Agricultural	3	switchgrass	standard fertilization	GMT - 5:00	NA	-85.37	286	Kellogg Biological Station	Hickory Corners	Michigan	United States	12/7/17	6.5	73	17	103	960	138	2.3	2.3	10.2	10.17	19.9	211	2.8257	44.7051	15.8209	80.01	0.687	NA	NA	NA	NA	NA	NA	NA
G5R4_MAIN_05JUN2017	6/5/17	13:29:00	1496635200	not applicable	not applicable	Terrestrial Biome [ENVO_00000446]	Area of cropland [ENVO_01000892]	agricultural soil [ENVO_00002259] | plant matter [ENVO_01001121]	USA: Hickory Corners, Michigan	Switchgrass leaf	42.39 N 85.37 W	18.2	Agricultural	4	switchgrass	standard fertilization	GMT - 5:00	NA	-85.37	286	Kellogg Biological Station	Hickory Corners	Michigan	United States	12/7/17	6.5	74	26	146	765	165	2.2	2.2	9.2	7.4	21	221	2.6476	44.4585	16.792	76.71	0.853	NA	NA	NA	NA	NA	NA	NA
G5R1_NF_05JUN2017	6/5/17	11:23:00	1496635200	not applicable	not applicable	Terrestrial Biome [ENVO_00000446]	Area of cropland [ENVO_01000892]	agricultural soil [ENVO_00002259] | plant matter [ENVO_01001121]	USA: Hickory Corners, Michigan	Switchgrass leaf	42.39 N 85.37 W	15.8	Agricultural	1	switchgrass	nitrogen free	GMT - 5:00	NA	-85.37	286	Kellogg Biological Station	Hickory Corners	Michigan	United States	12/7/17	6.4	73	16	70	1127	145	2.1	0.5	8.4	8.51	19.6	219	2.1869	44.2515	20.2348	80.01	0.531	NA	NA	NA	NA	NA	NA	NA
G5R2_NF_05JUN2017	6/5/17	11:59:00	1496635200	not applicable	not applicable	Terrestrial Biome [ENVO_00000446]	Area of cropland [ENVO_01000892]	agricultural soil [ENVO_00002259] | plant matter [ENVO_01001121]	USA: Hickory Corners, Michigan	Switchgrass leaf	42.39 N 85.37 W	17.8	Agricultural	2	switchgrass	nitrogen free	GMT - 5:00	NA	-85.37	286	Kellogg Biological Station	Hickory Corners	Michigan	United States	12/7/17	6.3	74	16	97	785	131	2.1	0.3	10.1	8.38	19.4	229	1.8721	44.464	23.7509	73.91	0.497	NA	NA	NA	NA	NA	NA	NA
G5R3_NF_05JUN2017	6/5/17	12:55:00	1496635200	not applicable	not applicable	Terrestrial Biome [ENVO_00000446]	Area of cropland [ENVO_01000892]	agricultural soil [ENVO_00002259] | plant matter [ENVO_01001121]	USA: Hickory Corners, Michigan	Switchgrass leaf	42.39 N 85.37 W	20.7	Agricultural	3	switchgrass	nitrogen free	GMT - 5:00	NA	-85.37	286	Kellogg Biological Station	Hickory Corners	Michigan	United States	12/7/17	6.3	72	18	108	903	124	2.4	0.6	12.2	10.32	19	215	2.0058	46.0588	22.9628	74.93	0.545	NA	NA	NA	NA	NA	NA	NA
G5R4_NF_05JUN2017	6/5/17	13:17:00	1496635200	not applicable	not applicable	Terrestrial Biome [ENVO_00000446]	Area of cropland [ENVO_01000892]	agricultural soil [ENVO_00002259] | plant matter [ENVO_01001121]	USA: Hickory Corners, Michigan	Switchgrass leaf	42.39 N 85.37 W	22.2	Agricultural	4	switchgrass	nitrogen free	GMT - 5:00	NA	-85.37	286	Kellogg Biological Station	Hickory Corners	Michigan	United States	12/7/17	6.5	75	23	109	794	136	2.2	0.6	9.5	7.83	21.6	218	2.3402	44.5572	19.0399	68.58	0.567	NA	NA	NA	NA	NA	NA	NA
G5R1_MAIN_26JUN2017	6/26/17	11:20:00	1498449600	not applicable	not applicable	Terrestrial Biome [ENVO_00000446]	Area of cropland [ENVO_01000892]	agricultural soil [ENVO_00002259] | plant matter [ENVO_01001121]	USA: Hickory Corners, Michigan	Switchgrass leaf	42.39 N 85.37 W	18.5	Agricultural	1	switchgrass	standard fertilization	GMT - 5:00	NA	-85.37	286	Kellogg Biological Station	Hickory Corners	Michigan	United States	12/7/17	6.4	72	109	124	837	123	2.5	2	9.5	8.17	19	281	2.001	45.0126	22.4951	119.38	0.875	6/22/17	TRUE	FALSE	FALSE	NA	FALSE	FALSE
G5R2_MAIN_26JUN2017	6/26/17	12:30:00	1498449600	not applicable	not applicable	Terrestrial Biome [ENVO_00000446]	Area of cropland [ENVO_01000892]	agricultural soil [ENVO_00002259] | plant matter [ENVO_01001121]	USA: Hickory Corners, Michigan	Switchgrass leaf	42.39 N 85.37 W	16.4	Agricultural	2	switchgrass	standard fertilization	GMT - 5:00	NA	-85.37	286	Kellogg Biological Station	Hickory Corners	Michigan	United States	12/7/17	6.2	74	21	97	765	123	2.2	0.6	8.8	6.63	19.7	259	1.8459	44.8059	24.2732	116.84	0.62	NA	NA	NA	NA	NA	NA	NA
G5R3_MAIN_26JUN2017	6/26/17	13:11:00	1498449600	not applicable	not applicable	Terrestrial Biome [ENVO_00000446]	Area of cropland [ENVO_01000892]	agricultural soil [ENVO_00002259] | plant matter [ENVO_01001121]	USA: Hickory Corners, Michigan	Switchgrass leaf	42.39 N 85.37 W	16.5	Agricultural	3	switchgrass	standard fertilization	GMT - 5:00	NA	-85.37	286	Kellogg Biological Station	Hickory Corners	Michigan	United States	12/7/17	6.4	72	14	97	976	133	2.4	0.5	8.3	7.98	18.9	285	2.029	45.3476	22.3497	120.65	0.87	NA	NA	NA	NA	NA	NA	NA
G5R4_MAIN_26JUN2017	6/26/17	13:45:00	1498449600	not applicable	not applicable	Terrestrial Biome [ENVO_00000446]	Area of cropland [ENVO_01000892]	agricultural soil [ENVO_00002259] | plant matter [ENVO_01001121]	USA: Hickory Corners, Michigan	Switchgrass leaf	42.39 N 85.37 W	23.5	Agricultural	4	switchgrass	standard fertilization	GMT - 5:00	NA	-85.37	286	Kellogg Biological Station	Hickory Corners	Michigan	United States	12/7/17	6.4	74	31	157	816	157	2.2	8.8	9.5	6.44	20.6	282	2.0039	44.684	22.2985	105.41	0.872	NA	NA	NA	NA	NA	NA	NA
G5R1_NF_26JUN2017	6/26/17	11:40:00	1498449600	not applicable	not applicable	Terrestrial Biome [ENVO_00000446]	Area of cropland [ENVO_01000892]	agricultural soil [ENVO_00002259] | plant matter [ENVO_01001121]	USA: Hickory Corners, Michigan	Switchgrass leaf	42.39 N 85.37 W	20.4	Agricultural	1	switchgrass	nitrogen free	GMT - 5:00	NA	-85.37	286	Kellogg Biological Station	Hickory Corners	Michigan	United States	12/7/17	6.5	73	22	102	940	152	2.3	0.6	10.8	10.48	19.3	291	1.615	44.8145	27.7489	115.57	0.645	NA	NA	NA	NA	NA	NA	NA
G5R2_NF_26JUN2017	6/26/17	12:38:00	1498449600	not applicable	not applicable	Terrestrial Biome [ENVO_00000446]	Area of cropland [ENVO_01000892]	agricultural soil [ENVO_00002259] | plant matter [ENVO_01001121]	USA: Hickory Corners, Michigan	Switchgrass leaf	42.39 N 85.37 W	22.3	Agricultural	2	switchgrass	nitrogen free	GMT - 5:00	NA	-85.37	286	Kellogg Biological Station	Hickory Corners	Michigan	United States	12/7/17	6.4	74	18	103	848	132	2.2	0.5	8.2	8.85	21.4	299	1.4449	45.0547	31.1819	97.79	0.585	NA	NA	NA	NA	NA	NA	NA
G5R3_NF_26JUN2017	6/26/17	13:20:00	1498449600	not applicable	not applicable	Terrestrial Biome [ENVO_00000446]	Area of cropland [ENVO_01000892]	agricultural soil [ENVO_00002259] | plant matter [ENVO_01001121]	USA: Hickory Corners, Michigan	Switchgrass leaf	42.39 N 85.37 W	16.4	Agricultural	3	switchgrass	nitrogen free	GMT - 5:00	NA	-85.37	286	Kellogg Biological Station	Hickory Corners	Michigan	United States	12/7/17	6.3	72	18	149	965	145	2.5	1	11.3	11.06	20.1	289	1.5432	45.0481	29.1914	119.38	0.545	NA	NA	NA	NA	NA	NA	NA
G5R4_NF_26JUN2017	6/26/17	13:54:00	1498449600	not applicable	not applicable	Terrestrial Biome [ENVO_00000446]	Area of cropland [ENVO_01000892]	agricultural soil [ENVO_00002259] | plant matter [ENVO_01001121]	USA: Hickory Corners, Michigan	Switchgrass leaf	42.39 N 85.37 W	22.6	Agricultural	4	switchgrass	nitrogen free	GMT - 5:00	NA	-85.37	286	Kellogg Biological Station	Hickory Corners	Michigan	United States	12/7/17	6.5	74	25	117	773	130	2.2	0.9	9	9.13	22.6	293	1.5428	45.3614	29.402	101.6	0.542	NA	NA	NA	NA	NA	NA	NA
G5R1_MAIN_17JUL2017	7/17/17	11:10:00	1500264000	not applicable	not applicable	Terrestrial Biome [ENVO_00000446]	Area of cropland [ENVO_01000892]	agricultural soil [ENVO_00002259] | plant matter [ENVO_01001121]	USA: Hickory Corners, Michigan	Switchgrass leaf	42.39 N 85.37 W	26.4	Agricultural	1	switchgrass	standard fertilization	GMT - 5:00	NA	-85.37	286	Kellogg Biological Station	Hickory Corners	Michigan	United States	12/7/17	6.7	75	22	60	806	103	2.1	2	8.7	9.5	21.1	330	1.582	45.2977	28.6332	121.92	0.757	7/21/17	TRUE	FALSE	FALSE	FALSE	FALSE	FALSE
G5R2_MAIN_17JUL2017	7/17/17	11:43:00	1500264000	not applicable	not applicable	Terrestrial Biome [ENVO_00000446]	Area of cropland [ENVO_01000892]	agricultural soil [ENVO_00002259] | plant matter [ENVO_01001121]	USA: Hickory Corners, Michigan	Switchgrass leaf	42.39 N 85.37 W	26.7	Agricultural	2	switchgrass	standard fertilization	GMT - 5:00	NA	-85.37	286	Kellogg Biological Station	Hickory Corners	Michigan	United States	12/7/17	6.3	73	11	47	747	96	1.9	1	6.9	10.06	22	313	1.5174	45.2177	29.7995	119.38	0.675	NA	NA	NA	NA	NA	NA	NA
G5R3_MAIN_17JUL2017	7/17/17	12:50:00	1500264000	not applicable	not applicable	Terrestrial Biome [ENVO_00000446]	Area of cropland [ENVO_01000892]	agricultural soil [ENVO_00002259] | plant matter [ENVO_01001121]	USA: Hickory Corners, Michigan	Switchgrass leaf	42.39 N 85.37 W	28.1	Agricultural	3	switchgrass	standard fertilization	GMT - 5:00	NA	-85.37	286	Kellogg Biological Station	Hickory Corners	Michigan	United States	12/7/17	6.7	75	10	57	926	108	2.2	1.4	7.8	10.45	21.9	305	1.5826	45.2786	28.6103	121.92	0.652	NA	NA	NA	NA	NA	NA	NA
G5R4_MAIN_17JUL2017	7/17/17	13:28:00	1500264000	not applicable	not applicable	Terrestrial Biome [ENVO_00000446]	Area of cropland [ENVO_01000892]	agricultural soil [ENVO_00002259] | plant matter [ENVO_01001121]	USA: Hickory Corners, Michigan	Switchgrass leaf	42.39 N 85.37 W	27.5	Agricultural	4	switchgrass	standard fertilization	GMT - 5:00	NA	-85.37	286	Kellogg Biological Station	Hickory Corners	Michigan	United States	12/7/17	6.2	72	22	74	788	137	2	0.5	7.5	9.4	22.8	295	1.8456	45.6237	24.7203	124.46	0.869	NA	NA	NA	NA	NA	NA	NA
G5R1_NF_17JUL2017	7/17/17	11:14:00	1500264000	not applicable	not applicable	Terrestrial Biome [ENVO_00000446]	Area of cropland [ENVO_01000892]	agricultural soil [ENVO_00002259] | plant matter [ENVO_01001121]	USA: Hickory Corners, Michigan	Switchgrass leaf	42.39 N 85.37 W	26.4	Agricultural	1	switchgrass	nitrogen free	GMT - 5:00	NA	-85.37	286	Kellogg Biological Station	Hickory Corners	Michigan	United States	12/7/17	6.7	75	16	52	753	101	1.9	0.3	9	12.5	21.1	332	1.2639	45.0732	35.662	106.68	0.662	NA	NA	NA	NA	NA	NA	NA
G5R2_NF_17JUL2017	7/17/17	11:49:00	1500264000	not applicable	not applicable	Terrestrial Biome [ENVO_00000446]	Area of cropland [ENVO_01000892]	agricultural soil [ENVO_00002259] | plant matter [ENVO_01001121]	USA: Hickory Corners, Michigan	Switchgrass leaf	42.39 N 85.37 W	26.7	Agricultural	2	switchgrass	nitrogen free	GMT - 5:00	NA	-85.37	286	Kellogg Biological Station	Hickory Corners	Michigan	United States	12/7/17	6.3	73	9	51	854	111	1.8	0.2	7.9	11.18	22.4	310	1.251	45.1882	36.1217	101.6	0.511	NA	NA	NA	NA	NA	NA	NA
G5R3_NF_17JUL2017	7/17/17	13:00:00	1500264000	not applicable	not applicable	Terrestrial Biome [ENVO_00000446]	Area of cropland [ENVO_01000892]	agricultural soil [ENVO_00002259] | plant matter [ENVO_01001121]	USA: Hickory Corners, Michigan	Switchgrass leaf	42.39 N 85.37 W	25	Agricultural	3	switchgrass	nitrogen free	GMT - 5:00	NA	-85.37	286	Kellogg Biological Station	Hickory Corners	Michigan	United States	12/7/17	6.8	74	11	64	961	112	2.1	0.8	7.9	11.91	21.8	332	1.3042	44.8882	34.4182	109.22	0.678	NA	NA	NA	NA	NA	NA	NA
G5R4_NF_17JUL2017	7/17/17	13:38:00	1500264000	not applicable	not applicable	Terrestrial Biome [ENVO_00000446]	Area of cropland [ENVO_01000892]	agricultural soil [ENVO_00002259] | plant matter [ENVO_01001121]	USA: Hickory Corners, Michigan	Switchgrass leaf	42.39 N 85.37 W	30.5	Agricultural	4	switchgrass	nitrogen free	GMT - 5:00	NA	-85.37	286	Kellogg Biological Station	Hickory Corners	Michigan	United States	12/7/17	6.3	73	20	81	783	122	1.9	0.7	10.9	11.2	23.7	337	1.1492	44.8849	39.0575	111.76	0.547	NA	NA	NA	NA	NA	NA	NA
G5R1_MAIN_07AUG2017	8/7/17	9:44:00	1502078400	not applicable	not applicable	Terrestrial Biome [ENVO_00000446]	Area of cropland [ENVO_01000892]	agricultural soil [ENVO_00002259] | plant matter [ENVO_01001121]	USA: Hickory Corners, Michigan	Switchgrass leaf	42.39 N 85.37 W	17.9	Agricultural	1	switchgrass	standard fertilization	GMT - 5:00	NA	-85.37	286	Kellogg Biological Station	Hickory Corners	Michigan	United States	12/7/17	6.2	73	24	79	669	114	2.3	3	23.8	9.13	18.5	362	1.61785	45.84165	28.3626	132.08	0.807	8/8/17	TRUE	TRUE	FALSE	NA	TRUE	FALSE
G5R2_MAIN_07AUG2017	8/7/17	10:03:00	1502078400	not applicable	not applicable	Terrestrial Biome [ENVO_00000446]	Area of cropland [ENVO_01000892]	agricultural soil [ENVO_00002259] | plant matter [ENVO_01001121]	USA: Hickory Corners, Michigan	Switchgrass leaf	42.39 N 85.37 W	19.1	Agricultural	2	switchgrass	standard fertilization	GMT - 5:00	NA	-85.37	286	Kellogg Biological Station	Hickory Corners	Michigan	United States	12/7/17	6	72	16	88	713	122	2.8	6.4	7.6	14.03	19.2	564	1.26215	45.3319	36.0343	157.48	0.202	NA	NA	NA	NA	NA	NA	NA
G5R3_MAIN_07AUG2017	8/7/17	10:38:00	1502078400	not applicable	not applicable	Terrestrial Biome [ENVO_00000446]	Area of cropland [ENVO_01000892]	agricultural soil [ENVO_00002259] | plant matter [ENVO_01001121]	USA: Hickory Corners, Michigan	Switchgrass leaf	42.39 N 85.37 W	19.7	Agricultural	3	switchgrass	standard fertilization	GMT - 5:00	NA	-85.37	286	Kellogg Biological Station	Hickory Corners	Michigan	United States	12/7/17	6.5	74	20	117	924	133	2.8	12.4	13.3	13.02	19	343	1.5381	45.29735	29.4898	152.4	0.529	NA	NA	NA	NA	NA	NA	NA
G5R4_MAIN_07AUG2017	8/7/17	10:45:00	1502078400	not applicable	not applicable	Terrestrial Biome [ENVO_00000446]	Area of cropland [ENVO_01000892]	agricultural soil [ENVO_00002259] | plant matter [ENVO_01001121]	USA: Hickory Corners, Michigan	Switchgrass leaf	42.39 N 85.37 W	19.7	Agricultural	4	switchgrass	standard fertilization	GMT - 5:00	NA	-85.37	286	Kellogg Biological Station	Hickory Corners	Michigan	United States	12/7/17	5.8	71	37	134	673	128	3	6.1	9.5	12.92	19.7	349	1.66615	45.6904	27.4672	139.7	0.624	NA	NA	NA	NA	NA	NA	NA
G5R1_NF_07AUG2017	8/7/17	11:49:00	1502078400	not applicable	not applicable	Terrestrial Biome [ENVO_00000446]	Area of cropland [ENVO_01000892]	agricultural soil [ENVO_00002259] | plant matter [ENVO_01001121]	USA: Hickory Corners, Michigan	Switchgrass leaf	42.39 N 85.37 W	23	Agricultural	1	switchgrass	nitrogen free	GMT - 5:00	NA	-85.37	286	Kellogg Biological Station	Hickory Corners	Michigan	United States	12/7/17	6.7	74	22	85	802	125	2.5	2.4	8.8	12.47	18.7	345	1.2966	44.4849	34.3089	151.13	0.542	NA	NA	NA	NA	NA	NA	NA
G5R2_NF_07AUG2017	8/7/17	12:04:00	1502078400	not applicable	not applicable	Terrestrial Biome [ENVO_00000446]	Area of cropland [ENVO_01000892]	agricultural soil [ENVO_00002259] | plant matter [ENVO_01001121]	USA: Hickory Corners, Michigan	Switchgrass leaf	42.39 N 85.37 W	24	Agricultural	2	switchgrass	nitrogen free	GMT - 5:00	NA	-85.37	286	Kellogg Biological Station	Hickory Corners	Michigan	United States	12/7/17	6.1	72	16	85	775	121	2.4	1.2	11.1	12.91	19.3	348	1.5003	45.1448	30.0905	109.22	0.561	NA	NA	NA	NA	NA	NA	NA
G5R3_NF_07AUG2017	8/7/17	12:23:00	1502078400	not applicable	not applicable	Terrestrial Biome [ENVO_00000446]	Area of cropland [ENVO_01000892]	agricultural soil [ENVO_00002259] | plant matter [ENVO_01001121]	USA: Hickory Corners, Michigan	Switchgrass leaf	42.39 N 85.37 W	26	Agricultural	3	switchgrass	nitrogen free	GMT - 5:00	NA	-85.37	286	Kellogg Biological Station	Hickory Corners	Michigan	United States	12/7/17	6.7	74	18	98	928	128	2.7	3.7	10.5	14.72	19.5	365	1.2218	45.1977	36.9927	147.32	0.582	NA	NA	NA	NA	NA	NA	NA
G5R4_NF_07AUG2017	8/7/17	12:41:00	1502078400	not applicable	not applicable	Terrestrial Biome [ENVO_00000446]	Area of cropland [ENVO_01000892]	agricultural soil [ENVO_00002259] | plant matter [ENVO_01001121]	USA: Hickory Corners, Michigan	Switchgrass leaf	42.39 N 85.37 W	27.2	Agricultural	4	switchgrass	nitrogen free	GMT - 5:00	NA	-85.37	286	Kellogg Biological Station	Hickory Corners	Michigan	United States	12/7/17	6.1	72	28	121	828	129	2.4	2.5	8.1	11.82	20.6	369	1.2882	44.3675	34.4415	132.08	0.498	NA	NA	NA	NA	NA	NA	NA
G5R1_MAIN_28AUG2017	8/28/17	11:12:00	1503892800	not applicable	not applicable	Terrestrial Biome [ENVO_00000446]	Area of cropland [ENVO_01000892]	agricultural soil [ENVO_00002259] | plant matter [ENVO_01001121]	USA: Hickory Corners, Michigan	Switchgrass leaf	42.39 N 85.37 W	17.8	Agricultural	1	switchgrass	standard fertilization	GMT - 5:00	NA	-85.37	286	Kellogg Biological Station	Hickory Corners	Michigan	United States	12/7/17	6.7	75	22	93	804	130	2.4	3.2	10.4	8.57	18.5	367	1.4213	45.4049	31.946	165.1	0.796	9/1/17	TRUE	TRUE	FALSE	FALSE	TRUE	FALSE
G5R2_MAIN_28AUG2017	8/28/17	11:25:00	1503892800	not applicable	not applicable	Terrestrial Biome [ENVO_00000446]	Area of cropland [ENVO_01000892]	agricultural soil [ENVO_00002259] | plant matter [ENVO_01001121]	USA: Hickory Corners, Michigan	Switchgrass leaf	42.39 N 85.37 W	16.6	Agricultural	2	switchgrass	standard fertilization	GMT - 5:00	NA	-85.37	286	Kellogg Biological Station	Hickory Corners	Michigan	United States	12/7/17	6	72	14	77	667	111	2.1	2.9	6.7	11.15	18.5	351	1.367	44.7798	32.7577	172.72	0.582	NA	NA	NA	NA	NA	NA	NA
G5R3_MAIN_28AUG2017	8/28/17	11:40:00	1503892800	not applicable	not applicable	Terrestrial Biome [ENVO_00000446]	Area of cropland [ENVO_01000892]	agricultural soil [ENVO_00002259] | plant matter [ENVO_01001121]	USA: Hickory Corners, Michigan	Switchgrass leaf	42.39 N 85.37 W	17.8	Agricultural	3	switchgrass	standard fertilization	GMT - 5:00	NA	-85.37	286	Kellogg Biological Station	Hickory Corners	Michigan	United States	12/7/17	6.6	74	20	102	897	128	2	3.3	6.9	9.56	18.3	373	1.4812	44.0241	29.7219	167.64	0.763	NA	NA	NA	NA	NA	NA	NA
G5R4_MAIN_28AUG2017	8/28/17	11:52:00	1503892800	not applicable	not applicable	Terrestrial Biome [ENVO_00000446]	Area of cropland [ENVO_01000892]	agricultural soil [ENVO_00002259] | plant matter [ENVO_01001121]	USA: Hickory Corners, Michigan	Switchgrass leaf	42.39 N 85.37 W	17.4	Agricultural	4	switchgrass	standard fertilization	GMT - 5:00	NA	-85.37	286	Kellogg Biological Station	Hickory Corners	Michigan	United States	12/7/17	5.9	72	31	147	712	135	2.4	2.6	8.1	10.21	19.2	383	1.6367	44.6282	27.2672	162.56	0.77	NA	NA	NA	NA	NA	NA	NA
G5R1_NF_28AUG2017	8/28/17	12:52:00	1503892800	not applicable	not applicable	Terrestrial Biome [ENVO_00000446]	Area of cropland [ENVO_01000892]	agricultural soil [ENVO_00002259] | plant matter [ENVO_01001121]	USA: Hickory Corners, Michigan	Switchgrass leaf	42.39 N 85.37 W	17	Agricultural	1	switchgrass	nitrogen free	GMT - 5:00	NA	-85.37	286	Kellogg Biological Station	Hickory Corners	Michigan	United States	12/7/17	6.8	NA	20	82	867	132	2.2	1.1	10.2	10.57	18.4	352	1.4651	44.6851	30.4997	160.02	0.491	NA	NA	NA	NA	NA	NA	NA
G5R2_NF_28AUG2017	8/28/17	13:05:00	1503892800	not applicable	not applicable	Terrestrial Biome [ENVO_00000446]	Area of cropland [ENVO_01000892]	agricultural soil [ENVO_00002259] | plant matter [ENVO_01001121]	USA: Hickory Corners, Michigan	Switchgrass leaf	42.39 N 85.37 W	18.15	Agricultural	2	switchgrass	nitrogen free	GMT - 5:00	NA	-85.37	286	Kellogg Biological Station	Hickory Corners	Michigan	United States	12/7/17	6.2	73	16	93	865	130	2.2	0.2	8.3	9.49	18.8	374	1.218	44.9548	36.9087	127	0.495	NA	NA	NA	NA	NA	NA	NA
G5R3_NF_28AUG2017	8/28/17	13:18:00	1503892800	not applicable	not applicable	Terrestrial Biome [ENVO_00000446]	Area of cropland [ENVO_01000892]	agricultural soil [ENVO_00002259] | plant matter [ENVO_01001121]	USA: Hickory Corners, Michigan	Switchgrass leaf	42.39 N 85.37 W	21.7	Agricultural	3	switchgrass	nitrogen free	GMT - 5:00	NA	-85.37	286	Kellogg Biological Station	Hickory Corners	Michigan	United States	12/7/17	6.7	74	14	114	1007	133	2.6	2.2	9.5	11.45	18.3	380	1.1708	44.9425	38.3861	152.4	0.551	NA	NA	NA	NA	NA	NA	NA
G5R4_NF_28AUG2017	8/28/17	13:25:00	1503892800	not applicable	not applicable	Terrestrial Biome [ENVO_00000446]	Area of cropland [ENVO_01000892]	agricultural soil [ENVO_00002259] | plant matter [ENVO_01001121]	USA: Hickory Corners, Michigan	Switchgrass leaf	42.39 N 85.37 W	20.8	Agricultural	4	switchgrass	nitrogen free	GMT - 5:00	NA	-85.37	286	Kellogg Biological Station	Hickory Corners	Michigan	United States	12/7/17	6.2	71	27	137	781	135	2.4	1.9	8.1	11.29	19.4	383	1.1817	44.3726	37.5498	137.16	0.481	NA	NA	NA	NA	NA	NA	NA
G5R1_MAIN_18SEP2017	9/18/17	11:15:00	1505707200	not applicable	not applicable	Terrestrial Biome [ENVO_00000446]	Area of cropland [ENVO_01000892]	agricultural soil [ENVO_00002259] | plant matter [ENVO_01001121]	USA: Hickory Corners, Michigan	Switchgrass leaf	42.39 N 85.37 W	18.6	Agricultural	1	switchgrass	standard fertilization	GMT - 5:00	NA	-85.37	286	Kellogg Biological Station	Hickory Corners	Michigan	United States	12/7/17	6.3	71	22	65	829	115	1.9	0.2	2.3	4.46	18.2	755	1.0692	43.8166	40.9807	165.1	0.58	9/15/17	TRUE	TRUE	FALSE	FALSE	TRUE	FALSE
G5R2_MAIN_18SEP2017	9/18/17	11:30:00	1505707200	not applicable	not applicable	Terrestrial Biome [ENVO_00000446]	Area of cropland [ENVO_01000892]	agricultural soil [ENVO_00002259] | plant matter [ENVO_01001121]	USA: Hickory Corners, Michigan	Switchgrass leaf	42.39 N 85.37 W	20.1	Agricultural	2	switchgrass	standard fertilization	GMT - 5:00	NA	-85.37	286	Kellogg Biological Station	Hickory Corners	Michigan	United States	12/7/17	6	71	21	84	718	111	2.2	0.1	2.6	5.7	19	484	1.1097	45.4622	40.968	152.4	0.407	NA	NA	NA	NA	NA	NA	NA
G5R3_MAIN_18SEP2017	9/18/17	11:48:00	1505707200	not applicable	not applicable	Terrestrial Biome [ENVO_00000446]	Area of cropland [ENVO_01000892]	agricultural soil [ENVO_00002259] | plant matter [ENVO_01001121]	USA: Hickory Corners, Michigan	Switchgrass leaf	42.39 N 85.37 W	18.3	Agricultural	3	switchgrass	standard fertilization	GMT - 5:00	NA	-85.37	286	Kellogg Biological Station	Hickory Corners	Michigan	United States	12/7/17	6.2	71	29	136	885	149	1.9	0.3	3.8	5.59	19.7	574	1.0437	45.2438	43.3494	173.99	0.38	NA	NA	NA	NA	NA	NA	NA
G5R4_MAIN_18SEP2017	9/18/17	12:03:00	1505707200	not applicable	not applicable	Terrestrial Biome [ENVO_00000446]	Area of cropland [ENVO_01000892]	agricultural soil [ENVO_00002259] | plant matter [ENVO_01001121]	USA: Hickory Corners, Michigan	Switchgrass leaf	42.39 N 85.37 W	18.8	Agricultural	4	switchgrass	standard fertilization	GMT - 5:00	NA	-85.37	286	Kellogg Biological Station	Hickory Corners	Michigan	United States	12/7/17	6.4	72	11	62	860	113	2.3	0.6	2.8	5.64	20.1	585	1.0112	44.4036	43.9118	166.37	0.38	NA	NA	NA	NA	NA	NA	NA
G5R1_NF_18SEP2017	9/18/17	13:08:00	1505707200	not applicable	not applicable	Terrestrial Biome [ENVO_00000446]	Area of cropland [ENVO_01000892]	agricultural soil [ENVO_00002259] | plant matter [ENVO_01001121]	USA: Hickory Corners, Michigan	Switchgrass leaf	42.39 N 85.37 W	22.1	Agricultural	1	switchgrass	nitrogen free	GMT - 5:00	NA	-85.37	286	Kellogg Biological Station	Hickory Corners	Michigan	United States	12/7/17	6.4	71	22	77	813	117	2.2	0	2.4	5.9	18.8	580	0.8061	44.7896	55.5633	142.24	0.351	NA	NA	NA	NA	NA	NA	NA
G5R2_NF_18SEP2017	9/18/17	13:25:00	1505707200	not applicable	not applicable	Terrestrial Biome [ENVO_00000446]	Area of cropland [ENVO_01000892]	agricultural soil [ENVO_00002259] | plant matter [ENVO_01001121]	USA: Hickory Corners, Michigan	Switchgrass leaf	42.39 N 85.37 W	28.1	Agricultural	2	switchgrass	nitrogen free	GMT - 5:00	NA	-85.37	286	Kellogg Biological Station	Hickory Corners	Michigan	United States	12/7/17	6.2	72	14	76	751	110	2.1	0	2.4	5.72	19.9	498	1.3557	63.8839	47.1224	124.46	0.388	NA	NA	NA	NA	NA	NA	NA
G5R3_NF_18SEP2017	9/18/17	13:45:00	1505707200	not applicable	not applicable	Terrestrial Biome [ENVO_00000446]	Area of cropland [ENVO_01000892]	agricultural soil [ENVO_00002259] | plant matter [ENVO_01001121]	USA: Hickory Corners, Michigan	Switchgrass leaf	42.39 N 85.37 W	33.1	Agricultural	3	switchgrass	nitrogen free	GMT - 5:00	NA	-85.37	286	Kellogg Biological Station	Hickory Corners	Michigan	United States	12/7/17	6.3	71	14	73	933	117	2.2	0.1	2.3	6.87	18.9	429	0.9734	44.7985	46.0227	152.4	0.373	NA	NA	NA	NA	NA	NA	NA
G5R4_NF_18SEP2017	9/18/17	14:01:00	1505707200	not applicable	not applicable	Terrestrial Biome [ENVO_00000446]	Area of cropland [ENVO_01000892]	agricultural soil [ENVO_00002259] | plant matter [ENVO_01001121]	USA: Hickory Corners, Michigan	Switchgrass leaf	42.39 N 85.37 W	29.5	Agricultural	4	switchgrass	nitrogen free	GMT - 5:00	NA	-85.37	286	Kellogg Biological Station	Hickory Corners	Michigan	United States	12/7/17	6.2	72	25	110	722	111	2.1	0.1	2.1	6.34	20.8	448	0.8038	44.1548	54.9326	142.24	0.389	NA	NA	NA	NA	NA	NA	NA
[truncated: 30 more columns]
