# Supplementary material for: Seasonal activities of the phyllosphere microbiome of perennial crops
Source: Nat Commun. 2023 Feb 23;14:1039. doi: 10.1038/s41467-023-36515-y (PMC9950430; doi:10.1038/s41467-023-36515-y)
Supplement: Supplementary file 6 — Supplementary Data 3 [file 41467_2023_36515_MOESM6_ESM.xlsx]

## Sheet: focal-mag-data
MAG ID	Abundance	Occupancy	Kingdom	Phylum	Class	Order	Family	Genus	Species	CheckM Annotation	membership	completeness	contamination	# contigs (>= 0 bp)	# contigs (>= 1000 bp)	# contigs (>= 5000 bp)	# contigs (>= 10000 bp)	# contigs (>= 25000 bp)	# contigs (>= 50000 bp)	Total length (>= 0 bp)	Total length (>= 1000 bp)	Total length (>= 5000 bp)	Total length (>= 10000 bp)	Total length (>= 25000 bp)	Total length (>= 50000 bp)	# contigs	Largest contig	Total length	GC (%)	N50	N75	L50	L75	# N's per 100 kbp
M1	0.0529149	0.40625	Bacteria	Actinobacteriota	Actinomycetia	Actinomycetales	Microbacteriaceae	Frigoribacterium		'o__Actinomycetales'	other	62.4855	3.93064	471	471	140	30	0	0	2283307	2283307	1149130	402840	0	0	471	22400	2283307	72.01	5055	3494	139	277	0
M100	0.031668	0.192708	Bacteria	Bacteroidota	Bacteroidia	Cytophagales	Spirosomaceae	Spirosoma		'o__Cytophagales'	shared	63.2696	2.67857	735	735	283	48	1	1	3884770	3884770	2291900	677282	57640	57640	735	57640	3884770	54.49	5741	3856	219	425	0
M102	0.0525619	0.375	Bacteria	Proteobacteria	Alphaproteobacteria	Rhizobiales	Beijerinckiaceae	Methylobacterium		'k__Bacteria'	shared	63.6782	7.75862	472	472	258	95	8	0	3339066	3339066	2563098	1467182	239159	0	472	38664	3339066	70.46	8542	5241	117	247	0
M105	0.0150139	0.307292	Bacteria	Actinobacteriota	Actinomycetia	Actinomycetales	Microbacteriaceae	Microbacterium		'o__Actinomycetales'	other	89.7482	2.86195	414	414	227	89	11	0	3190093	3190093	2536341	1548890	371952	0	414	44473	3190093	69.86	9603	5931	94	201	0
M109	0.190875	0.541667	Bacteria	Proteobacteria	Alphaproteobacteria	Sphingomonadales	Sphingomonadaceae	Sphingomonas	Sphingomonas sp003951315	'o__Sphingomonadales'	shared	62.8667	7.01456	493	493	164	23	0	0	2420544	2420544	1262878	301338	0	0	493	18925	2420544	68.73	5174	3680	154	294	0
M111	0.0288984	0.359375	Bacteria	Proteobacteria	Alphaproteobacteria	Rhizobiales	Beijerinckiaceae	Methylobacterium	Methylobacterium gossipiicola	'k__Bacteria'	shared	50.8882	3.44828	453	453	220	63	4	1	2949620	2949620	2117908	1020578	146431	56509	453	56509	2949620	69.31	7690	4777	115	240	0
M12	0.00564086	0.385417	Bacteria	Proteobacteria	Alphaproteobacteria	Rhizobiales	Beijerinckiaceae	Methylobacterium		'o__Rhizobiales'	shared	73.5398	2.3511	608	608	268	79	2	0	3691806	3691806	2493722	1160147	58254	0	608	33250	3691806	69.53	6989	4308	161	328	0
M17	0.00380591	0.0729167	Bacteria	Proteobacteria	Alphaproteobacteria	Rickettsiales	Rickettsiaceae			'o__Rickettsiales'	other	67.277	1.34281	194	194	59	3	0	0	864055	864055	401607	33423	0	0	194	11743	864055	34.38	4616	3395	66	121	0
M21	0.00563228	0.25	Bacteria	Proteobacteria	Gammaproteobacteria	Burkholderiales	Burkholderiaceae	Xylophilus		'o__Burkholderiales'	other	93.6725	1.55763	347	347	247	156	53	8	4681335	4681335	4330509	3686380	2066375	583743	347	124187	4681335	70.6	21858	11021	65	140	0
M32	0.00984748	0.46875	Bacteria	Proteobacteria	Alphaproteobacteria	Rhizobiales	Beijerinckiaceae	Methylobacterium		'o__Rhizobiales'	shared	67.5199	3.64172	578	578	254	67	3	0	3396466	3396466	2269163	974181	92648	0	578	38959	3396466	69.19	6724	4313	156	315	0
M35	0.0051234	0.302083	Bacteria	Proteobacteria	Alphaproteobacteria	Rickettsiales	Rickettsiaceae			'o__Rickettsiales'	other	70.0768	2.92259	204	204	81	14	0	0	1066761	1066761	632953	168753	0	0	204	15367	1066761	32.09	5731	3983	63	118	0
M44	0.007657	0.291667	Bacteria	Proteobacteria	Alphaproteobacteria	Rhizobiales	Beijerinckiaceae	Methylobacterium	Methylobacterium salsuginis	'k__Bacteria'	shared	50.1754	2.63158	696	696	187	18	0	0	3121828	3121828	1355892	228081	0	0	696	20468	3121828	70.16	4538	3384	231	429	0
M47	0.00869748	0.15625	Bacteria	Bacteroidota	Bacteroidia	Cytophagales	Spirosomaceae	Spirosoma		'o__Cytophagales'	shared	81.5904	2.52976	646	646	401	164	18	0	5342470	5342470	4445457	2769770	610163	0	646	48992	5342470	53.34	10625	6198	155	323	0
M52	0.0158382	0.34375	Bacteria	Proteobacteria	Alphaproteobacteria	Rhizobiales	Beijerinckiaceae	Methylobacterium		'o__Rhizobiales'	shared	87.3961	4.77333	422	422	304	178	29	1	4589124	4589124	4158717	3273132	997106	51821	422	51821	4589124	70.21	14780	8841	99	196	0
M55	0.0199525	0.46875	Bacteria	Proteobacteria	Alphaproteobacteria	Sphingomonadales	Sphingomonadaceae	Sphingomonas		'o__Sphingomonadales'	shared	68.0204	3.66464	511	511	209	40	0	0	2745001	2745001	1689105	542504	0	0	511	24526	2745001	66.66	5920	3930	152	293	0
M60	0.0270764	0.192708	Bacteria	Actinobacteriota	Actinomycetia	Actinomycetales	Quadrisphaeraceae	Quadrisphaera		'o__Actinomycetales'	shared	95.9538	4.81696	289	289	219	139	42	5	3844481	3844481	3583547	3012840	1488249	297842	289	67126	3844481	75.71	19756	10703	62	127	0
M66	0.0126513	0.46875	Bacteria	Proteobacteria	Gammaproteobacteria	Burkholderiales	Burkholderiaceae	Variovorax		'o__Burkholderiales'	other	69.6804	3.10872	631	631	251	66	0	0	3500111	3500111	2151094	887593	0	0	631	23348	3500111	68.87	6131	4018	178	357	0
M67	0.00216662	0.15625	Bacteria	Actinobacteriota	Actinomycetia	Actinomycetales	Microbacteriaceae	Amnibacterium		'o__Actinomycetales'	other	95.3965	4.13861	354	354	225	110	10	1	3170845	3170845	2729297	1914167	322012	54574	354	54574	3170845	73.99	12866	6896	82	166	0
M77	0.00635507	0.078125	Bacteria	Proteobacteria	Gammaproteobacteria	Burkholderiales	Burkholderiaceae	Acidovorax	Acidovorax_A wautersii	'o__Burkholderiales'	shared	98.7656	3.09343	138	138	120	107	66	27	4632829	4632829	4567038	4464198	3799302	2409749	138	183705	4632829	68.79	53431	29607	26	55	0
M8	0.0207367	0.390625	Bacteria	Proteobacteria	Alphaproteobacteria	Rhizobiales	Beijerinckiaceae	Methylobacterium		'o__Rhizobiales'	shared	87.9447	5.67921	446	446	276	131	26	1	4182019	4182019	3587938	2565447	916938	57751	446	57751	4182019	71.61	13066	6968	91	200	0
M86	0.00656254	0.270833	Bacteria	Actinobacteriota	Actinomycetia	Actinomycetales	Quadrisphaeraceae	Pseudokineococcus	Pseudokineococcus lusitanus	'o__Actinomycetales'	other	59.3242	1.92678	415	415	90	2	0	0	1716650	1716650	607645	28867	0	0	415	15755	1716650	77.37	4191	3201	146	262	0
M87	0.0778768	0.46875	Bacteria	Proteobacteria	Alphaproteobacteria	Rhizobiales	Beijerinckiaceae	Methylobacterium	Methylobacterium sp001455965	'k__Bacteria'	shared	59.0112	2.71132	860	860	347	67	1	0	4612747	4612747	2817087	894124	36193	0	860	36193	4612747	68.47	5979	3912	254	493	0
M9	0.0366786	0.369792	Bacteria	Bacteroidota	Bacteroidia	Cytophagales	Hymenobacteraceae	Hymenobacter		'k__Bacteria'	shared	65	0	573	573	371	176	22	1	5162940	5162940	4432915	3022292	742076	69103	573	69103	5162940	62.41	11946	7021	136	277	0
M94	0.0251642	0.333333	Bacteria	Proteobacteria	Gammaproteobacteria	Burkholderiales	Burkholderiaceae	Xylophilus		'o__Burkholderiales'	other	55.3662	0.229546	583	583	204	56	2	0	3075187	3075187	1763101	773378	51960	0	583	26254	3075187	69.53	5747	3712	162	331	0
M99	0.00746121	0.34375	Bacteria	Actinobacteriota	Actinomycetia	Propionibacteriales	Nocardioidaceae	Aeromicrobium		'o__Actinomycetales'	other	56.1744	4.88774	426	426	109	11	0	0	1904475	1904475	803113	138387	0	0	426	23048	1904475	71.43	4503	3410	141	263	0
S117	0.0204079	0.307292	Bacteria	Proteobacteria	Alphaproteobacteria	Sphingomonadales	Sphingomonadaceae	Novosphingobium		'o__Sphingomonadales'	shared	75.8006	7.19032	439	439	216	67	5	0	2848569	2848569	2049016	1005489	155516	0	439	48483	2848569	65.48	7685	4769	116	234	0
S120	0.00582871	0.234375	Bacteria	Bacteroidota	Bacteroidia	Sphingobacteriales	Sphingobacteriaceae	Pedobacter	Pedobacter agri	'p__Bacteroidetes'	shared	54.9442	1.77033	645	645	157	17	1	0	2781930	2781930	1128864	238033	26246	0	645	26246	2781930	37.77	4299	3277	214	401	0
S27	0.0135704	0.401042	Bacteria	Proteobacteria	Gammaproteobacteria	Burkholderiales	Burkholderiaceae	Variovorax		'o__Burkholderiales'	other	75.1866	6.37072	432	432	254	115	5	0	3361440	3361440	2744241	1731186	152823	0	432	38616	3361440	69.09	10641	6121	111	214	0
S28	0.0500269	0.34375	Bacteria	Proteobacteria	Gammaproteobacteria	Pseudomonadales	Pseudomonadaceae	Pseudomonas	Pseudomonas_E cerasi	'o__Pseudomonadales'	shared	97.5657	1.86767	386	386	286	193	56	12	5391567	5391567	5022081	4358887	2220033	831457	386	104525	5391567	59.65	20508	11748	78	165	0
S29	0.00889655	0.244792	Bacteria	Actinobacteriota	Actinomycetia	Actinomycetales	Quadrisphaeraceae	Pseudokineococcus	Pseudokineococcus lusitanus	'o__Actinomycetales'	other	75.2987	2.79383	483	483	185	38	0	0	2555357	2555357	1525964	516327	0	0	483	23908	2555357	77.41	5943	3848	140	275	0
S30	0.00401204	0.0416667	Bacteria	Proteobacteria	Gammaproteobacteria	Enterobacterales	Enterobacteriaceae	Pantoea	Pantoea ananatis	'f__Enterobacteriaceae'	other	99.604	0.672095	194	194	167	129	66	22	4478797	4478797	4380276	4081847	3083144	1551486	194	120152	4478797	53.94	37576	20232	39	79	0
S36	0.0166792	0.369792	Bacteria	Proteobacteria	Gammaproteobacteria	Pseudomonadales	Pseudomonadaceae	Pseudomonas	Pseudomonas_E coleopterorum	'k__Bacteria'	shared	50.1754	7.89474	502	502	119	15	0	0	2139209	2139209	841337	192746	0	0	502	21285	2139209	62.63	4310	3210	169	313	0
S50	0.0973646	0.557292	Bacteria	Proteobacteria	Alphaproteobacteria	Sphingomonadales	Sphingomonadaceae	Novosphingobium		'o__Sphingomonadales'	shared	62.0334	9.62909	546	546	224	82	14	2	3555575	3555575	2435855	1481018	502354	116286	546	65113	3555575	64.8	8043	4435	116	273	0
S56	0.0444016	0.479167	Bacteria	Proteobacteria	Alphaproteobacteria	Sphingomonadales	Sphingomonadaceae	Sphingomonas		'k__Bacteria'	shared	59.9843	8.62069	797	797	239	75	3	0	4156378	4156378	2262278	1151856	92510	0	797	35020	4156378	68.3	5515	3519	204	444	0
S61	0.010109	0.296875	Bacteria	Proteobacteria	Gammaproteobacteria	Burkholderiales	Burkholderiaceae	Massilia		'o__Burkholderiales'	shared	84.0041	2.52324	724	724	424	165	11	1	5478725	5478725	4403096	2564795	393054	57360	724	57360	5478725	66	9604	5688	183	370	0
S71	0.00672581	0.223958	Bacteria	Proteobacteria	Alphaproteobacteria	Sphingomonadales	Sphingomonadaceae			'o__Sphingomonadales'	other	68.2119	7.15342	517	517	166	25	0	0	2483368	2483368	1272095	342914	0	0	517	19949	2483368	70.38	5093	3573	160	308	0
S74	0.0170395	0.239583	Bacteria	Proteobacteria	Gammaproteobacteria	Pseudomonadales	Pseudomonadaceae	Pseudomonas		'o__Pseudomonadales'	shared	54.2794	0.606061	577	577	106	5	0	0	2284683	2284683	691131	56836	0	0	577	11765	2284683	59.68	3914	3145	209	374	0
S8	0.00921853	0.1875	Bacteria	Bacteroidota	Bacteroidia	Flavobacteriales	Weeksellaceae	Chryseobacterium		'o__Flavobacteriales'	shared	91.7224	1.73259	408	408	257	126	22	0	3807532	3807532	3271859	2342076	692991	0	408	49900	3807532	41.43	13716	6922	89	187	0
S80	0.00239405	0.177083	Bacteria	Actinobacteriota	Actinomycetia	Mycobacteriales	Mycobacteriaceae	Rhodococcus	Rhodococcus sp000686025	'k__Bacteria'	other	60.9404	5.89342	584	584	73	3	0	0	2186420	2186420	482204	38080	0	0	584	17246	2186420	68.18	3696	2950	217	383	0
S9	0.00400042	0.0677083	Bacteria	Bacteroidota	Bacteroidia	Flavobacteriales	Weeksellaceae	Chryseobacterium		'o__Flavobacteriales'	shared	75.2093	2.81863	602	602	222	39	1	0	3089678	3089678	1749670	523959	25439	0	602	25439	3089678	44.13	5505	3829	183	351	0

## Sheet: non-focals
	CheckM Annotation	Completeness	Contamination
M10	'k__Bacteria'	25.4386	0
M101	'k__Bacteria'	5.17241	0
M103	'root'	0	0
M104	'root'	0	0
M106	'root'	0	0
M107	'root'	0	0
M108	'root'	8.33333	0
M11	'k__Bacteria'	10.6583	0.862069
M110	'o__Actinomycetales'	11.494	0
M13	'root'	0	0
M14	'root'	0	0
M15	'root'	0	0
M16	'root'	0	0
M18	'k__Bacteria'	26.8025	2.58621
M19	'root'	0	0
M2	'o__Rhizobiales'	33.1202	0
M20	'o__Rhizobiales'	85.2805	27.8193
M23	'o__Sphingomonadales'	63.4538	12.8971
M24	'k__Bacteria'	47.4138	6.03448
M25	'k__Bacteria'	39.2823	2.45614
M26	'root'	0	0
M27	'k__Bacteria'	31.0345	0
M28	'k__Archaea'	13.8509	1.40187
M29	'k__Bacteria'	71.7137	58.5423
M3	'root'	0	0
M30	'k__Bacteria'	49.7076	2.63158
M31	'root'	0	0
M33	'root'	0	0
M34	'k__Bacteria'	8.62069	0
M36	'k__Bacteria'	8.62069	0
M37	'root'	0	0
M38	'root'	0	0
M39	'root'	0	0
M4	'o__Burkholderiales'	87.0345	25.2149
M40	'root'	0	0
M41	'k__Bacteria'	20.6897	1.72414
M42	'k__Bacteria'	10.1097	0
M43	'k__Archaea'	16.9243	1.00647
M45	'root'	4.16667	0
M46	'root'	0	0
M48	'root'	0	0
M49	'k__Bacteria'	41.2281	3.50877
M5	'k__Archaea'	25.677	11.6822
M50	'k__Bacteria'	72.4138	15.2821
M51	'k__Bacteria'	16.6667	0
M53	'k__Bacteria'	7.01754	0
M54	'k__Bacteria'	38.1452	5.17241
M56	'k__Bacteria'	44.2006	54.7858
M57	'f__Rhizobiaceae'	34.5415	0.998117
M58	'k__Bacteria'	4.26332	0
M59	'k__Bacteria'	33.4483	1.72414
M6	'k__Archaea'	39.3602	55.5595
M61	'k__Bacteria'	47.5549	0.862069
M62	'k__Bacteria'	41.5517	1.72414
M63	'root'	0	0
M65	'o__Rhizobiales'	15.8535	0.604839
M68	'root'	0	0
M69	'root'	4.16667	0
M7	'k__Bacteria'	29.6134	6.34796
M70	'root'	4.16667	0
M71	'root'	0	0
M72	'root'	0	0
M73	'root'	0	0
M74	'o__Rhizobiales'	76.2163	92.1604
M75	'root'	0	0
M76	'k__Bacteria'	15.6897	0
M78	'k__Bacteria'	41.2069	3.44828
M79	'k__Bacteria'	18.4483	0.626959
M80	'k__Bacteria'	79.4044	54.1275
M81	'k__Bacteria'	14.9123	1.75439
M82	'root'	0	0
M83	'root'	0	0
M84	'k__Bacteria'	39.6552	2.58621
M85	'k__Archaea'	0.790798	0.0718907
M88	'root'	0	0
M89	'p__Bacteroidetes'	27.3472	0
M90	'o__Rhizobiales'	48.0288	5.72904
M91	'k__Bacteria'	2.3511	7.83699
M92	'root'	0	0
M93	'k__Bacteria'	46.5517	1.72414
M95	'k__Bacteria'	7.68025	0
M96	'root'	0	0
M97	'root'	0	0
M98	'k__Archaea'	24.9641	4.20561
S1	'k__Bacteria'	12.2807	1.75439
S10	'root'	0	0
S100	'p__Bacteroidetes'	43.0635	1.03175
S101	'root'	0	0
S102	'root'	0	0
S103	'root'	0	0
S104	'k__Bacteria'	42.8736	0.862069
S105	'root'	0	0
S106	'root'	0	0
S107	'root'	0	0
S108	'k__Bacteria'	29.1379	0
S109	'root'	0	0
S11	'o__Pseudomonadales'	20.7342	0.470779
S110	'root'	0	0
S111	'root'	0	0
S112	'root'	0	0
S113	'c__Alphaproteobacteria'	26.0106	1.20664
S114	'o__Actinomycetales'	47.2354	18.5875
S115	'root'	0	0
S116	'k__Archaea'	10.6997	1.22214
S118	'k__Bacteria'	10.5263	0
S119	'k__Bacteria'	10.3448	0
S12	'root'	0	0
S121	'k__Bacteria'	68.9342	12.5392
S122	'root'	0	0
S123	'o__Rhizobiales'	63.6911	29.9597
S124	'root'	0	0
S125	'root'	0	0
S126	'k__Bacteria'	8.77193	0
S127	'root'	4.16667	0
S13	'k__Bacteria'	6.89655	0
S14	'root'	0	0
S15	'root'	4.16667	0
S16	'k__Bacteria'	30.3448	1.72414
S17	'root'	0	0
S18	'k__Bacteria'	1.17555	0
S19	'root'	0	0
S2	'k__Bacteria'	96.2069	31.2696
S20	'root'	0	0
S21	'k__Bacteria'	41.7241	6.03448
S22	'o__Rhizobiales'	91.7286	94.4018
S23	'root'	2.08333	0
S24	'p__Bacteroidetes'	39.9575	0
S25	'k__Bacteria'	77.8527	84.9843
S26	'k__Bacteria'	42.6176	9.71787
S3	'o__Sphingomonadales'	55.0822	10.6335
S31	'k__Bacteria'	87.7743	35.3135
S32	'k__Bacteria'	8.62069	0
S33	'o__Burkholderiales'	43.6076	2.80374
S34	'k__Bacteria'	55.2194	22.4556
S35	'k__Bacteria'	1.59352	0
S37	'o__Sphingomonadales'	24.9748	3.00504
S38	'k__Bacteria'	17.2414	0
S39	'root'	0	0
S4	'root'	0	0
S40	'k__Bacteria'	15.1358	1.01881
S41	'k__Bacteria'	8.62069	0
S42	'k__Bacteria'	18.046	0.940439
S43	'k__Bacteria'	27.7586	6.89655
S44	'root'	0	0
S45	'k__Bacteria'	4.09357	0
S46	'o__Sphingomonadales'	17.4223	2.38908
S47	'o__Actinomycetales'	40.0625	0.673401
S48	'k__Bacteria'	38.7931	0
S49	'k__Bacteria'	69.3567	57.8947
S5	'root'	0	0
S51	'o__Pseudomonadales'	47.211	1.01577
S52	'k__Bacteria'	4.83254	0
S53	'k__Archaea'	33.8186	4.10975
S54	'k__Bacteria'	70.6897	48.1609
S55	'k__Bacteria'	11.2069	0
S57	'k__Bacteria'	68.9655	31.0345
S58	'k__Archaea'	11.0352	0
S59	'k__Bacteria'	10.3448	0.862069
S6	'root'	0	0
S60	'k__Bacteria'	0.15674	0
S62	'k__Bacteria'	44.2006	12.7586
S63	'k__Bacteria'	30.1411	3.44828
S64	'k__Bacteria'	19.7796	2.58953
S65	'root'	0	0
S66	'k__Bacteria'	18.1034	0
S67	'root'	0	0
S68	'root'	0	0
S69	'k__Bacteria'	36.6771	0
S7	'root'	0	0
S70	'root'	0	0
S72	'k__Bacteria'	18.1034	1.72414
S73	'k__Archaea'	36.0113	7.29691
S75	'k__Bacteria'	42.4561	10.5263
S76	'k__Bacteria'	52.3923	15.7895
S77	'k__Bacteria'	32.6156	0
S78	'root'	0	0
S79	'k__Bacteria'	20.6897	1.72414
S81	'o__Burkholderiales'	14.1906	0.34
S82	'root'	0	0
S83	'root'	0	0
S84	'k__Archaea'	56.0808	128.726
S85	'f__Rhizobiaceae'	57.8142	11.5188
S86	'root'	0	0
S87	'k__Bacteria'	80.4232	43.605
S88	'root'	0	0
S89	'root'	0	0
S90	'k__Bacteria'	39.6552	7.47126
S91	'p__Bacteroidetes'	47.0423	1.19048
S92	'k__Archaea'	2.04889	0.682962
S93	'root'	0	0
S94	'k__Bacteria'	18.1287	0
S95	'root'	0	0
S96	'k__Bacteria'	35.0575	0
S97	'k__Bacteria'	14.6552	0
S98	'k__Bacteria'	8.62069	0
S99	'k__Bacteria'	31.3397	7.89474
M64	'o__Pseudomonadales'	97.4242	2.09276
Excluded due to poor read coverage in metatranscriptomes
MAG ID	annotation	completeness	contamination	# contigs (>= 0 bp)	# contigs (>= 1000 bp)	# contigs (>= 5000 bp)	# contigs (>= 10000 bp)	# contigs (>= 25000 bp)	# contigs (>= 50000 bp)	Total length (>= 0 bp)	Total length (>= 1000 bp)	Total length (>= 5000 bp)	Total length (>= 10000 bp)	Total length (>= 25000 bp)	Total length (>= 50000 bp)	# contigs	Largest contig	Total length	GC (%)	N50	N75	L50	L75	# N's per 100 kbp
M22	'c__Deltaproteobacteria'	73.1183	2.60369	87	87	78	67	42	14	2491555	2491555	2459045	2374387	1928627	941889	87	117938	2491555	62.83	42254	26913	21	40	0
