# Supplementary material for: Seasonal activities of the phyllosphere microbiome of perennial crops
Source: Nat Commun. 2023 Feb 23;14:1039. doi: 10.1038/s41467-023-36515-y (PMC9950430; doi:10.1038/s41467-023-36515-y)
Supplement: Supplementary file 7 — Supplementary Data 4 [file 41467_2023_36515_MOESM7_ESM.csv]

	G5R1_MAIN_01AUG2016	G5R1_MAIN_03OCT2016	G5R1_MAIN_05JUN2017	G5R1_MAIN_07AUG2017	G5R1_MAIN_09MAY2016	G5R1_MAIN_12JUL2016	G5R1_MAIN_12SEP2016	G5R1_MAIN_15MAY2017	G5R1_MAIN_17JUL2017	G5R1_MAIN_18SEP2017	G5R1_MAIN_20JUN2016	G5R1_MAIN_22AUG2016	G5R1_MAIN_26JUN2017	G5R1_MAIN_28AUG2017	G5R1_MAIN_31MAY2016	G5R1_NF_01AUG2016	G5R1_NF_03OCT2016	G5R1_NF_05JUN2017	G5R1_NF_07AUG2017	G5R1_NF_09MAY2016	G5R1_NF_12JUL2016	G5R1_NF_12SEP2016	G5R1_NF_15MAY2017	G5R1_NF_17JUL2017	G5R1_NF_18SEP2017	G5R1_NF_20JUN2016	G5R1_NF_22AUG2016	G5R1_NF_26JUN2017	G5R1_NF_28AUG2017	G5R1_NF_31MAY2016	G5R2_MAIN_01AUG2016	G5R2_MAIN_03OCT2016	G5R2_MAIN_05JUN2017	G5R2_MAIN_07AUG2017	G5R2_MAIN_09MAY2016	G5R2_MAIN_12JUL2016	G5R2_MAIN_12SEP2016	G5R2_MAIN_15MAY2017	G5R2_MAIN_17JUL2017	G5R2_MAIN_18SEP2017	G5R2_MAIN_20JUN2016	G5R2_MAIN_22AUG2016	G5R2_MAIN_26JUN2017	G5R2_MAIN_28AUG2017	G5R2_MAIN_31MAY2016	G5R2_NF_01AUG2016	G5R2_NF_03OCT2016	G5R2_NF_05JUN2017	G5R2_NF_07AUG2017
k127_23110671_M_bin.9	0	0.793260459	0	0	0	0	0.367674725	0	0	0.23000056	0	0.101596219	0	0.143992161	0	0	0.810326523	0	0	0	0	0.324659619	0	0	0.694374731	0	0	0	0	0	0	0.666065506	0	0	0	0	0.103809648	0	0	0.734727765	0	0	0	0	0	0	0.442652881	0	0
k127_2655660_S_bin.61	0	0	0	0	0	0	0	0	0	0	0	0	0	0	0	0	0	0	0	0	0	0	0	0	0.09919639	0	0	0	0	0	0	0	0	0.136125837	0	0	0	0	0	0	0	0.071260514	0	0	0	0	0	0	0
k127_38615569_S_bin.27	0	0.113322923	0	0	0	0	0	0	0	0	0	0	0	0	0	0	0.231521864	0	0	0	0	0	0	0	0.19839278	0	0	0	0	0	0	0	0	0	0	0	0	0	0	0	0	0	0	0	0	0	0	0	0
k127_28229658_M_bin.99	0	0	0	0	0	0	0.122558242	0	0	0	0	0	0	0	0	0	0	0	0	0	0	0	0	0	0	0	0	0	0	0	0	0.111010918	0	0	0	0	0	0	0	0	0	0	0	0	0	0	0	0	0
k127_215049_M_bin.100	0	0.339968768	0	0	0	0	0	0	0	0.11500028	0	0	0	0	0	0	0.231521864	0	0	0	0	0	0	0	0	0	0	0	0	0	0	0.333032753	0	0	0	0	0	0	0	0	0	0	0	0	0	0	0	0	0
k127_11632360_M_bin.32	0	0	0	0	0	0	0	0	0	0	0	0	0	0	0	0	0	0	0	0	0	0	0	0	0	0	0	0	0	0	0	0	0	0	0	0	0	0	0	0	0	0	0	0	0	0	0	0	0
k127_22631451_S_bin.120	0	0.113322923	0	0	0	0	0	0	0	0.11500028	0	0	0	0	0	0	0	0	0	0	0	0	0	0	0.09919639	0	0	0	0	0	0	0	0	0	0	0	0	0	0	0.122454627	0	0	0	0	0	0	0	0	0
k127_40586716_S_bin.28	0	0	0	0	0	0	0.122558242	0.563000349	0	0	0	0	0	0.071996081	0	0	0.115760932	0	0	0	0	0	0	0	0	0	0	0	0	0	0	0	0	0	0.168393798	0	0	0	0	0.122454627	0	0.071260514	0	0	0	0	0	0	0
k127_7475731_M_bin.1	0	0.339968768	0	0	0	0	0.490232966	0	0	0.11500028	0	0.101596219	0	0.143992161	0	0	0.231521864	0	0	0	0	0.216439746	0	0	0.19839278	0	0	0	0	0	0	0.555054588	0	0	0	0	0.103809648	0	0	0.244909255	0	0.071260514	0	0	0	0	0.331989661	0	0
k127_33990339_S_bin.56	0	0.793260459	0	0	0	0	0.612791208	0	0	0.11500028	0	0	0	0	0	0	0.57880466	0	0	0	0	0.108219873	0	0	0	0	0	0	0	0	0	0.999098258	0	0	0	0	0.207619296	0	0	0.122454627	0	0.071260514	0	0	0	0	0.885305761	0	0
k127_27616078_M_bin.66	0	0	0	0	0	0	0	0	0	0	0	0	0	0	0	0	0.115760932	0	0	0	0	0	0	0	0.09919639	0	0	0	0	0	0	0	0	0	0	0	0	0	0	0.122454627	0	0	0	0	0	0	0	0	0
k127_38159183_S_bin.80	0	0	0	0	0	0	0	0	0	0	0	0	0	0	0	0	0	0	0	0	0	0	0	0	0	0	0	0	0	0	0	0	0	0	0	0	0	0	0	0	0	0	0	0	0	0	0	0	0
k127_7169374_M_bin.60	0	0.226645845	0	0	0	0	0.122558242	0	0	0	0	0	0	0	0	0	0	0	0	0	0	0	0	0	0	0	0	0	0	0	0	0.111010918	0	0	0	0	0	0	0	0	0	0	0	0	0	0	0	0	0
k127_38837578_S_bin.36	0	0	0	0	0	0	0.122558242	0	0	0	0	0	0	0.071996081	0	0	0	0	0	0	0	0	0	0	0.09919639	0	0	0	0.097182551	0	0	0	0	0	0	0	0	0	0	0.244909255	0	0.071260514	0	0	0	0	0	0	0
k127_18863055_S_bin.9	0	0	0	0	0	0	0	0	0	0	0	0	0	0	0	0	0	0	0	0	0	0	0	0	0	0	0	0	0	0	0	0.111010918	0	0	0	0	0	0	0	0	0	0	0	0	0	0	0	0	0
k127_4976158_S_bin.74	0	0	0	0	0	0	0	0	0	0	0	0	0	0	0	0	0	0	0	0	0	0	0	0	0.19839278	0	0	0	0	0	0	0	0	0	0	0	0	0	0	1.347000902	0	0	0	0	0	0	0	0	0
k127_11740725_M_bin.109	0	3.059718914	0	0.087179101	0	0	2.083490106	0	0	0.69000168	0	0.914365969	0	0.503972564	0	0	2.778262366	0	0.117860539	0	0	1.406858348	0	0	1.388749463	0	0.644347542	0	0.291547654	0	0.15402092	3.552349363	0	0.272251674	0	0	1.03809648	0	0	2.081728667	0	0.783865651	0	0.231261221	0	0	3.209233385	0	0.270906901
k127_16001451_M_bin.100	0	0.226645845	0	0	0	0	0	0	0	0	0	0	0	0	0	0	0.115760932	0	0	0	0	0	0	0	0	0	0	0	0	0	0	0.222021835	0	0	0	0	0	0	0	0	0	0	0	0	0	0	0.11066322	0	0
k127_41110868_S_bin.120	0	0.113322923	0	0	0	0	0	0	0	0	0	0	0	0	0	0	0	0	0	0	0	0	0	0	0.09919639	0	0	0	0	0	0	0	0	0	0	0	0	0	0	0.122454627	0	0	0	0	0	0	0	0	0
k127_8853671_S_bin.74	0	0	0	0	0	0	0	0	0	0	0	0	0	0	0	0	0.115760932	0	0	0	0	0	0	0	0.19839278	0	0	0	0	0	0	0.111010918	0	0	0	0	0	0	0	1.714364785	0	0	0	0	0	0	0	0	0
k127_34770437_S_bin.28	0	0	0	0	0	0	0	0.469166957	0	0	0.153111079	0	0	0.071996081	0	0	0.115760932	0	0	0	0	0	0	0	0	0	0	0	0	0	0	0	0	0	0	0	0	0	0	0	0	0	0	0	0	0	0	0	0
k127_9066061_S_bin.28	0	0	0	0	0	0	0	0.375333566	0	0	0	0	0	0.071996081	0	0	0	0	0	0	0	0	0	0	0	0	0	0	0	0	0	0	0	0	0	0	0	0	0	0.122454627	0	0	0	0	0	0	0	0	0
k127_26712649_S_bin.61	0	0	0	0	0	0	0	0	0	0	0	0	0	0	0	0	0	0	0	0	0	0	0	0	0.09919639	0	0	0	0	0	0	0	0	0.136125837	0	0	0	0	0	0	0	0.071260514	0	0	0	0	0	0	0
k127_10958869_S_bin.50	0	0.906583382	0	0	0	0	0.245116483	0	0	0	0	0	0	0	0	0	1.041848387	0	0	0	0	0	0	0	0	0	0	0	0	0	0	0.555054588	0	0	0	0	0	0	0	0	0	0	0	0	0	0	0.885305761	0	0
k127_10389862_M_bin.47	0	0.226645845	0	0	0	0	0	0	0	0	0	0	0	0	0	0	0	0	0	0	0	0	0	0	0	0	0	0	0	0	0	0.222021835	0	0	0	0	0	0	0	0	0	0	0	0	0	0	0.11066322	0	0
k127_9654293_S_bin.80	0	0.113322923	0	0	0	0	0	0	0	0	0	0	0	0	0	0	0	0	0	0	0	0	0	0	0	0	0	0	0	0	0	0	0	0	0	0	0	0	0	0	0	0	0	0	0	0	0	0	0
k127_3634336_M_bin.100	0	0.339968768	0	0	0	0	0	0	0	0	0	0	0	0	0	0	0.231521864	0	0	0	0	0	0	0	0	0	0	0	0	0	0	0.333032753	0	0	0	0	0	0	0	0	0	0	0	0	0	0	0	0	0
k127_14815380_M_bin.111	0	0.113322923	0	0	0	0	0	0	0	0	0	0	0	0	0	0	0	0	0	0	0	0	0	0	0	0	0	0	0	0	0	0.111010918	0	0	0	0	0	0	0	0.122454627	0	0.071260514	0	0	0	0	0	0	0
k127_9339449_S_bin.36	0	0	0	0.087179101	0	0	0.245116483	0	0	0	0	0.101596219	0	0	0	0	0	0	0	0	0	0	0	0	0	0	0.161086885	0	0	0	0.07701046	0	0	0	0	0	0	0	0	0.734727765	0	0.071260514	0	0	0	0	0	0	0
k127_5885524_M_bin.100	0	0.226645845	0	0	0	0	0	0	0	0	0	0	0	0	0	0	0.115760932	0	0	0	0	0	0	0	0	0	0	0	0	0	0	0.111010918	0	0	0	0	0	0	0	0	0	0	0	0	0	0	0	0	0
k127_8829521_M_bin.100	0	0.226645845	0	0	0	0	0	0	0	0.11500028	0	0	0	0	0	0	0.115760932	0	0	0	0	0	0	0	0	0	0	0	0	0	0	0.222021835	0	0	0	0	0	0	0	0	0	0	0	0	0	0	0	0	0
k127_3136925_S_bin.61	0	0	0	0	0	0	0	0	0	0	0	0	0	0	0	0	0	0	0	0	0	0	0	0	0.19839278	0	0	0	0.097182551	0	0	0	0	0	0	0	0	0	0	0	0	0.071260514	0	0	0	0	0	0	0
k127_36016389_S_bin.71	0	0	0	0	0	0	0	0	0	0	0	0	0	0	0	0	0	0	0	0	0	0	0	0	0	0	0	0	0	0	0	0	0	0	0	0	0	0	0	0	0	0	0	0	0	0	0	0	0
k127_1529193_M_bin.102	0	0.226645845	0	0	0	0	0.245116483	0	0	0.11500028	0	0	0	0	0	0	0.115760932	0	0	0	0	0	0	0	0	0	0	0	0	0	0	0.222021835	0	0	0	0	0	0	0	0.122454627	0	0.071260514	0	0	0	0	0	0	0
k127_21235722_S_bin.8	0	0	0	0.174358203	0	0	0	0	0	0	0	0	0	0.071996081	0	0	0.115760932	0	0	0	0	0	0	0	0	0	0	0	0	0	0	0.111010918	0	0	0	0	0	0	0	0.367363882	0	0	0	0	0	0	0.22132644	0	0
k127_40187620_S_bin.80	0	0	0	0	0	0	0	0	0	0	0	0	0	0	0	0	0	0	0	0	0	0	0	0	0	0	0	0	0	0	0	0	0	0	0	0	0	0	0	0	0	0	0	0	0	0	0	0	0
k127_8101348_M_bin.67	0	0	0	0	0	0	0	0	0	0	0	0	0	0	0	0	0	0	0	0	0	0	0	0	0	0	0	0	0	0	0	0	0	0	0	0	0	0	0	0	0	0	0	0	0	0	0	0	0
k127_8513247_M_bin.100	0	0.226645845	0	0	0	0	0	0	0	0	0	0	0	0	0	0	0.115760932	0	0	0	0	0	0	0	0	0	0	0	0	0	0	0.222021835	0	0	0	0	0	0	0	0	0	0	0	0	0	0	0	0	0
k127_31448940_S_bin.8	0	0	0	0.174358203	0	0	0	0	0	0	0	0	0	0.071996081	0	0	0.115760932	0	0	0	0	0	0	0	0	0	0	0	0	0	0	0.111010918	0	0	0	0	0	0	0	0.244909255	0	0	0	0	0	0	0.22132644	0	0
k127_17417617_M_bin.1	0	0.566614614	0	0	0	0	0.612791208	0	0	0.11500028	0	0.304788656	0	0.215988242	0	0	0.231521864	0	0	0	0	0.108219873	0	0	0.297589171	0	0	0	0.097182551	0	0	0.555054588	0	0	0	0	0.207619296	0	0	0.734727765	0	0.213781541	0	0	0	0	0.331989661	0	0.135453451
k127_4217138_S_bin.117	0	0.679937536	0	0	0	0	0.490232966	0	0	0	0	0	0	0	0	0	0.231521864	0	0	0	0	0	0	0	0	0	0	0	0	0	0	0.555054588	0	0	0	0	0	0	0	0	0	0	0	0	0	0	0.22132644	0	0
k127_22121516_M_bin.52	0	0	0	0	0	0	0	0	0	0	0	0	0	0	0	0	0	0	0	0	0	0	0	0	0	0	0	0	0	0	0	0	0	0	0	0	0	0	0	0	0	0	0	0	0	0	0	0	0
k127_16958998_M_bin.47	0	0.113322923	0	0	0	0	0	0	0	0	0	0	0	0	0	0	0	0	0	0	0	0	0	0	0	0	0	0	0	0	0	0.111010918	0	0	0	0	0	0	0	0	0	0	0	0	0	0	0.11066322	0	0
k127_28210530_M_bin.12	0	0	0	0	0	0	0	0	0	0	0	0	0	0	0	0	0	0	0	0	0	0	0	0	0	0	0	0	0	0	0	0	0	0	0	0	0	0	0	0	0	0	0	0	0	0	0	0	0
k127_26254677_M_bin.44	0	0	0	0	0	0	0	0	0	0	0	0	0	0	0	0	0	0	0	0	0	0	0	0	0	0	0	0	0	0	0	0	0	0	0	0	0	0	0	0	0	0	0	0	0	0	0	0	0
k127_17975018_M_bin.94	0	0.226645845	0	0	0	0	0.122558242	0	0	0	0	0	0	0	0	0	0.347282796	0	0	0	0	0	0	0	0.09919639	0	0	0	0	0	0	0.555054588	0	0	0	0	0	0	0	0.122454627	0	0	0	0	0	0	0.442652881	0	0
k127_9683452_S_bin.80	0	0.113322923	0	0	0	0	0.122558242	0	0	0	0	0	0	0	0	0	0	0	0	0	0	0	0	0	0	0	0	0	0	0	0	0	0	0	0	0	0	0	0	0	0	0	0	0	0	0	0	0	0
k127_18514959_M_bin.21	0	0	0	0	0	0	0	0	0	0	0	0	0	0	0	0	0	0	0	0	0	0	0	0	0	0	0	0	0	0	0	0	0	0	0	0	0	0	0	0	0	0	0	0	0	0	0	0	0
k127_28113492_S_bin.74	0	0	0	0	0	0	0	0	0	0	0	0	0	0	0	0	0	0	0	0	0	0	0	0	0.19839278	0	0	0	0	0	0	0	0	0	0	0	0	0	0	1.347000902	0	0	0	0	0	0	0.11066322	0	0
k127_12296970_M_bin.100	0	0.113322923	0	0	0	0	0	0	0	0	0	0	0	0	0	0	0.115760932	0	0	0	0	0	0	0	0	0	0	0	0	0	0	0.222021835	0	0	0	0	0	0	0	0	0	0	0	0	0	0	0	0	0
k127_6522712_M_bin.52	0	0	0	0	0	0	0	0	0	0	0	0	0	0	0	0	0	0	0	0	0	0	0	0	0	0	0	0	0	0	0	0	0	0	0	0	0	0	0	0	0	0	0	0	0	0	0	0	0
k127_4554787_S_bin.56	0	0.453291691	0	0	0	0	0.122558242	0	0	0	0	0.101596219	0	0	0	0	0.347282796	0	0	0	0	0	0	0	0.09919639	0	0	0	0	0	0	0.333032753	0	0	0	0	0	0	0	0.122454627	0	0	0	0	0	0	0.22132644	0	0
k127_20794007_M_bin.94	0	0.226645845	0	0	0	0	0.122558242	0	0	0	0	0	0	0	0	0	0.231521864	0	0	0	0	0.108219873	0	0	0	0	0	0	0	0	0	0.333032753	0	0	0	0	0.103809648	0	0	0.122454627	0	0	0	0	0	0	0.331989661	0	0
k127_27321784_M_bin.21	0	0	0	0	0	0	0	0	0	0	0	0	0	0	0	0	0	0	0	0	0	0	0	0	0	0	0	0	0	0	0	0	0	0	0	0	0	0	0	0	0	0	0	0	0	0	0	0	0
k127_14281796_S_bin.80	0	0	0	0	0	0	0	0	0	0	0	0	0	0	0	0	0	0	0	0	0	0	0	0	0	0	0	0	0	0	0	0	0	0	0	0	0	0	0	0	0	0	0	0	0	0	0	0	0
k127_20403245_M_bin.44	0	0	0	0	0	0	0	0	0	0	0	0	0	0	0	0	0	0	0	0	0	0	0	0	0	0	0	0	0	0	0	0	0	0	0	0	0	0	0	0	0	0	0	0	0	0	0	0	0
k127_20759905_M_bin.66	0	0	0	0	0	0	0	0	0	0	0	0	0	0	0	0	0	0	0	0	0	0	0	0	0	0	0	0	0	0	0	0	0	0	0	0	0	0	0	0	0	0	0	0	0	0	0.11066322	0	0
k127_4328612_M_bin.109	0	0.566614614	0	0.087179101	0	0	0.980465932	0	0	0.23000056	0	0.914365969	0	0.503972564	0	0	1.041848387	0	0	0	0	0.541099365	0	0	0.495981951	0	0.644347542	0	0.291547654	0	0.15402092	0.555054588	0	0	0	0	0.311428944	0	0	0.97963702	0	0.570084109	0	0.115630611	0	0	0.885305761	0	0.270906901
k127_21428847_M_bin.100	0	0.226645845	0	0	0	0	0	0	0	0	0	0	0	0	0	0	0.115760932	0	0	0	0	0	0	0	0	0	0	0	0	0	0	0.222021835	0	0	0	0	0	0	0	0	0	0	0	0	0	0	0	0	0
k127_12319012_S_bin.120	0	0.113322923	0	0	0	0	0	0	0	0	0	0	0	0	0	0	0	0	0	0	0	0	0	0	0.09919639	0	0	0	0	0	0	0	0	0	0	0	0	0	0	0.122454627	0	0	0	0	0	0	0.11066322	0	0
k127_20096663_M_bin.8	0	0	0	0	0	0	0	0	0	0	0	0	0	0	0	0	0.115760932	0	0	0	0	0	0	0	0.19839278	0	0	0	0	0	0	0.111010918	0	0	0	0	0	0	0	0.122454627	0	0	0	0	0	0	0	0	0
k127_26456_S_bin.36	0	0	0	0	0	0	0.122558242	0	0	0	0	0.101596219	0	0	0	0	0	0	0	0	0	0	0	0	0	0	0	0	0	0	0	0	0	0	0	0	0	0	0	0	0	0	0	0	0	0	0	0	0
k127_18776768_M_bin.87	0	0	0	0	0	0	0.122558242	0	0	0	0	0	0	0	0	0	0.115760932	0	0	0	0	0	0	0	0	0	0	0	0	0	0	0	0	0	0	0	0	0	0	0	0	0	0	0	0	0	0.11066322	0	0
k127_36030034_S_bin.50	0	0.906583382	0	0	0	0	0.735349449	0	0	0	0	0	0	0	0	0	1.041848387	0	0	0	0	0.108219873	0	0	0	0	0	0	0	0	0	0.999098258	0	0	0	0	0.103809648	0	0	0	0	0	0	0	0	0	0.553316101	0	0
k127_6523360_S_bin.36	0	0	0	0	0	0	0.122558242	0	0	0	0	0.203192438	0	0.071996081	0	0	0	0	0	0	0	0	0	0	0	0	0	0	0	0	0.07701046	0	0	0	0	0	0	0	0	0.612273137	0	0.071260514	0	0	0	0	0	0	0
k127_2977364_M_bin.52	0	0	0	0	0	0	0	0	0	0	0	0	0	0	0	0	0.115760932	0	0	0	0	0	0	0	0	0	0	0	0	0	0	0	0	0	0	0	0	0	0	0	0	0	0	0	0	0	0	0	0
k127_24053619_M_bin.32	0	0	0	0	0	0	0	0	0	0	0	0	0	0	0	0	0	0	0	0	0	0	0	0	0	0	0	0	0	0	0	0	0	0	0	0	0	0	0	0	0	0	0	0	0	0	0	0	0
k127_30017527_S_bin.61	0	0	0	0	0	0	0	0	0	0	0	0	0	0	0	0	0	0	0	0	0	0	0	0	0.19839278	0	0	0	0.097182551	0	0	0	0	0.136125837	0	0	0	0	0	0	0	0.071260514	0	0	0	0	0	0	0
k127_21204993_M_bin.100	0	0.226645845	0	0	0	0	0	0	0	0	0	0	0	0	0	0	0.115760932	0	0	0	0	0	0	0	0	0	0	0	0	0	0	0.222021835	0	0	0	0	0	0	0	0	0	0	0	0	0	0	0	0	0
k127_28540758_S_bin.36	0	0	0	0	0	0	0.122558242	0	0	0	0	0.101596219	0	0	0	0	0	0	0	0	0	0	0	0	0	0	0	0	0	0	0.07701046	0	0	0	0	0	0	0	0	0.734727765	0	0.071260514	0	0	0	0	0	0	0
k127_17313327_S_bin.71	0	0.113322923	0	0	0	0	0	0	0	0	0	0	0	0	0	0	0.115760932	0	0	0	0	0	0	0	0	0	0	0	0	0	0	0.111010918	0	0	0	0	0	0	0	0	0	0	0	0	0	0	0.11066322	0	0
k127_40532853_S_bin.80	0	0.113322923	0	0	0	0	0	0	0	0	0	0	0	0	0	0	0	0	0	0	0	0	0	0	0	0	0	0	0	0	0	0	0	0	0	0	0	0	0	0	0	0	0	0	0	0	0	0	0
k127_20068730_M_bin.109	0	0.679937536	0	0.087179101	0	0	0.857907691	0	0	0.11500028	0	0.711173532	0	0.287984322	0	0	0.926087455	0	0	0	0	0.541099365	0	0	0.396785561	0	0.805434427	0	0.194365103	0	0.07701046	0.777076423	0	0	0	0	0.311428944	0	0	0.48981851	0	0.570084109	0	0.115630611	0	0	1.106632202	0	0.135453451
k127_23223090_M_bin.94	0	0.226645845	0	0	0	0	0.122558242	0	0	0	0	0	0	0	0	0	0.347282796	0	0	0	0	0.108219873	0	0	0.09919639	0	0	0	0	0	0	0.333032753	0	0	0	0	0	0	0	0.122454627	0	0	0	0	0	0	0.331989661	0	0
k127_7247119_M_bin.12	0	0	0	0	0	0	0	0	0	0	0	0	0	0	0	0	0	0	0	0	0	0	0	0	0	0	0	0	0	0	0	0	0	0	0	0	0	0	0	0	0	0	0	0	0	0	0	0	0
k127_21325055_M_bin.47	0	0.226645845	0	0	0	0	0	0	0	0	0	0	0	0	0	0	0	0	0	0	0	0	0	0	0	0	0	0	0	0	0	0.111010918	0	0	0	0	0	0	0	0	0	0	0	0	0	0	0	0	0
k127_13857531_M_bin.47	0	0.226645845	0	0	0	0	0	0	0	0	0	0	0	0	0	0	0	0	0	0	0	0	0	0	0	0	0	0	0	0	0	0.111010918	0	0	0	0	0	0	0	0	0	0	0	0	0	0	0	0	0
k127_14578129_M_bin.12	0	0	0	0	0	0	0	0	0	0	0	0	0	0	0	0	0	0	0	0	0	0	0	0	0	0	0	0	0	0	0	0	0	0	0	0	0	0	0	0	0	0	0	0	0	0	0	0	0
k127_23611639_S_bin.50	0	1.926489686	0	0	0	0	0.980465932	0	0	0	0	0	0	0	0	0	1.273370251	0	0	0	0	0.108219873	0	0	0	0	0	0	0	0	0	1.665163764	0	0	0	0	0.103809648	0	0	0.122454627	0	0	0	0	0	0	1.327958642	0	0
k127_15763760_M_bin.87	0	0.226645845	0	0	0	0	0	0	0	0	0	0	0	0	0	0	0.115760932	0	0	0	0	0	0	0	0.09919639	0	0	0	0	0	0	0.111010918	0	0	0	0	0	0	0	0	0	0	0	0	0	0	0.11066322	0	0
k127_33731323_S_bin.71	0	0.226645845	0	0	0	0	0	0	0	0	0	0	0	0	0	0	0.115760932	0	0	0	0	0	0	0	0	0	0	0	0	0	0	0.222021835	0	0	0	0	0	0	0	0	0	0	0	0	0	0	0.11066322	0	0
k127_21630071_S_bin.120	0	0.113322923	0	0	0	0	0	0	0	0	0	0	0	0	0	0	0	0	0	0	0	0	0	0	0.09919639	0	0	0	0	0	0	0	0	0	0	0	0	0	0	0	0	0	0	0	0	0	0	0	0
k127_17540131_M_bin.8	0	0	0	0	0	0	0	0	0	0	0	0	0	0	0	0	0	0	0	0	0	0	0	0	0	0	0	0	0	0	0	0	0	0	0	0	0	0	0	0	0	0	0	0	0	0	0	0	0
k127_16145313_M_bin.44	0	0	0	0	0	0	0	0	0	0	0	0	0	0	0	0	0	0	0	0	0	0	0	0	0	0	0	0	0	0	0	0	0	0	0	0	0	0	0	0	0	0	0	0	0	0	0	0	0
k127_10309354_S_bin.74	0	0	0	0	0	0	0	0	0	0	0	0	0	0	0	0	0	0	0	0	0	0	0	0	0.09919639	0	0	0	0	0	0	0	0	0	0	0	0	0	0	1.347000902	0	0	0	0	0	0	0	0	0
k127_19910083_M_bin.102	0	0.226645845	0	0	0	0	0.245116483	0	0	0.11500028	0	0	0	0	0	0	0.115760932	0	0	0	0	0.108219873	0	0	0	0	0	0	0	0	0	0.111010918	0	0	0	0	0	0	0	0.122454627	0	0.071260514	0	0	0	0	0	0	0
k127_6801436_M_bin.87	0	0.113322923	0	0	0	0	0.122558242	0	0	0	0	0	0	0.071996081	0	0	0	0	0	0	0	0.108219873	0	0	0	0	0	0	0	0	0	0	0	0	0	0	0	0	0	0	0	0	0	0	0	0	0	0	0
k127_12749501_S_bin.9	0	0.113322923	0	0	0	0	0	0	0	0	0	0	0	0	0	0	0	0	0	0	0	0	0	0	0	0	0	0	0	0	0	0.222021835	0	0	0	0	0	0	0	0	0	0	0	0	0	0	0	0	0
k127_17931949_M_bin.67	0	0	0	0	0	0	0	0	0	0	0	0	0	0	0	0	0	0	0	0	0	0	0	0	0	0	0	0	0	0	0	0	0	0	0	0	0	0	0	0	0	0	0	0	0	0	0	0	0
k127_3225675_M_bin.32	0	0	0	0	0	0	0	0	0	0	0	0	0	0	0	0	0	0	0	0	0	0	0	0	0	0	0	0	0	0	0	0	0	0	0	0	0	0	0	0	0	0	0	0	0	0	0	0	0
k127_13666719_M_bin.67	0	0	0	0	0	0	0	0	0	0	0	0	0	0	0	0	0	0	0	0	0	0	0	0	0	0	0	0	0	0	0	0	0	0	0	0	0	0	0	0	0	0	0	0	0	0	0	0	0
k127_4469929_S_bin.74	0	0	0	0	0	0	0	0	0	0	0	0	0	0	0	0	0.115760932	0	0	0	0	0	0	0	0.09919639	0	0	0	0	0	0	0	0	0	0	0	0	0	0	1.224546275	0	0	0	0	0	0	0	0	0
k127_37800403_S_bin.8	0	0	0	0.174358203	0	0	0	0	0	0	0	0	0	0.071996081	0	0	0.115760932	0	0	0	0	0	0	0	0	0	0	0	0	0	0	0.111010918	0	0	0	0	0	0	0	0.122454627	0	0	0	0	0	0	0.22132644	0	0
k127_27515180_S_bin.117	0	0.566614614	0	0	0	0	0.122558242	0	0	0	0	0	0	0	0	0	0.115760932	0	0	0	0	0	0	0	0	0	0	0	0	0	0	0.555054588	0	0	0	0	0	0	0	0	0	0	0	0	0	0	0.11066322	0	0
k127_20530456_M_bin.52	0	0	0	0	0	0	0	0	0	0	0	0	0	0	0	0	0	0	0	0	0	0	0	0	0	0	0	0	0	0	0	0	0	0	0	0	0	0	0	0	0	0	0	0	0	0	0	0	0
k127_1063403_M_bin.21	0	0	0	0	0	0	0	0	0	0	0	0	0	0	0	0	0	0	0	0	0	0	0	0	0	0	0	0	0	0	0	0	0	0	0	0	0	0	0	0	0	0	0	0	0	0	0	0	0
k127_24197233_M_bin.109	0	0.113322923	0	0	0	0	0.367674725	0	0	0	0	0.406384875	0	0.215988242	0	0	0.347282796	0	0	0	0	0.216439746	0	0	0.19839278	0	0.322173771	0	0	0	0	0.222021835	0	0	0	0	0.103809648	0	0	0.244909255	0	0.213781541	0	0	0	0	0.442652881	0	0.135453451
k127_14785210_S_bin.56	0	0.339968768	0	0	0	0	0.122558242	0	0	0	0	0.101596219	0	0	0	0	0.347282796	0	0	0	0	0.108219873	0	0	0.19839278	0	0	0	0	0	0	0.44404367	0	0	0	0	0	0	0	0.244909255	0	0.071260514	0	0	0	0	0.442652881	0	0
k127_18013806_M_bin.52	0	0	0	0	0	0	0	0	0	0	0	0	0	0	0	0	0	0	0	0	0	0	0	0	0	0	0	0	0	0	0	0	0	0	0	0	0	0	0	0	0	0	0	0	0	0	0	0	0
k127_21486976_S_bin.29	0	0.113322923	0	0	0	0	0.122558242	0	0	0	0	0	0	0	0	0	0.115760932	0	0	0	0	0	0	0	0	0	0	0	0	0	0	0.111010918	0	0	0	0	0	0	0	0	0	0	0	0	0	0	0.11066322	0	0
k127_9570952_M_bin.52	0	0	0	0	0	0	0	0	0	0	0	0	0	0	0	0	0	0	0	0	0	0	0	0	0	0	0	0	0	0	0	0	0	0	0	0	0	0	0	0	0	0	0	0	0	0	0	0	0
k127_18808051_M_bin.52	0	0	0	0	0	0	0	0	0	0	0	0	0	0	0	0	0	0	0	0	0	0	0	0	0	0	0	0	0	0	0	0	0	0	0	0	0	0	0	0	0	0	0	0	0	0	0	0	0
k127_25052780_S_bin.120	0	0.113322923	0	0	0	0	0	0	0	0	0	0	0	0	0	0	0	0	0	0	0	0	0	0	0.09919639	0	0	0	0.097182551	0	0	0	0	0	0	0	0	0	0	0	0	0	0	0	0	0	0	0	0
k127_3395916_M_bin.32	0	0	0	0	0	0	0	0	0	0	0	0	0	0	0	0	0	0	0	0	0	0	0	0	0	0	0	0	0	0	0	0	0	0	0	0	0	0	0	0	0	0	0	0	0	0	0	0	0
k127_17490940_S_bin.117	0	0.566614614	0	0	0	0	0.122558242	0	0	0	0	0	0	0	0	0	0.347282796	0	0	0	0	0	0	0	0.09919639	0	0	0	0	0	0	0.44404367	0	0	0	0	0	0	0	0.367363882	0	0	0	0	0	0	0.553316101	0	0
k127_7191759_S_bin.80	0	0.113322923	0	0	0	0	0	0	0	0	0	0	0	0	0	0	0	0	0	0	0	0	0	0	0	0	0	0	0	0	0	0	0	0	0	0	0	0	0	0	0	0	0	0	0	0	0	0	0
k127_23708972_S_bin.30	0	0	0	0	0	0	0	0	0	0	0	0	0	0	0	0	0	0	0	0	0	0	0	0	0	0	0	0	0	0	0	0	0	0	0	0	0	0	0	0	0	0.285042055	0	0	0	0	0	0	0
k127_24878217_M_bin.86	0	0.226645845	0	0	0	0	0.122558242	0	0	0	0	0	0	0	0	0	0.115760932	0	0	0	0	0	0	0	0	0	0	0	0	0	0	0.333032753	0	0	0	0	0	0	0	0	0	0.071260514	0	0	0	0	0	0	0
k127_17266313_M_bin.100	0	0.226645845	0	0	0	0	0	0	0	0	0	0	0	0	0	0	0.115760932	0	0	0	0	0	0	0	0	0	0	0	0	0	0	0.222021835	0	0	0	0	0	0	0	0	0	0	0	0	0	0	0	0	0
k127_14637598_M_bin.94	0	0.226645845	0	0	0	0	0.122558242	0	0	0	0	0	0	0	0	0	0.347282796	0	0	0	0	0	0	0	0.09919639	0	0	0	0	0	0	0.44404367	0	0	0	0	0	0	0	0.244909255	0	0	0	0	0	0	0.553316101	0	0
k127_26900659_S_bin.74	0	0	0	0	0	0	0	0	0	0	0	0	0	0	0	0	0	0	0	0	0	0	0	0	0.19839278	0	0	0	0	0	0	0	0	0	0	0	0	0	0	1.714364785	0	0	0	0	0	0	0	0	0
k127_21264017_M_bin.105	0	0	0	0	0	0	0	0	0	0	0	0	0	0	0	0	0	0	0	0	0	0	0	0	0	0	0	0	0	0	0	0	0	0	0	0	0	0	0	0	0	0	0	0	0	0	0	0	0
k127_9906732_M_bin.105	0	0	0	0	0	0	0	0	0	0	0	0	0	0	0	0	0	0	0	0	0	0	0	0	0	0	0	0	0	0	0	0	0	0	0	0	0	0	0	0	0	0	0	0	0	0	0	0	0
k127_26759213_M_bin.94	0	0.226645845	0	0	0	0	0	0	0	0	0	0	0	0	0	0	0.231521864	0	0	0	0	0	0	0	0.09919639	0	0	0	0	0	0	0.222021835	0	0	0	0	0	0	0	0.244909255	0	0	0	0	0	0	0.442652881	0	0
k127_7120730_M_bin.111	0	0	0	0	0	0	0	0	0	0	0	0	0	0	0	0	0	0	0	0	0	0	0	0	0	0	0	0	0	0	0	0	0	0	0	0	0	0	0	0	0	0	0	0	0	0	0	0	0
k127_19811317_M_bin.94	0	0.226645845	0	0	0	0	0.122558242	0	0	0	0	0	0	0	0	0	0.231521864	0	0	0	0	0	0	0	0	0	0	0	0	0	0	0.44404367	0	0	0	0	0	0	0	0.122454627	0	0	0	0	0	0	0.442652881	0	0
k127_10705266_M_bin.32	0	0	0	0	0	0	0	0	0	0	0	0	0	0	0	0	0	0	0	0	0	0	0	0	0	0	0	0	0	0	0	0	0	0	0	0	0	0	0	0	0	0	0	0	0	0	0	0	0
k127_40131915_S_bin.56	0	0.566614614	0	0	0	0	0.367674725	0	0	0.11500028	0	0	0	0	0	0	0.57880466	0	0	0	0	0.216439746	0	0	0.19839278	0	0.161086885	0	0	0	0	0.555054588	0	0	0	0	0.103809648	0	0	0.244909255	0	0.071260514	0	0	0	0	0.442652881	0	0
k127_13072220_M_bin.105	0	0	0	0	0	0	0	0	0	0	0	0	0	0	0	0	0	0	0	0	0	0	0	0	0	0	0	0	0	0	0	0	0	0	0	0	0	0	0	0	0	0	0	0	0	0	0	0	0
k127_19501715_M_bin.1	0	0.226645845	0	0	0	0	0.245116483	0	0	0.11500028	0	0.101596219	0	0.071996081	0	0	0.231521864	0	0	0	0	0.216439746	0	0	0.19839278	0	0	0	0.097182551	0	0	0.44404367	0	0	0	0	0.103809648	0	0	0.244909255	0	0.142521027	0	0	0	0	0.331989661	0	0
k127_4712830_M_bin.1	0	0.339968768	0	0	0	0	0.735349449	0	0	0.11500028	0	0.101596219	0	0.071996081	0	0	0.231521864	0	0	0	0	0.216439746	0	0	0.297589171	0	0	0	0	0	0	0.44404367	0	0	0	0	0.207619296	0	0	0.244909255	0	0.213781541	0	0	0	0	0.331989661	0	0
k127_24326754_M_bin.77	0	0	0	0	0	0	0	0	0	0	0	0	0	0	0	0	0	0	0	0	0	0	0	0	0	0	0	0	0	0	0	0	0	0	0	0	0	0	0	0	0	0	0	0	0	0	0	0	0
k127_9193363_M_bin.94	0	0.226645845	0	0	0	0	0.122558242	0	0	0	0	0	0	0	0	0	0.347282796	0	0	0	0	0	0	0	0.09919639	0	0	0	0	0	0	0.44404367	0	0	0	0	0	0	0	0.122454627	0	0	0	0	0	0	0.331989661	0	0
k127_283369_M_bin.55	0	0	0	0	0	0	0	0	0	0	0	0	0	0	0	0	0	0	0	0	0	0	0	0	0	0	0	0	0	0	0	0	0	0	0	0	0	0	0	0	0	0	0	0	0	0	0	0	0
k127_9923268_M_bin.102	0	0.226645845	0	0	0	0	0.245116483	0	0	0	0	0	0	0.071996081	0	0	0	0	0	0	0	0	0	0	0	0	0	0	0	0	0	0.111010918	0	0	0	0	0	0	0	0.122454627	0	0	0	0	0	0	0	0	0
k127_18901549_M_bin.9	0	0.793260459	0	0	0	0	0.122558242	0	0	0	0	0	0	0.071996081	0	0	0.694565591	0	0	0	0	0.216439746	0	0	0.297589171	0	0	0	0.097182551	0	0	0.666065506	0	0	0	0	0.207619296	0	0	0.244909255	0	0	0	0	0	0	0.442652881	0	0
k127_39323084_S_bin.56	0	0.339968768	0	0	0	0	0.122558242	0	0	0	0	0	0	0	0	0	0.231521864	0	0	0	0	0.108219873	0	0	0.09919639	0	0.161086885	0	0	0	0	0.44404367	0	0	0	0	0.103809648	0	0	0.244909255	0	0.071260514	0	0	0	0	0.331989661	0	0
k127_23730260_S_bin.8	0	0	0	0.261537304	0	0	0	0	0	0	0	0	0	0.071996081	0	0	0.115760932	0	0	0	0	0	0	0	0	0	0	0	0	0	0	0.111010918	0	0	0	0	0	0	0	0.122454627	0	0	0	0	0	0	0.22132644	0	0
k127_11873529_M_bin.12	0	0	0	0	0	0	0	0	0	0	0	0	0	0	0	0	0	0	0	0	0	0	0	0	0	0	0	0	0	0	0	0	0	0	0	0	0	0	0	0	0	0	0	0	0	0	0	0	0
k127_41259588_S_bin.71	0	0.113322923	0	0	0	0	0	0	0	0	0	0	0	0	0	0	0.115760932	0	0	0	0	0	0	0	0	0	0	0	0	0	0	0.111010918	0	0	0	0	0	0	0	0	0	0	0	0	0	0	0	0	0
k127_10630833_S_bin.61	0	0	0	0	0	0	0	0	0	0	0	0	0	0	0	0	0	0	0	0	0	0	0	0	0.09919639	0	0	0	0	0	0	0	0	0.136125837	0	0	0	0	0	0	0	0	0	0	0	0	0	0	0
k127_21926585_M_bin.44	0	0	0	0	0	0	0	0	0	0	0	0	0	0	0	0	0	0	0	0	0	0	0	0	0	0	0	0	0	0	0	0	0	0	0	0	0	0	0	0	0	0	0	0	0	0	0	0	0
k127_33243558_S_bin.61	0	0	0	0	0	0	0	0	0	0	0	0	0	0	0	0	0	0	0	0	0	0	0	0	0.09919639	0	0	0	0	0	0	0	0	0.136125837	0	0	0	0	0	0	0	0.071260514	0	0	0	0	0	0	0
k127_7248814_M_bin.9	0	0.339968768	0	0	0	0	0.122558242	0	0	0	0	0	0	0	0	0	0.231521864	0	0	0	0	0	0	0	0.09919639	0	0	0	0	0	0	0.333032753	0	0	0	0	0	0	0	0.122454627	0	0	0	0	0	0	0.22132644	0	0
k127_656208_M_bin.1	0	0.339968768	0	0	0	0	0.612791208	0	0	0.11500028	0	0.203192438	0	0.215988242	0	0	0.347282796	0	0	0	0	0.216439746	0	0	0.19839278	0	0	0	0.097182551	0	0	0.44404367	0	0	0	0	0.103809648	0	0	0.244909255	0	0.142521027	0	0	0	0	0.331989661	0	0
k127_38109418_S_bin.8	0	0	0	0.174358203	0	0	0	0	0	0	0	0	0	0.071996081	0	0	0.115760932	0	0	0	0	0	0	0	0	0	0	0	0	0	0	0.111010918	0	0	0	0	0	0	0	0.244909255	0	0	0	0	0	0	0.22132644	0	0
k127_14425217_M_bin.66	0	0	0	0	0	0	0	0	0	0	0	0	0	0	0	0	0	0	0	0	0	0	0	0	0.09919639	0	0	0	0	0	0	0	0	0	0	0	0	0	0	0	0	0	0	0	0	0	0.11066322	0	0
k127_14239919_M_bin.94	0	0.226645845	0	0	0	0	0	0	0	0	0	0	0	0	0	0	0.347282796	0	0	0	0	0	0	0	0.09919639	0	0	0	0	0	0	0.44404367	0	0	0	0	0	0	0	0.122454627	0	0	0	0	0	0	0.331989661	0	0
k127_18287194_S_bin.120	0	0.113322923	0	0	0	0	0	0	0	0.11500028	0	0	0	0	0	0	0.115760932	0	0	0	0	0	0	0	0.09919639	0	0	0	0	0	0	0.111010918	0	0	0	0	0	0	0	0.122454627	0	0	0	0	0	0	0	0	0
k127_7533211_M_bin.8	0	0	0	0	0	0	0	0	0	0	0	0	0	0	0	0	0.115760932	0	0	0	0	0	0	0	0	0	0	0	0	0	0	0	0	0	0	0	0	0	0	0	0	0	0	0	0	0	0	0	0
k127_14753344_S_bin.56	0	1.24655215	0	0	0	0	0.612791208	0	0	0	0	0	0	0	0	0	0.810326523	0	0	0	0	0.216439746	0	0	0	0	0	0	0	0	0	1.443141929	0	0	0	0	0.207619296	0	0	0.48981851	0	0.071260514	0	0	0	0	1.106632202	0	0
k127_32066511_S_bin.30	0	0	0	0	0	0	0	0	0	0	0	0	0	0	0	0	0	0	0	0	0	0	0	0	0	0	0.161086885	0	0	0	0	0	0	0	0	0	0	0	0	0	0	0.285042055	0	0	0	0	0	0	0
k127_610159_M_bin.9	0	0.226645845	0	0	0	0	0.122558242	0	0	0	0	0	0	0	0	0	0.115760932	0	0	0	0	0.108219873	0	0	0	0	0	0	0	0	0	0.111010918	0	0	0	0	0	0	0	0	0	0	0	0	0	0	0.11066322	0	0
k127_39926776_S_bin.120	0	0.113322923	0	0	0	0	0	0	0	0	0	0	0	0	0	0	0.115760932	0	0	0	0	0	0	0	0	0	0	0	0.097182551	0	0	0	0	0	0	0	0.103809648	0	0	0.122454627	0	0	0	0	0	0	0.11066322	0	0
k127_30164668_S_bin.29	0	0.113322923	0	0	0	0	0.122558242	0	0	0	0	0	0	0	0	0	0	0	0	0	0	0	0	0	0	0	0	0	0	0	0	0	0	0	0	0	0	0	0	0	0	0	0	0	0	0	0	0	0
k127_25579324_S_bin.61	0	0	0	0	0	0	0	0	0	0	0	0	0	0	0	0	0	0	0	0	0	0	0	0	0.09919639	0	0	0	0.097182551	0	0	0	0	0.136125837	0	0	0	0	0	0	0	0.142521027	0	0	0	0	0	0	0
k127_22909161_M_bin.109	0	0.566614614	0	0.087179101	0	0	0.857907691	0	0	0.11500028	0	0.711173532	0	0.287984322	0	0	0.926087455	0	0	0	0	0.649319237	0	0	0.396785561	0	0.966521313	0	0.194365103	0	0	0.555054588	0	0	0	0	0.415238592	0	0	0.734727765	0	0.570084109	0	0	0	0	1.217295422	0	0.135453451
k127_19837325_S_bin.71	0	0.113322923	0	0	0	0	0	0	0	0	0	0	0	0	0	0	0.115760932	0	0	0	0	0	0	0	0	0	0	0	0	0	0	0.111010918	0	0	0	0	0	0	0	0	0	0	0	0	0	0	0.11066322	0	0
k127_28695509_S_bin.61	0	0	0	0	0	0	0	0	0	0	0	0	0	0	0	0	0	0	0	0	0	0	0	0	0.19839278	0	0	0	0	0	0	0	0	0.136125837	0	0	0	0	0	0	0	0.071260514	0	0	0	0	0	0	0
k127_20672787_M_bin.94	0	0	0	0	0	0	0	0	0	0	0	0	0	0	0	0	0	0	0	0	0	0	0	0	0	0	0	0	0	0	0	0.111010918	0	0	0	0	0	0	0	0	0	0	0	0	0	0	0	0	0
k127_16015339_S_bin.117	0	0.453291691	0	0	0	0	0.245116483	0	0	0	0	0	0	0	0	0	0.115760932	0	0	0	0	0	0	0	0	0	0	0	0	0	0	0.44404367	0	0	0	0	0	0	0	0	0	0	0	0	0	0	0.11066322	0	0
k127_16094046_S_bin.61	0	0	0	0	0	0	0	0	0	0	0	0	0	0	0	0	0	0	0	0	0	0	0	0	0.19839278	0	0	0	0	0	0	0	0	0.136125837	0	0	0	0	0	0	0	0.071260514	0	0	0	0	0	0	0
k127_723607_M_bin.100	0	0.226645845	0	0	0	0	0	0	0	0.11500028	0	0	0	0	0	0	0.115760932	0	0	0	0	0	0	0	0	0	0	0	0	0	0	0.222021835	0	0	0	0	0	0	0	0	0	0	0	0	0	0	0	0	0
k127_8466293_S_bin.36	0	0	0	0	0	0	0.245116483	0	0.126736801	0	0	0.101596219	0	0.071996081	0	0	0	0	0	0	0	0	0	0	0	0	0	0	0	0	0.07701046	0	0	0	0	0	0	0	0	0.612273137	0	0.142521027	0	0	0	0	0	0	0
k127_12436778_M_bin.1	0	0.339968768	0	0	0	0	0.735349449	0	0	0.11500028	0	0.203192438	0	0.071996081	0	0	0.231521864	0	0	0	0	0.108219873	0	0	0.19839278	0	0	0	0.097182551	0	0	0.666065506	0	0	0	0	0.207619296	0	0	0.367363882	0	0.142521027	0	0	0	0	0.331989661	0	0.135453451
k127_236998_M_bin.102	0	0.226645845	0	0	0	0	0.122558242	0	0	0	0	0	0	0	0	0	0	0	0	0	0	0	0	0	0	0	0	0	0	0	0	0.111010918	0	0	0	0	0	0	0	0.122454627	0	0	0	0	0	0	0	0	0
k127_9140043_S_bin.117	0	0.453291691	0	0	0	0	0.245116483	0	0	0	0	0	0	0	0	0	0.115760932	0	0	0	0	0	0	0	0	0	0	0	0	0	0	0.555054588	0	0	0	0	0	0	0	0	0	0	0	0	0	0	0.11066322	0	0
k127_8662221_M_bin.100	0	0.113322923	0	0	0	0	0	0	0	0.11500028	0	0	0	0	0	0	0	0	0	0	0	0	0	0	0	0	0	0	0	0	0	0.222021835	0	0	0	0	0	0	0	0	0	0	0	0	0	0	0	0	0
k127_19998382_M_bin.32	0	0	0	0	0	0	0	0	0	0	0	0	0	0	0	0	0	0	0	0	0	0	0	0	0	0	0	0	0	0	0	0	0	0	0	0	0	0	0	0	0	0	0	0	0	0	0	0	0
k127_13318418_M_bin.66	0	0.113322923	0	0	0	0	0	0	0	0	0	0	0	0	0	0	0.115760932	0	0	0	0	0	0	0	0.19839278	0	0	0	0	0	0	0.111010918	0	0	0	0	0	0	0	0.122454627	0	0	0	0	0	0	0.11066322	0	0
k127_14234400_M_bin.47	0	0.113322923	0	0	0	0	0	0	0	0	0	0	0	0	0	0	0	0	0	0	0	0	0	0	0	0	0	0	0	0	0	0	0	0	0	0	0	0	0	0	0	0	0	0	0	0	0	0	0
k127_8558831_M_bin.111	0	0	0	0	0	0	0	0	0	0	0	0	0	0	0	0	0	0	0	0	0	0	0	0	0	0	0	0	0	0	0	0	0	0	0	0	0	0	0	0	0	0	0	0	0	0	0	0	0
k127_26900564_M_bin.8	0	0.113322923	0	0	0	0	0	0	0	0	0	0	0	0	0	0	0.115760932	0	0	0	0	0	0	0	0.19839278	0	0	0	0	0	0	0.111010918	0	0	0	0	0	0	0	0.122454627	0	0.071260514	0	0	0	0	0.11066322	0	0
k127_26752807_M_bin.47	0	0.113322923	0	0	0	0	0	0	0	0	0	0	0	0	0	0	0	0	0	0	0	0	0	0	0	0	0	0	0	0	0	0.111010918	0	0	0	0	0	0	0	0	0	0	0	0	0	0	0	0	0
k127_8810988_M_bin.1	0	0.113322923	0	0	0	0	0.122558242	0	0	0	0	0	0	0	0	0	0	0	0	0	0	0	0	0	0	0	0	0	0	0	0	0	0	0	0	0	0	0	0	0	0	0	0	0	0	0	0	0	0
k127_1429915_M_bin.105	0	0	0	0	0	0	0	0	0	0	0	0	0	0	0	0	0	0	0	0	0	0	0	0	0	0	0	0	0	0	0	0	0	0	0	0	0	0	0	0	0	0	0	0	0	0	0	0	0
k127_10845859_S_bin.80	0	0	0	0	0	0	0	0	0	0	0	0	0	0	0	0	0	0	0	0	0	0	0	0	0	0	0	0	0	0	0	0	0	0	0	0	0	0	0	0	0	0	0	0	0	0	0	0	0
k127_31903242_S_bin.120	0	0.113322923	0	0	0	0	0	0	0	0.11500028	0	0	0	0	0	0	0	0	0	0	0	0	0	0	0.09919639	0	0	0	0	0	0	0	0	0	0	0	0	0	0	0	0	0	0	0	0	0	0	0	0
k127_12127223_M_bin.86	0	0.226645845	0	0	0	0	0.122558242	0	0	0	0	0	0	0	0	0	0	0	0	0	0	0	0	0	0	0	0	0	0	0	0	0	0	0	0	0	0	0	0	0	0	0	0	0	0	0	0.11066322	0	0
k127_14234720_M_bin.100	0	0.226645845	0	0	0	0	0	0	0	0.11500028	0	0	0	0	0	0	0.115760932	0	0	0	0	0	0	0	0	0	0	0	0	0	0	0.222021835	0	0	0	0	0	0	0	0	0	0	0	0	0	0	0	0	0
k127_15242267_M_bin.111	0	0	0	0	0	0	0	0	0	0	0	0	0	0	0	0	0	0	0	0	0	0	0	0	0	0	0	0	0	0	0	0	0	0	0	0	0	0	0	0	0	0	0	0	0	0	0	0	0
k127_8739105_S_bin.74	0	0	0	0	0	0	0	0	0	0	0	0	0	0	0	0	0.115760932	0	0	0	0	0	0	0	0.19839278	0	0	0	0	0	0	0	0	0	0	0	0	0	0	1.102091647	0	0	0	0	0	0	0	0	0
k127_30365154_S_bin.29	0	0.226645845	0	0	0	0	0.122558242	0	0	0	0	0	0	0	0	0	0	0	0	0	0	0.108219873	0	0	0	0	0	0	0	0	0	0.222021835	0	0	0	0	0	0	0	0	0	0	0	0	0	0	0	0	0
k127_33497869_S_bin.50	0	1.133229227	0	0	0	0	0.612791208	0	0	0	0	0	0	0	0	0	0.347282796	0	0	0	0	0.108219873	0	0	0	0	0	0	0	0	0	1.110109176	0	0	0	0	0.207619296	0	0	0	0	0	0	0	0	0	0.553316101	0	0
k127_5675714_M_bin.111	0	0	0	0	0	0	0	0	0	0	0	0	0	0	0	0	0	0	0	0	0	0	0	0	0	0	0	0	0	0	0	0	0	0	0	0	0	0	0	0	0	0	0	0	0	0	0	0	0
k127_18625937_M_bin.102	0	0.226645845	0	0	0	0	0.245116483	0	0	0	0	0	0	0	0	0	0	0	0	0	0	0.108219873	0	0	0.09919639	0	0	0	0	0	0	0.111010918	0	0	0	0	0	0	0	0.122454627	0	0.071260514	0	0	0	0	0	0	0
k127_10685991_M_bin.67	0	0	0	0	0	0	0	0	0	0	0	0	0	0	0	0	0	0	0	0	0	0	0	0	0	0	0	0	0	0	0	0	0	0	0	0	0	0	0	0	0	0	0	0	0	0	0	0	0
k127_22456288_M_bin.47	0	0.226645845	0	0	0	0	0	0	0	0	0	0	0	0	0	0	0	0	0	0	0	0	0	0	0	0	0	0	0	0	0	0.111010918	0	0	0	0	0	0	0	0	0	0	0	0	0	0	0.11066322	0	0
k127_34962323_S_bin.80	0	0.113322923	0	0	0	0	0	0	0	0	0	0	0	0	0	0	0	0	0	0	0	0	0	0	0	0	0	0	0	0	0	0	0	0	0	0	0	0	0	0	0	0	0	0	0	0	0	0	0
k127_12783369_M_bin.17	0	0	0	0	0	0	0	0	0	0	0	0	0	0	0	0	0	0	0	0	0	0	0	0	0	0	0	0	0	0	0	0	0	0	0	0	0	0	0	0	0	0	0	0	0	0	0	0	0
k127_1528212_M_bin.102	0	0.226645845	0	0	0	0	0.122558242	0	0	0	0	0.101596219	0	0	0	0	0	0	0	0	0	0	0	0	0	0	0	0	0	0	0	0.111010918	0	0	0	0	0	0	0	0.122454627	0	0	0	0	0	0	0	0	0
k127_25487395_M_bin.66	0	0.226645845	0	0	0	0	0	0	0	0.23000056	0	0	0	0	0	0	0	0	0	0	0	0	0	0	0.297589171	0	0	0	0	0	0	0.111010918	0	0	0	0	0.103809648	0	0	0.244909255	0	0	0	0	0	0	0.11066322	0	0
k127_10690628_S_bin.80	0	0	0	0	0	0	0	0	0	0	0	0	0	0	0	0	0	0	0	0	0	0	0	0	0	0	0	0	0	0	0	0	0	0	0	0	0	0	0	0	0	0	0	0	0	0	0	0	0
k127_35738094_S_bin.80	0	0	0	0	0	0	0	0	0	0	0	0	0	0	0	0	0	0	0	0	0	0	0	0	0	0	0	0	0	0	0	0	0	0	0	0	0	0	0	0	0	0	0	0	0	0	0	0	0
k127_19080498_M_bin.111	0	0	0	0	0	0	0	0	0	0	0	0	0	0	0	0	0	0	0	0	0	0	0	0	0	0	0	0	0	0	0	0	0	0	0	0	0	0	0	0	0	0	0	0	0	0	0	0	0
k127_23333697_M_bin.12	0	0	0	0	0	0	0	0	0	0	0	0	0	0	0	0	0	0	0	0	0	0	0	0	0	0	0	0	0	0	0	0	0	0	0	0	0	0	0	0	0	0	0	0	0	0	0	0	0
k127_1500188_M_bin.100	0	0.226645845	0	0	0	0	0	0	0	0.11500028	0	0	0	0	0	0	0.115760932	0	0	0	0	0	0	0	0	0	0	0	0	0	0	0.222021835	0	0	0	0	0	0	0	0	0	0	0	0	0	0	0	0	0
k127_2948814_M_bin.66	0	0	0	0	0	0	0	0	0	0	0	0	0	0	0	0	0	0	0	0	0	0	0	0	0	0	0	0	0	0	0	0.111010918	0	0	0	0	0	0	0	0	0	0	0	0	0	0	0	0	0
k127_4472804_S_bin.36	0	0	0	0	0	0	0.122558242	0	0	0	0	0.101596219	0	0.071996081	0	0	0	0	0	0	0	0	0	0	0	0	0	0	0	0	0	0	0	0	0	0	0	0	0	0.48981851	0	0.071260514	0	0	0	0	0	0	0
k127_20111219_M_bin.44	0	0	0	0	0	0	0	0	0	0	0	0	0	0	0	0	0	0	0	0	0	0	0	0	0	0	0	0	0	0	0	0	0	0	0	0	0	0	0	0	0	0	0	0	0	0	0	0	0
k127_6219819_S_bin.29	0	0.226645845	0	0	0	0	0.122558242	0	0	0.11500028	0	0	0	0	0	0	0.115760932	0	0	0	0	0	0	0	0	0	0	0	0	0	0	0.222021835	0	0	0	0	0.103809648	0	0	0	0	0	0	0	0	0	0	0	0
k127_26472411_S_bin.120	0	0	0	0	0	0	0	0	0	0	0	0	0	0	0	0	0.115760932	0	0	0	0	0	0	0	0	0	0	0	0	0	0	0	0	0	0	0	0	0	0	0.122454627	0	0	0	0	0	0	0	0	0
k127_11213521_M_bin.99	0	0	0	0	0	0	0.122558242	0	0	0	0	0	0	0	0	0	0	0	0	0	0	0	0	0	0	0	0	0	0	0	0	0	0	0	0	0	0	0	0	0	0	0	0	0	0	0	0	0	0
k127_14924209_S_bin.36	0	0	0	0	0	0	0.245116483	0	0.126736801	0	0	0.101596219	0	0	0	0	0	0	0	0	0	0	0	0	0.09919639	0	0	0	0	0	0.07701046	0	0	0	0	0	0	0	0	0.612273137	0	0.071260514	0	0	0	0	0	0	0.135453451
k127_1639806_S_bin.36	0	0	0	0	0	0	0.122558242	0	0	0	0	0.101596219	0	0	0	0	0	0	0	0	0	0	0	0	0	0	0.161086885	0	0	0	0.15402092	0	0	0	0	0	0	0	0	0.612273137	0	0.071260514	0	0	0	0	0	0	0
k127_28980384_S_bin.9	0	0.113322923	0	0	0	0	0	0	0	0	0	0	0	0	0	0	0	0	0	0	0	0	0	0	0	0	0	0	0	0	0	0.111010918	0	0	0	0	0	0	0	0	0	0	0	0	0	0	0	0	0
k127_13942496_S_bin.74	0	0	0	0	0	0	0	0	0	0	0	0	0	0	0	0	0	0	0	0	0	0	0	0	0.09919639	0	0	0	0	0	0	0	0	0	0	0	0	0	0	1.347000902	0	0	0	0	0	0	0	0	0
k127_11975815_M_bin.67	0	0	0	0	0	0	0	0	0	0	0	0	0	0	0	0	0	0	0	0	0	0	0	0	0	0	0	0	0	0	0	0	0	0	0	0	0	0	0	0	0	0	0	0	0	0	0	0	0
k127_20275696_M_bin.22	0	0	0	0	0	0	0	0	0	0	0	0	0	0	0	0	0	0	0	0	0	0	0	0	0	0	0	0	0	0	0	0	0	0	0	0	0	0	0	0	0	0	0	0	0	0	0	0	0
k127_39429633_S_bin.74	0	0	0	0	0	0	0	0	0	0	0	0	0	0	0	0	0	0	0	0	0	0	0	0	0.09919639	0	0	0	0	0	0	0	0	0	0	0	0	0	0	1.591910157	0	0	0	0	0	0	0	0	0
k127_8491593_S_bin.117	0	0.679937536	0	0	0	0	0.367674725	0	0	0	0	0	0	0	0	0	0.231521864	0	0	0	0	0	0	0	0	0	0	0	0	0	0	0.666065506	0	0	0	0	0	0	0	0	0	0	0	0	0	0	0.22132644	0	0
k127_26238697_M_bin.109	0	0.679937536	0	0	0	0	0.857907691	0	0	0.11500028	0	0.711173532	0	0.287984322	0	0	0.926087455	0	0	0	0	0.541099365	0	0	0.396785561	0	0.805434427	0	0.097182551	0	0.07701046	0.666065506	0	0	0	0	0.311428944	0	0	0.734727765	0	0.570084109	0	0	0	0	1.217295422	0	0.135453451
k127_40414505_S_bin.50	0	2.719750146	0	0	0	0	2.206048347	0	0	0	0	0	0	0	0	0	2.083696774	0	0	0	0	0.216439746	0	0	0	0	0	0	0	0	0	2.886283857	0	0	0	0	0.311428944	0	0	0.122454627	0	0.071260514	0	0	0	0	2.213264403	0	0
k127_32933795_S_bin.28	0	0	0	0	0	0	0.122558242	0.65683374	0	0	0.153111079	0	0	0.071996081	0	0	0.115760932	0	0	0	0	0	0	0	0.09919639	0	0	0	0	0	0	0.111010918	0	0	0.168393798	0	0	0	0	0.122454627	0	0.071260514	0	0	0	0	0	0	0
k127_16133100_S_bin.50	0	1.473197996	0	0	0	0	1.225582415	0	0	0	0	0	0	0	0	0	1.041848387	0	0	0	0	0.216439746	0	0	0	0	0	0	0	0	0	1.332131011	0	0	0	0	0.207619296	0	0	0.122454627	0	0	0	0	0	0	1.217295422	0	0
k127_23552873_M_bin.99	0	0	0	0	0	0	0	0	0	0	0	0	0	0	0	0	0	0	0	0	0	0	0	0	0	0	0	0	0	0	0	0	0	0	0	0	0	0	0	0	0	0	0	0	0	0	0	0	0
k127_6125894_M_bin.44	0	0	0	0	0	0	0	0	0	0	0	0	0	0	0	0	0	0	0	0	0	0	0	0	0	0	0	0	0	0	0	0	0	0	0	0	0	0	0	0	0	0	0	0	0	0	0	0	0
k127_23862209_S_bin.61	0	0	0	0	0	0	0	0	0	0	0	0	0	0	0	0	0	0	0	0	0	0	0	0	0.09919639	0	0.161086885	0	0	0	0	0	0	0	0	0	0	0	0	0	0	0.071260514	0	0	0	0	0	0	0
k127_4524711_M_bin.44	0	0	0	0	0	0	0	0	0	0	0	0	0	0	0	0	0	0	0	0	0	0	0	0	0	0	0	0	0	0	0	0	0	0	0	0	0	0	0	0	0	0	0	0	0	0	0	0	0
k127_26601864_S_bin.120	0	0.226645845	0	0	0	0	0	0	0	0	0	0	0	0	0	0	0	0	0	0	0	0	0	0	0	0	0	0	0	0	0	0.111010918	0	0	0	0	0	0	0	0	0	0	0	0	0	0	0.11066322	0	0
k127_8413258_M_bin.99	0	0	0	0	0	0	0.122558242	0	0	0	0	0	0	0	0	0	0	0	0	0	0	0	0	0	0	0	0	0	0	0	0	0	0	0	0	0	0	0	0	0	0	0	0	0	0	0	0	0	0
k127_29701745_S_bin.117	0	0.453291691	0	0	0	0	0.367674725	0	0	0	0	0	0	0	0	0	0.115760932	0	0	0	0	0	0	0	0	0	0	0	0	0	0	0.44404367	0	0	0	0	0	0	0	0	0	0	0	0	0	0	0.11066322	0	0
k127_8847820_S_bin.120	0	0.113322923	0	0	0	0	0	0	0	0	0	0	0	0	0	0	0	0	0	0	0	0	0	0	0.09919639	0	0	0	0	0	0	0	0	0	0	0	0	0	0	0	0	0	0	0	0	0	0.11066322	0	0
k127_12915095_M_bin.55	0	0	0	0	0	0	0	0	0	0	0	0	0	0	0	0	0	0	0	0	0	0	0	0	0	0	0	0	0	0	0	0	0	0	0	0	0	0	0	0	0	0	0	0	0	0	0	0	0
k127_9465777_M_bin.66	0	0.113322923	0	0	0	0	0	0	0	0	0	0	0	0	0	0	0.115760932	0	0	0	0	0	0	0	0.09919639	0	0	0	0	0	0	0	0	0	0	0	0	0	0	0	0	0	0	0	0	0	0	0	0
k127_9552926_M_bin.55	0	0	0	0	0	0	0	0	0	0	0	0	0	0	0	0	0	0	0	0	0	0	0	0	0	0	0	0	0	0	0	0	0	0	0	0	0	0	0	0	0	0	0	0	0	0	0	0	0
k127_5905083_M_bin.94	0	0.113322923	0	0	0	0	0	0	0	0	0	0	0	0	0	0	0.347282796	0	0	0	0	0	0	0	0.09919639	0	0	0	0	0	0	0.222021835	0	0	0	0	0	0	0	0.122454627	0	0	0	0	0	0	0.442652881	0	0
k127_20767196_M_bin.111	0	0.113322923	0	0	0	0	0.122558242	0	0	0	0	0	0	0	0	0	0	0	0	0	0	0	0	0	0	0	0	0	0	0	0	0.111010918	0	0	0	0	0	0	0	0	0	0	0	0	0	0	0	0	0
k127_33924468_S_bin.56	0	0.226645845	0	0	0	0	0.122558242	0	0	0	0	0	0	0	0	0	0.231521864	0	0	0	0	0	0	0	0	0	0	0	0	0	0	0.333032753	0	0	0	0	0	0	0	0.122454627	0	0	0	0	0	0	0.22132644	0	0
k127_8983459_S_bin.71	0	0.226645845	0	0	0	0	0	0	0	0	0	0	0	0	0	0	0.115760932	0	0	0	0	0	0	0	0	0	0	0	0	0	0	0.222021835	0	0	0	0	0	0	0	0	0	0	0	0	0	0	0	0	0
k127_38241781_S_bin.71	0	0.226645845	0	0	0	0	0	0	0	0	0	0	0	0	0	0	0.231521864	0	0	0	0	0	0	0	0	0	0	0	0	0	0	0.111010918	0	0	0	0	0	0	0	0	0	0	0	0	0	0	0.11066322	0	0
k127_25948815_M_bin.87	0	0	0	0	0	0	0	0	0	0	0	0	0	0	0	0	0	0	0	0	0	0	0	0	0	0	0	0	0	0	0	0	0	0	0	0	0	0	0	0	0	0	0	0	0	0	0	0	0
k127_15391547_M_bin.86	0	0	0	0	0	0	0	0	0	0	0	0	0	0	0	0	0	0	0	0	0	0	0	0	0	0	0	0	0	0	0	0	0	0	0	0	0	0	0	0	0	0	0	0	0	0	0	0	0
k127_21542891_S_bin.120	0	0.113322923	0	0	0	0	0	0	0	0	0	0	0	0	0	0	0	0	0	0	0	0	0	0	0	0	0	0	0	0	0	0.111010918	0	0	0	0	0	0	0	0.122454627	0	0	0	0	0	0	0	0	0
k127_18481698_M_bin.77	0	0	0	0	0	0	0	0	0	0	0	0	0	0	0	0	0	0	0	0	0	0	0	0	0	0	0	0	0	0	0	0	0	0	0	0	0	0	0	0	0	0	0	0	0	0	0	0	0
k127_19894656_M_bin.47	0	0.226645845	0	0	0	0	0	0	0	0	0	0	0	0	0	0	0	0	0	0	0	0	0	0	0	0	0	0	0	0	0	0.222021835	0	0	0	0	0	0	0	0	0	0	0	0	0	0	0	0	0
k127_6859114_M_bin.100	0	0.339968768	0	0	0	0	0	0	0	0.11500028	0	0	0	0	0	0	0.115760932	0	0	0	0	0	0	0	0	0	0	0	0	0	0	0.222021835	0	0	0	0	0	0	0	0	0	0	0	0	0	0	0	0	0
k127_18768144_M_bin.52	0	0	0	0	0	0	0	0	0	0	0	0	0	0	0	0	0	0	0	0	0	0	0	0	0	0	0	0	0	0	0	0	0	0	0	0	0	0	0	0	0	0	0	0	0	0	0	0	0
k127_23525004_S_bin.71	0	0.113322923	0	0	0	0	0	0	0	0	0	0	0	0	0	0	0.115760932	0	0	0	0	0	0	0	0	0	0	0	0	0	0	0.111010918	0	0	0	0	0	0	0	0	0	0	0	0	0	0	0.11066322	0	0
k127_25344501_S_bin.74	0	0	0	0	0	0	0	0	0	0	0	0	0	0	0	0	0	0	0	0	0	0	0	0	0.09919639	0	0	0	0	0	0	0	0	0	0	0	0	0	0	1.347000902	0	0	0	0	0	0	0	0	0
k127_32759735_S_bin.9	0	0.113322923	0	0	0	0	0	0	0	0	0	0	0	0	0	0	0	0	0	0	0	0	0	0	0	0	0	0	0	0	0	0.222021835	0	0	0	0	0	0	0	0.122454627	0	0	0	0	0	0	0	0	0
k127_19035692_S_bin.29	0	0.226645845	0	0	0	0	0.245116483	0	0	0	0	0	0	0	0	0	0.115760932	0	0	0	0	0.108219873	0	0	0	0	0	0	0	0	0	0.111010918	0	0	0	0	0	0	0	0	0	0	0	0	0	0	0.11066322	0	0
k127_27253680_M_bin.17	0	0	0	0	0	0	0	0	0	0	0	0	0	0	0	0	0	0	0	0	0	0	0	0	0	0	0	0	0	0	0	0	0	0	0	0	0	0	0	0	0	0	0	0	0	0	0	0	0
k127_25321688_S_bin.117	0	0.339968768	0	0	0	0	0.367674725	0	0	0	0	0	0	0	0	0	0.231521864	0	0	0	0	0	0	0	0	0	0	0	0	0	0	0.222021835	0	0	0	0	0	0	0	0	0	0	0	0	0	0	0.331989661	0	0
k127_4653819_M_bin.99	0	0	0	0	0	0	0	0	0	0	0	0	0	0	0	0	0	0	0	0	0	0	0	0	0.09919639	0	0	0	0	0	0	0	0	0	0	0	0	0	0	0	0	0	0	0	0	0	0	0	0
k127_20413798_M_bin.77	0	0	0	0	0	0	0	0	0	0	0	0	0	0	0	0	0	0	0	0	0	0	0	0	0	0	0	0	0	0	0	0	0	0	0	0	0	0	0	0	0	0	0	0	0	0	0	0	0
k127_31982144_S_bin.28	0	0	0	0	0	0	0	0.563000349	0	0	0	0	0	0.071996081	0	0	0.115760932	0	0	0	0	0	0	0	0.09919639	0	0	0	0	0	0	0	0	0	0	0	0	0	0	0.122454627	0	0	0	0	0	0	0	0	0
k127_27578484_M_bin.66	0	0.113322923	0	0	0	0	0	0	0	0	0	0	0	0	0	0	0.115760932	0	0	0	0	0	0	0	0	0	0	0	0	0	0	0	0	0	0	0	0	0	0	0	0	0	0	0	0	0	0	0	0
k127_37199967_S_bin.36	0	0	0	0	0	0	0	0	0	0	0	0.101596219	0	0.071996081	0	0	0	0	0	0	0	0	0	0	0	0	0	0	0	0	0	0	0	0	0	0	0	0	0	0.367363882	0	0.071260514	0	0	0	0	0	0	0
k127_8490333_M_bin.99	0	0	0	0	0	0	0	0	0	0	0	0	0	0	0	0	0	0	0	0	0	0	0	0	0	0	0	0	0	0	0	0	0	0	0	0	0	0	0	0	0	0	0	0	0	0	0	0	0
k127_2558278_S_bin.8	0	0	0	0.261537304	0	0	0	0	0	0	0	0	0	0.071996081	0	0	0.115760932	0	0	0	0	0	0	0	0	0	0	0	0	0	0	0	0	0	0	0	0	0	0	0.244909255	0	0	0	0	0	0	0.22132644	0	0
k127_13002182_M_bin.100	0	0.226645845	0	0	0	0	0	0	0	0	0	0	0	0	0	0	0.115760932	0	0	0	0	0	0	0	0	0	0	0	0	0	0	0.333032753	0	0	0	0	0	0	0	0	0	0	0	0	0	0	0	0	0
k127_40605787_S_bin.36	0	0	0	0	0	0	0.122558242	0	0	0	0	0.101596219	0	0	0	0	0	0	0	0	0	0	0	0	0	0	0	0	0	0	0.07701046	0	0	0	0	0	0.103809648	0	0	0.612273137	0	0.071260514	0	0	0	0	0	0	0.135453451
k127_4491933_M_bin.66	0	0	0	0	0	0	0	0	0	0	0	0	0	0	0	0	0.115760932	0	0	0	0	0	0	0	0.09919639	0	0	0	0	0	0	0	0	0	0	0	0	0	0	0	0	0	0	0	0	0	0	0	0
k127_25556051_M_bin.109	0	0.113322923	0	0	0	0	0.245116483	0	0	0	0	0.101596219	0	0	0	0	0.463043728	0	0	0	0	0.216439746	0	0	0.09919639	0	0.161086885	0	0	0	0.07701046	0.222021835	0	0	0	0	0	0	0	0.122454627	0	0.142521027	0	0	0	0	0.331989661	0	0
k127_25557622_M_bin.66	0	0	0	0	0	0	0	0	0	0	0	0	0	0	0	0	0	0	0	0	0	0	0	0	0	0	0	0	0	0	0	0	0	0	0	0	0	0	0	0	0	0	0	0	0	0	0	0	0
k127_25554500_M_bin.32	0	0	0	0	0	0	0	0	0	0	0	0	0	0	0	0	0	0	0	0	0	0	0	0	0	0	0	0	0	0	0	0	0	0	0	0	0	0	0	0	0	0	0	0	0	0	0	0	0
k127_15268387_S_bin.117	0	0.566614614	0	0	0	0	0.245116483	0	0	0	0	0	0	0	0	0	0.115760932	0	0	0	0	0	0	0	0	0	0	0	0	0	0	0.555054588	0	0	0	0	0	0	0	0	0	0	0	0	0	0	0.11066322	0	0
k127_10574582_S_bin.61	0	0	0	0	0	0	0	0	0	0	0	0	0	0	0	0	0	0	0	0	0	0	0	0	0.09919639	0	0	0	0	0	0	0	0	0.136125837	0	0	0	0	0	0	0	0.071260514	0	0	0	0	0	0	0
k127_32315511_S_bin.120	0	0.113322923	0	0	0	0	0	0	0	0	0	0	0	0	0	0	0	0	0	0	0	0	0	0	0	0	0	0	0	0	0	0.111010918	0	0	0	0	0	0	0	0	0	0	0	0	0	0	0	0	0
k127_7989645_S_bin.74	0	0	0	0	0	0	0	0	0	0	0	0	0	0	0	0	0	0	0	0	0	0	0	0	0.19839278	0	0	0	0	0	0	0	0	0	0	0	0	0	0	1.347000902	0	0	0	0	0	0	0	0	0
k127_8356137_M_bin.87	0	0.113322923	0	0	0	0	0.122558242	0	0	0	0	0	0	0	0	0	0.115760932	0	0	0	0	0	0	0	0.09919639	0	0	0	0	0	0	0.111010918	0	0	0	0	0	0	0	0	0	0.071260514	0	0	0	0	0.11066322	0	0
k127_12028753_M_bin.1	0	0.339968768	0	0	0	0	0.367674725	0	0	0.11500028	0	0.101596219	0	0.071996081	0	0	0.231521864	0	0	0	0	0.216439746	0	0	0.19839278	0	0	0	0	0	0	0.44404367	0	0	0	0	0.207619296	0	0	0.122454627	0	0.142521027	0	0	0	0	0.22132644	0	0
k127_9891393_M_bin.32	0	0	0	0	0	0	0	0	0	0	0	0	0	0	0	0	0	0	0	0	0	0	0	0	0	0	0	0	0	0	0	0	0	0	0	0	0	0	0	0	0	0	0	0	0	0	0	0	0
k127_21109102_S_bin.80	0	0.113322923	0	0	0	0	0	0	0	0	0	0	0	0	0	0	0	0	0	0	0	0	0	0	0	0	0	0	0	0	0	0	0	0	0	0	0	0	0	0	0	0	0	0	0	0	0	0	0
k127_16253381_M_bin.9	0	0.566614614	0	0	0	0	0.122558242	0	0	0	0	0	0	0	0	0	0.347282796	0	0	0	0	0.108219873	0	0	0.09919639	0	0	0	0	0	0	0.44404367	0	0	0	0	0.103809648	0	0	0.122454627	0	0	0	0	0	0	0.331989661	0	0
k127_20357747_M_bin.67	0	0	0	0	0	0	0	0	0	0	0	0	0	0	0	0	0	0	0	0	0	0	0	0	0	0	0	0	0	0	0	0	0	0	0	0	0	0	0	0	0	0	0	0	0	0	0	0	0
k127_696390_S_bin.80	0	0.113322923	0	0	0	0	0	0	0	0	0	0	0	0	0	0	0	0	0	0	0	0	0	0	0	0	0	0	0	0	0	0.222021835	0	0	0	0	0	0	0	0	0	0	0	0	0	0	0	0	0
k127_18832017_S_bin.28	0	0	0	0	0	0	0.122558242	0.65683374	0	0	0	0	0	0.071996081	0	0	0.115760932	0	0	0	0	0	0	0	0.09919639	0	0	0	0	0	0	0.111010918	0	0	0.168393798	0	0	0	0	0.122454627	0	0.071260514	0	0	0	0	0	0	0
k127_25702089_M_bin.66	0	0.113322923	0	0	0	0	0	0	0	0	0	0	0	0	0	0	0.231521864	0	0	0	0	0	0	0	0.19839278	0	0	0	0	0	0	0.111010918	0	0	0	0	0	0	0	0.122454627	0	0	0	0	0	0	0.11066322	0	0
k127_27733621_M_bin.32	0	0	0	0	0	0	0	0	0	0	0	0	0	0	0	0	0	0	0	0	0	0	0	0	0	0	0	0	0	0	0	0	0	0	0	0	0	0	0	0	0	0	0	0	0	0	0	0	0
k127_22355903_M_bin.44	0	0	0	0	0	0	0	0	0	0	0	0	0	0	0	0	0	0	0	0	0	0	0	0	0	0	0	0	0	0	0	0	0	0	0	0	0	0	0	0	0	0	0	0	0	0	0	0	0
k127_29944748_S_bin.36	0	0	0	0	0	0	0.245116483	0	0.126736801	0	0	0.203192438	0	0.071996081	0	0	0	0	0	0	0	0	0	0	0	0	0.161086885	0	0	0	0.07701046	0	0	0	0	0	0	0	0	0.734727765	0	0.071260514	0	0	0	0.061983995	0	0	0
k127_19206516_S_bin.56	0	0.453291691	0	0	0	0	0.122558242	0	0	0	0	0	0	0	0	0	0.463043728	0	0	0	0	0.108219873	0	0	0.19839278	0	0.161086885	0	0	0	0	0.666065506	0	0	0	0	0	0	0	0.244909255	0	0.071260514	0	0	0	0	0.442652881	0	0
k127_41101245_S_bin.27	0	0.113322923	0	0	0	0	0	0	0	0	0	0	0	0	0	0	0.115760932	0	0	0	0	0	0	0	0.19839278	0	0	0	0	0	0	0.111010918	0	0	0	0	0	0	0	0.244909255	0	0	0	0	0	0	0.22132644	0	0
k127_25354394_M_bin.21	0	0	0	0	0	0	0	0	0	0	0	0	0	0	0	0	0	0	0	0	0	0	0	0	0	0	0	0	0	0	0	0	0	0	0	0	0	0	0	0	0	0	0	0	0	0	0	0	0
k127_14039742_S_bin.8	0	0.113322923	0	0.174358203	0	0	0	0	0	0	0	0	0	0.071996081	0	0	0.115760932	0	0	0	0	0	0	0	0	0	0	0	0.097182551	0	0	0.111010918	0	0	0	0	0	0	0	0.122454627	0	0	0	0	0	0	0.11066322	0	0
k127_25826508_M_bin.105	0	0	0	0	0	0	0	0	0	0	0	0	0	0	0	0	0	0	0	0	0	0	0	0	0	0	0	0	0	0	0	0	0	0	0	0	0	0	0	0	0	0	0	0	0	0	0	0	0
k127_3915531_S_bin.28	0	0	0	0	0	0	0	0.563000349	0	0	0	0	0	0.071996081	0	0	0.115760932	0	0	0	0	0	0	0	0.09919639	0	0	0	0	0	0	0	0	0	0.168393798	0	0	0	0	0.122454627	0	0	0	0	0	0	0	0	0
k127_25640847_S_bin.56	0	0.453291691	0	0	0	0	0.122558242	0	0	0	0	0	0	0	0	0	0.347282796	0	0	0	0	0.108219873	0	0	0.19839278	0	0	0	0	0	0	0.555054588	0	0	0	0	0.103809648	0	0	0.122454627	0	0.071260514	0	0.115630611	0	0	0.331989661	0	0
k127_8274809_M_bin.12	0	0	0	0	0	0	0	0	0	0	0	0	0	0	0	0	0	0	0	0	0	0	0	0	0	0	0	0	0	0	0	0	0	0	0	0	0	0	0	0	0	0	0	0	0	0	0	0	0
k127_3130793_M_bin.109	0	0	0	0	0	0	0	0	0	0	0	0	0	0	0	0	0	0	0	0	0	0	0	0	0	0	0	0	0	0	0	0	0	0	0	0	0	0	0	0	0	0	0	0	0	0	0	0	0
k127_10703182_M_bin.44	0	0	0	0	0	0	0	0	0	0	0	0	0	0	0	0	0	0	0	0	0	0	0	0	0	0	0	0	0	0	0	0	0	0	0	0	0	0	0	0	0	0	0	0	0	0	0	0	0
k127_24619770_M_bin.87	0	0	0	0	0	0	0	0	0	0	0	0	0	0	0	0	0.231521864	0	0	0	0	0	0	0	0.09919639	0	0	0	0	0	0	0	0	0	0	0	0	0	0	0	0	0	0	0	0	0	0	0	0
k127_26517730_M_bin.47	0	0.226645845	0	0	0	0	0	0	0	0	0	0	0	0	0	0	0	0	0	0	0	0	0	0	0	0	0	0	0	0	0	0.111010918	0	0	0	0	0	0	0	0	0	0	0	0	0	0	0	0	0
k127_20646053_M_bin.21	0	0	0	0	0	0	0	0	0	0	0	0	0	0	0	0	0	0	0	0	0	0	0	0	0	0	0	0	0	0	0	0	0	0	0	0	0	0	0	0	0	0	0	0	0	0	0	0	0
k127_15938966_M_bin.47	0	0.226645845	0	0	0	0	0	0	0	0	0	0	0	0	0	0	0	0	0	0	0	0	0	0	0	0	0	0	0	0	0	0.111010918	0	0	0	0	0	0	0	0	0	0	0	0	0	0	0	0	0
k127_18488899_M_bin.35	0	0	0	0	0	0	0	0	0	0	0	0	0	0	0	0	0	0	0	0	0	0	0	0	0	0	0	0	0	0	0	0	0	0	0	0	0	0	0	0	0	0	0	0	0	0	0	0	0
k127_35913844_S_bin.120	0	0.113322923	0	0	0	0	0	0	0	0	0	0	0	0	0	0	0	0	0	0	0	0	0	0	0	0	0	0	0	0	0	0	0	0	0	0	0	0	0	0	0	0	0	0	0	0	0	0	0
k127_20270384_M_bin.102	0	0.226645845	0	0	0	0	0.122558242	0	0	0.11500028	0	0	0	0.071996081	0	0	0.115760932	0	0	0	0	0	0	0	0	0	0	0	0	0	0	0.111010918	0	0	0	0	0	0	0	0.244909255	0	0.071260514	0	0	0	0	0	0	0
k127_22910854_M_bin.111	0	0.113322923	0	0	0	0	0.122558242	0	0	0	0	0	0	0	0	0	0	0	0	0	0	0.108219873	0	0	0.09919639	0	0	0	0	0	0	0.111010918	0	0	0	0	0.103809648	0	0	0	0	0	0	0	0	0	0	0	0
k127_36492715_S_bin.56	0	0.339968768	0	0	0	0	0.122558242	0	0	0	0	0	0	0	0	0	0.231521864	0	0	0	0	0.108219873	0	0	0	0	0	0	0	0	0	0.44404367	0	0	0	0	0	0	0	0	0	0	0	0	0	0	0.22132644	0	0
k127_14211596_M_bin.109	0	0.793260459	0	0.087179101	0	0	1.103024174	0	0	0.11500028	0	0.711173532	0	0.287984322	0	0	0.926087455	0	0	0	0	0.649319237	0	0	0.495981951	0	0.966521313	0	0.194365103	0	0.07701046	0.777076423	0	0	0	0	0.311428944	0	0	0.857182392	0	0.570084109	0	0.115630611	0	0	1.106632202	0	0.135453451
k127_15910098_M_bin.100	0	0.113322923	0	0	0	0	0	0	0	0.11500028	0	0	0	0	0	0	0.115760932	0	0	0	0	0	0	0	0	0	0	0	0	0	0	0.222021835	0	0	0	0	0	0	0	0	0	0	0	0	0	0	0	0	0
k127_34036406_S_bin.36	0	0	0	0	0	0	0.122558242	0	0	0	0	0.101596219	0	0	0	0	0	0	0	0	0	0	0	0	0	0	0	0	0	0	0.07701046	0	0	0	0	0	0	0	0	0.612273137	0	0.071260514	0	0	0	0	0	0	0
k127_18784113_M_bin.109	0	0.679937536	0	0.087179101	0	0	0.612791208	0	0	0.11500028	0	0.507981094	0	0.215988242	0	0	0.926087455	0	0	0	0	0.541099365	0	0	0.297589171	0	0.644347542	0	0.194365103	0	0	0.666065506	0	0	0	0	0.311428944	0	0	0.48981851	0	0.498823596	0	0	0	0	0.885305761	0	0.135453451
k127_16027108_M_bin.100	0	0.226645845	0	0	0	0	0	0	0	0	0	0	0	0	0	0	0.231521864	0	0	0	0	0	0	0	0	0	0	0	0	0	0	0.333032753	0	0	0	0	0	0	0	0	0	0	0	0	0	0	0.11066322	0	0
k127_4557415_S_bin.50	0	2.379781377	0	0	0	0	1.225582415	0	0	0	0	0	0	0	0	0	1.852174911	0	0	0	0	0.108219873	0	0	0.09919639	0	0	0	0	0	0	2.109207434	0	0	0	0	0.207619296	0	0	0.244909255	0	0.071260514	0	0	0	0	1.991937963	0	0
k127_13799238_S_bin.27	0	0.113322923	0	0	0	0	0	0	0	0	0	0	0	0	0	0	0	0	0	0	0	0	0	0	0.19839278	0	0	0	0	0	0	0.111010918	0	0	0	0	0.103809648	0	0	0.122454627	0	0	0	0	0	0	0.11066322	0	0
k127_6983343_S_bin.120	0	0.113322923	0	0	0	0	0	0	0	0	0	0	0	0	0	0	0	0	0	0	0	0	0	0	0	0	0	0	0	0	0	0.111010918	0	0	0	0	0	0	0	0	0	0	0	0	0	0	0	0	0
k127_10509498_M_bin.102	0	0.113322923	0	0	0	0	0.122558242	0	0	0.11500028	0	0	0	0	0	0	0	0	0	0	0	0	0	0	0	0	0	0	0	0	0	0.222021835	0	0	0	0	0	0	0	0.122454627	0	0	0	0	0	0	0	0	0
k127_4233951_M_bin.105	0	0	0	0	0	0	0	0	0	0	0	0	0	0	0	0	0	0	0	0	0	0	0	0	0	0	0	0	0	0	0	0	0	0	0	0	0	0	0	0	0	0	0	0	0	0	0	0	0
k127_20372889_M_bin.12	0	0	0	0	0	0	0	0	0	0	0	0	0	0	0	0	0	0	0	0	0	0	0	0	0	0	0	0	0	0	0	0	0	0	0	0	0	0	0	0	0	0	0	0	0	0	0	0	0
k127_10550006_M_bin.44	0	0	0	0	0	0	0	0	0	0	0	0	0	0	0	0	0	0	0	0	0	0	0	0	0	0	0	0	0	0	0	0	0	0	0	0	0	0	0	0	0	0	0	0	0	0	0	0	0
k127_33239869_S_bin.9	0	0.113322923	0	0	0	0	0	0	0	0	0	0	0	0	0	0	0	0	0	0	0	0	0	0	0	0	0	0	0	0	0	0.111010918	0	0	0	0	0	0	0	0	0	0	0	0	0	0	0	0	0
k127_29020535_S_bin.61	0	0	0	0	0	0	0	0	0	0	0	0	0	0	0	0	0	0	0	0	0	0	0	0	0.09919639	0	0.161086885	0	0.097182551	0	0	0	0	0	0	0	0	0	0	0	0	0.071260514	0	0	0	0	0	0	0
k127_7645514_S_bin.80	0	0	0	0	0	0	0	0	0	0.11500028	0	0	0	0	0	0	0	0	0	0	0	0	0	0	0	0	0	0	0	0	0	0.111010918	0	0	0	0	0	0	0	0	0	0	0	0	0	0	0.11066322	0	0
k127_6986075_S_bin.80	0	0	0	0	0	0	0	0	0	0	0	0	0	0	0	0	0	0	0	0	0	0	0	0	0	0	0	0	0	0	0	0	0	0	0	0	0	0	0	0	0	0	0	0	0	0	0	0	0
k127_10869281_M_bin.99	0	0	0	0	0	0	0	0	0	0	0	0	0	0	0	0	0	0	0	0	0	0	0	0	0	0	0	0	0	0	0	0	0	0	0	0	0	0	0	0	0	0	0	0	0	0	0	0	0
k127_3380259_M_bin.12	0	0	0	0	0	0	0	0	0	0	0	0	0	0	0	0	0	0	0	0	0	0	0	0	0	0	0	0	0	0	0	0	0	0	0	0	0	0	0	0	0	0	0	0	0	0	0	0	0
k127_18734194_M_bin.105	0	0	0	0	0	0	0	0	0	0	0	0	0	0	0	0	0	0	0	0	0	0	0	0	0	0	0	0	0	0	0	0	0	0	0	0	0	0	0	0	0	0	0	0	0	0	0	0	0
k127_22025422_M_bin.102	0	0.113322923	0	0	0	0	0.122558242	0	0	0	0	0	0	0	0	0	0	0	0	0	0	0	0	0	0	0	0	0	0	0	0	0.111010918	0	0	0	0	0	0	0	0.122454627	0	0.071260514	0	0	0	0	0	0	0
k127_10735513_S_bin.61	0	0	0	0	0	0	0	0	0	0	0	0	0	0	0	0	0	0	0	0	0	0	0	0	0.09919639	0	0.161086885	0	0	0	0	0	0	0.136125837	0	0	0	0	0	0	0	0.071260514	0	0	0	0	0	0	0
k127_22006289_M_bin.60	0	0.226645845	0	0	0	0	0.122558242	0	0	0	0	0	0	0	0	0	0	0	0	0	0	0	0	0	0	0	0	0	0	0	0	0.111010918	0	0	0	0	0	0	0	0	0	0	0	0	0	0	0.11066322	0	0
k127_4416883_S_bin.36	0	0	0	0	0	0	0.122558242	0	0	0	0	0.101596219	0	0	0	0	0	0	0	0	0	0	0	0	0.09919639	0	0	0	0	0	0.07701046	0	0	0	0	0	0	0	0	0.612273137	0	0	0	0	0	0	0	0	0
k127_38452143_S_bin.9	0	0.113322923	0	0	0	0	0	0	0	0	0	0	0	0	0	0	0	0	0	0	0	0	0	0	0	0	0	0	0	0	0	0.222021835	0	0	0	0	0	0	0	0	0	0	0	0	0	0	0	0	0
k127_13194489_M_bin.102	0	0.226645845	0	0	0	0	0.122558242	0	0	0.11500028	0	0	0	0.071996081	0	0	0	0	0	0	0	0.108219873	0	0	0	0	0	0	0	0	0	0.222021835	0	0	0	0	0.103809648	0	0	0.122454627	0	0.071260514	0	0	0	0	0	0	0
k127_7734209_M_bin.102	0	0.226645845	0	0	0	0	0.122558242	0	0	0.11500028	0	0.101596219	0	0	0	0	0	0	0	0	0	0.108219873	0	0	0	0	0	0	0	0	0	0.222021835	0	0	0	0	0	0	0	0.122454627	0	0.071260514	0	0	0	0	0.11066322	0	0
k127_40559895_S_bin.61	0	0	0	0	0	0	0	0	0	0	0	0	0	0	0	0	0	0	0	0	0	0	0	0	0.09919639	0	0	0	0	0	0	0	0	0.136125837	0	0	0	0	0	0	0	0.071260514	0	0	0	0	0	0	0
k127_19404008_M_bin.87	0	0	0	0	0	0	0	0	0	0	0	0	0	0	0	0	0.115760932	0	0	0	0	0	0	0	0	0	0	0	0	0	0	0	0	0	0	0	0	0	0	0	0	0	0	0	0	0	0	0	0
k127_37599885_S_bin.120	0	0.113322923	0	0	0	0	0	0	0	0	0	0	0	0	0	0	0	0	0	0	0	0	0	0	0	0	0	0	0	0	0	0.111010918	0	0	0	0	0	0	0	0	0	0	0	0	0	0	0.11066322	0	0
k127_545248_M_bin.94	0	0.226645845	0	0	0	0	0.122558242	0	0	0	0	0	0	0	0	0	0.347282796	0	0	0	0	0.108219873	0	0	0.09919639	0	0	0	0	0	0	0.333032753	0	0	0	0	0	0	0	0.122454627	0	0	0	0	0	0	0.553316101	0	0
k127_26462226_M_bin.9	0	0.679937536	0	0	0	0	0.122558242	0	0	0	0	0	0	0	0	0	0.463043728	0	0	0	0	0.108219873	0	0	0.297589171	0	0	0	0	0	0	0.333032753	0	0	0	0	0	0	0	0.244909255	0	0	0	0	0	0	0.331989661	0	0
k127_11556396_S_bin.29	0	0.113322923	0	0	0	0	0.122558242	0	0	0	0	0	0	0	0	0	0	0	0	0	0	0	0	0	0	0	0	0	0	0	0	0.111010918	0	0	0	0	0	0	0	0	0	0	0	0	0	0	0.11066322	0	0
k127_18990682_M_bin.102	0	0.113322923	0	0	0	0	0.122558242	0	0	0.11500028	0	0	0	0.071996081	0	0	0	0	0	0	0	0	0	0	0	0	0	0	0	0	0	0.222021835	0	0	0	0	0	0	0	0.122454627	0	0.071260514	0	0	0	0	0	0	0
k127_22856333_M_bin.60	0	0.339968768	0	0	0	0	0	0	0	0	0	0	0	0	0	0	0.115760932	0	0	0	0	0	0	0	0	0	0	0	0	0	0	0.111010918	0	0	0	0	0	0	0	0	0	0	0	0	0	0	0.11066322	0	0
k127_907659_S_bin.56	0	0.113322923	0	0	0	0	0	0	0	0	0	0	0	0	0	0	0.115760932	0	0	0	0	0	0	0	0	0	0	0	0	0	0	0.111010918	0	0	0	0	0	0	0	0	0	0	0	0	0	0	0.11066322	0	0
k127_5746447_M_bin.9	0	0.453291691	0	0	0	0	0.122558242	0	0	0.23000056	0	0	0	0	0	0	0.57880466	0	0	0	0	0.216439746	0	0	0.297589171	0	0	0	0.097182551	0	0	0.44404367	0	0	0	0	0.103809648	0	0	0.48981851	0	0.142521027	0	0	0	0	0.774642541	0	0
k127_10779969_M_bin.87	0	0.113322923	0	0	0	0	0.122558242	0	0	0	0	0	0	0	0	0	0.115760932	0	0	0	0	0	0	0	0.09919639	0	0	0	0	0	0	0.111010918	0	0	0	0	0	0	0	0	0	0	0	0	0	0	0.11066322	0	0
k127_1343207_S_bin.27	0	0.113322923	0	0	0	0	0	0	0	0.11500028	0	0	0	0	0	0	0.231521864	0	0	0	0	0	0	0	0.297589171	0	0	0	0	0	0	0.111010918	0	0	0	0	0.103809648	0	0	0.122454627	0	0	0	0	0	0	0.11066322	0	0
k127_16308414_M_bin.9	0	0.453291691	0	0	0	0	0	0	0	0	0	0	0	0	0	0	0.347282796	0	0	0	0	0.108219873	0	0	0.09919639	0	0	0	0	0	0	0.44404367	0	0	0	0	0.103809648	0	0	0.122454627	0	0	0	0	0	0	0.331989661	0	0
k127_13789653_S_bin.56	0	1.019906305	0	0	0	0	0.490232966	0	0	0	0	0	0	0	0	0	0.694565591	0	0	0	0	0.324659619	0	0	0	0	0	0	0	0	0	0.999098258	0	0	0	0	0.311428944	0	0	0.244909255	0	0	0	0	0	0	0.774642541	0	0
k127_25571246_M_bin.87	0	0.113322923	0	0	0	0	0.122558242	0	0	0.11500028	0	0	0	0	0	0	0.115760932	0	0	0	0	0	0	0	0	0	0	0	0	0	0	0.111010918	0	0	0	0	0.103809648	0	0	0	0	0	0	0	0	0	0.11066322	0	0
k127_15460318_S_bin.30	0	0	0	0	0	0	0	0	0	0	0	0	0	0	0	0	0	0	0	0	0	0	0	0	0	0	0.161086885	0	0	0	0	0	0	0	0	0	0	0	0	0	0	0.356302568	0	0	0	0	0	0	0
k127_19519059_M_bin.105	0	0	0	0	0	0	0	0	0	0	0	0	0	0	0	0	0	0	0	0	0	0	0	0	0	0	0	0	0	0	0	0	0	0	0	0	0	0	0	0	0	0	0	0	0	0	0	0	0
k127_21552960_M_bin.1	0	0.226645845	0	0	0	0	0.490232966	0	0	0.11500028	0	0.101596219	0	0.143992161	0	0	0.347282796	0	0	0	0	0.108219873	0	0	0.297589171	0	0	0	0.097182551	0	0	0.555054588	0	0	0	0	0.207619296	0	0	0.244909255	0	0.213781541	0	0	0	0	0.22132644	0	0.135453451
k127_19924710_M_bin.60	0	0.226645845	0	0	0	0	0.122558242	0	0	0	0	0	0	0	0	0	0	0	0	0	0	0	0	0	0	0	0	0	0	0	0	0.111010918	0	0	0	0	0	0	0	0	0	0	0	0	0	0	0.11066322	0	0
k127_31628984_S_bin.117	0	0.566614614	0	0	0	0	0.245116483	0	0	0	0	0	0	0	0	0	0.231521864	0	0	0	0	0	0	0	0	0	0	0	0	0	0	0.555054588	0	0	0	0	0	0	0	0	0	0	0	0	0	0	0.22132644	0	0
k127_38849579_S_bin.120	0	0.113322923	0	0	0	0	0	0	0	0	0	0	0	0	0	0	0	0	0	0	0	0	0	0	0	0	0	0	0	0	0	0	0	0	0	0	0	0	0	0.122454627	0	0	0	0	0	0	0	0	0
k127_14024862_M_bin.94	0	0.339968768	0	0	0	0	0.122558242	0	0	0	0	0	0	0	0	0	0.231521864	0	0	0	0	0	0	0	0.09919639	0	0	0	0	0	0	0.333032753	0	0	0	0	0	0	0	0.244909255	0	0	0	0	0	0	0.331989661	0	0
k127_571864_M_bin.102	0	0.226645845	0	0	0	0	0.122558242	0	0	0.11500028	0	0	0	0.071996081	0	0	0	0	0	0	0	0.108219873	0	0	0	0	0	0	0	0	0	0.111010918	0	0	0	0	0	0	0	0.244909255	0	0.071260514	0	0	0	0	0	0	0
k127_19416878_M_bin.99	0	0	0	0	0	0	0	0	0	0	0	0	0	0	0	0	0	0	0	0	0	0	0	0	0	0	0	0	0	0	0	0.111010918	0	0	0	0	0	0	0	0	0	0	0	0	0	0	0	0	0
k127_18880995_S_bin.74	0	0	0	0	0	0	0	0	0	0	0	0	0	0	0	0	0	0	0	0	0	0	0	0	0.19839278	0	0	0	0	0	0	0	0	0	0	0	0	0	0	1.836819412	0	0	0	0	0	0	0	0	0
k127_26682936_M_bin.86	0	0.113322923	0	0	0	0	0.122558242	0	0	0	0	0	0	0	0	0	0	0	0	0	0	0	0	0	0	0	0	0	0	0	0	0.111010918	0	0	0	0	0	0	0	0	0	0	0	0	0	0	0	0	0
k127_11923585_M_bin.32	0	0	0	0	0	0	0	0	0	0	0	0	0	0	0	0	0	0	0	0	0	0	0	0	0	0	0	0	0	0	0	0	0	0	0	0	0	0	0	0	0	0	0	0	0	0	0	0	0
k127_11941222_M_bin.47	0	0.226645845	0	0	0	0	0	0	0	0	0	0	0	0	0	0	0	0	0	0	0	0	0	0	0	0	0	0	0	0	0	0.111010918	0	0	0	0	0	0	0	0	0	0	0	0	0	0	0	0	0
k127_24422234_S_bin.74	0	0	0	0	0	0	0	0	0	0	0	0	0	0	0	0	0	0	0	0	0	0	0	0	0.297589171	0	0	0	0	0	0	0	0	0	0	0	0	0	0	1.836819412	0	0	0	0	0	0	0	0	0
k127_5754042_M_bin.47	0	0.226645845	0	0	0	0	0	0	0	0	0	0	0	0	0	0	0	0	0	0	0	0	0	0	0	0	0	0	0	0	0	0.222021835	0	0	0	0	0	0	0	0	0	0	0	0	0	0	0	0	0
k127_2933413_M_bin.8	0	0	0	0	0	0	0	0	0	0	0	0	0	0	0	0	0.115760932	0	0	0	0	0	0	0	0.19839278	0	0	0	0	0	0	0.222021835	0	0	0	0	0	0	0	0.122454627	0	0.071260514	0	0	0	0	0.11066322	0	0
k127_22059129_S_bin.56	0	0.906583382	0	0	0	0	0.367674725	0	0	0.11500028	0	0	0	0	0	0	0.347282796	0	0	0	0	0.216439746	0	0	0	0	0	0	0	0	0	0.999098258	0	0	0	0	0.207619296	0	0	0.122454627	0	0.071260514	0	0	0	0	0.442652881	0	0
k127_6430020_M_bin.17	0	0	0	0	0	0	0	0	0	0	0	0	0	0	0	0	0	0	0	0	0	0	0	0	0	0	0	0	0	0	0	0	0	0	0	0	0	0	0	0	0	0	0	0	0	0	0	0	0
k127_22307962_S_bin.74	0	0	0	0	0	0	0	0	0	0	0	0	0	0.071996081	0	0	0	0	0	0	0	0	0	0	0.09919639	0	0	0	0	0	0	0	0	0	0	0	0	0	0	1.46945553	0	0	0	0	0	0	0	0	0
k127_15590566_S_bin.120	0	0.113322923	0	0	0	0	0	0	0	0.11500028	0	0	0	0	0	0	0	0	0	0	0	0	0	0	0.09919639	0	0	0	0	0	0	0.111010918	0	0	0	0	0	0	0	0	0	0	0	0	0	0	0	0	0
k127_8682252_M_bin.87	0	0.113322923	0	0	0	0	0.122558242	0	0	0	0	0	0	0	0	0	0.231521864	0	0	0	0	0	0	0	0.09919639	0	0	0	0	0	0	0.111010918	0	0	0	0	0	0	0	0	0	0.071260514	0	0	0	0	0.11066322	0	0
k127_36205335_S_bin.56	0	0.339968768	0	0	0	0	0.122558242	0	0	0	0	0	0	0	0	0	0.231521864	0	0	0	0	0	0	0	0.09919639	0	0	0	0	0	0	0.44404367	0	0	0	0	0.103809648	0	0	0.122454627	0	0	0	0	0	0	0.331989661	0	0
k127_8848175_S_bin.120	0	0.113322923	0	0	0	0	0	0	0	0.11500028	0	0	0	0	0	0	0	0	0	0	0	0	0	0	0.09919639	0	0	0	0.097182551	0	0	0.111010918	0	0	0	0	0	0	0	0.122454627	0	0	0	0	0	0	0.11066322	0	0
k127_26031700_M_bin.111	0	0.113322923	0	0	0	0	0.122558242	0	0	0	0	0	0	0	0	0	0.115760932	0	0	0	0	0	0	0	0	0	0	0	0	0	0	0.111010918	0	0	0	0	0	0	0	0.122454627	0	0.071260514	0	0	0	0	0	0	0
k127_29760770_S_bin.29	0	0.226645845	0	0	0	0	0.245116483	0	0	0	0	0	0	0	0	0	0	0	0	0	0	0	0	0	0	0	0	0	0	0	0	0.222021835	0	0	0	0	0	0	0	0	0	0.071260514	0	0	0	0	0	0	0
k127_26383661_S_bin.8	0	0	0	0.174358203	0	0	0	0	0	0	0	0	0	0.071996081	0	0	0.115760932	0	0	0	0	0	0	0	0	0	0	0	0	0	0	0.111010918	0	0	0	0	0	0	0	0.244909255	0	0	0	0	0	0	0.11066322	0	0
k127_7402909_M_bin.12	0	0	0	0	0	0	0	0	0	0	0	0	0	0	0	0	0	0	0	0	0	0	0	0	0	0	0	0	0	0	0	0	0	0	0	0	0	0	0	0	0	0	0	0	0	0	0	0	0
k127_20842390_M_bin.60	0	0.226645845	0	0	0	0	0.122558242	0	0	0	0	0	0	0	0	0	0	0	0	0	0	0	0	0	0	0	0	0	0	0	0	0.222021835	0	0	0	0	0	0	0	0	0	0	0	0	0	0	0	0	0
k127_32008032_S_bin.27	0	0.113322923	0	0	0	0	0	0	0	0.11500028	0	0	0	0	0	0	0.231521864	0	0	0	0	0.108219873	0	0	0.19839278	0	0	0	0	0	0	0.111010918	0	0	0	0	0	0	0	0.122454627	0	0	0	0	0	0	0.11066322	0	0
k127_6916675_S_bin.29	0	0.113322923	0	0	0	0	0.122558242	0	0	0	0	0	0	0	0	0	0	0	0	0	0	0	0	0	0	0	0	0	0	0	0	0.111010918	0	0	0	0	0	0	0	0	0	0	0	0	0	0	0	0	0
k127_26922444_M_bin.100	0	0.226645845	0	0	0	0	0	0	0	0.11500028	0	0	0	0	0	0	0.115760932	0	0	0	0	0	0	0	0	0	0	0	0	0	0	0.333032753	0	0	0	0	0	0	0	0	0	0	0	0	0	0	0.11066322	0	0
k127_22013134_S_bin.56	0	0.906583382	0	0	0	0	0.122558242	0	0	0	0	0	0	0	0	0	0.463043728	0	0	0	0	0.108219873	0	0	0	0	0	0	0	0	0	0.666065506	0	0	0	0	0.103809648	0	0	0	0	0.071260514	0	0	0	0	0.553316101	0	0
k127_23261909_S_bin.56	0	0.679937536	0	0	0	0	0.490232966	0	0	0	0	0	0	0	0	0	0.694565591	0	0	0	0	0.216439746	0	0	0	0	0	0	0	0	0	0.888087341	0	0	0	0	0.103809648	0	0	0.367363882	0	0.071260514	0	0	0	0	0.663979321	0	0
k127_29984908_S_bin.36	0	0	0	0	0	0	0.122558242	0	0	0	0	0.101596219	0	0.071996081	0	0	0	0	0	0	0	0	0	0	0	0	0.161086885	0	0	0	0.07701046	0	0	0	0	0	0	0	0	0.612273137	0	0.071260514	0	0	0	0	0	0	0
k127_17416503_M_bin.44	0	0	0	0	0	0	0	0	0	0	0	0	0	0	0	0	0	0	0	0	0	0	0	0	0	0	0	0	0	0	0	0	0	0	0	0	0	0	0	0	0	0	0	0	0	0	0	0	0
k127_5850666_M_bin.102	0	0.113322923	0	0	0	0	0.122558242	0	0	0	0	0	0	0	0	0	0	0	0	0	0	0	0	0	0	0	0	0	0	0	0	0.222021835	0	0	0	0	0	0	0	0.122454627	0	0	0	0	0	0	0	0	0
k127_2274211_M_bin.87	0	0	0	0	0	0	0	0	0	0	0	0	0	0	0	0	0	0	0	0	0	0	0	0	0	0	0	0	0	0	0	0	0	0	0	0	0	0	0	0	0	0	0	0	0	0	0	0	0
k127_26159544_S_bin.71	0	0.113322923	0	0	0	0	0	0	0	0	0	0	0	0	0	0	0.115760932	0	0	0	0	0	0	0	0	0	0	0	0	0	0	0.111010918	0	0	0	0	0	0	0	0	0	0	0	0	0	0	0.11066322	0	0
k127_8615093_S_bin.80	0	0.113322923	0	0	0	0	0	0	0	0	0	0	0	0	0	0	0	0	0	0	0	0	0	0	0	0	0	0	0	0	0	0	0	0	0	0	0	0	0	0	0	0	0	0	0	0	0	0	0
k127_25977332_M_bin.47	0	0.113322923	0	0	0	0	0	0	0	0	0	0	0	0	0	0	0	0	0	0	0	0	0	0	0	0	0	0	0	0	0	0.111010918	0	0	0	0	0	0	0	0	0	0	0	0	0	0	0	0	0
k127_4554138_S_bin.36	0	0	0	0	0	0	0.122558242	0	0	0	0	0.101596219	0	0.071996081	0	0	0	0	0	0	0	0	0	0	0	0	0	0	0	0	0.07701046	0	0	0	0	0	0	0	0	0.734727765	0	0.071260514	0	0	0	0	0	0	0
k127_31865891_S_bin.36	0	0	0	0	0	0	0.245116483	0	0	0	0	0.101596219	0	0.071996081	0	0	0	0	0	0	0	0	0	0	0	0	0	0	0.097182551	0	0.07701046	0	0	0	0	0	0	0	0	0.612273137	0	0.071260514	0	0	0	0	0	0	0
k127_64093_M_bin.55	0	0	0	0	0	0	0	0	0	0	0	0	0	0	0	0	0	0	0	0	0	0	0	0	0	0	0	0	0	0	0	0	0	0	0	0	0	0	0	0	0	0	0	0	0	0	0	0	0
k127_2841831_M_bin.86	0	0.226645845	0	0	0	0	0.122558242	0	0	0	0	0	0	0	0	0	0.115760932	0	0	0	0	0	0	0	0	0	0	0	0	0	0	0.111010918	0	0	0	0	0	0	0	0	0	0	0	0	0	0	0	0	0
k127_26851184_M_bin.55	0	0	0	0	0	0	0	0	0	0	0	0	0	0	0	0	0	0	0	0	0	0	0	0	0	0	0	0	0	0	0	0	0	0	0	0	0	0	0	0	0	0	0	0	0	0	0	0	0
k127_13592227_M_bin.8	0	0.113322923	0	0	0	0	0.122558242	0	0	0	0	0	0	0	0	0	0.115760932	0	0	0	0	0	0	0	0.19839278	0	0	0	0	0	0	0.111010918	0	0	0	0	0	0	0	0.122454627	0	0.071260514	0	0	0	0	0.11066322	0	0
k127_22830073_M_bin.1	0	0.339968768	0	0	0	0	0.490232966	0	0	0.11500028	0	0.203192438	0	0.071996081	0	0	0.231521864	0	0	0	0	0.216439746	0	0	0.19839278	0	0	0	0	0	0	0.666065506	0	0	0	0	0.207619296	0	0	0.367363882	0	0.213781541	0	0	0	0	0.331989661	0	0
k127_26277775_S_bin.36	0	0	0	0	0	0	0.122558242	0	0	0	0	0.101596219	0	0.071996081	0	0	0	0	0	0	0	0	0	0	0	0	0	0	0	0	0.07701046	0	0	0	0	0	0	0	0	0.612273137	0	0.071260514	0	0	0	0	0	0	0
k127_19918905_M_bin.111	0	0	0	0	0	0	0	0	0	0	0	0	0	0	0	0	0	0	0	0	0	0	0	0	0	0	0	0	0	0	0	0	0	0	0	0	0	0	0	0	0	0	0	0	0	0	0	0	0
k127_26332919_M_bin.87	0	0.113322923	0	0	0	0	0	0	0	0	0	0	0	0	0	0	0.115760932	0	0	0	0	0	0	0	0.09919639	0	0	0	0	0	0	0.111010918	0	0	0	0	0	0	0	0	0	0	0	0	0	0	0	0	0
k127_11348713_M_bin.87	0	0	0	0	0	0	0	0	0	0	0	0	0	0	0	0	0	0	0	0	0	0	0	0	0	0	0	0	0	0	0	0.111010918	0	0	0	0	0	0	0	0	0	0	0	0	0	0	0	0	0
k127_4584222_M_bin.44	0	0	0	0	0	0	0	0	0	0	0	0	0	0	0	0	0	0	0	0	0	0	0	0	0	0	0	0	0	0	0	0	0	0	0	0	0	0	0	0	0	0	0	0	0	0	0	0	0
k127_19627274_M_bin.21	0	0	0	0	0	0	0	0	0	0	0	0	0	0	0	0	0	0	0	0	0	0	0	0	0	0	0	0	0	0	0	0	0	0	0	0	0	0	0	0	0	0	0	0	0	0	0	0	0
k127_7926857_S_bin.74	0	0	0	0	0	0	0	0	0	0	0	0	0	0	0	0	0	0	0	0	0	0	0	0	0.19839278	0	0	0	0	0	0	0	0	0	0	0	0	0	0	1.591910157	0	0	0	0	0	0	0	0	0
k127_26639597_M_bin.44	0	0	0	0	0	0	0	0	0	0	0	0	0	0	0	0	0	0	0	0	0	0	0	0	0	0	0	0	0	0	0	0	0	0	0	0	0	0	0	0	0	0	0	0	0	0	0	0	0
k127_2332183_S_bin.8	0	0	0	0.261537304	0	0	0	0	0	0	0	0	0	0.071996081	0	0	0.115760932	0	0	0	0	0	0	0	0	0	0	0	0.097182551	0	0	0.111010918	0	0	0	0	0	0	0	0.244909255	0	0	0	0	0	0	0.22132644	0	0
k127_3683331_S_bin.61	0	0	0	0	0	0	0	0	0	0	0	0	0	0	0	0	0	0	0	0	0	0	0	0	0.09919639	0	0	0	0.097182551	0	0	0	0	0	0	0	0	0	0	0	0	0.071260514	0	0	0	0	0	0	0
k127_18509689_M_bin.47	0	0.226645845	0	0	0	0	0	0	0	0	0	0	0	0	0	0	0	0	0	0	0	0	0	0	0	0	0	0	0	0	0	0.111010918	0	0	0	0	0	0	0	0	0	0	0	0	0	0	0	0	0
k127_23173541_M_bin.111	0	0	0	0	0	0	0	0	0	0	0	0	0	0	0	0	0	0	0	0	0	0	0	0	0	0	0	0	0	0	0	0	0	0	0	0	0	0	0	0	0	0	0	0	0	0	0	0	0
k127_10137238_M_bin.1	0	0.339968768	0	0	0	0	0.490232966	0	0	0.11500028	0	0.304788656	0	0.071996081	0	0	0.347282796	0	0	0	0	0.108219873	0	0	0.297589171	0	0	0	0.097182551	0	0	0.555054588	0	0	0	0	0.207619296	0	0	0.244909255	0	0.213781541	0	0	0	0	0.22132644	0	0
k127_25838320_M_bin.109	0	0.453291691	0	0.087179101	0	0	0.735349449	0	0	0.11500028	0	0.609577313	0	0.287984322	0	0	0.810326523	0	0	0	0	0.541099365	0	0	0.297589171	0	0.644347542	0	0.097182551	0	0	0.555054588	0	0	0	0	0.311428944	0	0	0.48981851	0	0.356302568	0	0.115630611	0	0	0.885305761	0	0.135453451
k127_2276408_M_bin.109	0	0.566614614	0	0.087179101	0	0	0.735349449	0	0	0.11500028	0	0.711173532	0	0.359980403	0	0	0.926087455	0	0	0	0	0.541099365	0	0	0.396785561	0	0.805434427	0	0.194365103	0	0.07701046	0.555054588	0	0	0	0	0.311428944	0	0	0.612273137	0	0.570084109	0	0	0	0	0.995968982	0	0.135453451
k127_24387487_M_bin.67	0	0	0	0	0	0	0	0	0	0	0	0	0	0	0	0	0	0	0	0	0	0	0	0	0	0	0	0	0	0	0	0	0	0	0	0	0	0	0	0	0	0	0	0	0	0	0	0	0
k127_5521795_S_bin.120	0	0.113322923	0	0	0	0	0	0	0	0	0	0	0	0	0	0	0	0	0	0	0	0	0	0	0.09919639	0	0	0	0.097182551	0	0	0	0	0	0	0	0	0	0	0	0	0	0	0	0	0	0	0	0
k127_26210468_M_bin.44	0	0	0	0	0	0	0	0	0	0	0	0	0	0	0	0	0	0	0	0	0	0	0	0	0	0	0	0	0	0	0	0	0	0	0	0	0	0	0	0	0	0	0	0	0	0	0	0	0
k127_12863638_M_bin.47	0	0.113322923	0	0	0	0	0	0	0	0	0	0	0	0	0	0	0.115760932	0	0	0	0	0	0	0	0	0	0	0	0	0	0	0	0	0	0	0	0	0	0	0	0	0	0	0	0	0	0	0	0
k127_5282977_M_bin.47	0	0.226645845	0	0	0	0	0	0	0	0	0	0	0	0	0	0	0	0	0	0	0	0	0	0	0	0	0	0	0	0	0	0.111010918	0	0	0	0	0	0	0	0	0	0	0	0	0	0	0.11066322	0	0
k127_17101054_M_bin.87	0	0.113322923	0	0	0	0	0	0	0	0	0	0	0	0	0	0	0.115760932	0	0	0	0	0	0	0	0	0	0	0	0	0	0	0	0	0	0	0	0	0	0	0	0	0	0	0	0	0	0	0	0
k127_21325873_M_bin.87	0	0.113322923	0	0	0	0	0	0	0	0	0	0	0	0	0	0	0.115760932	0	0	0	0	0	0	0	0	0	0	0	0	0	0	0.111010918	0	0	0	0	0	0	0	0	0	0	0	0	0	0	0	0	0
k127_2450737_S_bin.117	0	0.566614614	0	0	0	0	0.245116483	0	0	0	0	0	0	0	0	0	0.115760932	0	0	0	0	0	0	0	0	0	0	0	0	0	0	0.555054588	0	0	0	0	0	0	0	0	0	0	0	0	0	0	0.22132644	0	0
k127_13507331_S_bin.36	0	0	0	0	0	0	0.122558242	0	0	0	0	0.203192438	0	0	0	0	0	0	0	0	0	0	0	0	0.09919639	0	0	0	0	0	0.07701046	0	0	0	0	0	0	0	0	0.734727765	0	0.071260514	0	0	0	0	0	0	0
k127_13741733_S_bin.117	0	0.566614614	0	0	0	0	0.122558242	0	0	0	0	0	0	0	0	0	0.231521864	0	0	0	0	0	0	0	0	0	0	0	0	0	0	0.44404367	0	0	0	0	0	0	0	0	0	0	0	0	0	0	0.11066322	0	0
k127_11601552_M_bin.44	0	0	0	0	0	0	0	0	0	0	0	0	0	0	0	0	0	0	0	0	0	0	0	0	0	0	0	0	0	0	0	0	0	0	0	0	0	0	0	0	0	0	0	0	0	0	0	0	0
k127_2315630_S_bin.30	0	0	0	0	0	0	0	0	0	0	0	0	0	0	0	0	0	0	0	0	0	0	0	0	0	0	0.161086885	0	0	0	0	0	0	0	0	0	0	0	0	0	0	0.285042055	0	0	0	0	0	0	0
k127_17289173_M_bin.111	0	0	0	0	0	0	0	0	0	0	0	0	0	0	0	0	0	0	0	0	0	0	0	0	0	0	0	0	0	0	0	0	0	0	0	0	0	0	0	0	0	0	0	0	0	0	0	0	0
k127_7490462_M_bin.99	0	0	0	0	0	0	0	0	0	0	0	0	0	0	0	0	0	0	0	0	0	0	0	0	0	0	0	0	0	0	0	0	0	0	0	0	0	0	0	0	0	0	0	0	0	0	0	0	0
k127_26596380_M_bin.47	0	0.113322923	0	0	0	0	0	0	0	0	0	0	0	0	0	0	0	0	0	0	0	0	0	0	0	0	0	0	0	0	0	0.111010918	0	0	0	0	0	0	0	0	0	0	0	0	0	0	0.11066322	0	0
k127_183565_S_bin.61	0	0	0	0	0	0	0	0	0	0	0	0	0	0	0	0	0	0	0	0	0	0	0	0	0.09919639	0	0.161086885	0	0	0	0	0	0	0.136125837	0	0	0	0	0	0	0	0.071260514	0	0	0	0	0	0	0
k127_25514365_M_bin.111	0	0	0	0	0	0	0	0	0	0	0	0	0	0	0	0	0	0	0	0	0	0	0	0	0	0	0	0	0	0	0	0	0	0	0	0	0	0	0	0	0	0	0	0	0	0	0	0	0
k127_27476637_M_bin.35	0	0	0	0	0	0	0	0	0	0	0	0	0	0	0	0	0	0	0	0	0	0	0	0	0	0	0	0	0	0	0	0	0	0	0	0	0	0	0	0	0	0	0	0	0	0	0	0	0
k127_21990992_S_bin.80	0	0	0	0	0	0	0	0	0	0	0	0	0	0	0	0	0	0	0	0	0	0	0	0	0	0	0	0	0	0	0	0	0	0	0	0	0	0	0	0	0	0	0	0	0	0	0	0	0
k127_21232610_M_bin.52	0	0	0	0	0	0	0	0	0	0	0	0	0	0	0	0	0	0	0	0	0	0	0	0	0	0	0	0	0	0	0	0	0	0	0	0	0	0	0	0	0	0	0	0	0	0	0	0	0
k127_24175695_M_bin.105	0	0	0	0	0	0	0	0	0	0	0	0	0	0	0	0	0	0	0	0	0	0	0	0	0	0	0	0	0	0	0	0	0	0	0	0	0	0	0	0	0	0	0	0	0	0	0	0	0
k127_20278965_M_bin.111	0	0	0	0	0	0	0	0	0	0	0	0	0	0	0	0	0	0	0	0	0	0	0	0	0	0	0	0	0	0	0	0	0	0	0	0	0	0	0	0	0	0	0	0	0	0	0	0	0
k127_244638_S_bin.71	0	0.113322923	0	0	0	0	0	0	0	0	0	0	0	0	0	0	0.115760932	0	0	0	0	0	0	0	0	0	0	0	0	0	0	0.111010918	0	0	0	0	0	0	0	0	0	0	0	0	0	0	0.11066322	0	0
k127_25280938_M_bin.8	0	0	0	0	0	0	0	0	0	0	0	0	0	0	0	0	0	0	0	0	0	0	0	0	0.19839278	0	0	0	0	0	0	0.111010918	0	0	0	0	0	0	0	0.122454627	0	0	0	0	0	0	0	0	0
k127_30527404_S_bin.120	0	0.113322923	0	0	0	0	0	0	0	0.11500028	0	0	0	0.071996081	0	0	0	0	0	0	0	0	0	0	0.09919639	0	0	0	0	0	0	0	0	0	0	0	0	0	0	0.122454627	0	0	0	0	0	0	0.11066322	0	0
k127_25743839_M_bin.67	0	0	0	0	0	0	0	0	0	0	0	0	0	0	0	0	0	0	0	0	0	0	0	0	0	0	0	0	0	0	0	0	0	0	0	0	0	0	0	0	0	0	0	0	0	0	0	0	0
k127_21856496_M_bin.100	0	0.226645845	0	0	0	0	0	0	0	0	0	0	0	0	0	0	0.115760932	0	0	0	0	0	0	0	0	0	0	0	0	0	0	0.333032753	0	0	0	0	0	0	0	0	0	0	0	0	0	0	0.11066322	0	0
k127_24054811_M_bin.100	0	0.113322923	0	0	0	0	0	0	0	0	0	0	0	0	0	0	0.115760932	0	0	0	0	0	0	0	0	0	0	0	0	0	0	0.111010918	0	0	0	0	0	0	0	0	0	0	0	0	0	0	0	0	0
k127_3924437_M_bin.67	0	0	0	0	0	0	0	0	0	0	0	0	0	0	0	0	0	0	0	0	0	0	0	0	0	0	0	0	0	0	0	0	0	0	0	0	0	0	0	0	0	0	0	0	0	0	0	0	0
k127_12726415_S_bin.117	0	0.453291691	0	0	0	0	0.245116483	0	0	0	0	0	0	0	0	0	0.115760932	0	0	0	0	0	0	0	0	0	0	0	0	0	0	0.666065506	0	0	0	0	0	0	0	0	0	0	0	0	0	0	0.11066322	0	0
k127_26904150_M_bin.52	0	0	0	0	0	0	0	0	0	0	0	0	0	0	0	0	0	0	0	0	0	0	0	0	0	0	0	0	0	0	0	0	0	0	0	0	0	0	0	0	0	0	0	0	0	0	0	0	0
k127_16686780_S_bin.61	0	0	0	0	0	0	0	0	0	0	0	0	0	0	0	0	0	0	0	0	0	0	0	0	0.09919639	0	0.161086885	0	0	0	0	0	0	0	0	0	0	0	0	0	0	0.071260514	0	0	0	0	0	0	0
k127_4250122_M_bin.102	0	0.226645845	0	0	0	0	0.245116483	0	0	0	0	0	0	0	0	0	0	0	0	0	0	0.108219873	0	0	0	0	0	0	0	0	0	0.111010918	0	0	0	0	0	0	0	0.122454627	0	0	0	0	0	0	0	0	0
k127_24089456_S_bin.36	0	0	0	0	0	0	0.245116483	0	0	0	0	0.101596219	0	0.071996081	0	0	0	0	0	0	0	0	0	0	0.09919639	0	0	0	0	0	0.15402092	0	0	0	0	0	0	0	0	0.612273137	0	0.142521027	0	0	0	0	0	0	0
k127_11386506_M_bin.44	0	0	0	0	0	0	0	0	0	0	0	0	0	0	0	0	0	0	0	0	0	0	0	0	0	0	0	0	0	0	0	0	0	0	0	0	0	0	0	0	0	0	0	0	0	0	0	0	0
k127_21383928_M_bin.60	0	0.226645845	0	0	0	0	0.122558242	0	0	0	0	0	0	0	0	0	0	0	0	0	0	0	0	0	0	0	0	0	0	0	0	0.111010918	0	0	0	0	0	0	0	0	0	0	0	0	0	0	0.11066322	0	0
k127_857195_S_bin.80	0	0.113322923	0	0	0	0	0	0	0	0	0	0	0	0	0	0	0	0	0	0	0	0	0	0	0	0	0	0	0	0	0	0	0	0	0	0	0	0	0	0	0	0	0	0	0	0	0	0	0
k127_38846569_S_bin.27	0	0.113322923	0	0	0	0	0	0	0	0	0	0	0	0	0	0	0.115760932	0	0	0	0	0	0	0	0.19839278	0	0	0	0	0	0	0.111010918	0	0	0	0	0	0	0	0.122454627	0	0	0	0	0	0	0.11066322	0	0
k127_13643946_S_bin.8	0	0.113322923	0	0.261537304	0	0	0	0	0	0	0	0	0	0	0	0	0.115760932	0	0	0	0	0	0	0	0	0	0	0	0	0	0	0.111010918	0	0	0	0	0	0	0	0.244909255	0	0	0	0	0	0	0.22132644	0	0.135453451
k127_38963380_S_bin.61	0	0	0	0	0	0	0	0	0	0	0	0	0	0	0	0	0	0	0	0	0	0	0	0	0.09919639	0	0.161086885	0	0	0	0	0	0	0.136125837	0	0	0	0	0	0	0	0.071260514	0	0	0	0	0	0	0
k127_32595558_S_bin.9	0	0.226645845	0	0	0	0	0	0	0	0	0	0	0	0	0	0	0	0	0	0	0	0	0	0	0	0	0	0	0	0	0	0.222021835	0	0	0	0	0	0	0	0	0	0	0	0	0	0	0	0	0
k127_8352154_M_bin.1	0	0	0	0	0	0	0.122558242	0	0	0	0	0	0	0	0	0	0.115760932	0	0	0	0	0	0	0	0	0	0	0	0	0	0	0.222021835	0	0	0	0	0	0	0	0	0	0	0	0	0	0	0.11066322	0	0
k127_22209123_M_bin.66	0	0.339968768	0	0	0	0	0	0	0	0.11500028	0	0	0	0	0	0	0.231521864	0	0	0	0	0	0	0	0.19839278	0	0	0	0	0	0	0.111010918	0	0	0	0	0	0	0	0.122454627	0	0	0	0	0	0	0.22132644	0	0
k127_39707209_S_bin.120	0	0.113322923	0	0	0	0	0	0	0	0	0	0	0	0	0	0	0	0	0	0	0	0	0	0	0.09919639	0	0	0	0	0	0	0	0	0.136125837	0	0	0	0	0	0.122454627	0	0	0	0	0	0	0	0	0
k127_5588392_S_bin.74	0	0	0	0	0	0	0	0	0	0	0	0	0	0	0	0	0	0	0	0	0	0	0	0	0.19839278	0	0	0	0	0	0	0	0	0	0	0	0	0	0	1.224546275	0	0	0	0	0	0	0	0	0
k127_1714866_S_bin.50	0	1.699843841	0	0	0	0	1.103024174	0	0	0	0	0	0	0	0	0	1.389131183	0	0	0	0	0.108219873	0	0	0.09919639	0	0	0	0	0	0	1.665163764	0	0	0	0	0.207619296	0	0	0.122454627	0	0.071260514	0	0	0	0	1.327958642	0	0
k127_9243983_S_bin.50	0	2.266458455	0	0	0	0	1.470698898	0	0	0.11500028	0	0	0	0	0	0	1.273370251	0	0	0	0	0.108219873	0	0	0	0	0	0	0	0	0	2.220218352	0	0	0	0	0.311428944	0	0	0.122454627	0	0.071260514	0	0	0	0	1.659948303	0	0
k127_23017662_M_bin.12	0	0	0	0	0	0	0	0	0	0	0	0	0	0	0	0	0	0	0	0	0	0	0	0	0	0	0	0	0	0	0	0	0	0	0	0	0	0	0	0	0	0	0	0	0	0	0	0	0
k127_26824239_M_bin.99	0	0	0	0	0	0	0	0	0	0	0	0	0	0	0	0	0	0	0	0	0	0	0	0	0	0	0	0	0	0	0	0	0	0	0	0	0	0	0	0	0	0	0	0	0	0	0	0	0
k127_20665837_M_bin.86	0	0	0	0	0	0	0	0	0	0	0	0	0	0	0	0	0	0	0	0	0	0	0	0	0	0	0	0	0	0	0	0.111010918	0	0	0	0	0	0	0	0	0	0	0	0	0	0	0	0	0
k127_20350993_M_bin.94	0	0.339968768	0	0	0	0	0.122558242	0	0	0	0	0	0	0	0	0	0.115760932	0	0	0	0	0.108219873	0	0	0.09919639	0	0	0	0	0	0	0.44404367	0	0	0	0	0	0	0	0.122454627	0	0	0	0	0	0	0.442652881	0	0
k127_22726333_M_bin.111	0	0	0	0	0	0	0	0	0	0	0	0	0	0	0	0	0	0	0	0	0	0	0	0	0	0	0	0	0	0	0	0	0	0	0	0	0	0	0	0	0	0	0	0	0	0	0	0	0
k127_19104340_M_bin.32	0	0	0	0	0	0	0	0	0	0	0	0	0	0	0	0	0	0	0	0	0	0	0	0	0	0	0	0	0	0	0	0	0	0	0	0	0	0	0	0	0	0	0	0	0	0	0	0	0
k127_22473663_S_bin.61	0	0	0	0	0	0	0	0	0	0	0	0	0	0	0	0	0	0	0	0	0	0	0	0	0.19839278	0	0.161086885	0	0.097182551	0	0	0	0	0	0	0	0	0	0	0	0	0.071260514	0	0	0	0	0	0	0
k127_10574395_S_bin.120	0	0.113322923	0	0	0	0	0	0	0	0	0	0	0	0	0	0	0	0	0	0	0	0	0	0	0.19839278	0	0	0	0.097182551	0	0	0	0	0	0	0	0	0	0	0.122454627	0	0	0	0	0	0	0.11066322	0	0
k127_15976637_M_bin.9	0	0.453291691	0	0	0	0	0.245116483	0	0	0.11500028	0	0	0	0.071996081	0	0	0.347282796	0	0	0	0	0	0	0	0.19839278	0	0	0	0	0	0	0.44404367	0	0	0	0	0.103809648	0	0	0.122454627	0	0.071260514	0	0	0	0	0.331989661	0	0
k127_4351199_S_bin.36	0	0	0	0	0	0	0.122558242	0	0	0	0	0.101596219	0	0	0	0	0	0	0	0	0	0	0	0	0	0	0.161086885	0	0	0	0.07701046	0	0	0	0	0	0	0	0	0.612273137	0	0.071260514	0	0	0	0	0	0	0
k127_26847802_M_bin.109	0	0.679937536	0	0	0	0	0.980465932	0	0	0.11500028	0	0.711173532	0	0.287984322	0	0	1.041848387	0	0	0	0	0.649319237	0	0	0.396785561	0	0.805434427	0	0.291547654	0	0	0.777076423	0	0	0	0	0.311428944	0	0	0.734727765	0	0.427563082	0	0.115630611	0	0	1.327958642	0	0.135453451
k127_6703997_M_bin.32	0	0	0	0	0	0	0	0	0	0	0	0	0	0	0	0	0	0	0	0	0	0	0	0	0	0	0	0	0	0	0	0	0	0	0	0	0	0	0	0	0	0	0	0	0	0	0	0	0
k127_19515365_M_bin.99	0	0	0	0	0	0	0.122558242	0	0	0	0	0	0	0	0	0	0	0	0	0	0	0	0	0	0	0	0	0	0	0	0	0.111010918	0	0	0	0	0	0	0	0	0	0	0	0	0	0	0	0	0
k127_30106835_S_bin.8	0	0	0	0.261537304	0	0	0.122558242	0	0	0	0	0	0	0	0	0	0.115760932	0	0	0	0	0	0	0	0	0	0	0	0	0	0	0.111010918	0	0	0	0	0	0	0	0.244909255	0	0	0	0	0	0	0.22132644	0	0
k127_9939847_M_bin.32	0	0.113322923	0	0	0	0	0	0	0	0	0	0	0	0	0	0	0	0	0	0	0	0	0	0	0	0	0	0	0	0	0	0	0	0	0	0	0	0	0	0	0	0	0	0	0	0	0	0	0
k127_27845154_M_bin.66	0	0.113322923	0	0	0	0	0.122558242	0	0	0	0	0	0	0	0	0	0.231521864	0	0	0	0	0	0	0	0.19839278	0	0	0	0	0	0	0.111010918	0	0	0	0	0	0	0	0.244909255	0	0	0	0	0	0	0.22132644	0	0
k127_19398381_S_bin.36	0	0	0	0	0	0	0.122558242	0	0	0	0	0.101596219	0	0.071996081	0	0	0	0	0	0	0	0	0	0	0	0	0.161086885	0	0	0	0.07701046	0	0	0	0	0	0.103809648	0	0	0.97963702	0	0.071260514	0	0	0	0	0	0	0
k127_7245003_M_bin.44	0	0	0	0	0	0	0	0	0	0	0	0	0	0	0	0	0	0	0	0	0	0	0	0	0	0	0	0	0	0	0	0	0	0	0	0	0	0	0	0	0	0	0	0	0	0	0	0	0
k127_19762127_S_bin.56	0	0.453291691	0	0	0	0	0.122558242	0	0	0	0	0	0	0	0	0	0.347282796	0	0	0	0	0.108219873	0	0	0.19839278	0	0	0	0	0	0	0.555054588	0	0	0	0	0.103809648	0	0	0.122454627	0	0	0	0	0	0	0.331989661	0	0
k127_10917281_S_bin.36	0	0	0	0.087179101	0	0	0.122558242	0	0	0	0	0.101596219	0	0.071996081	0	0	0	0	0	0	0	0	0	0	0	0	0	0	0	0	0	0	0	0	0	0	0	0	0	0.734727765	0	0.142521027	0	0	0	0	0	0	0
k127_7538057_M_bin.55	0	0	0	0	0	0	0	0	0	0	0	0	0	0	0	0	0	0	0	0	0	0	0	0	0	0	0	0	0	0	0	0	0	0	0	0	0	0	0	0	0	0	0	0	0	0	0	0	0
k127_8617475_M_bin.32	0	0	0	0	0	0	0	0	0	0	0	0	0	0	0	0	0	0	0	0	0	0	0	0	0	0	0	0	0	0	0	0	0	0	0	0	0	0	0	0	0	0	0	0	0	0	0	0	0
k127_142529_S_bin.8	0	0	0	0.261537304	0	0	0	0	0	0	0	0	0	0.071996081	0	0	0.115760932	0	0	0	0	0	0	0	0	0	0	0	0	0	0	0.111010918	0	0	0	0	0	0	0	0.244909255	0	0	0	0	0	0	0.11066322	0	0
k127_11425502_S_bin.117	0	0.339968768	0	0	0	0	0	0	0	0	0	0	0	0	0	0	0	0	0	0	0	0	0	0	0	0	0	0	0	0	0	0.222021835	0	0	0	0	0	0	0	0	0	0	0	0	0	0	0	0	0
k127_2840393_S_bin.9	0	0.113322923	0	0	0	0	0	0	0	0	0	0	0	0	0	0	0	0	0	0	0	0	0	0	0	0	0	0	0	0	0	0.222021835	0	0	0	0	0	0	0	0	0	0	0	0	0	0	0	0	0
k127_10842430_M_bin.102	0	0.113322923	0	0	0	0	0.122558242	0	0	0.11500028	0	0	0	0	0	0	0	0	0	0	0	0.108219873	0	0	0.09919639	0	0	0	0	0	0	0.111010918	0	0	0	0	0.103809648	0	0	0.122454627	0	0	0	0	0	0	0	0	0
k127_14955385_S_bin.50	0	1.926489686	0	0	0	0	1.470698898	0	0	0	0	0	0	0	0	0	1.273370251	0	0	0	0	0.108219873	0	0	0.09919639	0	0	0	0	0	0	1.776174681	0	0	0	0	0.311428944	0	0	0.122454627	0	0	0	0	0	0	1.217295422	0	0
k127_7139291_S_bin.56	0	0.339968768	0	0	0	0	0.122558242	0	0	0	0	0	0	0	0	0	0.231521864	0	0	0	0	0.108219873	0	0	0.19839278	0	0.161086885	0	0	0	0	0.44404367	0	0	0	0	0	0	0	0.244909255	0	0	0	0	0	0	0.22132644	0	0
k127_21178016_S_bin.27	0	0.113322923	0	0	0	0	0	0	0	0	0	0	0	0	0	0	0.115760932	0	0	0	0	0	0	0	0.09919639	0	0	0	0	0	0	0	0	0	0	0	0	0	0	0	0	0	0	0	0	0	0.11066322	0	0
k127_32718699_S_bin.80	0	0	0	0	0	0	0	0	0	0	0	0	0	0	0	0	0	0	0	0	0	0	0	0	0	0	0	0	0	0	0	0	0	0	0	0	0	0	0	0	0	0	0	0	0	0	0	0	0
k127_9196509_M_bin.12	0	0	0	0	0	0	0	0	0	0	0	0	0	0	0	0	0	0	0	0	0	0	0	0	0	0	0	0	0	0	0	0	0	0	0	0	0	0	0	0	0	0	0	0	0	0	0	0	0
k127_296065_M_bin.86	0	0.113322923	0	0	0	0	0	0	0	0	0	0	0	0	0	0	0.115760932	0	0	0	0	0	0	0	0	0	0	0	0	0	0	0.111010918	0	0	0	0	0	0	0	0	0	0	0	0	0	0	0	0	0
k127_2280080_S_bin.8	0	0.113322923	0	0.261537304	0	0	0	0	0	0	0	0	0	0	0	0	0.115760932	0	0	0	0	0	0	0	0	0	0	0	0.097182551	0	0	0.111010918	0	0	0	0	0	0	0	0.122454627	0	0	0	0	0	0	0.22132644	0	0
k127_4916708_M_bin.109	0	0.679937536	0	0.087179101	0	0	0.857907691	0	0	0.23000056	0	0.711173532	0	0.287984322	0	0	0.926087455	0	0	0	0	0.75753911	0	0	0.495981951	0	0.644347542	0	0.194365103	0	0.07701046	0.777076423	0	0	0	0	0.415238592	0	0	0.612273137	0	0.641344623	0	0.115630611	0	0.061983995	1.106632202	0	0.270906901
k127_18169829_S_bin.61	0	0	0	0	0	0	0	0	0	0	0	0	0	0	0	0	0	0	0	0	0	0	0	0	0.09919639	0	0	0	0	0	0	0	0	0	0	0	0	0	0	0	0	0.071260514	0	0	0	0	0	0	0
k127_12705037_S_bin.29	0	0.113322923	0	0	0	0	0	0	0	0	0	0	0	0	0	0	0	0	0	0	0	0	0	0	0	0	0	0	0	0	0	0.111010918	0	0	0	0	0	0	0	0	0	0	0	0	0	0	0	0	0
k127_38050233_S_bin.30	0	0	0	0	0	0	0	0	0	0	0	0	0	0	0	0	0	0	0	0	0	0	0	0	0	0	0	0	0	0	0	0	0	0	0	0	0	0	0	0	0	0.285042055	0	0	0	0	0	0	0
k127_26848101_M_bin.102	0	0.226645845	0	0	0	0	0.245116483	0	0	0.11500028	0	0	0	0.071996081	0	0	0.115760932	0	0	0	0	0.108219873	0	0	0.09919639	0	0	0	0	0	0	0.222021835	0	0	0	0	0.103809648	0	0	0.244909255	0	0.071260514	0	0	0	0	0	0	0
k127_14857802_M_bin.47	0	0.113322923	0	0	0	0	0	0	0	0	0	0	0	0	0	0	0	0	0	0	0	0	0	0	0	0	0	0	0	0	0	0	0	0	0	0	0	0	0	0	0	0	0	0	0	0	0	0	0
k127_21353820_M_bin.52	0	0	0	0	0	0	0	0	0	0	0	0	0	0	0	0	0	0	0	0	0	0	0	0	0	0	0	0	0	0	0	0	0	0	0	0	0	0	0	0	0	0	0	0	0	0	0	0	0
k127_38539180_S_bin.28	0	0	0	0	0	0	0	0.563000349	0	0	0	0	0	0.071996081	0	0	0	0	0	0	0	0	0	0	0.09919639	0	0	0	0	0	0	0	0	0	0.168393798	0	0	0	0	0.122454627	0	0.071260514	0	0	0	0	0	0	0
k127_5284585_S_bin.56	0	0.339968768	0	0	0	0	0	0	0	0	0	0	0	0	0	0	0.347282796	0	0	0	0	0.108219873	0	0	0.09919639	0	0	0	0	0	0	0.333032753	0	0	0	0	0	0	0	0.122454627	0	0.071260514	0	0	0	0	0.22132644	0	0
k127_8153882_S_bin.71	0	0.113322923	0	0	0	0	0	0	0	0	0	0	0	0	0	0	0.115760932	0	0	0	0	0	0	0	0	0	0	0	0	0	0	0.222021835	0	0	0	0	0	0	0	0	0	0	0	0	0	0	0.11066322	0	0
k127_12853100_M_bin.35	0	0	0	0	0	0	0	0	0	0	0	0	0	0	0	0	0	0	0	0	0	0	0	0	0	0	0	0	0	0	0	0	0	0	0	0	0	0	0	0	0	0	0	0	0	0	0	0	0
k127_5587812_M_bin.47	0	0.113322923	0	0	0	0	0	0	0	0	0	0	0	0	0	0	0	0	0	0	0	0	0	0	0	0	0	0	0	0	0	0.111010918	0	0	0	0	0	0	0	0	0	0	0	0	0	0	0	0	0
k127_23953525_S_bin.9	0	0.113322923	0	0	0	0	0	0	0	0	0	0	0	0	0	0	0	0	0	0	0	0	0	0	0	0	0	0	0	0	0	0.111010918	0	0	0	0	0	0	0	0	0	0	0	0	0	0	0	0	0
k127_19967294_M_bin.111	0	0	0	0	0	0	0	0	0	0	0	0	0	0	0	0	0	0	0	0	0	0	0	0	0	0	0	0	0	0	0	0	0	0	0	0	0	0	0	0	0	0	0	0	0	0	0	0	0
k127_4263251_M_bin.9	0	0.226645845	0	0	0	0	0.122558242	0	0	0	0	0	0	0.071996081	0	0	0.231521864	0	0	0	0	0.108219873	0	0	0.19839278	0	0	0	0	0	0	0.222021835	0	0	0	0	0	0	0	0.122454627	0	0	0	0	0	0	0.22132644	0	0
k127_2354565_S_bin.117	0	0.453291691	0	0	0	0	0.245116483	0	0	0	0	0	0	0	0	0	0.115760932	0	0	0	0	0	0	0	0	0	0	0	0	0	0	0.44404367	0	0	0	0	0	0	0	0	0	0	0	0	0	0	0.11066322	0	0
k127_6509833_M_bin.87	0	0.226645845	0	0	0	0	0.122558242	0	0	0	0	0	0	0	0	0	0.231521864	0	0	0	0	0	0	0	0	0	0	0	0	0	0	0.111010918	0	0	0	0	0	0	0	0	0	0	0	0	0	0	0.11066322	0	0
k127_20502618_M_bin.8	0	0	0	0	0	0	0.122558242	0	0	0	0	0	0	0	0	0	0.115760932	0	0	0	0	0	0	0	0.19839278	0	0	0	0	0	0	0.222021835	0	0	0	0	0	0	0	0.122454627	0	0.071260514	0	0	0	0	0	0	0
k127_25158426_S_bin.8	0	0.113322923	0	0.174358203	0	0	0.122558242	0	0	0	0	0	0	0	0	0	0.115760932	0	0	0	0	0	0	0	0	0	0	0	0	0	0	0	0	0	0	0	0	0	0	0.122454627	0	0	0	0	0	0	0.22132644	0	0
k127_37539517_S_bin.61	0	0	0	0	0	0	0	0	0	0	0	0	0	0	0	0	0	0	0	0	0	0	0	0	0.09919639	0	0	0	0	0	0	0	0	0	0	0	0	0	0	0	0	0.071260514	0	0	0	0	0	0	0
k127_22380612_M_bin.100	0	0.113322923	0	0	0	0	0.122558242	0	0	0.11500028	0	0	0	0	0	0	0.231521864	0	0	0	0	0	0	0	0	0	0	0	0	0	0	0.222021835	0	0	0	0	0	0	0	0	0	0	0	0	0	0	0	0	0
k127_9695097_S_bin.120	0	0.113322923	0	0	0	0	0	0	0	0	0	0	0	0	0	0	0	0	0	0	0	0	0	0	0.09919639	0	0	0	0	0	0	0	0	0	0	0	0	0	0	0.122454627	0	0	0	0	0	0	0.11066322	0	0
k127_9739680_M_bin.105	0	0	0	0	0	0	0	0	0	0	0	0	0	0	0	0	0	0	0	0	0	0	0	0	0	0	0	0	0	0	0	0	0	0	0	0	0	0	0	0	0	0	0	0	0	0	0	0	0
k127_12791446_M_bin.87	0	0.113322923	0	0	0	0	0.122558242	0	0	0	0	0	0	0	0	0	0.231521864	0	0	0	0	0	0	0	0.09919639	0	0	0	0	0	0	0.111010918	0	0	0	0	0.103809648	0	0	0	0	0	0	0	0	0	0.11066322	0	0
k127_10959676_M_bin.44	0	0	0	0	0	0	0	0	0	0	0	0	0	0	0	0	0	0	0	0	0	0	0	0	0	0	0	0	0	0	0	0	0	0	0	0	0	0	0	0	0	0	0	0	0	0	0	0	0
k127_18782560_M_bin.87	0	0.113322923	0	0	0	0	0.122558242	0	0	0	0	0	0	0	0	0	0.115760932	0	0	0	0	0	0	0	0	0	0	0	0	0	0	0.111010918	0	0	0	0	0.103809648	0	0	0	0	0	0	0	0	0	0.11066322	0	0
k127_22032154_M_bin.60	0	0.113322923	0	0	0	0	0.122558242	0	0	0	0	0	0	0	0	0	0	0	0	0	0	0	0	0	0	0	0	0	0	0	0	0.111010918	0	0	0	0	0	0	0	0	0	0	0	0	0	0	0	0	0
k127_8187946_M_bin.17	0	0	0	0	0	0	0	0	0	0	0	0	0	0	0	0	0	0	0	0	0	0	0	0	0	0	0	0	0	0	0	0	0	0	0	0	0	0	0	0	0	0	0	0	0	0	0	0	0
k127_21360727_M_bin.94	0	0.339968768	0	0	0	0	0.122558242	0	0	0	0	0	0	0	0	0	0.231521864	0	0	0	0	0	0	0	0	0	0	0	0	0	0	0.333032753	0	0	0	0	0	0	0	0.122454627	0	0	0	0	0	0	0.442652881	0	0
k127_17572714_M_bin.111	0	0	0	0	0	0	0	0	0	0	0	0	0	0	0	0	0	0	0	0	0	0	0	0	0	0	0	0	0	0	0	0	0	0	0	0	0	0	0	0	0	0	0	0	0	0	0	0	0
k127_19473993_M_bin.86	0	0.113322923	0	0	0	0	0	0	0	0	0	0	0	0	0	0	0	0	0	0	0	0	0	0	0	0	0	0	0	0	0	0.111010918	0	0	0	0	0	0	0	0	0	0	0	0	0	0	0	0	0
k127_27754327_M_bin.44	0	0	0	0	0	0	0	0	0	0	0	0	0	0	0	0	0	0	0	0	0	0	0	0	0	0	0	0	0	0	0	0	0	0	0	0	0	0	0	0	0	0	0	0	0	0	0	0	0
k127_27659739_S_bin.117	0	0.566614614	0	0	0	0	0.245116483	0	0	0	0	0	0	0	0	0	0	0	0	0	0	0	0	0	0	0	0	0	0	0	0	0.666065506	0	0	0	0	0	0	0	0	0	0	0	0	0	0	0.11066322	0	0
k127_14859315_S_bin.50	0	2.039812609	0	0	0	0	1.225582415	0	0	0	0	0	0	0	0	0	1.620653047	0	0	0	0	0.108219873	0	0	0.09919639	0	0	0	0	0	0	2.220218352	0	0	0	0	0.311428944	0	0	0.122454627	0	0.071260514	0	0	0	0	1.770611523	0	0
k127_5771358_M_bin.47	0	0.113322923	0	0	0	0	0	0	0	0	0	0	0	0	0	0	0	0	0	0	0	0	0	0	0	0	0	0	0	0	0	0.111010918	0	0	0	0	0	0	0	0	0	0	0	0	0	0	0	0	0
k127_5674281_M_bin.87	0	0.113322923	0	0	0	0	0.122558242	0	0	0	0	0	0	0	0	0	0.231521864	0	0	0	0	0	0	0	0.09919639	0	0	0	0	0	0	0.111010918	0	0	0	0	0	0	0	0	0	0	0	0	0	0	0.11066322	0	0
k127_4803345_M_bin.35	0	0	0	0	0	0	0	0	0	0	0	0	0	0	0	0	0	0	0	0	0	0	0	0	0	0	0	0	0	0	0	0	0	0	0	0	0	0	0	0	0	0	0	0	0	0	0	0	0
k127_13545823_S_bin.56	0	0.566614614	0	0	0	0	0.367674725	0	0	0	0	0	0	0	0	0	0.57880466	0	0	0	0	0.108219873	0	0	0	0	0	0	0	0	0	0.777076423	0	0	0	0	0.207619296	0	0	0.122454627	0	0	0	0	0	0	0.663979321	0	0
k127_11650993_M_bin.100	0	0.226645845	0	0	0	0	0	0	0	0	0	0	0	0	0	0	0.115760932	0	0	0	0	0	0	0	0	0	0	0	0	0	0	0.222021835	0	0	0	0	0	0	0	0	0	0	0	0	0	0	0	0	0
k127_26904331_M_bin.109	0	0.793260459	0	0	0	0	0.857907691	0	0	0.23000056	0	0.507981094	0	0.287984322	0	0	0.810326523	0	0	0	0	0.865758983	0	0	0.396785561	0	0.483260656	0	0.097182551	0	0	0.777076423	0	0	0	0	0.311428944	0	0	0.48981851	0	0.498823596	0	0	0	0	0.995968982	0	0.135453451
k127_24504982_M_bin.100	0	0.226645845	0	0	0	0	0	0	0	0.11500028	0	0	0	0	0	0	0.115760932	0	0	0	0	0	0	0	0	0	0	0	0	0	0	0.333032753	0	0	0	0	0	0	0	0	0	0	0	0	0	0	0.11066322	0	0
k127_37783410_S_bin.36	0	0	0	0	0	0	0.122558242	0	0	0	0	0.101596219	0	0.071996081	0	0	0	0	0	0	0	0	0	0	0.09919639	0	0	0	0	0	0.07701046	0	0	0	0	0	0.103809648	0	0	0.612273137	0	0.071260514	0	0	0	0	0	0	0
k127_4353140_S_bin.28	0	0	0	0	0	0	0.122558242	0.469166957	0	0	0	0	0	0.071996081	0	0	0	0	0	0	0	0	0	0	0	0	0	0	0	0	0	0	0	0	0.168393798	0	0	0	0	0.122454627	0	0.071260514	0	0	0	0	0	0	0
k127_25686510_M_bin.99	0	0	0	0	0	0	0	0	0	0	0	0	0	0	0	0	0	0	0	0	0	0	0	0	0.09919639	0	0	0	0	0	0	0.222021835	0	0	0	0	0	0	0	0	0	0	0	0	0	0	0	0	0
k127_7163952_M_bin.86	0	0.113322923	0	0	0	0	0.122558242	0	0	0	0	0	0	0	0	0	0	0	0	0	0	0	0	0	0	0	0	0	0	0	0	0	0	0	0	0	0	0	0	0	0	0	0	0	0	0	0.11066322	0	0
k127_12235981_S_bin.80	0	0	0	0	0	0	0	0	0	0	0	0	0	0	0	0	0	0	0	0	0	0	0	0	0	0	0	0	0	0	0	0	0	0	0	0	0	0	0	0	0	0	0	0	0	0	0	0	0
k127_20735920_M_bin.100	0	0.226645845	0	0	0	0	0	0	0	0	0	0	0	0	0	0	0.231521864	0	0	0	0	0	0	0	0	0	0	0	0	0	0	0.44404367	0	0	0	0	0	0	0	0	0	0	0	0	0	0	0	0	0
k127_9934781_M_bin.67	0	0	0	0	0	0	0	0	0	0	0	0	0	0	0	0	0	0	0	0	0	0	0	0	0	0	0	0	0	0	0	0	0	0	0	0	0	0	0	0	0	0	0	0	0	0	0	0	0
k127_10091203_S_bin.28	0	0	0	0	0	0	0.122558242	0.65683374	0	0	0	0	0	0.071996081	0	0	0.115760932	0	0	0	0	0	0	0	0.09919639	0	0	0	0	0	0	0	0	0	0.168393798	0	0	0	0	0.122454627	0	0.071260514	0	0	0	0	0	0	0
k127_30261550_S_bin.8	0	0	0	0.174358203	0	0	0	0	0	0	0	0	0	0	0	0	0.115760932	0	0	0	0	0	0	0	0	0	0	0	0	0	0	0.111010918	0	0	0	0	0	0	0	0.122454627	0	0	0	0	0	0	0.11066322	0	0
k127_7188270_M_bin.67	0	0	0	0	0	0	0	0	0	0	0	0	0	0	0	0	0	0	0	0	0	0	0	0	0	0	0	0	0	0	0	0	0	0	0	0	0	0	0	0	0	0	0	0	0	0	0	0	0
k127_14337653_M_bin.102	0	0.113322923	0	0	0	0	0.122558242	0	0	0.23000056	0	0	0	0.071996081	0	0	0.115760932	0	0	0	0	0.108219873	0	0	0.09919639	0	0	0	0.097182551	0	0	0.111010918	0	0.136125837	0	0	0.103809648	0	0	0.244909255	0	0	0	0	0	0	0.11066322	0	0
k127_12853632_M_bin.94	0	0.339968768	0	0	0	0	0	0	0	0	0	0	0	0	0	0	0.347282796	0	0	0	0	0	0	0	0	0	0	0	0	0	0	0.44404367	0	0	0	0	0	0	0	0.244909255	0	0	0	0	0	0	0.442652881	0	0
k127_10960156_M_bin.44	0	0	0	0	0	0	0	0	0	0	0	0	0	0	0	0	0	0	0	0	0	0	0	0	0	0	0	0	0	0	0	0	0	0	0	0	0	0	0	0	0	0	0	0	0	0	0	0	0
k127_25307433_M_bin.111	0	0	0	0	0	0	0	0	0	0	0	0	0	0	0	0	0	0	0	0	0	0	0	0	0	0	0	0	0	0	0	0	0	0	0	0	0	0	0	0	0	0	0	0	0	0	0	0	0
k127_492770_M_bin.44	0	0	0	0	0	0	0	0	0	0	0	0	0	0	0	0	0	0	0	0	0	0	0	0	0	0	0	0	0	0	0	0	0	0	0	0	0	0	0	0	0	0	0	0	0	0	0	0	0
k127_6633322_S_bin.56	0	0.113322923	0	0	0	0	0.122558242	0	0	0.11500028	0	0.101596219	0	0.071996081	0	0	0.463043728	0	0	0	0	0	0	0	1.686338633	0	0	0	0.291547654	0	0	0.222021835	0	0	0	0	0	0	0	1.836819412	0	0.071260514	0	0.115630611	0	0	0.331989661	0	0
k127_1566482_M_bin.100	0	0.339968768	0	0	0	0	0	0	0	0	0	0	0	0	0	0	0.231521864	0	0	0	0	0	0	0	0	0	0	0	0	0	0	0.333032753	0	0	0	0	0	0	0	0	0	0	0	0	0	0	0	0	0
k127_12001260_M_bin.9	0	0.679937536	0	0	0	0	0.122558242	0	0	0	0	0	0	0.071996081	0	0	0.57880466	0	0	0	0	0.108219873	0	0	0.19839278	0	0	0	0	0	0	0.555054588	0	0	0	0	0.103809648	0	0	0.122454627	0	0.071260514	0	0	0	0	0.442652881	0	0
k127_19704766_M_bin.12	0	0	0	0	0	0	0	0	0	0	0	0	0	0	0	0	0	0	0	0	0	0	0	0	0	0	0	0	0	0	0	0	0	0	0	0	0	0	0	0	0	0	0	0	0	0	0	0	0
k127_2117158_S_bin.120	0	0	0	0	0	0	0	0	0	0	0	0	0	0	0	0	0	0	0	0	0	0	0	0	0	0	0	0	0	0	0	0	0	0	0	0	0	0	0	0	0	0	0	0	0	0	0	0	0
k127_20884788_S_bin.28	0	0	0	0	0	0	0	0.65683374	0	0	0	0	0	0.071996081	0	0	0.115760932	0	0	0	0	0	0	0	0.09919639	0	0	0	0	0	0	0	0	0	0.168393798	0	0	0	0	0.122454627	0	0.071260514	0	0	0	0	0	0	0
k127_2016803_S_bin.9	0	0.113322923	0	0	0	0	0	0	0	0	0	0	0	0	0	0	0	0	0	0	0	0	0	0	0	0	0	0	0	0	0	0.222021835	0	0	0	0	0	0	0	0	0	0	0	0	0	0	0	0	0
k127_33755886_S_bin.117	0	0.566614614	0	0	0	0	0.245116483	0	0	0	0	0	0	0	0	0	0.115760932	0	0	0	0	0	0	0	0	0	0	0	0	0	0	0.555054588	0	0	0	0	0	0	0	0	0	0	0	0	0	0	0.22132644	0	0
k127_10454254_M_bin.109	0	0.453291691	0	0.087179101	0	0	0.735349449	0	0	0.11500028	0	0.914365969	0	0.215988242	0	0	0.810326523	0	0	0	0	0.649319237	0	0	0.396785561	0	0.966521313	0	0.194365103	0	0	0.44404367	0	0	0	0	0.311428944	0	0	0.612273137	0	0.427563082	0	0.115630611	0	0	0.995968982	0	0.135453451
k127_11100003_S_bin.36	0	0	0	0	0	0	0.122558242	0	0	0	0	0.203192438	0	0	0	0	0	0	0	0	0	0	0	0	0	0	0	0	0	0	0.07701046	0	0	0	0	0	0	0	0	0.612273137	0	0.071260514	0	0	0	0	0	0	0
k127_19493310_M_bin.21	0	0	0	0	0	0	0	0	0	0	0	0	0	0	0	0	0	0	0	0	0	0	0	0	0	0	0	0	0	0	0	0	0	0	0	0	0	0	0	0	0	0	0	0	0	0	0	0	0
k127_10894183_S_bin.80	0	0	0	0	0	0	0	0	0	0	0	0	0	0	0	0	0	0	0	0	0	0	0	0	0	0	0	0	0	0	0	0	0	0	0	0	0	0	0	0	0	0	0	0	0	0	0	0	0
k127_15982608_M_bin.66	0	0.113322923	0	0	0	0	0	0	0	0	0	0	0	0	0	0	0.115760932	0	0	0	0	0	0	0	0.19839278	0	0	0	0	0	0	0	0	0	0	0	0	0	0	0	0	0	0	0	0	0	0.11066322	0	0
k127_15539730_M_bin.8	0	0.113322923	0	0	0	0	0.122558242	0	0	0	0	0	0	0	0	0	0.115760932	0	0	0	0	0	0	0	0.297589171	0	0	0	0	0	0	0.111010918	0	0	0	0	0	0	0	0.122454627	0	0.071260514	0	0	0	0	0.11066322	0	0
k127_13188178_S_bin.117	0	0.113322923	0	0	0	0	0	0	0	0	0	0	0	0	0	0	0.231521864	0	0	0	0	0.108219873	0	0	0.09919639	0	0	0	0	0	0	0.222021835	0	0	0	0	0	0	0	0.122454627	0	0	0	0	0	0	0.22132644	0	0
k127_26117729_M_bin.87	0	0.226645845	0	0	0	0	0.122558242	0	0	0	0	0	0	0	0	0	0.347282796	0	0	0	0	0.108219873	0	0	0.09919639	0	0	0	0	0	0	0.222021835	0	0	0	0	0.103809648	0	0	0.122454627	0	0.142521027	0	0	0	0	0.22132644	0	0
k127_23261790_S_bin.50	0	2.039812609	0	0	0	0	1.103024174	0	0	0	0	0	0	0	0	0	1.852174911	0	0	0	0	0.216439746	0	0	0	0	0	0	0	0	0	2.109207434	0	0	0	0	0.207619296	0	0	0.122454627	0	0	0	0	0	0	1.438621862	0	0
k127_18336872_M_bin.9	0	0.339968768	0	0	0	0	0	0	0	0	0	0	0	0	0	0	0.115760932	0	0	0	0	0	0	0	0.09919639	0	0	0	0	0	0	0.333032753	0	0	0	0	0	0	0	0.122454627	0	0	0	0	0	0	0.22132644	0	0
k127_17288089_M_bin.109	0	0.566614614	0	0	0	0	0.490232966	0	0	0.11500028	0	0.812769751	0	0.215988242	0	0	0.810326523	0	0	0	0	0.541099365	0	0	0.495981951	0	0.966521313	0	0.097182551	0	0.07701046	0.555054588	0	0	0	0	0.311428944	0	0	0.612273137	0	0.498823596	0	0	0	0	0.995968982	0	0.270906901
k127_18692624_M_bin.1	0	0.339968768	0	0	0	0	0.490232966	0	0	0.11500028	0	0.101596219	0	0.071996081	0	0	0.231521864	0	0	0	0	0.216439746	0	0	0.19839278	0	0	0	0.097182551	0	0	0.44404367	0	0	0	0	0.103809648	0	0	0.122454627	0	0.142521027	0	0.115630611	0	0	0.22132644	0	0
k127_33445097_S_bin.9	0	0.226645845	0	0	0	0	0	0	0	0	0	0	0	0	0	0	0	0	0	0	0	0	0	0	0	0	0	0	0	0	0	0.222021835	0	0	0	0	0	0	0	0	0	0	0	0	0	0	0	0	0
k127_30417611_S_bin.56	0	1.473197996	0	0	0	0	0.857907691	0	0	0	0	0	0	0	0	0	0.926087455	0	0	0	0	0.541099365	0	0	0	0	0	0	0	0	0	1.998196517	0	0	0	0	0.415238592	0	0	0.367363882	0	0.142521027	0	0	0	0	1.217295422	0	0
k127_6951450_M_bin.66	0	0.113322923	0	0	0	0	0	0	0	0	0	0	0	0	0	0	0.115760932	0	0	0	0	0	0	0	0.19839278	0	0	0	0	0	0	0	0	0	0	0	0	0	0	0	0	0	0	0	0	0	0	0	0
k127_8202301_M_bin.60	0	0.113322923	0	0	0	0	0.122558242	0	0	0	0	0	0	0	0	0	0	0	0	0	0	0	0	0	0	0	0	0	0	0	0	0.111010918	0	0	0	0	0	0	0	0	0	0	0	0	0	0	0	0	0
k127_8161043_M_bin.99	0	0.113322923	0	0	0	0	0	0	0	0	0	0	0	0	0	0	0	0	0	0	0	0	0	0	0	0	0	0	0	0	0	0	0	0	0	0	0	0	0	0	0	0	0	0	0	0	0	0	0
k127_22160323_M_bin.44	0	0	0	0	0	0	0	0	0	0	0	0	0	0	0	0	0	0	0	0	0	0	0	0	0	0	0	0	0	0	0	0	0	0	0	0	0	0	0	0	0	0	0	0	0	0	0	0	0
k127_4502713_M_bin.55	0	0	0	0	0	0	0	0	0	0	0	0	0	0	0	0	0	0	0	0	0	0	0	0	0	0	0	0	0	0	0	0	0	0	0	0	0	0	0	0	0	0	0	0	0	0	0	0	0
k127_9011487_M_bin.87	0	0.226645845	0	0	0	0	0.122558242	0	0	0	0	0	0	0	0	0	0.347282796	0	0	0	0	0	0	0	0.09919639	0	0	0	0	0	0	0.222021835	0	0	0	0	0.103809648	0	0	0	0	0.071260514	0	0	0	0	0.11066322	0	0
k127_6811942_S_bin.36	0	0	0	0	0	0	0.122558242	0	0	0	0	0.101596219	0	0.071996081	0	0	0	0	0	0	0	0	0	0	0.09919639	0	0	0	0	0	0.07701046	0	0	0	0	0	0	0	0	0.612273137	0	0.071260514	0	0	0	0	0	0	0
k127_4820557_M_bin.17	0	0	0	0	0	0	0	0	0	0	0	0	0	0	0	0	0	0	0	0	0	0	0	0	0	0	0	0	0	0	0	0	0	0	0	0	0	0	0	0	0	0	0	0	0	0	0	0	0
k127_10677297_S_bin.56	0	0.906583382	0	0	0	0	0.612791208	0	0	0.11500028	0	0	0	0	0	0	0.810326523	0	0	0	0	0.324659619	0	0	0	0	0	0	0	0	0	1.554152846	0	0	0	0	0.311428944	0	0	0.244909255	0	0.071260514	0	0	0	0	1.106632202	0	0
k127_28792284_S_bin.74	0	0	0	0	0	0	0	0	0	0	0	0	0	0	0	0	0	0	0	0	0	0	0	0	0.19839278	0	0	0	0	0	0	0	0	0	0	0	0	0	0	1.46945553	0	0	0	0	0	0	0	0	0
k127_21670264_M_bin.66	0	0.113322923	0	0	0	0	0	0	0	0	0	0	0	0	0	0	0.231521864	0	0	0	0	0.108219873	0	0	0.19839278	0	0	0	0	0	0	0.222021835	0	0	0	0	0	0	0	0.122454627	0	0	0	0	0	0	0.11066322	0	0
k127_35830622_S_bin.61	0	0	0	0	0	0	0	0	0	0	0	0	0	0	0	0	0	0	0	0	0	0	0	0	0.09919639	0	0	0	0	0	0	0	0	0	0	0	0	0	0	0	0	0.071260514	0	0	0	0	0	0	0
k127_11381807_M_bin.105	0	0	0	0	0	0	0	0	0	0	0	0	0	0	0	0	0	0	0	0	0	0	0	0	0	0	0	0	0	0	0	0	0	0	0	0	0	0	0	0	0	0	0	0	0	0	0	0	0
k127_28102631_S_bin.28	0	0	0	0	0	0	0	0.65683374	0	0	0	0	0	0.071996081	0	0	0.115760932	0	0	0	0	0	0.118132151	0	0.09919639	0	0	0	0	0	0	0	0	0	0.168393798	0	0	0	0	0.122454627	0	0.071260514	0	0	0	0	0	0	0
k127_19166414_S_bin.74	0	0	0	0	0	0	0	0	0	0	0	0	0	0	0	0	0.115760932	0	0	0	0	0	0	0	0.297589171	0	0	0	0	0	0	0	0	0	0	0	0	0	0	1.46945553	0	0	0	0	0	0	0	0	0
k127_22273808_M_bin.55	0	0	0	0	0	0	0	0	0	0	0	0	0	0	0	0	0	0	0	0	0	0	0	0	0	0	0	0	0	0	0	0	0	0	0	0	0	0	0	0	0	0	0	0	0	0	0	0	0
k127_8008772_S_bin.117	0	0.793260459	0	0	0	0	0.367674725	0	0	0	0	0	0	0	0	0	0.231521864	0	0	0	0	0	0	0	0	0	0	0	0	0	0	0.777076423	0	0	0	0	0	0	0	0	0	0	0	0	0	0	0.22132644	0	0
k127_25864667_M_bin.47	0	0.113322923	0	0	0	0	0	0	0	0	0	0	0	0	0	0	0	0	0	0	0	0	0	0	0	0	0	0	0	0	0	0.111010918	0	0	0	0	0	0	0	0	0	0	0	0	0	0	0.11066322	0	0
k127_9893959_S_bin.8	0	0	0	0	0	0	0	0	0	0	0	0	0	0	0	0	0	0	0	0	0	0	0	0	0	0	0	0	0	0	0	0.111010918	0	0	0	0	0	0	0	0	0	0	0	0	0	0	0	0	0
k127_12867357_M_bin.111	0	0	0	0	0	0	0	0	0	0	0	0	0	0	0	0	0	0	0	0	0	0	0	0	0	0	0	0	0	0	0	0	0	0	0	0	0	0	0	0	0	0	0	0	0	0	0	0	0
k127_27015988_M_bin.55	0	0	0	0	0	0	0	0	0	0	0	0	0	0	0	0	0	0	0	0	0	0	0	0	0	0	0	0	0	0	0	0	0	0	0	0	0	0	0	0	0	0	0	0	0	0	0	0	0
k127_193731_M_bin.47	0	0.113322923	0	0	0	0	0	0	0	0	0	0	0	0	0	0	0	0	0	0	0	0	0	0	0	0	0	0	0	0	0	0	0	0	0	0	0	0	0	0	0	0	0	0	0	0	0	0	0
k127_24026190_M_bin.66	0	0	0	0	0	0	0	0	0	0	0	0	0	0	0	0	0	0	0	0	0	0	0	0	0.09919639	0	0	0	0	0	0	0	0	0	0	0	0	0	0	0	0	0	0	0	0	0	0	0	0
k127_29757620_S_bin.120	0	0.113322923	0	0	0	0	0	0	0	0	0	0	0	0	0	0	0	0	0	0	0	0	0	0	0	0	0	0	0	0	0	0.111010918	0	0	0	0	0	0	0	0	0	0	0	0	0	0	0.11066322	0	0
k127_8706363_M_bin.8	0	0	0	0	0	0	0	0	0	0	0	0	0	0	0	0	0	0	0	0	0	0	0	0	0	0	0	0	0	0	0	0	0	0	0	0	0	0	0	0	0	0	0	0	0	0	0	0	0
k127_728960_M_bin.22	0	0	0	0	0	0	0	0	0	0	0	0	0	0	0	0	0	0	0	0	0	0	0	0	0	0	0	0	0	0	0	0	0	0	0	0	0	0	0	0	0	0	0	0	0	0	0	0	0
k127_31724834_S_bin.61	0	0	0	0	0	0	0	0	0	0	0	0	0	0	0	0	0	0	0	0	0	0	0	0	0.09919639	0	0.161086885	0	0.097182551	0	0	0	0	0.136125837	0	0	0	0	0	0	0	0.071260514	0	0	0	0	0	0	0
k127_3615664_M_bin.102	0	0.226645845	0	0	0	0	0.122558242	0	0	0.11500028	0	0	0	0	0	0	0.115760932	0	0	0	0	0.108219873	0	0	0	0	0	0	0	0	0	0.222021835	0	0	0	0	0.103809648	0	0	0.122454627	0	0.071260514	0	0	0	0	0	0	0
k127_25817826_M_bin.52	0	0	0	0	0	0	0	0	0	0	0	0	0	0	0	0	0	0	0	0	0	0	0	0	0	0	0	0	0	0	0	0	0	0	0	0	0	0	0	0	0	0	0	0	0	0	0	0	0
k127_12166450_M_bin.47	0	0.226645845	0	0	0	0	0	0	0	0	0	0	0	0	0	0	0	0	0	0	0	0	0	0	0	0	0	0	0	0	0	0.111010918	0	0	0	0	0	0	0	0	0	0	0	0	0	0	0	0	0
k127_27858973_M_bin.44	0	0	0	0	0	0	0	0	0	0	0	0	0	0	0	0	0	0	0	0	0	0	0	0	0	0	0	0	0	0	0	0	0	0	0	0	0	0	0	0	0	0	0	0	0	0	0	0	0
k127_30791865_S_bin.36	0	0	0	0	0	0	0.245116483	0	0	0	0	0.101596219	0	0.071996081	0	0	0	0	0	0	0	0	0	0	0.09919639	0	0.161086885	0	0	0	0.07701046	0	0	0	0	0	0	0	0	0.612273137	0	0.071260514	0	0	0	0	0	0	0
k127_22808214_M_bin.66	0	0	0	0	0	0	0	0	0	0	0	0	0	0	0	0	0.115760932	0	0	0	0	0	0	0	0.09919639	0	0	0	0	0	0	0.111010918	0	0	0	0	0	0	0	0.122454627	0	0	0	0	0	0	0	0	0
k127_12714299_M_bin.87	0	0.113322923	0	0	0	0	0.122558242	0	0	0	0	0	0	0	0	0	0.115760932	0	0	0	0	0	0	0	0.09919639	0	0	0	0	0	0	0.111010918	0	0	0	0	0.103809648	0	0	0	0	0.071260514	0	0	0	0	0.11066322	0	0
k127_33993676_S_bin.56	0	0.566614614	0	0	0	0	0.490232966	0	0	0	0	0	0	0	0	0	0.57880466	0	0	0	0	0.216439746	0	0	0	0	0	0	0	0	0	0.888087341	0	0	0	0	0.207619296	0	0	0.122454627	0	0.071260514	0	0	0	0	0.553316101	0	0
k127_4406996_M_bin.86	0	0.113322923	0	0	0	0	0	0	0	0	0	0	0	0	0	0	0	0	0	0	0	0	0	0	0	0	0	0	0	0	0	0.111010918	0	0	0	0	0	0	0	0	0	0	0	0	0	0	0	0	0
k127_13314145_S_bin.61	0	0	0	0	0	0	0	0	0	0	0	0	0	0	0	0	0	0	0	0	0	0	0	0	0.09919639	0	0.161086885	0	0.097182551	0	0	0	0	0.136125837	0	0	0	0	0	0	0	0.071260514	0	0	0	0	0	0	0
k127_8475648_S_bin.27	0	0.113322923	0	0	0	0	0	0	0	0	0	0	0	0	0	0	0.115760932	0	0	0	0	0	0	0	0.09919639	0	0	0	0	0	0	0.111010918	0	0	0	0	0	0	0	0	0	0	0	0	0	0	0.11066322	0	0
k127_21377422_S_bin.56	0	2.153135532	0	0	0	0	0.980465932	0	0	0.11500028	0	0	0	0	0	0	1.273370251	0	0	0	0	0.324659619	0	0	0	0	0	0	0	0	0	2.109207434	0	0	0	0	0.311428944	0	0	0.48981851	0	0.142521027	0	0	0	0	1.438621862	0	0
k127_1973372_M_bin.105	0	0	0	0	0	0	0	0	0	0	0	0	0	0	0	0	0	0	0	0	0	0	0	0	0	0	0	0	0	0	0	0	0	0	0	0	0	0	0	0	0	0	0	0	0	0	0	0	0
k127_2109595_M_bin.32	0	0	0	0	0	0	0	0	0	0	0	0	0	0	0	0	0	0	0	0	0	0	0	0	0	0	0	0	0	0	0	0	0	0	0	0	0	0	0	0	0	0	0	0	0	0	0	0	0
k127_27294737_M_bin.94	0	0.226645845	0	0	0	0	0.122558242	0	0	0	0	0	0	0	0	0	0.347282796	0	0	0	0	0.108219873	0	0	0.09919639	0	0	0	0	0	0	0.333032753	0	0	0	0	0	0	0	0.122454627	0	0	0	0	0	0	0.442652881	0	0
k127_16993906_M_bin.111	0	0	0	0	0	0	0	0	0	0	0	0	0	0	0	0	0	0	0	0	0	0	0	0	0	0	0	0	0	0	0	0	0	0	0	0	0	0	0	0	0	0	0	0	0	0	0	0	0
k127_5378899_M_bin.66	0	0	0	0	0	0	0	0	0	0	0	0	0	0	0	0	0	0	0	0	0	0	0	0	0	0	0	0	0	0	0	0	0	0	0	0	0	0	0	0.122454627	0	0	0	0	0	0	0	0	0
k127_26935416_M_bin.60	0	0.226645845	0	0	0	0	0.122558242	0	0	0	0	0	0	0	0	0	0	0	0	0	0	0	0	0	0	0	0	0	0	0	0	0.111010918	0	0	0	0	0	0	0	0	0	0	0	0	0	0	0	0	0
k127_17420618_M_bin.100	0	0.226645845	0	0	0	0	0	0	0	0.11500028	0	0	0	0	0	0	0.115760932	0	0	0	0	0	0	0	0	0	0	0	0	0	0	0.111010918	0	0	0	0	0	0	0	0	0	0	0	0	0	0	0	0	0
k127_23260417_M_bin.60	0	0.226645845	0	0	0	0	0.122558242	0	0	0	0	0	0	0	0	0	0.115760932	0	0	0	0	0	0	0	0	0	0	0	0	0	0	0.111010918	0	0	0	0	0	0	0	0	0	0	0	0	0	0	0	0	0
k127_21478213_M_bin.100	0	0.226645845	0	0	0	0	0	0	0	0	0	0	0	0	0	0	0.115760932	0	0	0	0	0	0	0	0	0	0	0	0	0	0	0.222021835	0	0	0	0	0	0	0	0	0	0	0	0	0	0	0	0	0
k127_18905645_M_bin.66	0	0	0	0	0	0	0	0	0	0	0	0	0	0	0	0	0.115760932	0	0	0	0	0	0	0	0.09919639	0	0	0	0	0	0	0	0	0	0	0	0	0	0	0	0	0	0	0	0	0	0	0	0
k127_19714823_M_bin.44	0	0	0	0	0	0	0	0	0	0	0	0	0	0	0	0	0	0	0	0	0	0	0	0	0	0	0	0	0	0	0	0	0	0	0	0	0	0	0	0	0	0	0	0	0	0	0	0	0
k127_5955275_M_bin.21	0	0	0	0	0	0	0	0	0	0	0	0	0	0	0	0	0	0	0	0	0	0	0	0	0	0	0	0	0	0	0	0	0	0	0	0	0	0	0	0	0	0	0	0	0	0	0	0	0
k127_5744600_M_bin.109	0	0.566614614	0	0.087179101	0	0	0.735349449	0	0	0.11500028	0	0.711173532	0	0.215988242	0	0	0.810326523	0	0	0	0	0.649319237	0	0	0.396785561	0	0.805434427	0	0.097182551	0	0.07701046	0.555054588	0	0	0	0	0.311428944	0	0	0.48981851	0	0.427563082	0	0	0	0	0.995968982	0	0.270906901
k127_31478476_S_bin.61	0	0	0	0	0	0	0	0	0	0	0	0	0	0	0	0	0	0	0	0	0	0	0	0	0.09919639	0	0.161086885	0	0	0	0	0	0	0.136125837	0	0	0	0	0	0	0	0.071260514	0	0	0	0	0	0	0
k127_36365859_S_bin.36	0	0	0	0	0	0	0	0	0	0	0	0.101596219	0	0	0	0	0	0	0	0	0	0	0	0	0	0	0.161086885	0	0	0	0	0	0	0	0	0	0	0	0	0.48981851	0	0.071260514	0	0	0	0	0	0	0
k127_21316923_S_bin.50	0	1.926489686	0	0	0	0	1.225582415	0	0	0	0	0	0	0	0	0	1.157609319	0	0	0	0	0.216439746	0	0	0	0	0	0	0	0	0	1.776174681	0	0	0	0	0.311428944	0	0	0.122454627	0	0.071260514	0	0	0	0	1.659948303	0	0
k127_20123050_M_bin.47	0	0.226645845	0	0	0	0	0	0	0	0	0	0	0	0	0	0	0	0	0	0	0	0	0	0	0	0	0	0	0	0	0	0.111010918	0	0	0	0	0	0	0	0	0	0	0	0	0	0	0	0	0
k127_2613982_M_bin.47	0	0.226645845	0	0	0	0	0	0	0	0	0	0	0	0	0	0	0	0	0	0	0	0	0	0	0	0	0	0	0	0	0	0.111010918	0	0	0	0	0	0	0	0	0	0	0	0	0	0	0	0	0
k127_26512415_M_bin.44	0	0	0	0	0	0	0	0	0	0	0	0	0	0	0	0	0	0	0	0	0	0	0	0	0	0	0	0	0	0	0	0	0	0	0	0	0	0	0	0	0	0	0	0	0	0	0	0	0
k127_40376162_S_bin.74	0	0	0	0	0	0	0	0	0	0	0	0	0	0	0	0	0	0	0	0	0	0	0	0	0.09919639	0	0	0	0	0	0	0	0	0	0	0	0	0	0	1.714364785	0	0	0	0	0	0	0	0	0
k127_40387264_S_bin.36	0	0	0	0.087179101	0	0	0.122558242	0	0	0	0	0.101596219	0	0.071996081	0	0	0	0	0	0	0	0	0	0	0	0	0	0	0	0	0.07701046	0	0	0	0	0	0	0	0	0.612273137	0	0.071260514	0	0	0	0	0	0	0
k127_6352135_S_bin.9	0	0.113322923	0	0	0	0	0	0	0	0	0	0	0	0	0	0	0	0	0	0	0	0	0	0	0	0	0	0	0	0	0	0.222021835	0	0	0	0	0	0	0	0	0	0	0	0	0	0	0	0	0
k127_21827862_M_bin.21	0	0	0	0	0	0	0	0	0	0	0	0	0	0	0	0	0	0	0	0	0	0	0	0	0	0	0	0	0	0	0	0	0	0	0	0	0	0	0	0	0	0	0	0	0	0	0	0	0
k127_10675510_S_bin.27	0	0.113322923	0	0	0	0	0	0	0	0.11500028	0	0	0	0	0	0	0.231521864	0	0	0	0	0	0	0	0.19839278	0	0	0	0	0	0	0.111010918	0	0	0	0	0	0	0	0.244909255	0	0	0	0	0	0	0.11066322	0	0
k127_39638951_S_bin.71	0	0	0	0	0	0	0	0	0	0	0	0	0	0	0	0	0	0	0	0	0	0	0	0	0	0	0	0	0	0	0	0.111010918	0	0	0	0	0	0	0	0	0	0	0	0	0	0	0	0	0
k127_22979130_M_bin.1	0	0.339968768	0	0	0	0	0.367674725	0	0	0.11500028	0	0.203192438	0	0.143992161	0	0	0.231521864	0	0	0	0	0.108219873	0	0	0.19839278	0	0	0	0	0	0	0.44404367	0	0	0	0	0.207619296	0	0	0.244909255	0	0.142521027	0	0	0	0	0.22132644	0	0
k127_5834288_S_bin.29	0	0.226645845	0	0	0	0	0.122558242	0	0	0	0	0	0	0	0	0	0.115760932	0	0	0	0	0	0	0	0	0	0	0	0	0	0	0.111010918	0	0	0	0	0	0	0	0	0	0	0	0	0	0	0	0	0
k127_22503251_M_bin.12	0	0	0	0	0	0	0	0	0	0	0	0	0	0	0	0	0	0	0	0	0	0	0	0	0	0	0	0	0	0	0	0	0	0	0	0	0	0	0	0	0	0	0	0	0	0	0	0	0
k127_5330302_M_bin.32	0	0	0	0	0	0	0	0	0	0	0	0	0	0	0	0	0	0	0	0	0	0	0	0	0	0	0	0	0	0	0	0	0	0	0	0	0	0	0	0	0	0	0	0	0	0	0	0	0
k127_16505847_M_bin.9	0	0.339968768	0	0	0	0	0	0	0	0.11500028	0	0	0	0	0	0	0.231521864	0	0	0	0	0.108219873	0	0	0.09919639	0	0	0	0	0	0	0.44404367	0	0	0	0	0.103809648	0	0	0.122454627	0	0	0	0	0	0	0.331989661	0	0
k127_12767678_S_bin.61	0	0	0	0	0	0	0	0	0	0	0	0	0	0	0	0	0	0	0	0	0	0	0	0	0.09919639	0	0	0	0	0	0	0	0	0	0	0	0	0	0	0	0	0	0	0	0	0	0	0	0
k127_32221389_S_bin.28	0	0	0	0	0	0	0	0	0	0	0	0	0	0.071996081	0	0	0.115760932	0	0	0	0	0	0	0	0.09919639	0	0	0	0	0	0	0	0	0	0	0	0	0	0	0.244909255	0	0.071260514	0	0	0	0	0	0	0
k127_11510140_M_bin.111	0	0	0	0	0	0	0	0	0	0	0	0	0	0	0	0	0	0	0	0	0	0	0	0	0	0	0	0	0	0	0	0	0	0	0	0	0	0	0	0	0	0	0	0	0	0	0	0	0
k127_6942771_M_bin.47	0	0.226645845	0	0	0	0	0	0	0	0	0	0	0	0	0	0	0	0	0	0	0	0	0	0	0	0	0	0	0	0	0	0.111010918	0	0	0	0	0	0	0	0	0	0	0	0	0	0	0	0	0
k127_11040715_M_bin.66	0	0.113322923	0	0	0	0	0	0	0	0	0	0	0	0	0	0	0	0	0	0	0	0	0	0	0.09919639	0	0	0	0	0	0	0.111010918	0	0	0	0	0	0	0	0	0	0	0	0	0	0	0	0	0
k127_7069379_M_bin.111	0	0	0	0	0	0	0	0	0	0	0	0	0	0	0	0	0	0	0	0	0	0	0	0	0	0	0	0	0	0	0	0	0	0	0	0	0	0	0	0	0	0	0	0	0	0	0	0	0
k127_21750097_M_bin.94	0	0.226645845	0	0	0	0	0.122558242	0	0	0	0	0	0	0	0	0	0.231521864	0	0	0	0	0.108219873	0	0	0	0	0	0	0	0	0	0.44404367	0	0	0	0	0	0	0	0.122454627	0	0	0	0	0	0	0.442652881	0	0
k127_20413360_M_bin.99	0	0	0	0	0	0	0	0	0	0	0	0	0	0	0	0	0	0	0	0	0	0	0	0	0	0	0	0	0	0	0	0	0	0	0	0	0	0	0	0	0	0	0	0	0	0	0	0	0
k127_7982620_M_bin.12	0	0	0	0	0	0	0	0	0	0	0	0	0	0	0	0	0	0	0	0	0	0	0	0	0	0	0	0	0	0	0	0	0	0	0	0	0	0	0	0	0	0	0	0	0	0	0	0	0
k127_9068720_M_bin.86	0	0.113322923	0	0	0	0	0.245116483	0	0	0	0	0	0	0	0	0	0.115760932	0	0	0	0	0	0	0	0	0	0	0	0	0	0	0.222021835	0	0	0	0	0	0	0	0	0	0.071260514	0	0	0	0	0	0	0
k127_20377306_M_bin.9	0	0.566614614	0	0	0	0	0.122558242	0	0	0.11500028	0	0	0	0.071996081	0	0	0.463043728	0	0	0	0	0.108219873	0	0	0.19839278	0	0	0	0	0	0	0.44404367	0	0	0	0	0	0	0	0.244909255	0	0	0	0	0	0	0.553316101	0	0
k127_32696353_S_bin.61	0	0	0	0	0	0	0	0	0	0	0	0	0	0	0	0	0	0	0	0	0	0	0	0	0.09919639	0	0.161086885	0	0.097182551	0	0	0	0	0.136125837	0	0	0	0	0	0	0	0.071260514	0	0	0	0	0	0	0
k127_4687869_S_bin.120	0	0.113322923	0	0	0	0	0	0	0	0	0	0	0	0	0	0	0	0	0	0	0	0	0	0	0.09919639	0	0	0	0	0	0	0	0	0	0	0	0	0	0	0	0	0	0	0	0	0	0	0	0
k127_11395392_M_bin.87	0	0.113322923	0	0	0	0	0	0	0	0	0	0.101596219	0	0	0	0	0.231521864	0	0	0	0	0	0	0	0	0	0	0	0	0	0	0.222021835	0	0	0	0	0.103809648	0	0	0.122454627	0	0	0	0	0	0	0.11066322	0	0
k127_6905589_M_bin.1	0	0.453291691	0	0	0	0	0.612791208	0	0	0.11500028	0	0.203192438	0	0.143992161	0	0	0.231521864	0	0	0	0	0.216439746	0	0	0.297589171	0	0	0	0	0	0	0.555054588	0	0	0	0	0.207619296	0	0	0.367363882	0	0.213781541	0	0.115630611	0	0	0.331989661	0	0.135453451
k127_1529588_M_bin.105	0	0	0	0	0	0	0	0	0	0	0	0	0	0	0	0	0	0	0	0	0	0	0	0	0	0	0	0	0	0	0	0	0	0	0	0	0	0	0	0	0	0	0	0	0	0	0	0	0
k127_35857871_S_bin.56	0	0.453291691	0	0.087179101	0	0	0.122558242	0	0	0	0	0	0	0	0	0	0.347282796	0	0	0	0	0	0	0	0.09919639	0	0.161086885	0	0	0	0	0.333032753	0	0	0	0	0	0	0	0.122454627	0	0.071260514	0	0	0	0	0.22132644	0	0
k127_119971_M_bin.87	0	0.113322923	0	0	0	0	0.122558242	0	0	0	0	0	0	0	0	0	0.231521864	0	0	0	0	0	0	0	0.09919639	0	0	0	0	0	0	0.111010918	0	0	0	0	0	0	0	0	0	0.071260514	0	0	0	0	0.11066322	0	0
k127_6812217_M_bin.66	0	0.113322923	0	0	0	0	0	0	0	0	0	0	0	0	0	0	0	0	0	0	0	0	0	0	0.09919639	0	0	0	0	0	0	0	0	0	0	0	0	0	0	0.122454627	0	0	0	0	0	0	0	0	0
k127_15486618_S_bin.29	0	0	0	0	0	0	0.122558242	0	0	0	0	0	0	0	0	0	0	0	0	0	0	0	0	0	0	0	0	0	0	0	0	0.222021835	0	0	0	0	0	0	0	0	0	0	0	0	0	0	0.11066322	0	0
k127_20951073_S_bin.56	0	1.24655215	0	0	0	0	0.612791208	0	0	0	0	0	0	0	0	0	1.041848387	0	0	0	0	0.324659619	0	0	0	0	0	0	0	0	0	1.554152846	0	0	0	0	0.311428944	0	0	0.367363882	0	0.071260514	0	0	0	0	1.217295422	0	0
k127_111325_M_bin.102	0	0.113322923	0	0	0	0	0.367674725	0	0	0	0	0	0	0	0	0	0	0	0	0	0	0	0	0	0	0	0	0	0	0	0	0.222021835	0	0	0	0	0.103809648	0	0	0.122454627	0	0.071260514	0	0	0	0	0.11066322	0	0
k127_21647144_M_bin.8	0	0	0	0	0	0	0	0	0	0	0	0	0	0	0	0	0.115760932	0	0	0	0	0	0	0	0.09919639	0	0	0	0	0	0	0.111010918	0	0	0	0	0	0	0	0.122454627	0	0	0	0	0	0	0	0	0
k127_8413333_M_bin.47	0	0.226645845	0	0	0	0	0	0	0	0	0	0	0	0	0	0	0	0	0	0	0	0	0	0	0	0	0	0	0	0	0	0.222021835	0	0	0	0	0	0	0	0	0	0	0	0	0	0	0	0	0
k127_24993933_M_bin.55	0	0	0	0	0	0	0	0	0	0	0	0	0	0	0	0	0	0	0	0	0	0	0	0	0	0	0	0	0	0	0	0	0	0	0	0	0	0	0	0	0	0	0	0	0	0	0	0	0
k127_17526549_M_bin.1	0	0.453291691	0	0	0	0	0.490232966	0	0	0.11500028	0	0.101596219	0	0.143992161	0	0	0.231521864	0	0	0	0	0.216439746	0	0	0.19839278	0	0	0	0.097182551	0	0	0.555054588	0	0	0	0	0.207619296	0	0	0.122454627	0	0.213781541	0	0	0	0	0.331989661	0	0.135453451
k127_7503675_M_bin.44	0	0	0	0	0	0	0	0	0	0	0	0	0	0	0	0	0	0	0	0	0	0	0	0	0	0	0	0	0	0	0	0	0	0	0	0	0	0	0	0	0	0	0	0	0	0	0	0	0
k127_23442675_M_bin.44	0	0	0	0	0	0	0	0	0	0	0	0	0	0	0	0	0	0	0	0	0	0	0	0	0	0	0	0	0	0	0	0	0	0	0	0	0	0	0	0	0	0	0	0	0	0	0	0	0
k127_15217051_S_bin.8	0	0	0	0.261537304	0	0	0	0	0	0	0	0	0	0.071996081	0	0	0.115760932	0	0	0	0	0	0	0	0	0	0	0	0	0	0	0.111010918	0	0	0	0	0	0	0	0.244909255	0	0	0	0	0	0	0.22132644	0	0
k127_27138537_M_bin.1	0	0.453291691	0	0	0	0	0.612791208	0	0	0.11500028	0	0.203192438	0	0.143992161	0	0	0.231521864	0	0	0	0	0.216439746	0	0	0.297589171	0	0	0	0.097182551	0	0	0.666065506	0	0	0	0	0.207619296	0	0	0.244909255	0	0.213781541	0	0	0	0	0.331989661	0	0
k127_21186780_M_bin.100	0	0.226645845	0	0	0	0	0	0	0	0	0	0	0	0	0	0	0.115760932	0	0	0	0	0	0	0	0	0	0	0	0	0	0	0.111010918	0	0	0	0	0	0	0	0	0	0	0	0	0	0	0	0	0
k127_33892486_S_bin.74	0	0	0	0	0	0	0	0	0	0	0	0	0	0	0	0	0	0	0	0	0	0	0	0	0.19839278	0	0	0	0	0	0	0	0	0	0	0	0	0	0	1.347000902	0	0	0	0	0	0	0	0	0
k127_18916891_M_bin.55	0	0	0	0	0	0	0	0	0	0	0	0	0	0	0	0	0	0	0	0	0	0	0	0	0	0	0	0	0	0	0	0	0	0	0	0	0	0	0	0	0	0	0	0	0	0	0	0	0
k127_22113479_M_bin.32	0	0	0	0	0	0	0	0	0	0	0	0	0	0	0	0	0	0	0	0	0	0	0	0	0	0	0	0	0	0	0	0	0	0	0	0	0	0	0	0	0	0	0	0	0	0	0	0	0
k127_40201194_S_bin.9	0	0.226645845	0	0	0	0	0	0	0	0	0	0	0	0	0	0	0	0	0	0	0	0	0	0	0	0	0	0	0	0	0	0.222021835	0	0	0	0	0	0	0	0	0	0	0	0	0	0	0	0	0
k127_10522667_M_bin.47	0	0.339968768	0	0	0	0	0	0	0	0	0	0	0	0	0	0	0	0	0	0	0	0	0	0	0	0	0	0	0	0	0	0.222021835	0	0	0	0	0	0	0	0	0	0	0	0	0	0	0	0	0
k127_9959887_M_bin.111	0	0	0	0	0	0	0	0	0	0	0	0	0	0	0	0	0	0	0	0	0	0	0	0	0	0	0	0	0	0	0	0	0	0	0	0	0	0	0	0	0	0	0	0	0	0	0	0	0
k127_9133647_M_bin.102	0	0.339968768	0	0	0	0	0.245116483	0	0	0.11500028	0	0.101596219	0	0.071996081	0	0	0.231521864	0	0	0	0	0.108219873	0	0	0.09919639	0	0	0	0	0	0	0.222021835	0	0	0	0	0.103809648	0	0	0.122454627	0	0.071260514	0	0	0	0	0.11066322	0	0
k127_17328114_M_bin.100	0	0.226645845	0	0	0	0	0	0	0	0	0	0	0	0	0	0	0.231521864	0	0	0	0	0	0	0	0	0	0	0	0	0	0	0.222021835	0	0	0	0	0	0	0	0	0	0	0	0	0	0	0	0	0
k127_14940419_S_bin.36	0	0	0	0	0	0	0	0	0	0	0	0.203192438	0	0	0	0	0	0	0	0	0	0	0	0	0	0	0	0	0	0	0.07701046	0	0	0	0	0	0	0	0	0.734727765	0	0.071260514	0	0	0	0	0	0	0
k127_29686533_S_bin.9	0	0.113322923	0	0	0	0	0	0	0	0	0	0	0	0	0	0	0	0	0	0	0	0	0	0	0	0	0	0	0	0	0	0.111010918	0	0	0	0	0	0	0	0	0	0	0	0	0	0	0	0	0
k127_27254386_M_bin.100	0	0.339968768	0	0	0	0	0	0	0	0.11500028	0	0	0	0	0	0	0.115760932	0	0	0	0	0	0	0	0	0	0	0	0	0	0	0.222021835	0	0	0	0	0	0	0	0	0	0	0	0	0	0	0.11066322	0	0
k127_6281726_M_bin.52	0	0	0	0	0	0	0	0	0	0	0	0	0	0	0	0	0	0	0	0	0	0	0	0	0	0	0	0	0	0	0	0	0	0	0	0	0	0	0	0	0	0	0	0	0	0	0	0	0
k127_22568993_S_bin.9	0	0.113322923	0	0	0	0	0	0	0	0	0	0	0	0	0	0	0	0	0	0	0	0	0	0	0	0	0	0	0	0	0	0.222021835	0	0	0	0	0	0	0	0	0	0	0	0	0	0	0	0	0
k127_17828398_M_bin.94	0	0.113322923	0	0	0	0	0	0	0	0	0	0	0	0	0	0	0.231521864	0	0	0	0	0	0	0	0	0	0	0	0	0	0	0.222021835	0	0	0	0	0	0	0	0.122454627	0	0	0	0	0	0	0.22132644	0	0
k127_1708441_M_bin.21	0	0	0	0	0	0	0	0	0	0	0	0	0	0	0	0	0	0	0	0	0	0	0	0	0	0	0	0	0	0	0	0	0	0	0	0	0	0	0	0	0	0	0	0	0	0	0	0	0
k127_26083916_S_bin.120	0	0.113322923	0	0	0	0	0	0	0	0.11500028	0	0	0	0	0	0	0	0	0	0	0	0	0	0	0.09919639	0	0	0	0.097182551	0	0	0.111010918	0	0.136125837	0	0	0	0	0	0.122454627	0	0	0	0	0	0	0	0	0
k127_26162306_M_bin.44	0	0	0	0	0	0	0	0	0	0	0	0	0	0	0	0	0	0	0	0	0	0	0	0	0	0	0	0	0	0	0	0	0	0	0	0	0	0	0	0	0	0	0	0	0	0	0	0	0
k127_9500333_S_bin.36	0	0	0	0	0	0	0.122558242	0	0.126736801	0	0	0.203192438	0	0.071996081	0	0	0	0	0	0	0	0	0	0	0	0	0	0	0	0	0.07701046	0	0	0	0	0	0	0	0	0.612273137	0	0.071260514	0	0	0	0	0	0	0
k127_8714659_M_bin.12	0	0	0	0	0	0	0	0	0	0	0	0	0	0	0	0	0	0	0	0	0	0	0	0	0	0	0	0	0	0	0	0	0	0	0	0	0	0	0	0	0	0	0	0	0	0	0	0	0
k127_2147521_M_bin.102	0	0.226645845	0	0	0	0	0.122558242	0	0	0.11500028	0	0.101596219	0	0	0	0	0.115760932	0	0	0	0	0.108219873	0	0	0	0	0	0	0	0	0	0.222021835	0	0	0	0	0	0	0	0.244909255	0	0.071260514	0	0	0	0	0	0	0
k127_2254278_S_bin.71	0	0.113322923	0	0	0	0	0	0	0	0	0	0	0	0	0	0	0.115760932	0	0	0	0	0	0	0	0	0	0	0	0	0	0	0.111010918	0	0	0	0	0	0	0	0	0	0	0	0	0	0	0	0	0
k127_12869287_M_bin.100	0	0.226645845	0	0	0	0	0	0	0	0	0	0	0	0	0	0	0.115760932	0	0	0	0	0	0	0	0	0	0	0	0	0	0	0.222021835	0	0	0	0	0	0	0	0	0	0	0	0	0	0	0	0	0
k127_37521036_S_bin.74	0	0	0	0	0	0	0	0	0	0	0	0	0	0	0	0	0	0	0	0	0	0	0	0	0.19839278	0	0	0	0	0	0	0	0	0	0	0	0	0	0	1.591910157	0	0	0	0	0	0	0	0	0
k127_23555201_M_bin.99	0	0	0	0	0	0	0	0	0	0	0	0	0	0	0	0	0	0	0	0	0	0	0	0	0	0	0	0	0	0	0	0.111010918	0	0	0	0	0	0	0	0	0	0	0	0	0	0	0	0	0
k127_9044546_M_bin.66	0	0	0	0	0	0	0	0	0	0	0	0	0	0	0	0	0.231521864	0	0	0	0	0	0	0	0.19839278	0	0	0	0	0	0	0.111010918	0	0	0	0	0	0	0	0.122454627	0	0	0	0	0	0	0.11066322	0	0
k127_4961654_S_bin.9	0	0.113322923	0	0	0	0	0	0	0	0	0	0	0	0	0	0	0	0	0	0	0	0	0	0	0	0	0	0	0	0	0	0.222021835	0	0	0	0	0	0	0	0	0	0	0	0	0	0	0	0	0
k127_35385397_S_bin.36	0	0	0	0	0	0	0.245116483	0	0	0	0	0.101596219	0	0.071996081	0	0	0	0	0	0	0	0	0	0	0	0	0	0	0	0	0.07701046	0	0	0	0	0	0	0	0	0.612273137	0	0.071260514	0	0	0	0	0	0	0
k127_4686052_S_bin.120	0	0	0	0	0	0	0	0	0	0	0	0	0	0	0	0	0	0	0	0	0	0	0	0	0	0	0	0	0	0	0	0	0	0	0	0	0	0	0	0	0	0	0	0	0	0	0	0	0
k127_34434_M_bin.100	0	0.226645845	0	0	0	0	0	0	0	0.11500028	0	0	0	0	0	0	0.115760932	0	0	0	0	0	0	0	0	0	0	0	0	0	0	0.222021835	0	0	0	0	0	0	0	0	0	0	0	0	0	0	0	0	0
k127_23900272_S_bin.80	0	0.113322923	0	0	0	0	0	0	0	0	0	0	0	0	0	0	0	0	0	0	0	0	0	0	0	0	0	0	0	0	0	0.111010918	0	0	0	0	0	0	0	0	0	0	0	0	0	0	0	0	0
k127_18849597_M_bin.32	0	0	0	0	0	0	0	0	0	0	0	0	0	0	0	0	0	0	0	0	0	0	0	0	0	0	0	0	0	0	0	0	0	0	0	0	0	0	0	0	0	0	0	0	0	0	0	0	0
k127_30789916_S_bin.71	0	0.113322923	0	0	0	0	0	0	0	0	0	0	0	0	0	0	0.115760932	0	0	0	0	0	0	0	0	0	0	0	0	0	0	0.222021835	0	0	0	0	0	0	0	0	0	0	0	0	0	0	0	0	0
k127_11534772_M_bin.55	0	0	0	0	0	0	0	0	0	0	0	0	0	0	0	0	0	0	0	0	0	0	0	0	0	0	0	0	0	0	0	0	0	0	0	0	0	0	0	0	0	0	0	0	0	0	0	0	0
k127_8768644_M_bin.100	0	0.226645845	0	0	0	0	0	0	0	0	0	0	0	0	0	0	0.115760932	0	0	0	0	0	0	0	0	0	0	0	0	0	0	0.222021835	0	0	0	0	0	0	0	0	0	0	0	0	0	0	0	0	0
k127_5269488_M_bin.9	0	0	0	0	0	0	0	0	0	0	0	0	0	0	0	0	0	0	0	0	0	0	0	0	0	0	0	0	0	0	0	0	0	0	0	0	0	0	0	0	0	0	0	0	0	0	0	0	0
k127_8245982_M_bin.44	0	0	0	0	0	0	0	0	0	0	0	0	0	0	0	0	0	0	0	0	0	0	0	0	0	0	0	0	0	0	0	0	0	0	0	0	0	0	0	0	0	0	0	0	0	0	0	0	0
k127_16867866_S_bin.71	0	0.113322923	0	0	0	0	0	0	0	0	0	0	0	0	0	0	0	0	0	0	0	0	0	0	0	0	0	0	0	0	0	0.222021835	0	0	0	0	0	0	0	0	0	0	0	0	0	0	0.11066322	0	0
k127_13368833_M_bin.94	0	0.226645845	0	0	0	0	0.122558242	0	0	0	0	0	0	0	0	0	0.231521864	0	0	0	0	0	0	0	0.09919639	0	0	0	0	0	0	0.44404367	0	0	0	0	0	0	0	0.122454627	0	0	0	0	0	0	0.331989661	0	0
k127_25249504_M_bin.99	0	0	0	0	0	0	0	0	0	0	0	0	0	0	0	0	0	0	0	0	0	0	0	0	0	0	0	0	0	0	0	0.111010918	0	0	0	0	0	0	0	0	0	0	0	0	0	0	0	0	0
k127_15688985_M_bin.44	0	0	0	0	0	0	0	0	0	0	0	0	0	0	0	0	0	0	0	0	0	0	0	0	0	0	0	0	0	0	0	0	0	0	0	0	0	0	0	0	0	0	0	0	0	0	0	0	0
k127_14767118_S_bin.117	0	0.453291691	0	0	0	0	0.245116483	0	0	0	0	0	0	0	0	0	0.231521864	0	0	0	0	0	0	0	0	0	0	0	0	0	0	0.44404367	0	0	0	0	0	0	0	0	0	0	0	0	0	0	0.11066322	0	0
k127_24845598_M_bin.47	0	0.226645845	0	0	0	0	0	0	0	0	0	0	0	0	0	0	0	0	0	0	0	0	0	0	0	0	0	0	0	0	0	0.111010918	0	0	0	0	0	0	0	0	0	0	0	0	0	0	0	0	0
k127_2906484_S_bin.50	0	2.266458455	0	0	0	0	1.348140657	0	0	0.11500028	0	0	0	0	0	0	1.967935843	0	0	0	0	0.324659619	0	0	0	0	0	0	0	0	0	2.331229269	0	0	0	0	0.311428944	0	0	0.244909255	0	0.071260514	0	0	0	0	2.213264403	0	0
k127_26731576_M_bin.12	0	0	0	0	0	0	0	0	0	0	0	0	0	0	0	0	0	0	0	0	0	0	0	0	0	0	0	0	0	0	0	0	0	0	0	0	0	0	0	0	0	0	0	0	0	0	0	0	0
k127_64192_M_bin.60	0	0.226645845	0	0	0	0	0.122558242	0	0	0	0	0	0	0	0	0	0	0	0	0	0	0	0	0	0	0	0	0	0	0	0	0.111010918	0	0	0	0	0	0	0	0	0	0	0	0	0	0	0.11066322	0	0
k127_6221412_M_bin.52	0	0	0	0	0	0	0	0	0	0	0	0	0	0	0	0	0	0	0	0	0	0	0	0	0	0	0	0	0	0	0	0	0	0	0	0	0	0	0	0	0	0	0	0	0	0	0	0	0
k127_8527661_M_bin.111	0	0	0	0	0	0	0	0	0	0	0	0	0	0	0	0	0	0	0	0	0	0	0	0	0	0	0	0	0	0	0	0	0	0	0	0	0	0	0	0	0	0	0	0	0	0	0	0	0
k127_21407494_S_bin.74	0	0	0	0	0	0	0	0	0	0	0	0	0	0	0	0	0.115760932	0	0	0	0	0	0	0	0.19839278	0	0	0	0	0	0	0	0	0	0	0	0	0	0	1.46945553	0	0	0	0	0	0	0	0	0
k127_36534880_S_bin.8	0	0	0	0.174358203	0	0	0	0	0	0	0	0	0	0.071996081	0	0	0.115760932	0	0	0	0	0	0	0	0	0	0	0	0	0	0	0.111010918	0	0	0	0	0	0	0	0.244909255	0	0	0	0	0	0	0.22132644	0	0
k127_17875994_S_bin.56	0	0.679937536	0	0	0	0	0.490232966	0	0	0.11500028	0	0	0	0	0	0	0.694565591	0	0	0	0	0.216439746	0	0	0	0	0	0	0	0	0	1.221120093	0	0	0	0	0.103809648	0	0	0.244909255	0	0.071260514	0	0	0	0	0.774642541	0	0
k127_1690706_M_bin.44	0	0	0	0	0	0	0	0	0	0	0	0	0	0	0	0	0	0	0	0	0	0	0	0	0	0	0	0	0	0	0	0	0	0	0	0	0	0	0	0	0	0	0	0	0	0	0	0	0
k127_2169990_S_bin.71	0	0.226645845	0	0	0	0	0	0	0	0	0	0	0	0	0	0	0.115760932	0	0	0	0	0	0	0	0	0	0	0	0	0	0	0.111010918	0	0	0	0	0	0	0	0	0	0	0	0	0	0	0	0	0
k127_4892026_M_bin.111	0	0	0	0	0	0	0	0	0	0	0	0	0	0	0	0	0	0	0	0	0	0	0	0	0	0	0	0	0	0	0	0	0	0	0	0	0	0	0	0	0	0	0	0	0	0	0	0	0
k127_4738699_M_bin.66	0	0	0	0	0	0	0	0	0	0	0	0	0	0	0	0	0.115760932	0	0	0	0	0	0	0	0.09919639	0	0	0	0	0	0	0	0	0	0	0	0	0	0	0	0	0	0	0	0	0	0	0	0
k127_11012362_M_bin.12	0	0	0	0	0	0	0	0	0	0	0	0	0	0	0	0	0	0	0	0	0	0	0	0	0	0	0	0	0	0	0	0	0	0	0	0	0	0	0	0	0	0	0	0	0	0	0	0	0
k127_19106065_M_bin.32	0	0	0	0	0	0	0	0	0	0	0	0	0	0	0	0	0	0	0	0	0	0	0	0	0	0	0	0	0	0	0	0	0	0	0	0	0	0	0	0	0	0	0	0	0	0	0	0	0
k127_3632640_M_bin.47	0	0.226645845	0	0	0	0	0	0	0	0	0	0	0	0	0	0	0	0	0	0	0	0	0	0	0	0	0	0	0	0	0	0.111010918	0	0	0	0	0	0	0	0	0	0	0	0	0	0	0	0	0
k127_5819903_M_bin.94	0	0.339968768	0	0	0	0	0.122558242	0	0	0	0	0	0	0	0	0	0.231521864	0	0	0	0	0	0	0	0.09919639	0	0	0	0	0	0	0.333032753	0	0	0	0	0	0	0	0.122454627	0	0	0	0	0	0	0.331989661	0	0
k127_2537364_S_bin.50	0	1.813166764	0	0	0	0	1.225582415	0	0	0	0	0	0	0	0	0	1.620653047	0	0	0	0	0.216439746	0	0	0.09919639	0	0	0	0	0	0	1.998196517	0	0	0	0	0.311428944	0	0	0.122454627	0	0.071260514	0	0	0	0	1.659948303	0	0
k127_4156486_S_bin.8	0	0	0	0.261537304	0	0	0	0	0	0	0	0	0	0.071996081	0	0	0.115760932	0	0	0	0	0	0	0	0	0	0	0	0	0	0	0.111010918	0	0	0	0	0	0	0	0.244909255	0	0	0	0	0	0	0.22132644	0	0
k127_18437408_M_bin.47	0	0.226645845	0	0	0	0	0	0	0	0	0	0	0	0	0	0	0	0	0	0	0	0	0	0	0	0	0	0	0	0	0	0.222021835	0	0	0	0	0	0	0	0	0	0	0	0	0	0	0.11066322	0	0
k127_7342040_M_bin.47	0	0.113322923	0	0	0	0	0	0	0	0	0	0	0	0	0	0	0	0	0	0	0	0	0	0	0	0	0	0	0	0	0	0.111010918	0	0	0	0	0	0	0	0	0	0	0	0	0	0	0	0	0
k127_22516232_M_bin.55	0	0	0	0	0	0	0	0	0	0	0	0	0	0	0	0	0	0	0	0	0	0	0	0	0	0	0	0	0	0	0	0	0	0	0	0	0	0	0	0	0	0	0	0	0	0	0	0	0
k127_25961165_M_bin.44	0	0	0	0	0	0	0	0	0	0	0	0	0	0	0	0	0	0	0	0	0	0	0	0	0	0	0	0	0	0	0	0	0	0	0	0	0	0	0	0	0	0	0	0	0	0	0	0	0
k127_34465663_S_bin.56	0	0.566614614	0	0	0	0	0.245116483	0	0	0	0	0	0	0	0	0	0.57880466	0	0	0	0	0.216439746	0	0	0	0	0	0	0	0	0	1.110109176	0	0	0	0	0.103809648	0	0	0.244909255	0	0.071260514	0	0	0	0	0.442652881	0	0
k127_23289248_M_bin.67	0	0	0	0	0	0	0	0	0	0	0	0	0	0	0	0	0	0	0	0	0	0	0	0	0	0	0	0	0	0	0	0	0	0	0	0	0	0	0	0	0	0	0	0	0	0	0	0	0
k127_28702570_S_bin.56	0	0.453291691	0	0	0	0	0.122558242	0	0	0.11500028	0	0	0	0	0	0	0.347282796	0	0	0	0	0.108219873	0	0	0.19839278	0	0	0	0	0	0	0.333032753	0	0	0	0	0.103809648	0	0	0.122454627	0	0	0	0.115630611	0	0	0.331989661	0	0
k127_7108730_M_bin.55	0	0	0	0	0	0	0	0	0	0	0	0	0	0	0	0	0	0	0	0	0	0	0	0	0	0	0	0	0	0	0	0	0	0	0	0	0	0	0	0	0	0	0	0	0	0	0	0	0
k127_42111180_S_bin.120	0	0.113322923	0	0	0	0	0	0	0	0	0	0	0	0	0	0	0	0	0	0	0	0	0	0	0.09919639	0	0	0	0	0	0	0	0	0	0	0	0	0	0	0	0	0	0	0	0	0	0	0	0
k127_5201929_S_bin.71	0	0.226645845	0	0	0	0	0	0	0	0	0	0	0	0	0	0	0.231521864	0	0	0	0	0	0	0	0	0	0	0	0	0	0	0.333032753	0	0	0	0	0	0	0	0	0	0	0	0	0	0	0.11066322	0	0
k127_17183552_M_bin.60	0	0.226645845	0	0	0	0	0.122558242	0	0	0	0	0	0	0	0	0	0	0	0	0	0	0	0	0	0	0	0	0	0	0	0	0.111010918	0	0	0	0	0	0	0	0	0	0	0	0	0	0	0	0	0
k127_2757538_S_bin.30	0	0	0	0	0	0	0	0	0	0	0	0	0	0	0	0	0	0	0	0	0	0	0	0	0	0	0	0	0	0	0	0	0	0	0	0	0	0	0	0	0	0.285042055	0	0	0	0	0	0	0
k127_17919181_M_bin.52	0	0	0	0	0	0	0	0	0	0	0	0	0	0	0	0	0	0	0	0	0	0	0	0	0	0	0	0	0	0	0	0	0	0	0	0	0	0	0	0	0	0	0	0	0	0	0	0	0
k127_17209706_M_bin.47	0	0.226645845	0	0	0	0	0	0	0	0	0	0	0	0	0	0	0	0	0	0	0	0	0	0	0	0	0	0	0	0	0	0.111010918	0	0	0	0	0	0	0	0	0	0	0	0	0	0	0	0	0
k127_8799523_M_bin.60	0	0.226645845	0	0	0	0	0.122558242	0	0	0	0	0	0	0	0	0	0	0	0	0	0	0	0	0	0	0	0	0	0	0	0	0.111010918	0	0	0	0	0	0	0	0	0	0	0	0	0	0	0	0	0
k127_21827352_M_bin.105	0	0.113322923	0	0	0	0	0	0	0	0	0	0	0	0	0	0	0	0	0	0	0	0	0	0	0	0	0	0	0	0	0	0	0	0	0	0	0	0	0	0	0	0	0	0	0	0	0	0	0
k127_172231_S_bin.61	0	0	0	0	0	0	0	0	0	0	0	0.101596219	0	0	0	0	0	0	0	0	0	0	0	0	0.19839278	0	0.161086885	0	0	0	0	0	0	0.136125837	0	0	0	0	0	0.122454627	0	0.071260514	0	0	0	0	0	0	0
k127_21968670_M_bin.55	0	0	0	0	0	0	0	0	0	0	0	0	0	0	0	0	0	0	0	0	0	0	0	0	0	0	0	0	0	0	0	0	0	0	0	0	0	0	0	0	0	0	0	0	0	0	0	0	0
k127_885949_S_bin.71	0	0.113322923	0	0	0	0	0	0	0	0	0	0	0	0	0	0	0.115760932	0	0	0	0	0	0	0	0	0	0	0	0	0	0	0.111010918	0	0	0	0	0	0	0	0	0	0	0	0	0	0	0.11066322	0	0
k127_20288098_S_bin.9	0	0	0	0	0	0	0	0	0	0	0	0	0	0	0	0	0	0	0	0	0	0	0	0	0	0	0	0	0	0	0	0.222021835	0	0	0	0	0	0	0	0	0	0	0	0	0	0	0	0	0
k127_4248433_M_bin.21	0	0	0	0	0	0	0	0	0	0	0	0	0	0	0	0	0	0	0	0	0	0	0	0	0	0	0	0	0	0	0	0	0	0	0	0	0	0	0	0	0	0	0	0	0	0	0	0	0
k127_3542913_M_bin.105	0	0	0	0	0	0	0	0	0	0	0	0	0	0	0	0	0	0	0	0	0	0	0	0	0	0	0	0	0	0	0	0	0	0	0	0	0	0	0	0	0	0	0	0	0	0	0	0	0
k127_13839501_M_bin.100	0	0.226645845	0	0	0	0	0	0	0	0	0	0	0	0	0	0	0.115760932	0	0	0	0	0	0	0	0	0	0	0	0	0	0	0.222021835	0	0	0	0	0	0	0	0	0	0	0	0	0	0	0	0	0
k127_14402834_M_bin.47	0	0.226645845	0	0	0	0	0	0	0	0	0	0	0	0	0	0	0	0	0	0	0	0	0	0	0	0	0	0	0	0	0	0.111010918	0	0	0	0	0	0	0	0	0	0	0	0	0	0	0	0	0
k127_14795388_S_bin.29	0	0.113322923	0	0	0	0	0.122558242	0	0	0	0	0	0	0	0	0	0.115760932	0	0	0	0	0.108219873	0	0	0	0	0	0	0	0	0	0.111010918	0	0	0	0	0	0	0	0	0	0	0	0	0	0	0.11066322	0	0
k127_9383094_S_bin.61	0	0	0	0	0	0	0	0	0	0	0	0	0	0	0	0	0	0	0	0	0	0	0	0	0.09919639	0	0.161086885	0	0	0	0	0	0	0.136125837	0	0	0	0	0	0	0	0.071260514	0	0	0	0	0	0	0
k127_5705857_M_bin.111	0	0	0	0	0	0	0	0	0	0	0	0	0	0	0	0	0	0	0	0	0	0	0	0	0	0	0	0	0	0	0	0	0	0	0	0	0	0	0	0	0	0	0	0	0	0	0	0	0
k127_10741024_M_bin.35	0	0	0	0	0	0	0	0	0	0	0	0	0	0	0	0	0	0	0	0	0	0	0	0	0	0	0	0	0	0	0	0	0	0	0	0	0	0	0	0	0	0	0	0	0	0	0	0	0
k127_13368021_M_bin.17	0	0	0	0	0	0	0	0	0	0	0	0	0	0	0	0	0	0	0	0	0	0	0	0	0	0	0	0	0	0	0	0	0	0	0	0	0	0	0	0	0	0	0	0	0	0	0	0	0
k127_13139943_S_bin.9	0	0.113322923	0	0	0	0	0	0	0	0	0	0	0	0	0	0	0	0	0	0	0	0	0	0	0	0	0	0	0	0	0	0.222021835	0	0	0	0	0	0	0	0	0	0	0	0	0	0	0	0	0
k127_20736030_M_bin.32	0	0	0	0	0	0	0	0	0	0	0	0	0	0	0	0	0	0	0	0	0	0	0	0	0	0	0	0	0	0	0	0	0	0	0	0	0	0	0	0	0	0	0	0	0	0	0	0	0
k127_2824880_M_bin.1	0	0	0	0	0	0	0	0	0	0	0	0	0	0	0	0	0	0	0	0	0	0	0	0	0	0	0	0	0	0	0	0	0	0	0	0	0	0	0	0	0	0	0	0	0	0	0	0	0
k127_7953622_S_bin.74	0	0	0	0	0	0	0	0	0	0	0	0	0	0.071996081	0	0	0	0	0	0	0	0	0	0	0.09919639	0	0	0	0	0	0	0	0	0	0	0	0	0	0	1.46945553	0	0	0	0	0	0	0	0	0
k127_28008547_S_bin.36	0	0	0	0	0	0	0.122558242	0	0	0	0	0.101596219	0	0	0	0	0	0	0	0	0	0	0	0	0	0	0	0	0	0	0	0	0	0	0	0	0	0	0	0.367363882	0	0.071260514	0	0	0	0	0	0	0
k127_635267_M_bin.1	0	0.226645845	0	0	0	0	0.612791208	0	0	0.11500028	0	0.152394328	0	0.143992161	0	0	0.347282796	0	0	0	0	0.216439746	0	0	0.297589171	0	0	0	0.097182551	0	0	0.555054588	0	0	0	0	0.207619296	0	0	0.367363882	0	0.213781541	0	0	0	0	0.442652881	0	0
k127_26849690_M_bin.105	0	0	0	0	0	0	0	0	0	0	0	0	0	0	0	0	0	0	0	0	0	0	0	0	0	0	0	0	0	0	0	0	0	0	0	0	0	0	0	0	0	0	0	0	0	0	0	0	0
k127_9288458_S_bin.120	0	0.113322923	0	0	0	0	0	0	0	0	0	0	0	0	0	0	0	0	0	0	0	0	0	0	0.09919639	0	0	0	0	0	0	0	0	0.136125837	0	0	0	0	0	0.122454627	0	0	0	0	0	0	0	0	0
k127_25025616_M_bin.22	0	0	0	0	0	0	0	0	0	0	0	0	0	0	0	0	0	0	0	0	0	0	0	0	0	0	0	0	0	0	0	0	0	0	0	0	0	0	0	0	0	0	0	0	0	0	0	0	0
k127_3051831_M_bin.21	0	0	0	0	0	0	0	0	0	0	0	0	0	0	0	0	0	0	0	0	0	0	0	0	0	0	0	0	0	0	0	0	0	0	0	0	0	0	0	0	0	0	0	0	0	0	0	0	0
k127_15158698_S_bin.8	0	0	0	0.174358203	0	0	0	0	0	0	0	0	0	0	0	0	0.115760932	0	0	0	0	0	0	0	0	0	0	0	0	0	0	0.111010918	0	0	0	0	0	0	0	0.122454627	0	0	0	0	0	0	0.11066322	0	0
k127_20105405_M_bin.102	0	0.226645845	0	0	0	0	0.122558242	0	0	0.11500028	0	0	0	0	0	0	0	0	0	0	0	0	0	0	0	0	0	0	0	0	0	0.222021835	0	0	0	0	0	0	0	0.122454627	0	0.071260514	0	0	0	0	0	0	0
k127_18417416_M_bin.111	0	0.113322923	0	0	0	0	0.122558242	0	0	0	0	0	0	0	0	0	0	0	0	0	0	0	0	0	0	0	0	0	0	0	0	0	0	0	0	0	0	0	0	0	0	0	0	0	0	0	0	0	0
k127_12122721_M_bin.60	0	0.226645845	0	0	0	0	0.122558242	0	0	0	0	0	0	0	0	0	0	0	0	0	0	0	0	0	0	0	0	0	0	0	0	0.111010918	0	0	0	0	0	0	0	0	0	0	0	0	0	0	0.11066322	0	0
k127_36775060_S_bin.27	0	0.226645845	0	0	0	0	0	0	0	0.23000056	0	0	0	0.071996081	0	0	0	0	0	0	0	0.108219873	0	0	0.19839278	0	0	0	0.097182551	0	0	0	0	0	0	0	0	0	0	0.244909255	0	0	0	0	0	0	0.11066322	0	0
k127_20133590_S_bin.8	0	0	0	0.174358203	0	0	0	0	0	0	0	0	0	0	0	0	0.115760932	0	0	0	0	0	0	0	0	0	0	0	0	0	0	0.111010918	0	0	0	0	0	0	0	0.244909255	0	0	0	0	0	0	0.22132644	0	0
k127_5080863_M_bin.32	0	0	0	0	0	0	0	0	0	0	0	0	0	0	0	0	0	0	0	0	0	0	0	0	0	0	0	0	0	0	0	0	0	0	0	0	0	0	0	0	0	0	0	0	0	0	0	0	0
k127_259564_M_bin.87	0	0.226645845	0	0	0	0	0	0	0	0	0	0	0	0	0	0	0.115760932	0	0	0	0	0	0	0	0	0	0	0	0	0	0	0.111010918	0	0	0	0	0	0	0	0	0	0	0	0	0	0	0.11066322	0	0
k127_15840929_M_bin.66	0	0.113322923	0	0	0	0	0	0	0	0	0	0	0	0	0	0	0.115760932	0	0	0	0	0	0	0	0.09919639	0	0	0	0	0	0	0	0	0	0	0	0	0	0	0.122454627	0	0	0	0	0	0	0	0	0
k127_12266392_M_bin.86	0	0.226645845	0	0	0	0	0.122558242	0	0	0	0	0	0	0	0	0	0.115760932	0	0	0	0	0	0	0	0	0	0	0	0	0	0	0.222021835	0	0	0	0	0	0	0	0	0	0	0	0	0	0	0.11066322	0	0
k127_14285786_M_bin.109	0	0.906583382	0	0	0	0	0.857907691	0	0	0.23000056	0	0.609577313	0	0.287984322	0	0	1.041848387	0	0	0	0	0.973978856	0	0	0.595178341	0	0.966521313	0	0.194365103	0	0.07701046	0.777076423	0	0	0	0	0.207619296	0	0	0.734727765	0	0.570084109	0	0.115630611	0	0	1.106632202	0	0.135453451
k127_14343421_M_bin.105	0	0	0	0	0	0	0	0	0	0	0	0	0	0	0	0	0	0	0	0	0	0	0	0	0	0	0	0	0	0	0	0	0	0	0	0	0	0	0	0	0	0	0	0	0	0	0	0	0
k127_38858034_S_bin.61	0	0	0	0	0	0	0	0	0	0	0	0	0	0	0	0	0	0	0	0	0	0	0	0	0.09919639	0	0	0	0	0	0	0	0	0.136125837	0	0	0	0	0	0	0	0.071260514	0	0	0	0	0	0	0
k127_25509481_M_bin.52	0	0	0	0	0	0	0	0	0	0	0	0	0	0	0	0	0	0	0	0	0	0	0	0	0	0	0	0	0	0	0	0	0	0	0	0	0	0	0	0	0	0	0	0	0	0	0.11066322	0	0
k127_2503642_M_bin.32	0	0	0	0	0	0	0	0	0	0	0	0	0	0	0	0	0	0	0	0	0	0	0	0	0	0	0	0	0	0	0	0	0	0	0	0	0	0	0	0	0	0	0	0	0	0	0	0	0
k127_33117475_S_bin.36	0	0	0	0	0	0	0.122558242	0	0	0.11500028	0	0.101596219	0	0	0	0	0	0	0	0	0	0	0	0	0	0	0	0	0.097182551	0	0.07701046	0	0	0	0	0	0	0	0	0.48981851	0	0.071260514	0	0	0	0	0	0	0
k127_13617446_M_bin.32	0	0	0	0	0	0	0	0	0	0	0	0	0	0	0	0	0	0	0	0	0	0	0	0	0	0	0	0	0	0	0	0	0	0	0	0	0	0	0	0	0	0	0	0	0	0	0	0	0
k127_14675170_S_bin.74	0	0	0	0	0	0	0	0	0	0	0	0	0	0	0	0	0	0	0	0	0	0	0	0	0.19839278	0	0	0	0	0	0	0	0	0	0	0	0	0	0	1.591910157	0	0	0	0	0	0	0	0	0
k127_4206425_S_bin.28	0	0	0	0	0	0	0.122558242	0.65683374	0	0	0	0	0	0.071996081	0	0	0	0	0	0	0	0	0	0	0.09919639	0	0	0	0	0	0	0	0	0	0	0	0	0	0	0.122454627	0	0	0	0	0	0	0	0	0
k127_16803302_M_bin.94	0	0.113322923	0	0	0	0	0	0	0	0	0	0	0	0	0	0	0.231521864	0	0	0	0	0	0	0	0	0	0	0	0	0	0	0.222021835	0	0	0	0	0	0	0	0.122454627	0	0	0	0	0	0	0.331989661	0	0
k127_7572332_S_bin.29	0	0.226645845	0	0	0	0	0.122558242	0	0	0	0	0	0	0	0	0	0	0	0	0	0	0	0	0	0	0	0	0	0	0	0	0.111010918	0	0	0	0	0	0	0	0	0	0	0	0	0	0	0	0	0
k127_10173378_M_bin.102	0	0.226645845	0	0	0	0	0.245116483	0	0	0	0	0	0	0	0	0	0.115760932	0	0	0	0	0.108219873	0	0	0	0	0	0	0	0	0	0.222021835	0	0	0	0	0.103809648	0	0	0.122454627	0	0.071260514	0	0	0	0	0.11066322	0	0
k127_8232353_S_bin.27	0	0.339968768	0	0	0	0	0.122558242	0	0	0.11500028	0	0	0	0.071996081	0	0	0.231521864	0	0	0	0	0.108219873	0	0	0.19839278	0	0	0	0	0	0	0.333032753	0	0	0	0	0.103809648	0	0	0.367363882	0	0	0	0	0	0	0.22132644	0	0
k127_15814405_M_bin.86	0	0.226645845	0	0	0	0	0	0	0	0	0	0	0	0	0	0	0	0	0	0	0	0	0	0	0	0	0	0	0	0	0	0.111010918	0	0	0	0	0	0	0	0	0	0	0	0	0	0	0	0	0
k127_26167685_M_bin.9	0	0.453291691	0	0	0	0	0.122558242	0	0	0.11500028	0	0	0	0	0	0	0.231521864	0	0	0	0	0.108219873	0	0	0.09919639	0	0	0	0.097182551	0	0	0.44404367	0	0	0	0	0.103809648	0	0	0.122454627	0	0.071260514	0	0	0	0	0.442652881	0	0
k127_17289694_M_bin.87	0	0.113322923	0	0	0	0	0.122558242	0	0	0	0	0	0	0	0	0	0.115760932	0	0	0	0	0.108219873	0	0	0.09919639	0	0	0	0	0	0	0.111010918	0	0	0	0	0	0	0	0	0	0	0	0	0	0	0	0	0
k127_1545399_M_bin.66	0	0	0	0	0	0	0	0	0	0	0	0	0	0	0	0	0.115760932	0	0	0	0	0	0	0	0.09919639	0	0	0	0	0	0	0	0	0	0	0	0	0	0	0	0	0	0	0	0	0	0.11066322	0	0
k127_9419570_S_bin.9	0	0.113322923	0	0	0	0	0	0	0	0	0	0	0	0	0	0	0	0	0	0	0	0	0	0	0	0	0	0	0	0	0	0.222021835	0	0	0	0	0	0	0	0.122454627	0	0	0	0	0	0	0	0	0
k127_23563526_S_bin.56	0	1.019906305	0	0	0	0	0.122558242	0	0	0	0	0	0	0	0	0	0.347282796	0	0	0	0	0.108219873	0	0	0	0	0	0	0	0	0	0.666065506	0	0	0	0	0	0	0	0.122454627	0	0.071260514	0	0	0	0	0.331989661	0	0
k127_24456817_M_bin.87	0	0	0	0	0	0	0	0	0	0	0	0	0	0	0	0	0	0	0	0	0	0	0	0	0	0	0	0	0	0	0	0.111010918	0	0	0	0	0	0	0	0	0	0	0	0	0	0	0	0	0
k127_39074429_S_bin.8	0	0	0	0.174358203	0	0	0	0	0	0	0	0	0	0.071996081	0	0	0.115760932	0	0	0	0	0	0	0	0	0	0	0	0	0	0	0.111010918	0	0	0	0	0	0	0	0.244909255	0	0	0	0	0	0	0.22132644	0	0
k127_8795763_M_bin.1	0	0.453291691	0	0	0	0	0.735349449	0	0	0.11500028	0	0.304788656	0	0.143992161	0	0.154609616	0.347282796	0	0	0	0	0.216439746	0	0	0.297589171	0	0	0	0.194365103	0	0	0.666065506	0	0	0	0	0.207619296	0	0	0.244909255	0	0.142521027	0	0.115630611	0	0	0.331989661	0	0
k127_12043189_M_bin.32	0	0	0	0	0	0	0	0	0	0	0	0	0	0	0	0	0	0	0	0	0	0	0	0	0	0	0	0	0	0	0	0	0	0	0	0	0	0	0	0	0	0	0	0	0	0	0	0	0
k127_6563939_M_bin.87	0	0.113322923	0	0	0	0	0.122558242	0	0	0	0	0	0	0	0	0	0.115760932	0	0	0	0	0	0	0	0	0	0	0	0	0	0	0.111010918	0	0	0	0	0.103809648	0	0	0	0	0	0	0	0	0	0.11066322	0	0
k127_387123_M_bin.100	0	0.339968768	0	0	0	0	0	0	0	0	0	0	0	0	0	0	0.115760932	0	0	0	0	0	0	0	0	0	0	0	0	0	0	0.111010918	0	0	0	0	0	0	0	0	0	0	0	0	0	0	0	0	0
k127_31626778_S_bin.120	0	0	0	0	0	0	0	0	0	0	0	0	0	0	0	0	0	0	0	0	0	0	0	0	0	0	0	0	0	0	0	0	0	0	0	0	0	0	0	0	0	0	0	0	0	0	0	0	0
k127_8755804_S_bin.56	0	0.679937536	0	0	0	0	0.490232966	0	0	0	0	0	0	0	0	0	0.810326523	0	0	0	0	0.324659619	0	0	0	0	0	0	0	0	0	0.999098258	0	0	0	0	0.207619296	0	0	0.244909255	0	0.071260514	0	0	0	0	0.663979321	0	0
k127_14731588_S_bin.28	0	0	0	0	0	0	0	0.65683374	0	0	0.153111079	0.101596219	0	0.071996081	0	0	0	0	0	0	0	0	0	0	0.09919639	0	0	0	0	0	0	0.111010918	0	0	0.168393798	0	0	0	0	0.122454627	0	0.071260514	0	0	0	0	0	0	0
k127_23641003_M_bin.32	0	0	0	0	0	0	0	0	0	0	0	0	0	0	0	0	0	0	0	0	0	0	0	0	0	0	0	0	0	0	0	0	0	0	0	0	0	0	0	0	0	0	0	0	0	0	0	0	0
k127_17339054_M_bin.99	0	0.339968768	0	0	0	0	0.490232966	0	0	0.11500028	0	0.101596219	0	0.071996081	0	0	0.231521864	0	0	0	0	0.216439746	0	0	0.19839278	0	0.161086885	0	0.097182551	0	0	0.555054588	0	0	0	0	0.103809648	0	0	0.244909255	0	0.285042055	0	0.115630611	0	0	0.22132644	0	0
k127_32361673_S_bin.28	0	0	0	0	0	0	0	0.563000349	0	0	0	0	0	0.071996081	0	0	0	0	0	0	0	0	0	0	0.09919639	0	0	0	0	0	0	0	0	0	0.168393798	0	0	0	0	0.122454627	0	0	0	0	0	0	0	0	0
k127_7050735_M_bin.87	0	0	0	0	0	0	0	0	0	0	0	0	0	0	0	0	0	0	0	0	0	0	0	0	0	0	0	0	0	0	0	0	0	0	0	0	0	0	0	0	0	0	0	0	0	0	0	0	0
k127_6874502_S_bin.61	0	0	0	0	0	0	0	0	0	0	0	0	0	0	0	0	0	0	0	0	0	0	0	0	0.09919639	0	0.161086885	0	0	0	0	0	0	0.136125837	0	0	0	0	0	0	0	0.071260514	0	0	0	0	0	0	0
k127_11335671_S_bin.80	0	0	0	0	0	0	0	0	0	0	0	0	0	0	0	0	0	0	0	0	0	0	0	0	0	0	0	0	0	0	0	0	0	0	0	0	0	0	0	0	0	0	0	0	0	0	0	0	0
k127_26767918_M_bin.9	0	0	0	0	0	0	0	0	0	0	0	0	0	0	0	0	0	0	0	0	0	0	0	0	0	0	0	0	0	0	0	0	0	0	0	0	0	0	0	0	0	0	0	0	0	0	0	0	0
k127_22235491_M_bin.47	0	0.226645845	0	0	0	0	0	0	0	0	0	0	0	0	0	0	0	0	0	0	0	0	0	0	0	0	0	0	0	0	0	0.111010918	0	0	0	0	0	0	0	0	0	0	0	0	0	0	0	0	0
k127_3592256_M_bin.47	0	0.113322923	0	0	0	0	0	0	0	0	0	0	0	0	0	0	0	0	0	0	0	0	0	0	0	0	0	0	0	0	0	0.111010918	0	0	0	0	0	0	0	0	0	0	0	0	0	0	0	0	0
k127_5419947_S_bin.27	0	0.453291691	0	0	0	0	0.122558242	0	0	0.11500028	0	0	0	0	0	0	0.231521864	0	0	0	0	0	0	0	0.396785561	0	0	0	0	0	0.07701046	0.333032753	0	0	0	0	0.103809648	0	0	0.244909255	0	0.071260514	0	0	0	0	0.22132644	0	0
k127_3133598_M_bin.9	0	0.566614614	0	0	0	0	0.245116483	0	0	0	0	0	0	0	0	0	0.347282796	0	0	0	0	0.108219873	0	0	0.19839278	0	0	0	0	0	0	0.44404367	0	0	0	0	0	0	0	0.122454627	0	0.071260514	0	0	0	0	0.442652881	0	0
k127_189825_S_bin.120	0	0.113322923	0	0	0	0	0	0	0	0.11500028	0	0	0	0	0	0	0	0	0	0	0	0	0	0	0	0	0	0	0	0	0	0	0	0	0	0	0	0	0	0	0	0	0	0	0	0	0	0	0
k127_11448077_M_bin.44	0	0	0	0	0	0	0	0	0	0	0	0	0	0	0	0	0	0	0	0	0	0	0	0	0	0	0	0	0	0	0	0	0	0	0	0	0	0	0	0	0	0	0	0	0	0	0	0	0
k127_26469896_M_bin.47	0	0.226645845	0	0	0	0	0	0	0	0	0	0	0	0	0	0	0	0	0	0	0	0	0	0	0	0	0	0	0	0	0	0.111010918	0	0	0	0	0	0	0	0	0	0	0	0	0	0	0	0	0
k127_27795619_M_bin.44	0	0	0	0	0	0	0	0	0	0	0	0	0	0	0	0	0	0	0	0	0	0	0	0	0	0	0	0	0	0	0	0	0	0	0	0	0	0	0	0	0	0	0	0	0	0	0	0	0
k127_17023109_M_bin.109	0	0.566614614	0	0.087179101	0	0	0.735349449	0	0	0.11500028	0	0.711173532	0	0.287984322	0	0	0.926087455	0	0	0	0	0.75753911	0	0	0.396785561	0	0.805434427	0	0.194365103	0	0.07701046	0.555054588	0	0	0	0	0.207619296	0	0	0.48981851	0	0.570084109	0	0.115630611	0	0	0.995968982	0	0.135453451
k127_4221066_M_bin.109	0	0.679937536	0	0.087179101	0	0	0.857907691	0	0	0.11500028	0	0.914365969	0	0.215988242	0	0	0.926087455	0	0	0	0	0.865758983	0	0	0.396785561	0	0.805434427	0	0.097182551	0	0.07701046	0.555054588	0	0	0	0	0.311428944	0	0	0.612273137	0	0.641344623	0	0.115630611	0	0.061983995	0.995968982	0	0.135453451
k127_6907052_M_bin.44	0	0	0	0	0	0	0	0	0	0	0	0	0	0	0	0	0	0	0	0	0	0	0	0	0	0	0	0	0	0	0	0	0	0	0	0	0	0	0	0	0	0	0	0	0	0	0	0	0
k127_3063505_S_bin.71	0	0.113322923	0	0	0	0	0	0	0	0	0	0	0	0	0	0	0.115760932	0	0	0	0	0	0	0	0	0	0	0	0	0	0	0.111010918	0	0	0	0	0	0	0	0	0	0	0	0	0	0	0.11066322	0	0
k127_2114801_M_bin.9	0	0.339968768	0	0	0	0	0.122558242	0	0	0	0	0	0	0	0	0	0.231521864	0	0	0	0	0.108219873	0	0	0.09919639	0	0	0	0	0	0	0.222021835	0	0	0	0	0	0	0	0.122454627	0	0	0	0	0	0	0.11066322	0	0
k127_4233866_M_bin.66	0	0	0	0	0	0	0	0	0	0	0	0	0	0	0	0	0.115760932	0	0	0	0	0	0	0	0.09919639	0	0	0	0	0	0	0	0	0	0	0	0	0	0	0	0	0	0	0	0	0	0	0	0
k127_25885600_M_bin.35	0	0	0	0	0	0	0	0	0	0	0	0	0	0	0	0	0	0	0	0	0	0	0	0	0	0	0	0	0	0	0	0	0	0	0	0	0	0	0	0	0	0	0	0	0	0	0	0	0
k127_196270_S_bin.71	0	0.113322923	0	0	0	0	0	0	0	0	0	0	0	0	0	0	0	0	0	0	0	0	0	0	0	0	0	0	0	0	0	0.111010918	0	0	0	0	0	0	0	0	0	0	0	0	0	0	0	0	0
k127_2686114_S_bin.27	0	0.113322923	0	0	0	0	0	0	0	0	0	0	0	0	0	0	0.231521864	0	0	0	0	0	0	0	0.09919639	0	0	0	0	0	0	0.111010918	0	0	0	0	0	0	0	0.122454627	0	0	0	0	0	0	0.11066322	0	0
k127_22845240_M_bin.86	0	0.113322923	0	0	0	0	0.122558242	0	0	0	0	0	0	0	0	0	0	0	0	0	0	0	0	0	0	0	0	0	0	0	0	0.222021835	0	0	0	0	0	0	0	0	0	0	0	0	0	0	0.11066322	0	0
k127_2413361_M_bin.32	0	0	0	0	0	0	0	0	0	0	0	0	0	0	0	0	0	0	0	0	0	0	0	0	0	0	0	0	0	0	0	0	0	0	0	0	0	0	0	0	0	0	0	0	0	0	0	0	0
k127_4062360_M_bin.67	0	0	0	0	0	0	0	0	0	0	0	0	0	0	0	0	0	0	0	0	0	0	0	0	0	0	0	0	0	0	0	0	0	0	0	0	0	0	0	0	0	0	0	0	0	0	0	0	0
k127_3191944_M_bin.32	0	0	0	0	0	0	0	0	0	0	0	0	0	0	0	0	0	0	0	0	0	0	0	0	0	0	0	0	0	0	0	0	0	0	0	0	0	0	0	0	0	0	0	0	0	0	0	0	0
k127_17887673_M_bin.52	0	0	0	0	0	0	0	0	0	0	0	0	0	0	0	0	0	0	0	0	0	0	0	0	0	0	0	0	0	0	0	0	0	0	0	0	0	0	0	0	0	0	0	0	0	0	0	0	0
k127_23658959_S_bin.56	0	1.133229227	0	0.087179101	0	0	0.857907691	0	0	0.11500028	0	0.406384875	0	0.143992161	0	0	1.041848387	0	0	0	0	0.541099365	0	0	1.091160292	0	0.161086885	0	0.194365103	0	0.07701046	0.888087341	0	0.136125837	0	0	0.415238592	0	0	1.224546275	0	0.285042055	0	0.115630611	0	0	1.106632202	0	0.135453451
k127_20366665_S_bin.30	0	0	0	0	0	0	0	0	0	0	0	0	0	0	0	0	0	0	0	0	0	0	0	0	0	0	0.161086885	0	0	0	0	0	0	0	0	0	0	0	0	0	0	0.285042055	0	0	0	0	0	0	0
k127_14095716_M_bin.32	0	0	0	0	0	0	0	0	0	0	0	0	0	0	0	0	0	0	0	0	0	0	0	0	0	0	0	0	0	0	0	0	0	0	0	0	0	0	0	0	0	0	0	0	0	0	0	0	0
k127_10528858_M_bin.111	0	0	0	0	0	0	0	0	0	0	0	0	0	0	0	0	0	0	0	0	0	0	0	0	0	0	0	0	0	0	0	0	0	0	0	0	0	0	0	0	0	0	0	0	0	0	0	0	0
k127_2154504_S_bin.27	0	0.113322923	0	0	0	0	0.122558242	0	0	0	0	0	0	0	0	0	0.115760932	0	0	0	0	0	0	0	0	0	0	0	0	0	0	0.111010918	0	0	0	0	0	0	0	0.122454627	0	0	0	0	0	0	0.11066322	0	0
k127_18965338_S_bin.56	0	0.339968768	0	0	0	0	0.122558242	0	0	0	0	0	0	0	0	0	0.347282796	0	0	0	0	0.108219873	0	0	0	0	0	0	0	0	0	0.333032753	0	0	0	0	0	0	0	0.122454627	0	0	0	0	0	0	0.22132644	0	0
k127_15307059_M_bin.100	0	0.226645845	0	0	0	0	0	0	0	0.11500028	0	0	0	0	0	0	0.115760932	0	0	0	0	0	0	0	0	0	0	0	0	0	0	0.222021835	0	0	0	0	0	0	0	0	0	0	0	0	0	0	0	0	0
k127_3030598_S_bin.117	0	0.453291691	0	0	0	0	0.122558242	0	0	0	0	0	0	0	0	0	0.115760932	0	0	0	0	0	0	0	0	0	0	0	0	0	0	0.555054588	0	0	0	0	0	0	0	0	0	0	0	0	0	0	0.11066322	0	0
k127_27233584_M_bin.94	0	0.339968768	0	0	0	0	0.122558242	0	0	0	0	0	0	0	0	0	0.347282796	0	0	0	0	0	0	0	0.09919639	0	0	0	0	0	0	0.555054588	0	0	0	0	0	0	0	0.122454627	0	0	0	0	0	0	0.331989661	0	0
k127_13831169_M_bin.111	0	0.113322923	0	0	0	0	0.122558242	0	0	0	0	0	0	0	0	0	0	0	0	0	0	0	0	0	0	0	0	0	0	0	0	0.111010918	0	0	0	0	0.103809648	0	0	0.122454627	0	0.071260514	0	0	0	0	0	0	0
k127_14866149_M_bin.32	0	0	0	0	0	0	0	0	0	0	0	0	0	0	0	0	0	0	0	0	0	0	0	0	0	0	0	0	0	0	0	0	0	0	0	0	0	0	0	0	0	0	0	0	0	0	0	0	0
k127_22240669_S_bin.117	0	0.566614614	0	0	0	0	0.245116483	0	0	0	0	0	0	0	0	0	0.115760932	0	0	0	0	0	0	0	0	0	0	0	0	0	0	0.666065506	0	0	0	0	0	0	0	0	0	0	0	0	0	0	0.11066322	0	0
k127_9191806_M_bin.47	0	0.113322923	0	0	0	0	0	0	0	0	0	0	0	0	0	0	0	0	0	0	0	0	0	0	0	0	0	0	0	0	0	0.111010918	0	0	0	0	0	0	0	0	0	0	0	0	0	0	0.11066322	0	0
k127_9894901_M_bin.111	0	0	0	0	0	0	0	0	0	0	0	0	0	0	0	0	0	0	0	0	0	0	0	0	0	0	0	0	0	0	0	0	0	0	0	0	0	0	0	0	0	0	0	0	0	0	0	0	0
k127_27932845_M_bin.77	0	0	0	0	0	0	0	0	0	0	0	0	0	0	0	0	0	0	0	0	0	0	0	0	0	0	0	0	0	0	0	0	0	0	0	0	0	0	0	0	0	0	0	0	0	0	0	0	0
k127_25620701_M_bin.32	0	0	0	0	0	0	0	0	0	0	0	0	0	0	0	0	0	0	0	0	0	0	0	0	0	0	0	0	0	0	0	0	0	0	0	0	0	0	0	0	0	0	0	0	0	0	0	0	0
k127_22444193_M_bin.12	0	0	0	0	0	0	0	0	0	0	0	0	0	0	0	0	0	0	0	0	0	0	0	0	0	0	0	0	0	0	0	0	0	0	0	0	0	0	0	0	0	0	0	0	0	0	0	0	0
k127_18186740_M_bin.94	0	0.339968768	0	0	0	0	0	0	0	0	0	0	0	0	0	0	0.347282796	0	0	0	0	0	0	0	0	0	0	0	0	0	0	0.555054588	0	0	0	0	0	0	0	0.122454627	0	0	0	0	0	0	0.331989661	0	0
k127_142194_M_bin.100	0	0.226645845	0	0	0	0	0	0	0	0	0	0	0	0	0	0	0.115760932	0	0	0	0	0	0	0	0	0	0	0	0	0	0	0.333032753	0	0	0	0	0	0	0	0	0	0	0	0	0	0	0	0	0
k127_5446222_M_bin.9	0	0.113322923	0	0	0	0	0	0	0	0	0	0	0	0	0	0	0.115760932	0	0	0	0	0	0	0	0	0	0	0	0	0	0	0.111010918	0	0	0	0	0	0	0	0	0	0	0	0	0	0	0.11066322	0	0
k127_25414157_M_bin.1	0	0.226645845	0	0	0	0	0.122558242	0	0	0	0	0	0	0.071996081	0	0	0	0	0	0	0	0	0	0	0	0	0	0	0	0	0	0.111010918	0	0	0	0	0	0	0	0.122454627	0	0	0	0	0	0	0.11066322	0	0
k127_23333787_M_bin.100	0	0.226645845	0	0	0	0	0	0	0	0	0	0	0	0	0	0	0.115760932	0	0	0	0	0	0	0	0	0	0	0	0	0	0	0.333032753	0	0	0	0	0	0	0	0	0	0	0	0	0	0	0	0	0
k127_36598721_S_bin.28	0	0	0	0	0	0	0	0.65683374	0	0	0.153111079	0	0	0.071996081	0	0	0.115760932	0	0	0	0	0	0	0	0.09919639	0	0	0	0	0	0	0.111010918	0	0	0.168393798	0	0	0	0	0.122454627	0	0.071260514	0	0	0	0	0	0	0
k127_7768799_M_bin.66	0	0.113322923	0	0	0	0	0.122558242	0	0	0.11500028	0	0	0	0	0	0	0.231521864	0	0	0	0	0.108219873	0	0	0.19839278	0	0	0	0	0	0	0.222021835	0	0	0	0	0	0	0	0.244909255	0	0	0	0	0	0	0.22132644	0	0
k127_17693952_S_bin.56	0	0.339968768	0	0	0	0	0.122558242	0	0	0	0	0	0	0	0	0	0.347282796	0	0	0	0	0	0	0	0.09919639	0	0	0	0	0	0	0.333032753	0	0	0	0	0.103809648	0	0	0.122454627	0	0	0	0	0	0	0.22132644	0	0
k127_11311253_M_bin.32	0	0	0	0	0	0	0	0	0	0	0	0	0	0	0	0	0	0	0	0	0	0	0	0	0	0	0	0	0	0	0	0	0	0	0	0	0	0	0	0	0	0	0	0	0	0	0	0	0
k127_5822888_M_bin.32	0	0.339968768	0	0	0	0	0.367674725	0	0	0	0	0	0	0	0	0	0.115760932	0	0	0	0	0	0	0	0	0	0	0	0	0	0	0.333032753	0	0	0	0	0.103809648	0	0	0	0	0.071260514	0	0	0	0	0.11066322	0	0
k127_8736094_M_bin.86	0	0.113322923	0	0	0	0	0	0	0	0	0	0	0	0	0	0	0	0	0	0	0	0	0	0	0	0	0	0	0	0	0	0.111010918	0	0	0	0	0	0	0	0	0	0	0	0	0	0	0	0	0
k127_3297900_M_bin.44	0	0	0	0	0	0	0	0	0	0	0	0	0	0	0	0	0	0	0	0	0	0	0	0	0	0	0	0	0	0	0	0	0	0	0	0	0	0	0	0	0	0	0	0	0	0	0	0	0
k127_14394925_M_bin.109	0	0.679937536	0	0.087179101	0	0	0.857907691	0	0	0.11500028	0	0.711173532	0	0.287984322	0	0	1.157609319	0	0	0	0	0.541099365	0	0	0.297589171	0	0.644347542	0	0.194365103	0	0	0.44404367	0	0	0	0	0.311428944	0	0	0.48981851	0	0.427563082	0	0	0	0.061983995	0.885305761	0	0
k127_24782560_S_bin.74	0	0	0	0	0	0	0	0	0	0	0	0	0	0	0	0	0.115760932	0	0	0	0	0	0	0	0.19839278	0	0	0	0	0	0	0	0	0	0	0	0	0	0	1.591910157	0	0	0	0	0	0	0	0	0
k127_23317035_M_bin.111	0	0	0	0	0	0	0	0	0	0	0	0	0	0	0	0	0	0	0	0	0	0	0	0	0	0	0	0	0	0	0	0	0	0	0	0	0	0	0	0	0	0	0	0	0	0	0	0	0
k127_10287787_M_bin.102	0	0.339968768	0	0	0	0	0.367674725	0	0	0.23000056	0	0.101596219	0	0.071996081	0	0	0.115760932	0	0	0	0	0.216439746	0	0	0.19839278	0	0	0	0	0	0	0.333032753	0	0	0	0	0.103809648	0	0	0.367363882	0	0.142521027	0	0	0	0	0.11066322	0	0
k127_23720533_M_bin.12	0	0	0	0	0	0	0	0	0	0	0	0	0	0	0	0	0	0	0	0	0	0	0	0	0	0	0	0	0	0	0	0	0	0	0	0	0	0	0	0	0	0	0	0	0	0	0	0	0
k127_8654217_M_bin.102	0	0.226645845	0	0	0	0	0.245116483	0	0	0.11500028	0	0	0	0	0	0	0.115760932	0	0	0	0	0.108219873	0	0	0	0	0	0	0	0	0	0.222021835	0	0	0	0	0.103809648	0	0	0.244909255	0	0.071260514	0	0	0	0	0.11066322	0	0
k127_8549300_S_bin.71	0	0.113322923	0	0	0	0	0	0	0	0	0	0	0	0	0	0	0.115760932	0	0	0	0	0	0	0	0	0	0	0	0	0	0	0.222021835	0	0	0	0	0	0	0	0	0	0	0	0	0	0	0.11066322	0	0
k127_10173380_M_bin.55	0	0	0	0	0	0	0	0	0	0	0	0	0	0	0	0	0	0	0	0	0	0	0	0	0	0	0	0	0	0	0	0	0	0	0	0	0	0	0	0	0	0	0	0	0	0	0	0	0
k127_12212645_M_bin.94	0	0.339968768	0	0	0	0	0.122558242	0	0	0	0	0	0	0	0	0	0.347282796	0	0	0	0	0.108219873	0	0	0.09919639	0	0	0	0	0	0	0.44404367	0	0	0	0	0	0	0	0.244909255	0	0	0	0	0	0	0.553316101	0	0
k127_913040_M_bin.102	0	0.339968768	0	0	0	0	0.245116483	0	0	0.23000056	0	0	0	0	0	0	0	0	0	0	0	0	0	0	0.09919639	0	0	0	0	0	0	0.222021835	0	0	0	0	0.103809648	0	0	0.244909255	0	0.071260514	0	0	0	0	0.11066322	0	0
k127_31780955_S_bin.50	0	0.339968768	0	0	0	0	0.490232966	0	0	0	0	0	0	0	0	0	0.463043728	0	0	0	0	0	0	0	0	0	0	0	0	0	0	0.333032753	0	0	0	0	0	0	0	0	0	0	0	0	0	0	0.331989661	0	0
k127_5279212_M_bin.67	0	0	0	0	0	0	0	0	0	0	0	0	0	0	0	0	0	0	0	0	0	0	0	0	0	0	0	0	0	0	0	0	0	0	0	0	0	0	0	0	0	0	0	0	0	0	0	0	0
k127_26850561_M_bin.86	0	0	0	0	0	0	0	0	0	0	0	0	0	0	0	0	0	0	0	0	0	0	0	0	0	0	0	0	0	0	0	0.111010918	0	0	0	0	0	0	0	0	0	0	0	0	0	0	0	0	0
k127_2906981_M_bin.109	0	0.453291691	0	0	0	0	0.612791208	0	0	0.11500028	0	0.914365969	0	0.287984322	0	0	0.810326523	0	0	0	0	0.432879492	0	0	0.297589171	0	0.805434427	0	0.194365103	0	0.07701046	0.666065506	0	0	0	0	0.311428944	0	0	0.612273137	0	0.641344623	0	0	0	0	0.885305761	0	0.135453451
k127_15562320_S_bin.27	0	0.113322923	0	0	0	0	0	0	0	0	0	0	0	0	0	0	0.231521864	0	0	0	0	0	0	0	0.09919639	0	0	0	0	0	0	0.111010918	0	0	0	0	0	0	0	0.122454627	0	0	0	0	0	0	0.11066322	0	0
k127_8587765_S_bin.50	0	1.813166764	0	0	0	0	1.103024174	0	0	0	0	0	0	0	0	0	1.041848387	0	0	0	0	0.108219873	0	0	0.09919639	0	0	0	0	0	0	1.665163764	0	0	0	0	0.207619296	0	0	0.122454627	0	0.071260514	0	0	0	0	1.659948303	0	0
k127_17538818_M_bin.102	0	0.226645845	0	0	0	0	0.367674725	0	0	0.23000056	0	0.101596219	0	0	0	0	0.231521864	0	0	0	0	0.216439746	0	0	0.19839278	0	0	0	0	0	0	0.222021835	0	0	0	0	0	0	0	0.367363882	0	0.071260514	0	0	0	0	0	0	0
k127_19180339_S_bin.9	0	0.226645845	0	0	0	0	0	0	0	0	0	0	0	0	0	0	0	0	0	0	0	0	0	0	0	0	0	0	0	0	0	0.222021835	0	0	0	0	0	0	0	0	0	0	0	0	0	0	0	0	0
k127_20804202_M_bin.52	0	0	0	0	0	0	0	0	0	0	0	0	0	0	0	0	0.115760932	0	0	0	0	0	0	0	0	0	0	0	0	0	0	0	0	0	0	0	0	0	0	0	0	0	0	0	0	0	0	0	0
k127_21676044_S_bin.120	0	0.113322923	0	0	0	0	0	0	0	0	0	0	0	0	0	0	0	0	0	0	0	0	0	0	0.09919639	0	0	0	0	0	0	0	0	0	0	0	0	0	0	0	0	0	0	0	0	0	0	0	0
k127_25963787_M_bin.47	0	0.226645845	0	0	0	0	0	0	0	0	0	0	0	0	0	0	0	0	0	0	0	0	0	0	0	0	0	0	0	0	0	0.111010918	0	0	0	0	0	0	0	0	0	0	0	0	0	0	0	0	0
k127_9334589_S_bin.8	0	0	0	0.174358203	0	0	0	0	0	0	0	0	0	0.071996081	0	0	0.115760932	0	0	0	0	0	0	0	0	0	0	0	0	0	0	0.111010918	0	0	0	0	0	0	0	0.244909255	0	0	0	0	0	0	0.22132644	0	0
k127_30443115_S_bin.27	0	0.113322923	0	0	0	0	0	0	0	0	0	0	0	0	0	0	0.115760932	0	0	0	0	0	0	0	0.09919639	0	0	0	0	0	0	0	0	0	0	0	0	0	0	0.122454627	0	0	0	0	0	0	0.11066322	0	0
k127_10899088_S_bin.8	0	0	0	0.087179101	0	0	0	0	0	0	0	0	0	0.071996081	0	0	0.115760932	0	0	0	0	0	0	0	0	0	0	0	0	0	0	0.111010918	0	0	0	0	0	0	0	0.122454627	0	0	0	0	0	0	0.22132644	0	0
k127_18677167_M_bin.66	0	0.113322923	0	0	0	0	0	0	0	0	0	0	0	0	0	0	0.115760932	0	0	0	0	0	0	0	0.09919639	0	0	0	0	0	0	0.111010918	0	0	0	0	0	0	0	0	0	0	0	0	0	0	0.11066322	0	0
k127_40382115_S_bin.56	0	0.566614614	0.114136359	0.087179101	0	0	0.245116483	0	0.126736801	0.23000056	0	0.304788656	0	0.143992161	0	0.154609616	0.57880466	0	0.117860539	0	0	0.108219873	0	0	0.595178341	0	0	0	0.194365103	0	0.07701046	0.333032753	0	0.136125837	0	0	0.207619296	0	0	0.48981851	0	0.213781541	0	0.115630611	0	0	0.663979321	0	0.135453451
k127_15221394_S_bin.74	0	0	0	0	0	0	0	0	0	0	0	0	0	0	0	0	0	0	0	0	0	0	0	0	0.09919639	0	0	0	0	0	0	0	0	0	0	0	0	0	0	1.224546275	0	0	0	0	0	0	0	0	0
k127_11741201_M_bin.109	0	0.113322923	0	0	0	0	0.245116483	0	0	0	0	0.203192438	0	0.071996081	0	0	0.115760932	0	0	0	0	0.108219873	0	0	0	0	0.161086885	0	0	0	0	0.111010918	0	0	0	0	0.103809648	0	0	0.122454627	0	0.142521027	0	0	0	0	0.331989661	0	0
k127_8886983_M_bin.60	0	0.113322923	0	0	0	0	0.122558242	0	0	0	0	0	0	0	0	0	0	0	0	0	0	0	0	0	0	0	0	0	0	0	0	0.222021835	0	0	0	0	0	0	0	0	0	0	0	0	0	0	0.11066322	0	0
k127_25672381_M_bin.77	0	0	0	0	0	0	0	0	0	0	0	0	0	0	0	0	0	0	0	0	0	0	0	0	0	0	0	0	0	0	0	0	0	0	0	0	0	0	0	0	0	0	0	0	0	0	0	0	0
k127_30336730_S_bin.56	0	0.339968768	0	0	0	0	0.122558242	0	0	0	0	0	0	0	0	0	0.463043728	0	0	0	0	0	0	0	0.09919639	0	0	0	0	0	0	0.555054588	0	0	0	0	0.103809648	0	0	0.122454627	0	0	0	0	0	0	0.331989661	0	0
k127_20297124_S_bin.9	0	0.113322923	0	0	0	0	0	0	0	0	0	0	0	0	0	0	0	0	0	0	0	0	0	0	0	0	0	0	0	0	0	0.222021835	0	0	0	0	0	0	0	0	0	0	0	0	0	0	0	0	0
k127_28247507_S_bin.36	0	0	0	0	0	0	0.122558242	0	0	0	0	0.101596219	0	0.071996081	0	0	0	0	0	0	0	0	0	0	0	0	0	0	0	0	0.15402092	0	0	0	0	0	0	0	0	0.857182392	0	0.071260514	0	0	0	0	0	0	0
k127_28574761_S_bin.120	0	0.113322923	0	0	0	0	0	0	0	0.11500028	0	0	0	0	0	0	0	0	0	0	0	0	0	0	0.09919639	0	0	0	0	0	0	0	0	0	0	0	0	0	0	0	0	0.071260514	0	0	0	0	0	0	0
k127_2199046_S_bin.27	0	0.113322923	0	0	0	0	0	0	0	0	0	0	0	0	0	0	0.115760932	0	0	0	0	0	0	0	0.19839278	0	0	0	0	0	0	0	0	0	0	0	0	0	0	0.122454627	0	0	0	0	0	0	0.11066322	0	0
k127_14426194_M_bin.100	0	0.226645845	0	0	0	0	0	0	0	0	0	0	0	0	0	0	0.231521864	0	0	0	0	0	0	0	0	0	0	0	0	0	0	0.333032753	0	0	0	0	0	0	0	0	0	0	0	0	0	0	0.11066322	0	0
k127_27129952_M_bin.100	0	0.226645845	0	0	0	0	0	0	0	0	0	0	0	0	0	0	0.115760932	0	0	0	0	0	0	0	0	0	0	0	0	0	0	0.222021835	0	0	0	0	0	0	0	0	0	0	0	0	0	0	0.11066322	0	0
k127_27653821_M_bin.35	0	0	0	0	0	0	0	0	0	0	0	0	0	0	0	0	0	0	0	0	0	0	0	0	0	0	0	0	0	0	0	0	0	0	0	0	0	0	0	0	0	0	0	0	0	0	0	0	0
k127_25095566_M_bin.17	0	0	0	0	0	0	0	0	0	0	0	0	0	0	0	0	0	0	0	0	0	0	0	0	0	0	0	0	0	0	0	0	0	0	0	0	0	0	0	0	0	0	0	0	0	0	0	0	0
k127_25419448_M_bin.21	0	0.113322923	0	0	0	0	0	0	0	0	0	0	0	0	0	0	0	0	0	0	0	0	0	0	0	0	0	0	0	0	0	0	0	0	0	0	0	0	0	0	0	0	0	0	0	0	0	0	0
k127_15705268_M_bin.109	0	0.679937536	0	0.087179101	0	0	0.735349449	0	0	0.23000056	0	0.711173532	0	0.215988242	0	0	0.694565591	0	0	0	0	0.649319237	0	0	0.495981951	0	0.483260656	0	0.194365103	0	0	0.666065506	0	0	0	0	0.311428944	0	0	0.734727765	0	0.498823596	0	0.115630611	0	0	1.106632202	0	0.135453451
k127_26348182_M_bin.44	0	0	0	0	0	0	0	0	0	0	0	0	0	0	0	0	0	0	0	0	0	0	0	0	0	0	0	0	0	0	0	0	0	0	0	0	0	0	0	0	0	0	0	0	0	0	0	0	0
k127_13503385_S_bin.61	0	0	0	0	0	0	0	0	0	0	0	0	0	0	0	0	0	0	0	0	0	0	0	0	0.09919639	0	0.161086885	0	0	0	0	0	0	0.136125837	0	0	0	0	0	0	0	0.071260514	0	0	0	0	0	0	0
k127_3299926_S_bin.74	0	0	0	0	0	0	0	0	0	0	0	0	0	0	0	0	0.115760932	0	0	0	0	0	0	0	0.19839278	0	0	0	0	0	0	0	0	0	0	0	0	0	0	1.714364785	0	0	0	0	0	0	0	0	0
k127_4701610_S_bin.36	0	0	0	0	0	0	0.245116483	0	0	0	0	0.101596219	0	0.071996081	0	0	0	0	0	0	0	0	0	0	0	0	0	0	0	0	0.15402092	0	0	0	0	0	0	0	0	0.734727765	0	0.071260514	0	0	0	0	0	0	0
k127_22596028_M_bin.87	0	0	0	0	0	0	0	0	0	0	0	0	0	0	0	0	0	0	0	0	0	0	0	0	0	0	0	0	0	0	0	0.111010918	0	0	0	0	0	0	0	0	0	0	0	0	0	0	0	0	0
k127_40719024_S_bin.56	0	0.906583382	0	0	0	0	0.612791208	0	0	0	0	0	0	0	0	0	0.694565591	0	0	0	0	0.216439746	0	0	0	0	0	0	0	0	0	1.554152846	0	0	0	0	0.207619296	0	0	0.244909255	0	0.071260514	0	0	0	0	1.106632202	0	0
k127_2789726_M_bin.32	0	0	0	0	0	0	0	0	0	0	0	0	0	0	0	0	0	0	0	0	0	0	0	0	0	0	0	0	0	0	0	0	0	0	0	0	0	0	0	0	0	0	0	0	0	0	0	0	0
k127_26829173_S_bin.80	0	0	0	0	0	0	0	0	0	0	0	0	0	0	0	0	0	0	0	0	0	0	0	0	0	0	0	0	0	0	0	0	0	0	0	0	0	0	0	0	0	0	0	0	0	0	0	0	0
k127_3159943_S_bin.120	0	0.113322923	0	0	0	0	0	0	0	0	0	0	0	0	0	0	0	0	0	0	0	0	0	0	0.09919639	0	0	0	0.097182551	0	0	0	0	0	0	0	0	0	0	0	0	0.071260514	0	0	0	0	0.22132644	0	0
k127_8977617_S_bin.36	0	0	0	0	0	0	0.122558242	0	0	0	0	0.203192438	0	0	0	0	0	0	0	0	0	0	0	0	0	0	0	0	0	0	0.07701046	0	0	0	0	0	0	0	0	0.612273137	0	0.142521027	0	0	0	0	0	0	0
k127_3482525_M_bin.44	0	0.113322923	0	0	0	0	0.122558242	0	0	0	0	0	0	0	0	0	0	0	0	0	0	0.108219873	0	0	0	0	0	0	0	0	0	0.111010918	0	0	0	0	0	0	0	0	0	0.071260514	0	0	0	0	0.11066322	0	0
k127_20365722_M_bin.94	0	0.226645845	0	0	0	0	0.122558242	0	0	0	0	0	0	0	0	0	0.347282796	0	0	0	0	0	0	0	0.09919639	0	0	0	0	0	0	0.44404367	0	0	0	0	0	0	0	0.122454627	0	0	0	0	0	0	0.442652881	0	0
k127_22977728_M_bin.102	0	0.339968768	0	0	0	0	0.367674725	0	0	0.11500028	0	0.101596219	0	0.071996081	0	0	0.115760932	0	0	0	0	0.108219873	0	0	0.19839278	0	0	0	0	0	0	0.222021835	0	0	0	0	0.103809648	0	0	0.367363882	0	0.071260514	0	0	0	0	0.22132644	0	0
k127_2779754_S_bin.74	0	0	0	0	0	0	0	0	0	0	0	0	0	0	0	0	0	0	0	0	0	0	0	0	0.19839278	0	0	0	0	0	0	0	0	0	0	0	0	0	0	1.46945553	0	0	0	0	0	0	0	0	0
k127_29281643_S_bin.27	0	0	0	0	0	0	0	0	0	0	0	0	0	0	0	0	0.115760932	0	0	0	0	0	0	0	0.09919639	0	0	0	0	0	0	0	0	0	0	0	0	0	0	0	0	0	0	0	0	0	0	0	0
k127_26055475_M_bin.35	0	0	0	0	0	0	0	0	0	0	0	0	0	0	0	0	0	0	0	0	0	0	0	0	0	0	0	0	0	0	0	0	0	0	0	0	0	0	0	0	0	0	0	0	0	0	0	0	0
k127_10462487_S_bin.9	0	0.226645845	0	0	0	0	0	0	0	0	0	0	0	0	0	0	0	0	0	0	0	0	0	0	0	0	0	0	0	0	0	0.222021835	0	0	0	0	0	0	0	0	0	0	0	0	0	0	0	0	0
k127_8132771_S_bin.74	0	0	0	0	0	0	0	0	0	0	0	0	0	0	0	0	0	0	0	0	0	0	0	0	0.19839278	0	0	0	0	0	0	0	0	0	0	0	0	0	0	1.591910157	0	0	0	0	0	0	0	0	0
k127_26070236_M_bin.52	0	0	0	0	0	0	0	0	0	0	0	0	0	0	0	0	0	0	0	0	0	0	0	0	0	0	0	0	0	0	0	0	0	0	0	0	0	0	0	0	0	0	0	0	0	0	0	0	0
k127_23030678_M_bin.105	0	0	0	0	0	0	0	0	0	0	0	0	0	0	0	0	0	0	0	0	0	0	0	0	0	0	0	0	0	0	0	0	0	0	0	0	0	0	0	0	0	0	0	0	0	0	0	0	0
k127_16910630_S_bin.8	0	0	0	0.261537304	0	0	0	0	0	0	0	0	0	0	0	0	0.115760932	0	0	0	0	0	0	0	0	0	0	0	0	0	0	0.111010918	0	0	0	0	0	0	0	0.244909255	0	0	0	0	0	0	0.22132644	0	0
k127_13258332_S_bin.117	0	0.453291691	0	0	0	0	0.122558242	0	0	0	0	0	0	0	0	0	0.115760932	0	0	0	0	0	0	0	0	0	0	0	0	0	0	0.555054588	0	0	0	0	0	0	0	0	0	0	0	0	0	0	0.11066322	0	0
k127_37617628_S_bin.71	0	0.226645845	0	0	0	0	0	0	0	0	0	0	0	0	0	0	0.231521864	0	0	0	0	0	0	0	0	0	0	0	0	0	0	0.222021835	0	0	0	0	0	0	0	0	0	0	0	0	0	0	0.11066322	0	0
k127_8668640_M_bin.86	0	0.226645845	0	0	0	0	0.122558242	0	0	0	0	0	0	0	0	0	0.115760932	0	0	0	0	0.108219873	0	0	0	0	0	0	0	0	0	0.222021835	0	0	0	0	0	0	0	0	0	0	0	0	0	0	0.11066322	0	0
k127_6546876_S_bin.117	0	0.679937536	0	0	0	0	0.245116483	0	0	0	0	0	0	0	0	0	0.115760932	0	0	0	0	0	0	0	0	0	0	0	0	0	0	0.555054588	0	0	0	0	0	0	0	0	0	0	0	0	0	0	0.11066322	0	0
k127_14165321_M_bin.21	0	0	0	0	0	0	0	0	0	0	0	0	0	0	0	0	0	0	0	0	0	0	0	0	0	0	0	0	0	0	0	0	0	0	0	0	0	0	0	0	0	0	0	0	0	0	0	0	0
k127_5402747_M_bin.12	0	0	0	0	0	0	0	0	0	0	0	0	0	0	0	0	0	0	0	0	0	0	0	0	0	0	0	0	0	0	0	0	0	0	0	0	0	0	0	0	0	0	0	0	0	0	0	0	0
k127_21178586_S_bin.117	0	0.679937536	0	0	0	0	0.367674725	0	0	0	0	0	0	0	0	0	0.231521864	0	0	0	0	0	0	0	0	0	0	0	0	0	0	0.44404367	0	0	0	0	0	0	0	0	0	0	0	0	0	0	0.331989661	0	0
k127_20152831_S_bin.50	0	1.019906305	0	0	0	0	0.612791208	0	0	0	0	0	0	0	0	0	0.463043728	0	0	0	0	0	0	0	0	0	0	0	0	0	0	0.999098258	0	0	0	0	0	0	0	0	0	0	0	0	0	0	0.442652881	0	0
k127_34975464_S_bin.28	0	0	0	0	0	0	0	0.563000349	0	0	0	0	0	0.071996081	0	0	0.115760932	0	0	0	0	0	0	0	0	0	0	0	0	0	0	0	0	0	0	0	0	0	0	0.122454627	0	0.071260514	0	0	0	0	0	0	0
k127_24501969_S_bin.74	0	0	0	0	0	0	0	0	0	0	0	0	0	0.071996081	0	0	0	0	0	0	0	0	0	0	0.297589171	0	0	0	0	0	0	0	0	0	0	0	0	0	0	3.551184197	0	0	0	0	0	0	0.11066322	0	0
k127_5671669_M_bin.55	0	0	0	0	0	0	0	0	0	0	0	0	0	0	0	0	0	0	0	0	0	0	0	0	0	0	0	0	0	0	0	0	0	0	0	0	0	0	0	0	0	0	0	0	0	0	0	0	0
k127_3385741_M_bin.87	0	0	0	0	0	0	0	0	0	0	0	0	0	0	0	0	0	0	0	0	0	0	0	0	0	0	0	0	0	0	0	0	0	0	0	0	0	0	0	0	0	0	0	0	0	0	0	0	0
k127_9137771_M_bin.21	0	0	0	0	0	0	0	0	0	0	0	0	0	0	0	0	0	0	0	0	0	0	0	0	0	0	0	0	0	0	0	0	0	0	0	0	0	0	0	0	0	0	0	0	0	0	0	0	0
k127_26852426_M_bin.105	0	0	0	0	0	0	0	0	0	0	0	0	0	0	0	0	0	0	0	0	0	0	0	0	0	0	0	0	0	0	0	0	0	0	0	0	0	0	0	0	0	0	0	0	0	0	0	0	0
k127_10738858_M_bin.66	0	0	0	0	0	0	0	0	0	0	0	0	0	0	0	0	0.115760932	0	0	0	0	0	0	0	0.09919639	0	0	0	0	0	0	0	0	0	0	0	0	0	0	0	0	0	0	0	0	0	0	0	0
k127_15538238_M_bin.109	0	0.679937536	0	0.087179101	0	0	0.857907691	0	0	0.11500028	0	0.914365969	0	0.287984322	0	0	1.157609319	0	0	0	0	0.973978856	0	0	0.495981951	0	0.805434427	0	0.194365103	0	0.07701046	0.666065506	0	0	0	0	0.415238592	0	0	0.612273137	0	0.498823596	0	0	0	0.061983995	1.106632202	0	0.135453451
k127_1071820_M_bin.47	0	0.226645845	0	0	0	0	0	0	0	0	0	0	0	0	0	0	0	0	0	0	0	0	0	0	0	0	0	0	0	0	0	0.111010918	0	0	0	0	0	0	0	0	0	0	0	0	0	0	0	0	0
k127_14234809_M_bin.87	0	0.113322923	0	0	0	0	0.122558242	0	0	0	0	0	0	0	0	0	0.347282796	0	0	0	0	0	0	0	0	0	0	0	0	0	0	0.111010918	0	0	0	0	0.103809648	0	0	0	0	0.071260514	0	0	0	0	0.11066322	0	0
k127_26334824_M_bin.9	0	0	0	0	0	0	0	0	0	0	0	0	0	0	0	0	0.115760932	0	0	0	0	0	0	0	0.09919639	0	0	0	0	0	0	0.111010918	0	0	0	0	0	0	0	0.122454627	0	0	0	0	0	0	0	0	0
k127_210201_M_bin.1	0	0.339968768	0	0	0	0	0.735349449	0	0	0.11500028	0	0.304788656	0	0.143992161	0	0	0.347282796	0	0	0	0	0.216439746	0	0	0.19839278	0	0	0	0.097182551	0	0	0.555054588	0	0	0	0	0.207619296	0	0	0.244909255	0	0.285042055	0	0	0	0	0.331989661	0	0.135453451
k127_15180209_S_bin.56	0	0.339968768	0	0	0	0	0.122558242	0	0	0	0	0	0	0	0	0	0.347282796	0	0	0	0	0.108219873	0	0	0.09919639	0	0	0	0	0	0	0.555054588	0	0	0	0	0	0	0	0.122454627	0	0.071260514	0	0	0	0	0.331989661	0	0
k127_16960834_S_bin.29	0	0.113322923	0	0	0	0	0.122558242	0	0	0	0	0	0	0	0	0	0	0	0	0	0	0	0	0	0	0	0	0	0	0	0	0.222021835	0	0	0	0	0	0	0	0	0	0	0	0	0	0	0.11066322	0	0
k127_12702376_M_bin.67	0	0	0	0	0	0	0	0	0	0	0	0	0	0	0	0	0	0	0	0	0	0	0	0	0	0	0	0	0	0	0	0	0	0	0	0	0	0	0	0	0	0	0	0	0	0	0	0	0
k127_12685247_S_bin.30	0	0	0	0	0	0	0	0	0	0	0	0	0	0	0	0	0	0	0	0	0	0	0	0	0	0	0	0	0	0	0	0	0	0	0	0	0	0	0	0	0	0.356302568	0	0	0	0	0	0	0
k127_16180072_M_bin.52	0	0	0	0	0	0	0	0	0	0	0	0	0	0	0	0	0	0	0	0	0	0	0	0	0	0	0	0	0	0	0	0	0	0	0	0	0	0	0	0	0	0	0	0	0	0	0	0	0
k127_10940250_M_bin.66	0	0.113322923	0	0	0	0	0	0	0	0	0	0	0	0	0	0	0.115760932	0	0	0	0	0	0	0	0.09919639	0	0	0	0	0	0	0.111010918	0	0	0	0	0	0	0	0.122454627	0	0	0	0	0	0	0	0	0
k127_11716633_M_bin.66	0	0.793260459	0	0	0	0	0.735349449	0	0	0.34500084	0	0.203192438	0	0.359980403	0	0	0.694565591	0	0	0	0	0.216439746	0	0	1.686338633	0	0	0	0.291547654	0	0.07701046	0.666065506	0	0.136125837	0	0	0.311428944	0	0	2.204183295	0	0.285042055	0	0.115630611	0	0	0.774642541	0	0.135453451
k127_10593862_M_bin.94	0	0.226645845	0	0	0	0	0.122558242	0	0	0	0	0	0	0	0	0	0.347282796	0	0	0	0	0	0	0	0	0	0	0	0	0	0	0.44404367	0	0	0	0	0	0	0	0.122454627	0	0	0	0	0	0	0.442652881	0	0
k127_22470085_M_bin.44	0	0	0	0	0	0	0	0	0	0	0	0	0	0	0	0	0	0	0	0	0	0	0	0	0	0	0	0	0	0	0	0	0	0	0	0	0	0	0	0	0	0	0	0	0	0	0	0	0
k127_11042204_M_bin.109	0	0.906583382	0	0.087179101	0	0	1.103024174	0	0	0.23000056	0	0.812769751	0	0.359980403	0	0	1.157609319	0	0	0	0	0.649319237	0	0	0.495981951	0	0.805434427	0	0.194365103	0	0.07701046	0.666065506	0	0	0	0	0.415238592	0	0	0.857182392	0	0.498823596	0	0.115630611	0	0	1.106632202	0	0.270906901
k127_4323550_M_bin.100	0	0.339968768	0	0	0	0	0	0	0	0	0	0	0	0	0	0	0.231521864	0	0	0	0	0	0	0	0	0	0	0	0	0	0	0.222021835	0	0	0	0	0	0	0	0	0	0	0	0	0	0	0.11066322	0	0
k127_10095801_M_bin.94	0	0.339968768	0	0	0	0	0	0	0	0	0	0	0	0	0	0	0.231521864	0	0	0	0	0	0	0	0	0	0	0	0	0	0	0.333032753	0	0	0	0	0	0	0	0.122454627	0	0	0	0	0	0	0.331989661	0	0
k127_32776467_S_bin.30	0	0	0	0	0	0	0	0	0	0	0	0	0	0	0	0	0	0	0	0	0	0	0	0	0	0	0.161086885	0	0	0	0	0	0	0	0	0	0	0	0	0	0	0.285042055	0	0	0	0	0	0	0
k127_1549629_M_bin.55	0	0	0	0	0	0	0	0	0	0	0	0.101596219	0	0	0	0	0	0	0	0	0	0	0	0	0	0	0	0	0	0	0	0	0	0	0	0	0	0	0	0	0	0	0	0	0	0	0	0	0
k127_37239865_S_bin.30	0	0	0	0	0	0	0	0	0	0	0	0	0	0	0	0	0	0	0	0	0	0	0	0	0	0	0.161086885	0	0	0	0	0	0	0	0	0	0	0	0	0	0	0.285042055	0	0	0	0	0	0	0
k127_4534889_M_bin.87	0	0	0	0	0	0	0	0	0	0	0	0	0	0	0	0	0	0	0	0	0	0	0	0	0	0	0	0	0	0	0	0	0	0	0	0	0	0	0	0	0	0	0	0	0	0	0	0	0
k127_26357755_M_bin.12	0	0	0	0	0	0	0	0	0	0	0	0	0	0	0	0	0	0	0	0	0	0	0	0	0	0	0	0	0	0	0	0	0	0	0	0	0	0	0	0	0	0	0	0	0	0	0	0	0
k127_194816_M_bin.8	0	0	0	0	0	0	0	0	0	0	0	0	0	0	0	0	0	0	0	0	0	0	0	0	0.19839278	0	0	0	0	0	0	0.111010918	0	0	0	0	0	0	0	0.122454627	0	0	0	0	0	0	0	0	0
k127_7503958_M_bin.105	0	0	0	0	0	0	0	0	0	0	0	0	0	0	0	0	0	0	0	0	0	0	0	0	0	0	0	0	0	0	0	0	0	0	0	0	0	0	0	0	0	0	0	0	0	0	0	0	0
k127_21164924_S_bin.80	0	0.113322923	0	0	0	0	0	0	0	0	0	0	0	0	0	0	0	0	0	0	0	0	0	0	0	0	0	0	0	0	0	0	0	0	0	0	0	0	0	0	0	0	0	0	0	0	0	0	0
k127_26403248_M_bin.99	0	0.113322923	0	0	0	0	0.122558242	0	0	0	0	0	0	0	0	0	0	0	0	0	0	0	0	0	0.09919639	0	0	0	0	0	0	0.111010918	0	0	0	0	0	0	0	0	0	0	0	0	0	0	0	0	0
k127_208939_S_bin.71	0	0.113322923	0	0	0	0	0	0	0	0	0	0	0	0	0	0	0.115760932	0	0	0	0	0	0	0	0	0	0	0	0	0	0	0.222021835	0	0	0	0	0	0	0	0	0	0	0	0	0	0	0.11066322	0	0
k127_5681791_S_bin.27	0	0.113322923	0	0	0	0	0	0	0	0	0	0	0	0	0	0	0.231521864	0	0	0	0	0	0	0	0.19839278	0	0	0	0	0	0	0	0	0	0	0	0	0	0	0.122454627	0	0	0	0	0	0	0.11066322	0	0
k127_28118096_S_bin.28	0	0.113322923	0	0	0	0	0.122558242	0.563000349	0	0	0	0	0	0.071996081	0	0	0.115760932	0	0	0	0	0	0	0	0.09919639	0	0	0	0	0	0	0.111010918	0	0	0.168393798	0	0	0	0	0.122454627	0	0.071260514	0	0	0	0	0	0	0
k127_27186746_M_bin.87	0	0.113322923	0	0	0	0	0.122558242	0	0	0	0	0	0	0	0	0	0.231521864	0	0	0	0	0	0	0	0.09919639	0	0	0	0	0	0	0.111010918	0	0	0	0	0.103809648	0	0	0	0	0	0	0	0	0	0.11066322	0	0
k127_31108671_S_bin.61	0	0	0	0	0	0	0	0	0	0	0	0	0	0	0	0	0	0	0	0	0	0	0	0	0.09919639	0	0	0	0	0	0	0	0	0.136125837	0	0	0	0	0	0	0	0.071260514	0	0	0	0	0	0	0
k127_26940951_M_bin.32	0	0	0	0	0	0	0	0	0	0	0	0	0	0	0	0	0	0	0	0	0	0	0	0	0	0	0	0	0	0	0	0	0	0	0	0	0	0	0	0	0	0	0	0	0	0	0	0	0
k127_23530952_M_bin.47	0	0.226645845	0	0	0	0	0	0	0	0	0	0	0	0	0	0	0	0	0	0	0	0	0	0	0	0	0	0	0	0	0	0.111010918	0	0	0	0	0	0	0	0	0	0	0	0	0	0	0	0	0
k127_32623734_S_bin.117	0	0.453291691	0	0	0	0	0.122558242	0	0	0	0	0	0	0	0	0	0.231521864	0	0	0	0	0.108219873	0	0	0.09919639	0	0	0	0	0	0	0.333032753	0	0	0	0	0.103809648	0	0	0	0	0	0	0	0	0	0.22132644	0	0
k127_15073232_S_bin.61	0	0	0	0	0	0	0	0	0	0	0	0	0	0	0	0	0	0	0	0	0	0	0	0	0.19839278	0	0.161086885	0	0.097182551	0	0	0	0	0	0	0	0	0	0	0	0	0.071260514	0	0	0	0	0	0	0
k127_6519772_M_bin.12	0	0	0	0	0	0	0	0	0	0	0	0	0	0	0	0	0	0	0	0	0	0	0	0	0	0	0	0	0	0	0	0	0	0	0	0	0	0	0	0	0	0	0	0	0	0	0	0	0
k127_14007093_M_bin.9	0	0.679937536	0	0	0	0	0.245116483	0	0	0.11500028	0	0	0	0.071996081	0	0	0.463043728	0	0	0	0	0.108219873	0	0	0.297589171	0	0	0	0	0	0	0.555054588	0	0	0	0	0.103809648	0	0	0.244909255	0	0	0	0	0	0	0.553316101	0	0
k127_23005752_M_bin.52	0	0	0	0	0	0	0	0	0	0	0	0	0	0	0	0	0	0	0	0	0	0	0	0	0	0	0	0	0	0	0	0	0	0	0	0	0	0	0	0	0	0	0	0	0	0	0	0	0
k127_5912722_M_bin.94	0	0.339968768	0	0	0	0	0	0	0	0	0	0	0	0	0	0	0.231521864	0	0	0	0	0	0	0	0	0	0	0	0	0	0	0.44404367	0	0	0	0	0	0	0	0	0	0	0	0	0	0	0.442652881	0	0
k127_14139664_M_bin.87	0	0.113322923	0	0	0	0	0.122558242	0	0	0	0	0	0	0	0	0	0.115760932	0	0	0	0	0	0	0	0	0	0	0	0	0	0	0.111010918	0	0	0	0	0	0	0	0	0	0.071260514	0	0	0	0	0.11066322	0	0
k127_17532901_M_bin.9	0	0.453291691	0	0	0	0	0	0	0	0	0	0	0	0	0	0	0.231521864	0	0	0	0	0.108219873	0	0	0.09919639	0	0	0	0	0	0	0.44404367	0	0	0	0	0	0	0	0	0	0	0	0	0	0	0.22132644	0	0
k127_18535177_S_bin.61	0	0	0	0	0	0	0	0	0	0	0	0	0	0.143992161	0	0	0	0	0	0	0	0	0	0	0	0	0	0	0	0	0	0	0	0	0	0	0	0	0	0	0	0.071260514	0	0	0	0	0.11066322	0	0
k127_6359491_S_bin.56	0	0.226645845	0	0	0	0	0	0	0	0	0	0	0	0	0	0	0.231521864	0	0	0	0	0	0	0	0.09919639	0	0	0	0	0	0	0.333032753	0	0	0	0	0	0	0	0.122454627	0	0	0	0	0	0	0.11066322	0	0
k127_10264254_M_bin.102	0	0.226645845	0	0	0	0	0.367674725	0	0	0.11500028	0	0.101596219	0	0.071996081	0	0	0.231521864	0	0	0	0	0.108219873	0	0	0.09919639	0	0	0	0	0	0	0.222021835	0	0.136125837	0	0	0.103809648	0	0	0.244909255	0	0.142521027	0	0	0	0	0.22132644	0	0
k127_22275380_S_bin.9	0	0.113322923	0	0	0	0	0	0	0	0	0	0	0	0	0	0	0	0	0	0	0	0	0	0	0	0	0	0	0	0	0	0.222021835	0	0	0	0	0	0	0	0	0	0	0	0	0	0	0	0	0
k127_15664997_M_bin.47	0	0.226645845	0	0	0	0	0	0	0	0	0	0	0	0	0	0	0	0	0	0	0	0	0	0	0	0	0	0	0	0	0	0.111010918	0	0	0	0	0	0	0	0	0	0	0	0	0	0	0	0	0
k127_12519417_M_bin.66	0	0.226645845	0	0	0	0	0	0	0.126736801	0.23000056	0	0	0	0.071996081	0	0	0	0	0	0	0	0	0	0	0.297589171	0	0	0	0	0	0	0.222021835	0	0	0	0	0	0	0	0.244909255	0	0.071260514	0	0	0	0	0.331989661	0	0.135453451
k127_8934969_M_bin.66	0	0	0	0	0	0	0	0	0	0	0	0	0	0	0	0	0.115760932	0	0	0	0	0	0	0	0	0	0	0	0	0	0	0.111010918	0	0	0	0	0	0	0	0.122454627	0	0	0	0	0	0	0.11066322	0	0
k127_11209269_M_bin.44	0	0	0	0	0	0	0	0	0	0	0	0	0	0	0	0	0	0	0	0	0	0	0	0	0	0	0	0	0	0	0	0	0	0	0	0	0	0	0	0	0	0	0	0	0	0	0	0	0
k127_22536156_S_bin.8	0	0	0	0.174358203	0	0	0	0	0	0	0	0	0	0.071996081	0	0	0	0	0	0	0	0	0	0	0	0	0	0	0	0	0	0.111010918	0	0	0	0	0	0	0	0.244909255	0	0	0	0	0	0	0.11066322	0	0
k127_15318563_M_bin.47	0	0.113322923	0	0	0	0	0	0	0	0	0	0	0	0	0	0	0	0	0	0	0	0	0	0	0	0	0	0	0	0	0	0.111010918	0	0	0	0	0	0	0	0	0	0	0	0	0	0	0	0	0
k127_23903155_M_bin.105	0	0	0	0	0	0	0	0	0	0	0	0	0	0	0	0	0	0	0	0	0	0	0	0	0	0	0	0	0	0	0	0	0	0	0	0	0	0	0	0	0	0	0	0	0	0	0	0	0
k127_16910689_S_bin.28	0	0.113322923	0	0	0	0	0	0.65683374	0	0	0.153111079	0	0	0.143992161	0	0	0.115760932	0	0	0	0	0	0	0	0.09919639	0	0	0	0	0	0	0	0	0	0	0	0	0	0	0.122454627	0	0.071260514	0	0	0	0	0	0	0
k127_17915572_M_bin.44	0	0	0	0	0	0	0	0	0	0	0	0	0	0	0	0	0	0	0	0	0	0	0	0	0	0	0	0	0	0	0	0	0	0	0	0	0	0	0	0	0	0	0	0	0	0	0	0	0
k127_11687518_M_bin.32	0	0	0	0	0	0	0	0	0	0	0	0	0	0	0	0	0	0	0	0	0	0	0	0	0	0	0	0	0	0	0	0	0	0	0	0	0	0	0	0	0	0	0	0	0	0	0	0	0
k127_15922544_M_bin.94	0	0.226645845	0	0	0	0	0.122558242	0	0	0	0	0	0	0	0	0	0.347282796	0	0	0	0	0	0	0	0	0	0	0	0	0	0	0.44404367	0	0	0	0	0	0	0	0.122454627	0	0	0	0	0	0	0.331989661	0	0
k127_7505941_M_bin.100	0	0.226645845	0	0	0	0	0.122558242	0	0	0.11500028	0	0	0	0	0	0	0.115760932	0	0	0	0	0	0	0	0	0	0	0	0	0	0	0.333032753	0	0	0	0	0	0	0	0	0	0	0	0	0	0	0.11066322	0	0
k127_16963793_M_bin.87	0	0.113322923	0	0	0	0	0	0	0	0	0	0	0	0	0	0	0.115760932	0	0	0	0	0	0	0	0	0	0	0	0	0	0	0.111010918	0	0	0	0	0	0	0	0	0	0	0	0	0	0	0.11066322	0	0
k127_15211498_S_bin.61	0	0	0	0	0	0	0	0	0	0	0	0	0	0	0	0	0	0	0	0	0	0	0	0	0.09919639	0	0	0	0.097182551	0	0	0	0	0.136125837	0	0	0	0	0	0	0	0.071260514	0	0	0	0	0	0	0
k127_25657215_S_bin.9	0	0	0	0	0	0	0	0	0	0	0	0	0	0	0	0	0	0	0	0	0	0	0	0	0	0	0	0	0	0	0	0.111010918	0	0	0	0	0	0	0	0	0	0	0	0	0	0	0	0	0
k127_37346084_S_bin.9	0	0.226645845	0	0	0	0	0	0	0	0	0	0	0	0	0	0	0.115760932	0	0	0	0	0	0	0	0	0	0	0	0	0	0	0.222021835	0	0	0	0	0	0	0	0.122454627	0	0	0	0	0	0	0.11066322	0	0
k127_10879888_M_bin.66	0	0.113322923	0	0	0	0	0	0	0	0	0	0	0	0	0	0	0.115760932	0	0	0	0	0	0	0	0.09919639	0	0	0	0	0	0	0	0	0	0	0	0	0	0	0.122454627	0	0	0	0	0	0	0.11066322	0	0
k127_11534937_M_bin.22	0	0	0	0	0	0	0	0	0	0	0	0	0	0	0	0	0	0	0	0	0	0	0	0	0	0	0	0	0	0	0	0	0	0	0	0	0	0	0	0	0	0	0	0	0	0	0	0	0
k127_24039643_M_bin.100	0	0.339968768	0	0	0	0	0	0	0	0.11500028	0	0	0	0	0	0	0.231521864	0	0	0	0	0	0	0	0	0	0	0	0	0	0	0.222021835	0	0	0	0	0	0	0	0	0	0	0	0	0	0	0	0	0
k127_18862506_M_bin.66	0	0	0	0	0	0	0	0	0	0	0	0	0	0	0	0	0.115760932	0	0	0	0	0	0	0	0	0	0	0	0	0	0	0	0	0	0	0	0	0	0	0	0	0	0	0	0	0	0	0	0
k127_6419598_M_bin.44	0	0	0	0	0	0	0	0	0	0	0	0	0	0	0	0	0	0	0	0	0	0	0	0	0	0	0	0	0	0	0	0	0	0	0	0	0	0	0	0	0	0	0	0	0	0	0	0	0
k127_7971511_M_bin.105	0	0	0	0	0	0	0	0	0	0	0	0	0	0	0	0	0	0	0	0	0	0	0	0	0	0	0	0	0	0	0	0	0	0	0	0	0	0	0	0	0	0	0	0	0	0	0	0	0
k127_21758884_S_bin.71	0	0.113322923	0	0	0	0	0	0	0	0	0	0	0	0	0	0	0.231521864	0	0	0	0	0	0	0	0	0	0	0	0	0	0	0.111010918	0	0	0	0	0	0	0	0	0	0	0	0	0	0	0.11066322	0	0
k127_22980600_M_bin.94	0	0.226645845	0	0	0	0	0.122558242	0	0	0	0	0	0	0	0	0	0.347282796	0	0	0	0	0	0	0	0.09919639	0	0	0	0	0	0	0.44404367	0	0	0	0	0	0	0	0.122454627	0	0	0	0	0	0	0.442652881	0	0
k127_6442897_M_bin.44	0	0	0	0	0	0	0	0	0	0	0	0	0	0	0	0	0	0	0	0	0	0	0	0	0	0	0	0	0	0	0	0	0	0	0	0	0	0	0	0	0	0	0	0	0	0	0	0	0
k127_21727605_S_bin.80	0	0.113322923	0	0	0	0	0	0	0	0	0	0	0	0	0	0	0	0	0	0	0	0	0	0	0	0	0	0	0	0	0	0	0	0	0	0	0	0	0	0	0	0	0	0	0	0	0	0	0
k127_11230178_S_bin.117	0	0.453291691	0	0	0	0	0.122558242	0	0	0	0	0	0	0	0	0	0.115760932	0	0	0	0	0	0	0	0	0	0	0	0	0	0	0.555054588	0	0	0	0	0	0	0	0	0	0	0	0	0	0	0.11066322	0	0
k127_13062320_S_bin.30	0	0	0	0	0	0	0	0	0	0	0	0	0	0	0	0	0	0	0	0	0	0	0	0	0	0	0.161086885	0	0	0	0	0	0	0	0	0	0	0	0	0	0	0.356302568	0	0	0	0	0	0	0
k127_17148617_S_bin.120	0	0.113322923	0	0	0	0	0	0	0	0	0	0	0	0	0	0	0	0	0	0	0	0	0	0	0.09919639	0	0	0	0.097182551	0	0	0	0	0.136125837	0	0	0	0	0	0.122454627	0	0	0	0	0	0	0	0	0
k127_19853964_M_bin.1	0	0.679937536	0	0	0	0	0.735349449	0	0	0.11500028	0	0.304788656	0	0.215988242	0	0	0.463043728	0	0	0	0	0.216439746	0	0	0.396785561	0	0	0	0.097182551	0	0	0.777076423	0	0	0	0	0.207619296	0	0	0.367363882	0	0.285042055	0	0.115630611	0	0	0.442652881	0	0.135453451
k127_8678444_M_bin.105	0	0	0	0	0	0	0	0	0	0	0	0	0	0	0	0	0	0	0	0	0	0	0	0	0	0	0	0	0	0	0	0	0	0	0	0	0	0	0	0	0	0	0	0	0	0	0	0	0
k127_13302037_S_bin.29	0	0.113322923	0	0	0	0	0.122558242	0	0	0	0	0	0	0	0	0	0.115760932	0	0	0	0	0	0	0	0	0	0	0	0	0	0	0.111010918	0	0	0	0	0	0	0	0	0	0	0	0	0	0	0	0	0
k127_24212822_M_bin.55	0	0	0	0	0	0	0	0	0	0	0	0	0	0	0	0	0	0	0	0	0	0	0	0	0	0	0	0	0	0	0	0	0	0	0	0	0	0	0	0	0	0	0	0	0	0	0	0	0
k127_17281171_M_bin.9	0	0	0	0	0	0	0	0	0	0	0	0	0	0	0	0	0	0	0	0	0	0	0	0	0	0	0	0	0	0	0	0	0	0	0	0	0	0	0	0	0	0	0	0	0	0	0	0	0
k127_6553788_M_bin.100	0	0.226645845	0	0	0	0	0	0	0	0	0	0	0	0	0	0	0.231521864	0	0	0	0	0	0	0	0	0	0	0	0	0	0	0.333032753	0	0	0	0	0	0	0	0	0	0	0	0	0	0	0	0	0
k127_17241704_M_bin.47	0	0.226645845	0	0	0	0	0	0	0	0	0	0	0	0	0	0	0	0	0	0	0	0	0	0	0	0	0	0	0	0	0	0	0	0	0	0	0	0	0	0	0	0	0	0	0	0	0	0	0
k127_6392134_M_bin.87	0	0.113322923	0	0	0	0	0	0	0	0	0	0	0	0	0	0	0.231521864	0	0	0	0	0	0	0	0.09919639	0	0	0	0	0	0	0.111010918	0	0	0	0	0.103809648	0	0	0	0	0.071260514	0	0	0	0	0.11066322	0	0
k127_26129081_S_bin.29	0	0.113322923	0	0	0	0	0.122558242	0	0	0	0	0	0	0	0	0	0	0	0	0	0	0	0	0	0	0	0	0	0	0	0	0.111010918	0	0	0	0	0	0	0	0	0	0	0	0	0	0	0	0	0
k127_14727555_M_bin.100	0	0.226645845	0	0	0	0	0	0	0	0	0	0	0	0	0	0	0.231521864	0	0	0	0	0	0	0	0	0	0	0	0	0	0	0.222021835	0	0	0	0	0	0	0	0	0	0	0	0	0	0	0	0	0
k127_10654772_M_bin.44	0	0	0	0	0	0	0	0	0	0	0	0	0	0	0	0	0	0	0	0	0	0	0	0	0	0	0	0	0	0	0	0	0	0	0	0	0	0	0	0	0	0	0	0	0	0	0	0	0
k127_16213768_M_bin.21	0	0.113322923	0	0	0	0	0	0	0	0	0	0	0	0	0	0	0	0	0	0	0	0	0	0	0	0	0	0	0	0	0	0	0	0	0	0	0	0	0	0	0	0	0	0	0	0	0	0	0
k127_27357461_S_bin.71	0	0.113322923	0	0	0	0	0	0	0	0	0	0	0	0	0	0	0.115760932	0	0	0	0	0	0	0	0	0	0	0	0	0	0	0.111010918	0	0	0	0	0	0	0	0	0	0	0	0	0	0	0.11066322	0	0
k127_17848463_M_bin.111	0	0	0	0	0	0	0	0	0	0	0	0	0	0	0	0	0	0	0	0	0	0	0	0	0	0	0	0	0	0	0	0	0	0	0	0	0	0	0	0	0	0	0	0	0	0	0	0	0
k127_23092077_M_bin.100	0	0.226645845	0	0	0	0	0	0	0	0	0	0	0	0	0	0	0.115760932	0	0	0	0	0	0	0	0	0	0	0	0	0	0	0.111010918	0	0	0	0	0	0	0	0	0	0	0	0	0	0	0	0	0
k127_21614168_M_bin.66	0	0	0	0	0	0	0	0	0	0	0	0	0	0	0	0	0.115760932	0	0	0	0	0	0	0	0.09919639	0	0	0	0	0	0	0	0	0	0	0	0	0	0	0	0	0	0	0	0	0	0.11066322	0	0
k127_18186987_S_bin.29	0	0.113322923	0	0	0	0	0.122558242	0	0	0	0	0	0	0	0	0	0	0	0	0	0	0	0	0	0	0	0	0	0	0	0	0.111010918	0	0	0	0	0	0	0	0	0	0	0	0	0	0	0	0	0
k127_8140720_S_bin.80	0	0	0	0	0	0	0	0	0	0	0	0	0	0	0	0	0	0	0	0	0	0	0	0	0	0	0	0	0	0	0	0	0	0	0	0	0	0	0	0	0	0	0	0	0	0	0	0	0
k127_15788726_S_bin.120	0	0.226645845	0	0	0	0	0	0	0	0	0	0	0	0	0	0	0	0	0	0	0	0	0	0	0	0	0	0	0	0	0	0	0	0	0	0	0	0	0	0	0	0	0	0	0	0	0.11066322	0	0
k127_533480_M_bin.99	0	0	0	0	0	0	0	0	0	0	0	0	0	0	0	0	0	0	0	0	0	0	0	0	0	0	0	0	0	0	0	0	0	0	0	0	0	0	0	0	0	0	0	0	0	0	0	0	0
k127_29112147_S_bin.74	0	0	0	0	0	0	0	0	0	0	0	0	0	0	0	0	0	0	0	0	0	0	0	0	0.19839278	0	0	0	0	0	0	0	0	0	0	0	0	0	0	1.714364785	0	0	0	0	0	0	0	0	0
k127_22196915_S_bin.28	0	0.113322923	0	0	0	0	0.122558242	0.65683374	0	0	0	0	0	0	0	0	0	0	0	0	0	0	0	0	0.09919639	0	0	0	0	0	0	0.111010918	0	0	0	0	0	0	0	0.122454627	0	0.071260514	0	0	0	0	0.11066322	0	0
k127_22840383_M_bin.86	0	0.113322923	0	0	0	0	0	0	0	0	0	0	0	0	0	0	0	0	0	0	0	0	0	0	0	0	0	0	0	0	0	0.111010918	0	0	0	0	0	0	0	0	0	0	0	0	0	0	0	0	0
k127_6491715_M_bin.9	0	1.24655215	0	0	0	0	0.490232966	0	0	0.23000056	0	0.101596219	0	0.143992161	0	0	1.041848387	0	0	0	0	0.432879492	0	0	0.793571122	0	0	0	0.097182551	0	0	1.110109176	0	0	0	0	0.311428944	0	0	0.612273137	0	0.142521027	0	0.115630611	0	0	1.217295422	0	0
k127_26889367_S_bin.56	0	0.793260459	0	0	0	0	0.490232966	0	0	0	0	0	0	0	0	0	0.694565591	0	0	0	0	0.216439746	0	0	0	0	0	0	0	0	0	0.999098258	0	0	0	0	0.103809648	0	0	0.122454627	0	0	0	0	0	0	0.774642541	0	0
k127_25525717_M_bin.32	0	0	0	0	0	0	0	0	0	0	0	0	0	0	0	0	0	0	0	0	0	0	0	0	0	0	0	0	0	0	0	0	0	0	0	0	0	0	0	0	0	0	0	0	0	0	0	0	0
k127_5934812_S_bin.71	0	0.226645845	0	0	0	0	0	0	0	0	0	0	0	0	0	0	0.115760932	0	0	0	0	0	0	0	0	0	0	0	0	0	0	0.111010918	0	0	0	0	0	0	0	0	0	0	0	0	0	0	0.11066322	0	0
k127_33195956_S_bin.56	0	0.793260459	0	0	0	0	0.490232966	0	0	0.11500028	0	0	0	0	0	0	0.694565591	0	0	0	0	0.324659619	0	0	0	0	0	0	0	0	0	1.110109176	0	0	0	0	0.207619296	0	0	0.48981851	0	0.071260514	0	0	0	0	0.885305761	0	0
k127_23330129_M_bin.87	0	0	0	0	0	0	0	0	0	0	0	0	0	0	0	0	0	0	0	0	0	0	0	0	0	0	0	0	0	0	0	0.111010918	0	0	0	0	0	0	0	0	0	0	0	0	0	0	0	0	0
k127_21810322_M_bin.100	0	0.339968768	0	0	0	0	0	0	0	0	0	0	0	0	0	0	0.231521864	0	0	0	0	0	0	0	0	0	0	0	0	0	0	0.222021835	0	0	0	0	0	0	0	0	0	0	0	0	0	0	0	0	0
k127_15648448_M_bin.100	0	0.226645845	0	0	0	0	0	0	0	0.11500028	0	0	0	0	0	0	0.115760932	0	0	0	0	0	0	0	0	0	0	0	0	0	0	0.222021835	0	0	0	0	0	0	0	0	0	0	0	0	0	0	0	0	0
k127_40562022_S_bin.56	0	0.453291691	0	0	0	0	0.122558242	0	0	0.11500028	0	0.101596219	0	0.071996081	0	0	0.463043728	0	0	0	0	0.108219873	0	0	0.19839278	0	0.161086885	0	0	0	0	0.777076423	0	0	0	0	0	0	0	0.244909255	0	0.071260514	0	0	0	0	0.442652881	0	0
k127_16710207_M_bin.86	0	0.113322923	0	0	0	0	0.122558242	0	0	0	0	0	0	0	0	0	0	0	0	0	0	0	0	0	0	0	0	0	0	0	0	0	0	0	0	0	0	0	0	0	0	0	0	0	0	0	0	0	0
k127_9084884_S_bin.56	0	0.679937536	0	0	0	0	0.245116483	0	0	0	0	0	0	0	0	0	0.57880466	0	0	0	0	0.108219873	0	0	0	0	0	0	0	0	0	0.555054588	0	0	0	0	0.103809648	0	0	0.122454627	0	0	0	0	0	0	0.553316101	0	0
k127_16746954_S_bin.36	0	0	0	0	0	0	0	0	0	0	0	0	0	0	0	0	0	0	0	0	0	0	0	0	0	0	0	0	0	0	0.07701046	0	0	0	0	0	0	0	0	0.367363882	0	0.071260514	0	0	0	0	0	0	0
k127_21694611_M_bin.111	0	0	0	0	0	0	0	0	0	0	0	0	0	0	0	0	0	0	0	0	0	0	0	0	0	0	0	0	0	0	0	0	0	0	0	0	0	0	0	0	0	0	0	0	0	0	0	0	0
k127_7259657_M_bin.12	0	0	0	0	0	0	0.122558242	0	0	0	0	0	0	0	0	0	0	0	0	0	0	0	0	0	0.09919639	0	0	0	0	0	0	0	0	0	0	0	0.103809648	0	0	0.122454627	0	0.071260514	0	0	0	0	0	0	0
k127_23227630_M_bin.109	0	0.793260459	0	0.087179101	0	0	0.980465932	0	0	0.11500028	0	0.711173532	0	0.287984322	0	0	1.273370251	0	0	0	0	0.865758983	0	0	0.396785561	0	0.805434427	0	0.194365103	0	0.07701046	0.777076423	0	0	0	0	0.51904824	0	0	0.734727765	0	0.641344623	0	0.115630611	0	0.061983995	1.217295422	0	0.135453451
k127_35362696_S_bin.50	0	2.039812609	0	0	0	0	1.348140657	0	0	0	0	0	0	0	0	0	1.389131183	0	0	0	0	0.216439746	0	0	0	0	0	0	0	0	0	1.998196517	0	0	0	0	0.311428944	0	0	0.122454627	0	0.071260514	0	0	0	0	1.659948303	0	0
k127_31197821_S_bin.61	0	0	0	0	0	0	0	0	0	0	0	0	0	0	0	0	0	0	0	0	0	0	0	0	0.09919639	0	0	0	0	0	0	0	0	0.136125837	0	0	0	0	0	0	0	0.071260514	0	0	0	0	0	0	0
k127_13160185_M_bin.60	0	0.226645845	0	0	0	0	0.122558242	0	0	0	0	0	0	0	0	0	0	0	0	0	0	0	0	0	0	0	0	0	0	0	0	0.111010918	0	0	0	0	0	0	0	0	0	0	0	0	0	0	0	0	0
k127_23947318_M_bin.100	0	0.226645845	0	0	0	0	0	0	0	0.11500028	0	0	0	0	0	0	0.231521864	0	0	0	0	0	0	0	0	0	0	0	0	0	0	0.44404367	0	0	0	0	0	0	0	0	0	0	0	0	0	0	0	0	0
k127_2382186_S_bin.117	0	0.679937536	0	0	0	0	0.245116483	0	0	0.11500028	0	0	0	0	0	0	0.463043728	0	0	0	0	0.108219873	0	0	0.09919639	0	0	0	0	0	0	0.666065506	0	0	0	0	0	0	0	0.734727765	0	0	0	0	0	0	0.442652881	0	0
k127_11670939_M_bin.100	0	0.226645845	0	0	0	0	0	0	0	0	0	0	0	0	0	0	0.115760932	0	0	0	0	0	0	0	0	0	0	0	0	0	0	0.222021835	0	0	0	0	0	0	0	0	0	0	0	0	0	0	0	0	0
k127_26728657_M_bin.9	0	0	0	0	0	0	0	0	0	0	0	0	0	0	0	0	0	0	0	0	0	0	0	0	0	0	0	0	0	0	0	0	0	0	0	0	0	0	0	0	0	0	0	0	0	0	0	0	0
k127_1894718_S_bin.8	0	0.113322923	0	0.087179101	0	0	0	0	0	0	0	0	0	0.071996081	0	0	0.115760932	0	0	0	0	0	0	0	0	0	0	0	0	0	0	0	0	0	0	0	0	0	0	0.244909255	0	0	0	0	0	0	0.11066322	0	0
k127_2877872_S_bin.61	0	0	0	0	0	0	0	0	0	0	0	0	0	0	0	0	0	0	0	0	0	0	0	0	0.09919639	0	0	0	0	0	0	0	0	0	0	0	0	0	0	0	0	0.071260514	0	0	0	0	0	0	0
k127_31873785_S_bin.27	0	0	0	0	0	0	0	0	0	0	0	0	0	0	0	0	0.231521864	0	0	0	0	0	0	0	0.09919639	0	0	0	0	0	0	0	0	0	0	0	0	0	0	0	0	0	0	0	0	0	0.11066322	0	0
k127_5687982_M_bin.52	0	0	0	0	0	0	0	0	0	0	0	0	0	0	0	0	0	0	0	0	0	0	0	0	0	0	0	0	0	0	0	0	0	0	0	0	0	0	0	0	0	0	0	0	0	0	0	0	0
k127_11338602_M_bin.12	0	0	0	0	0	0	0	0	0	0	0	0	0	0	0	0	0	0	0	0	0	0	0	0	0	0	0	0	0	0	0	0	0	0	0	0	0	0	0	0	0	0	0	0	0	0	0	0	0
k127_5861011_M_bin.87	0	0.113322923	0	0	0	0	0.122558242	0	0	0	0	0	0	0	0	0	0.231521864	0	0	0	0	0	0	0	0.09919639	0	0	0	0	0	0	0.111010918	0	0	0	0	0.103809648	0	0	0	0	0	0	0	0	0	0.11066322	0	0
k127_14419201_S_bin.80	0	0	0	0	0	0	0	0	0	0	0	0	0	0	0	0	0	0	0	0	0	0.324659619	0	0	0	0	0	0	0	0	0	0	0	0	0	0	0	0	0	0	0	0	0	0	0	0	0	0	0
k127_12296827_M_bin.60	0	0.226645845	0	0	0	0	0.122558242	0	0	0	0	0	0	0	0	0	0	0	0	0	0	0	0	0	0	0	0	0	0	0	0	0.111010918	0	0	0	0	0	0	0	0	0	0	0	0	0	0	0	0	0
k127_18955_M_bin.8	0	0	0	0	0	0	0	0	0	0	0	0	0	0	0	0	0	0	0	0	0	0	0	0	0.09919639	0	0	0	0	0	0	0.111010918	0	0	0	0	0	0	0	0.122454627	0	0	0	0	0	0	0	0	0
k127_32171935_S_bin.36	0	0	0	0	0	0	0.122558242	0	0	0	0	0.101596219	0	0.071996081	0	0	0	0	0	0	0	0	0	0	0	0	0.161086885	0	0	0	0.07701046	0	0	0	0	0	0	0	0	0.612273137	0	0	0	0	0	0	0	0	0
k127_6998393_S_bin.74	0	0	0	0	0	0	0	0	0	0	0	0	0	0	0	0	0	0	0	0	0	0	0	0	0.19839278	0	0	0	0	0	0	0	0	0	0	0	0	0	0	1.347000902	0	0	0	0	0	0	0	0	0
k127_22953542_M_bin.99	0	0	0	0	0	0	0	0	0	0	0	0	0	0	0	0	0	0	0	0	0	0	0	0	0	0	0	0	0	0	0	0.111010918	0	0	0	0	0	0	0	0	0	0	0	0	0	0	0	0	0
k127_14162001_M_bin.66	0	0.113322923	0	0	0	0	0	0	0	0	0	0	0	0	0	0	0	0	0	0	0	0	0	0	0	0	0	0	0	0	0	0.111010918	0	0	0	0	0	0	0	0	0	0	0	0	0	0	0.22132644	0	0
k127_20447221_M_bin.1	0	0.339968768	0	0	0	0	0.490232966	0	0	0.11500028	0	0.101596219	0	0.071996081	0	0	0.231521864	0	0	0	0	0.216439746	0	0	0.19839278	0	0	0	0	0	0	0.333032753	0	0	0	0	0.207619296	0	0	0.244909255	0	0.142521027	0	0	0	0	0.22132644	0	0
k127_9226286_M_bin.8	0	0	0	0	0	0	0	0	0	0	0	0	0	0	0	0	0.115760932	0	0	0	0	0	0	0	0.09919639	0	0	0	0	0	0	0.111010918	0	0	0	0	0	0	0	0.122454627	0	0	0	0	0	0	0	0	0
k127_408425_S_bin.56	0	1.019906305	0	0	0	0	0.367674725	0	0	0	0	0	0	0	0	0	0.463043728	0	0	0	0	0.108219873	0	0	0	0	0	0	0	0	0	0.777076423	0	0	0	0	0.207619296	0	0	0.122454627	0	0.071260514	0	0	0	0	0.774642541	0	0
k127_290170_M_bin.99	0	0	0	0	0	0	0.122558242	0	0	0	0	0	0	0	0	0	0	0	0	0	0	0	0	0	0	0	0	0	0	0	0	0.111010918	0	0	0	0	0	0	0	0	0	0	0	0	0	0	0	0	0
k127_22051120_M_bin.52	0	0	0	0	0	0	0	0	0	0	0	0	0	0	0	0	0	0	0	0	0	0	0	0	0	0	0	0	0	0	0	0	0	0	0	0	0	0	0	0	0	0	0	0	0	0	0	0	0
k127_23655288_M_bin.47	0	0.113322923	0	0	0	0	0	0	0	0	0	0	0	0	0	0	0	0	0	0	0	0	0	0	0	0	0	0	0	0	0	0.111010918	0	0	0	0	0	0	0	0	0	0	0	0	0	0	0.11066322	0	0
k127_6136686_M_bin.55	0	0	0	0	0	0	0	0	0	0	0	0	0	0	0	0	0	0	0	0	0	0	0	0	0	0	0	0	0	0	0	0	0	0	0	0	0	0	0	0	0	0	0	0	0	0	0	0	0
k127_7234937_M_bin.52	0	0	0	0	0	0	0.122558242	0	0	0	0	0	0	0	0	0	0	0	0	0	0	0	0	0	0	0	0	0	0	0	0	0	0	0	0	0	0	0	0	0	0	0	0	0	0	0	0	0	0
k127_16948894_M_bin.47	0	0.226645845	0	0	0	0	0	0	0	0	0	0	0	0	0	0	0	0	0	0	0	0	0	0	0	0	0	0	0	0	0	0.111010918	0	0	0	0	0	0	0	0	0	0	0	0	0	0	0.11066322	0	0
k127_139491_M_bin.94	0	0.226645845	0	0	0	0	0.122558242	0	0	0	0	0	0	0	0	0	0.231521864	0	0	0	0	0	0	0	0.09919639	0	0	0	0	0	0	0.44404367	0	0	0	0	0	0	0	0.122454627	0	0	0	0	0	0	0.442652881	0	0
k127_149873_M_bin.47	0	0.113322923	0	0	0	0	0	0	0	0	0	0	0	0	0	0	0	0	0	0	0	0	0	0	0	0	0	0	0	0	0	0.111010918	0	0	0	0	0	0	0	0	0	0	0	0	0	0	0	0	0
k127_13073243_M_bin.55	0	0	0	0	0	0	0	0	0	0	0	0	0	0	0	0	0	0	0	0	0	0	0	0	0	0	0	0	0	0	0	0	0	0	0	0	0	0	0	0	0	0	0	0	0	0	0	0	0
k127_21507248_S_bin.61	0	0	0	0	0	0	0	0	0	0	0	0	0	0	0	0	0	0	0	0	0	0	0	0	0.09919639	0	0	0	0	0	0	0	0	0.136125837	0	0	0	0	0	0	0	0.071260514	0	0	0	0	0	0	0
k127_11654157_M_bin.67	0	0	0	0	0	0	0	0	0	0	0	0	0	0	0	0	0	0	0	0	0	0	0	0	0	0	0	0	0	0	0	0	0	0	0	0	0	0	0	0	0	0	0	0	0	0	0	0	0
k127_22749851_S_bin.80	0	0.113322923	0	0	0	0	0	0	0	0	0	0	0	0	0	0	0	0	0	0	0	0	0	0	0	0	0	0	0	0	0	0	0	0	0	0	0	0	0	0	0	0	0	0	0	0	0	0	0
k127_23757789_M_bin.12	0	0	0	0	0	0	0	0	0	0	0	0	0	0	0	0	0	0	0	0	0	0	0	0	0	0	0	0	0	0	0	0	0	0	0	0	0	0	0	0	0	0	0	0	0	0	0	0	0
k127_11363852_M_bin.94	0	0.339968768	0	0	0	0	0.122558242	0	0	0	0	0	0	0	0	0	0.347282796	0	0	0	0	0	0	0	0.09919639	0	0	0	0	0	0	0.44404367	0	0	0	0	0	0	0	0.122454627	0	0	0	0	0	0	0.331989661	0	0
k127_1689159_S_bin.36	0	0	0	0	0	0	0	0	0	0	0	0.101596219	0	0	0	0	0	0	0	0	0	0	0	0	0	0	0	0	0	0	0.07701046	0	0	0	0	0	0	0	0	0.367363882	0	0	0	0	0	0	0	0	0
k127_39599858_S_bin.71	0	0.113322923	0	0	0	0	0	0	0	0	0	0	0	0	0	0	0.115760932	0	0	0	0	0	0	0	0	0	0	0	0	0	0	0.111010918	0	0	0	0	0	0	0	0	0	0	0	0	0	0	0.11066322	0	0
k127_26986482_M_bin.87	0	0.113322923	0	0	0	0	0.122558242	0	0	0	0	0	0	0	0	0	0.231521864	0	0	0	0	0	0	0	0.09919639	0	0	0	0	0	0	0.111010918	0	0	0	0	0	0	0	0	0	0.071260514	0	0	0	0	0.11066322	0	0
k127_22967581_M_bin.8	0	0	0	0	0	0	0	0	0	0	0	0	0	0	0	0	0.115760932	0	0	0	0	0	0	0	0.19839278	0	0	0	0	0	0	0.111010918	0	0	0	0	0	0	0	0.122454627	0	0	0	0	0	0	0	0	0
k127_20152047_M_bin.100	0	0.226645845	0	0	0	0	0	0	0	0.11500028	0	0	0	0	0	0	0.115760932	0	0	0	0	0	0	0	0	0	0	0	0	0	0	0.333032753	0	0	0	0	0	0	0	0	0	0	0	0	0	0	0	0	0
k127_8702025_M_bin.52	0	0	0	0	0	0	0	0	0	0	0	0	0	0	0	0	0	0	0	0	0	0	0	0	0	0	0	0	0	0	0	0	0	0	0	0	0	0	0	0	0	0	0	0	0	0	0	0	0
k127_15100153_M_bin.100	0	0.226645845	0	0	0	0	0	0	0	0.11500028	0	0	0	0	0	0	0.115760932	0	0	0	0	0	0	0	0	0	0	0	0	0	0	0.222021835	0	0	0	0	0	0	0	0	0	0	0	0	0	0	0	0	0
k127_26968641_S_bin.74	0	0	0	0	0	0	0	0	0	0	0	0	0	0	0	0	0	0	0	0	0	0	0	0	0.09919639	0	0	0	0	0	0	0	0	0	0	0	0	0	0	1.591910157	0	0	0	0	0	0	0	0	0
k127_26196165_M_bin.44	0	0	0	0	0	0	0	0	0	0	0	0	0	0	0	0	0	0	0	0	0	0	0	0	0	0	0	0	0	0	0	0	0	0	0	0	0	0	0	0	0	0	0	0	0	0	0	0	0
k127_212109_M_bin.86	0	0.113322923	0	0	0	0	0	0	0	0	0	0	0	0	0	0	0	0	0	0	0	0	0	0	0	0	0	0	0	0	0	0.111010918	0	0	0	0	0	0	0	0	0	0	0	0	0	0	0	0	0
k127_4922270_M_bin.47	0	0.226645845	0	0	0	0	0	0	0	0	0	0	0	0	0	0	0	0	0	0	0	0	0	0	0	0	0	0	0	0	0	0.222021835	0	0	0	0	0	0	0	0	0	0	0	0	0	0	0.11066322	0	0
k127_40854271_S_bin.117	0	0.566614614	0	0	0	0	0.245116483	0	0	0	0	0	0	0	0	0	0.231521864	0	0	0	0	0	0	0	0	0	0	0	0	0	0	0.44404367	0	0	0	0	0	0	0	0	0	0	0	0	0	0	0.11066322	0	0
k127_240244_M_bin.17	0	0	0	0	0	0	0	0	0	0	0	0	0	0	0	0	0	0	0	0	0	0	0	0	0	0	0	0	0	0	0	0	0	0	0	0	0	0	0	0	0	0	0	0	0	0	0	0	0
k127_12586005_M_bin.66	0	0	0	0	0	0	0	0	0	0	0	0	0	0	0	0	0	0	0	0	0	0	0	0	0.09919639	0	0	0	0	0	0	0	0	0	0	0	0	0	0	0	0	0	0	0	0	0	0	0	0
k127_17069088_S_bin.27	0	0.113322923	0	0	0	0	0	0	0	0	0	0	0	0	0	0	0.231521864	0	0	0	0	0	0	0	0.19839278	0	0	0	0	0	0	0.111010918	0	0	0	0	0	0	0	0.122454627	0	0	0	0	0	0	0.11066322	0	0
k127_8546019_M_bin.66	0	0.226645845	0	0	0	0	0	0	0	0.11500028	0	0	0	0.071996081	0	0	0	0	0	0	0	0	0	0	0.09919639	0	0	0	0	0	0	0	0	0	0	0	0	0	0	0.122454627	0	0	0	0	0	0	0.11066322	0	0
k127_8050535_M_bin.77	0	0	0	0	0	0	0	0	0	0	0	0	0	0	0	0	0	0	0	0	0	0	0	0	0	0	0	0	0	0	0	0	0	0	0	0	0	0	0	0	0	0	0	0	0	0	0	0	0
k127_26719862_M_bin.32	0	0	0	0	0	0	0	0	0	0	0	0	0	0	0	0	0	0	0	0	0	0	0	0	0	0	0	0	0	0	0	0	0	0	0	0	0	0	0	0	0	0	0	0	0	0	0	0	0
k127_27221641_M_bin.44	0	0	0	0	0	0	0	0	0	0	0	0	0	0	0	0	0	0	0	0	0	0	0	0	0	0	0	0	0	0	0	0	0	0	0	0	0	0	0	0	0	0	0	0	0	0	0	0	0
k127_8656915_S_bin.9	0	0.113322923	0	0	0	0	0	0	0	0	0	0	0	0	0	0	0	0	0	0	0	0	0	0	0	0	0	0	0	0	0	0.222021835	0	0	0	0	0	0	0	0	0	0	0	0	0	0	0	0	0
k127_20116107_M_bin.86	0	0	0	0	0	0	0	0	0	0	0	0	0	0	0	0	0	0	0	0	0	0	0	0	0	0	0	0	0	0	0	0	0	0	0	0	0	0	0	0	0	0	0	0	0	0	0	0	0
k127_30280775_S_bin.120	0	0.226645845	0	0	0	0	0.122558242	0	0	0	0	0	0	0	0	0	0	0	0	0	0	0	0	0	0.09919639	0	0	0	0.097182551	0	0	0.111010918	0	0	0	0	0	0	0	0.122454627	0	0	0	0	0	0	0.11066322	0	0
k127_11765108_M_bin.1	0	0.566614614	0	0	0	0	0.612791208	0	0	0.11500028	0	0.203192438	0	0.143992161	0	0	0.347282796	0	0	0	0	0.216439746	0	0	0.19839278	0	0	0	0.097182551	0	0	0.777076423	0	0	0	0	0.207619296	0	0	0.367363882	0	0.213781541	0	0.115630611	0	0	0.331989661	0	0.135453451
k127_9292580_S_bin.117	0	0.113322923	0	0	0	0	0.245116483	0	0	0	0	0	0	0	0	0	0.231521864	0	0	0	0	0	0	0	0	0	0	0	0	0	0	0.222021835	0	0	0	0	0	0	0	0	0	0	0	0	0	0	0.442652881	0	0
k127_425518_M_bin.9	0	0.226645845	0	0	0	0	0	0	0	0	0	0	0	0	0	0	0.115760932	0	0	0	0	0	0	0	0.09919639	0	0	0	0	0	0	0.222021835	0	0	0	0	0	0	0	0	0	0	0	0	0	0	0.11066322	0	0
k127_41465107_S_bin.74	0	0	0	0	0	0	0	0	0	0	0	0	0	0	0	0	0	0	0	0	0	0	0	0	0.19839278	0	0	0	0	0	0	0	0	0	0	0	0	0	0	1.347000902	0	0	0	0	0	0	0	0	0
k127_39333530_S_bin.120	0	0	0	0	0	0	0	0	0	0.11500028	0	0	0	0	0	0	0	0	0	0	0	0	0	0	0	0	0	0	0	0	0	0	0	0	0	0	0	0	0	0.122454627	0	0	0	0	0	0	0	0	0
k127_11746211_M_bin.100	0	0.226645845	0	0	0	0	0	0	0	0	0	0	0	0	0	0	0.115760932	0	0	0	0	0	0	0	0	0	0	0	0	0	0	0.222021835	0	0	0	0	0	0	0	0	0	0	0	0	0	0	0	0	0
k127_7421041_M_bin.17	0	0	0	0	0	0	0	0	0	0	0	0	0	0	0	0	0	0	0	0	0	0	0	0	0	0	0	0	0	0	0	0	0	0	0	0	0	0	0	0	0	0	0	0	0	0	0	0	0
k127_30230668_S_bin.61	0	0	0	0	0	0	0	0	0	0	0	0	0	0	0	0	0	0	0	0	0	0	0	0	0.09919639	0	0.161086885	0	0.097182551	0	0	0	0	0	0	0	0	0	0	0	0	0.071260514	0	0	0	0	0	0	0
k127_18974893_S_bin.56	0	0.566614614	0	0	0	0	0.367674725	0	0	0	0	0	0	0	0	0	0.347282796	0	0	0	0	0.108219873	0	0	0	0	0	0	0	0	0	0.777076423	0	0	0	0	0.103809648	0	0	0	0	0	0	0	0	0	0.553316101	0	0
k127_1701802_M_bin.87	0	0.113322923	0	0	0	0	0	0	0	0	0	0	0	0	0	0	0.115760932	0	0	0	0	0	0	0	0	0	0	0	0	0	0	0	0	0	0	0	0	0	0	0	0	0	0	0	0	0	0	0	0
k127_18331376_M_bin.94	0	0.339968768	0	0	0	0	0	0	0	0	0	0	0	0	0	0	0.463043728	0	0	0	0	0.108219873	0	0	0.09919639	0	0	0	0	0	0	0.44404367	0	0	0	0	0	0	0	0.122454627	0	0	0	0	0	0	0.442652881	0	0
k127_21146161_S_bin.27	0	0.113322923	0	0	0	0	0	0	0	0	0	0	0	0	0	0	0.115760932	0	0	0	0	0	0	0	0.09919639	0	0	0	0	0	0	0	0	0	0	0	0	0	0	0.122454627	0	0	0	0	0	0	0	0	0
k127_27329335_M_bin.109	0	0.339968768	0	0	0	0	0.490232966	0	0	0	0	0.406384875	0	0.143992161	0	0	0.463043728	0	0	0	0	0.649319237	0	0	0.297589171	0	0.805434427	0	0.097182551	0	0	0.222021835	0	0	0	0	0.207619296	0	0	0.122454627	0	0.356302568	0	0	0	0	0.553316101	0	0.135453451
k127_12655532_S_bin.50	0	2.4931043	0	0	0	0	1.348140657	0	0	0	0	0	0	0	0	0	2.083696774	0	0	0	0	0.216439746	0	0	0.09919639	0	0	0	0	0	0	2.331229269	0	0	0	0	0.311428944	0	0	0.244909255	0	0.071260514	0	0	0	0	1.991937963	0	0
k127_8577289_M_bin.21	0	0	0	0	0	0	0	0	0	0	0	0	0	0	0	0	0	0	0	0	0	0	0	0	0	0	0	0	0	0	0	0	0	0	0	0	0	0	0	0	0	0	0	0	0	0	0	0	0
k127_10275640_M_bin.87	0	0.226645845	0	0	0	0	0.122558242	0	0	0	0	0	0	0	0	0	0.115760932	0	0	0	0	0	0	0	0.09919639	0	0	0	0	0	0	0.111010918	0	0	0	0	0	0	0	0	0	0	0	0	0	0	0	0	0
k127_5747594_M_bin.67	0	0	0	0	0	0	0	0	0	0	0	0	0	0	0	0	0	0	0	0	0	0	0	0	0	0	0	0	0	0	0	0	0	0	0	0	0	0	0	0	0	0	0	0	0	0	0	0	0
k127_5790787_M_bin.66	0	0	0	0	0	0	0	0	0	0	0	0	0	0	0	0	0.115760932	0	0	0	0	0	0	0	0.09919639	0	0	0	0	0	0	0	0	0	0	0	0	0	0	0	0	0	0	0	0	0	0.11066322	0	0
k127_4793252_M_bin.9	0	0.113322923	0	0	0	0	0	0	0	0	0	0	0	0	0	0	0.115760932	0	0	0	0	0	0	0	0	0	0	0	0	0	0	0.111010918	0	0	0	0	0	0	0	0	0	0	0	0	0	0	0	0	0
k127_18484737_M_bin.100	0	0	0	0	0	0	0	0	0	0	0	0	0	0	0	0	0	0	0	0	0	0	0	0	0	0	0	0	0	0	0	0.111010918	0	0	0	0	0	0	0	0	0	0	0	0	0	0	0	0	0
k127_2130225_S_bin.36	0	0	0	0.087179101	0	0	0.245116483	0	0.126736801	0	0	0.101596219	0	0.071996081	0	0	0	0	0	0	0	0	0	0	0	0	0	0	0	0	0.07701046	0	0	0	0	0	0	0	0	0.612273137	0	0.071260514	0	0	0	0	0	0	0
k127_26239678_M_bin.105	0	0	0	0	0	0	0	0	0	0	0	0	0	0	0	0	0	0	0	0	0	0	0	0	0	0	0	0	0	0	0	0	0	0	0	0	0	0	0	0	0	0	0	0	0	0	0	0	0
k127_27452340_M_bin.86	0	0.113322923	0	0	0	0	0	0	0	0	0	0	0	0	0	0	0	0	0	0	0	0	0	0	0	0	0	0	0	0	0	0	0	0	0	0	0	0	0	0	0	0	0	0	0	0	0	0	0
k127_4503876_M_bin.105	0	0	0	0	0	0	0	0	0	0	0	0	0	0	0	0	0	0	0	0	0	0	0	0	0	0	0	0	0	0	0	0	0	0	0	0	0	0	0	0	0	0	0	0	0	0	0	0	0
k127_15540417_M_bin.35	0	0	0	0	0	0	0	0	0	0	0	0	0	0	0	0	0	0	0	0	0	0	0	0	0	0	0	0	0	0	0	0	0	0	0	0	0	0	0	0	0	0	0	0	0	0	0	0	0
k127_34518906_S_bin.28	0	0	0	0	0	0	0.122558242	0.65683374	0	0	0.153111079	0	0	0.071996081	0	0	0.115760932	0	0	0	0	0	0	0	0.09919639	0	0	0	0	0	0	0	0	0	0.168393798	0	0	0	0	0.122454627	0	0.071260514	0	0	0	0	0	0	0
k127_36264934_S_bin.9	0	0.226645845	0	0	0	0	0	0	0	0	0	0	0	0	0	0	0	0	0	0	0	0	0	0	0	0	0	0	0	0	0	0.222021835	0	0	0	0	0	0	0	0	0	0	0	0	0	0	0	0	0
k127_27434375_M_bin.100	0	0.226645845	0	0	0	0	0	0	0	0	0	0	0	0	0	0	0.115760932	0	0	0	0	0	0	0	0	0	0	0	0	0	0	0.222021835	0	0	0	0	0	0	0	0	0	0	0	0	0	0	0	0	0
k127_24854894_M_bin.102	0	0.339968768	0	0	0	0	0.245116483	0	0	0.11500028	0	0	0	0.071996081	0	0	0.115760932	0	0	0	0	0.108219873	0	0	0.09919639	0	0	0	0	0	0	0.222021835	0	0	0	0	0.103809648	0	0	0.244909255	0	0.071260514	0	0	0	0	0	0	0
k127_20267928_M_bin.87	0	0.113322923	0	0	0	0	0	0	0	0	0	0	0	0	0	0	0.115760932	0	0	0	0	0	0	0	0	0	0	0	0	0	0	0.111010918	0	0	0	0	0	0	0	0	0	0	0	0	0	0	0.11066322	0	0
k127_22666484_M_bin.111	0	0.113322923	0	0	0	0	0.122558242	0	0	0	0	0	0	0	0	0	0	0	0	0	0	0	0	0	0	0	0	0	0	0	0	0	0	0	0	0	0	0	0	0.122454627	0	0.071260514	0	0	0	0	0	0	0
k127_22198772_S_bin.29	0	0.226645845	0	0	0	0	0.245116483	0	0	0	0	0	0	0	0	0	0.115760932	0	0	0	0	0	0	0	0	0	0	0	0	0	0	0.222021835	0	0	0	0	0	0	0	0	0	0	0	0	0	0	0	0	0
k127_5783995_M_bin.94	0	0.226645845	0	0	0	0	0.122558242	0	0	0	0	0	0	0	0	0	0.347282796	0	0	0	0	0	0	0	0.09919639	0	0	0	0	0	0	0.44404367	0	0	0	0	0	0	0	0.122454627	0	0	0	0	0	0	0.331989661	0	0
k127_13146131_M_bin.109	0	0.906583382	0	0	0	0	0.857907691	0	0	0.23000056	0	0.711173532	0	0.431976483	0	0	1.041848387	0	0	0	0	0.649319237	0	0	0.297589171	0	0.644347542	0	0	0	0.07701046	0.666065506	0	0	0	0	0.311428944	0	0	0.612273137	0	0.570084109	0	0	0	0	0.885305761	0	0
k127_7297134_M_bin.55	0	0	0	0	0	0	0	0	0	0	0	0	0	0	0	0	0	0	0	0	0	0	0	0	0	0	0	0	0	0	0	0	0	0	0	0	0	0	0	0	0	0	0	0	0	0	0	0	0
k127_13210729_M_bin.99	0	0	0	0	0	0	0	0	0	0	0	0	0	0	0	0	0	0	0	0	0	0	0	0	0	0	0	0	0	0	0	0	0	0	0	0	0	0	0	0	0	0	0	0	0	0	0	0	0
k127_21495306_M_bin.100	0	0.113322923	0	0	0	0	0	0	0	0	0	0	0	0	0	0	0	0	0	0	0	0	0	0	0	0	0	0	0	0	0	0.111010918	0	0	0	0	0	0	0	0	0	0	0	0	0	0	0	0	0
k127_14463618_M_bin.100	0	0.339968768	0	0	0	0	0	0	0	0	0	0	0	0	0	0	0.115760932	0	0	0	0	0	0	0	0	0	0	0	0	0	0	0.333032753	0	0	0	0	0	0	0	0	0	0	0	0	0	0	0	0	0
k127_34568241_S_bin.74	0	0	0	0	0	0	0	0	0	0	0	0	0	0	0	0	0	0	0	0	0	0	0	0	0.19839278	0	0	0	0	0	0	0	0	0	0	0	0	0	0	1.95927404	0	0	0	0	0	0	0	0	0
k127_1282440_M_bin.47	0	0.113322923	0	0	0	0	0	0	0	0	0	0	0	0	0	0	0	0	0	0	0	0	0	0	0	0	0	0	0	0	0	0.111010918	0	0	0	0	0	0	0	0	0	0	0	0	0	0	0	0	0
k127_16384233_M_bin.66	0	0	0	0	0	0	0	0	0	0	0	0	0	0	0	0	0.115760932	0	0	0	0	0	0	0	0.09919639	0	0	0	0	0	0	0	0	0	0	0	0	0	0	0	0	0	0	0	0	0	0	0	0
k127_21479973_M_bin.47	0	0.113322923	0	0	0	0	0	0	0	0	0	0	0	0	0	0	0	0	0	0	0	0	0	0	0	0	0	0	0	0	0	0.111010918	0	0	0	0	0	0	0	0	0	0	0	0	0	0	0	0	0
k127_25714774_M_bin.102	0	0.113322923	0	0	0	0	0	0	0	0	0	0	0	0	0	0	0.115760932	0	0	0	0	0	0	0	0	0	0	0	0	0	0	0	0	0	0	0	0	0	0	0	0	0	0	0	0	0	0	0	0
k127_27162248_S_bin.36	0	0	0	0	0	0	0.122558242	0	0.126736801	0	0	0.101596219	0	0	0	0	0	0	0	0	0	0	0	0	0	0	0.161086885	0	0	0	0.07701046	0	0	0	0	0	0	0	0	0.734727765	0	0.142521027	0	0	0	0	0	0	0
k127_36600556_S_bin.36	0	0	0	0	0	0	0.122558242	0	0.126736801	0	0	0.101596219	0	0	0	0	0	0	0	0	0	0	0	0	0	0	0	0	0	0	0	0	0	0	0	0	0	0	0	0.734727765	0	0.071260514	0	0	0	0	0	0	0
k127_21784933_M_bin.111	0	0	0	0	0	0	0	0	0	0	0	0	0	0	0	0	0	0	0	0	0	0	0	0	0	0	0	0	0	0	0	0	0	0	0	0	0	0	0	0	0	0	0	0	0	0	0	0	0
k127_10938183_M_bin.86	0	0.226645845	0	0	0	0	0.122558242	0	0	0	0	0	0	0	0	0	0	0	0	0	0	0	0	0	0	0	0	0	0	0	0	0.111010918	0	0	0	0	0	0	0	0	0	0	0	0	0	0	0.11066322	0	0
k127_6563621_S_bin.8	0	0	0	0.174358203	0	0	0.122558242	0	0	0	0	0	0	0.071996081	0	0	0.115760932	0	0	0	0	0	0	0	0	0	0	0	0.097182551	0	0	0.111010918	0	0	0	0	0	0	0	0.122454627	0	0	0	0	0	0	0.22132644	0	0
k127_21865926_M_bin.100	0	0.226645845	0	0	0	0	0	0	0	0.11500028	0	0	0	0	0	0	0.115760932	0	0	0	0	0	0	0	0	0	0	0	0	0	0	0.111010918	0	0	0	0	0	0	0	0	0	0	0	0	0	0	0	0	0
k127_16600302_S_bin.74	0	0	0	0	0	0	0	0	0	0	0	0	0	0	0	0	0.115760932	0	0	0	0	0	0	0	0.19839278	0	0	0	0	0	0	0	0	0	0	0	0	0	0	1.46945553	0	0	0	0	0	0	0	0	0
k127_16962094_S_bin.117	0	0.453291691	0	0	0	0	0.367674725	0	0	0	0	0	0	0	0	0	0	0	0	0	0	0	0	0	0	0	0	0	0	0	0	0.555054588	0	0	0	0	0	0	0	0	0	0	0	0	0	0	0	0	0
k127_8736639_M_bin.109	0	0.906583382	0	0.087179101	0	0	0.980465932	0	0	0.11500028	0	0.812769751	0	0.359980403	0	0	0.926087455	0	0	0	0	0.75753911	0	0	0.595178341	0	0.805434427	0	0.194365103	0	0.07701046	0.777076423	0	0	0	0	0.415238592	0	0	0.734727765	0	0.570084109	0	0.115630611	0	0	1.327958642	0	0.270906901
k127_21403960_M_bin.22	0	0	0	0	0	0	0	0	0	0	0	0	0	0	0	0	0	0	0	0	0	0	0	0	0	0	0	0	0	0	0	0	0	0	0	0	0	0	0	0	0	0	0	0	0	0	0	0	0
k127_18718839_S_bin.61	0	0	0	0	0	0	0	0	0	0	0	0	0	0	0	0	0	0	0	0	0	0	0	0	0.09919639	0	0	0	0	0	0	0	0	0.136125837	0	0	0	0	0	0	0	0.071260514	0	0	0	0	0	0	0
k127_17648704_S_bin.50	0	2.4931043	0	0	0	0	1.715815381	0	0	0.11500028	0	0	0	0	0	0	1.852174911	0	0	0	0	0.216439746	0	0	0	0	0	0	0	0	0	2.220218352	0	0	0	0	0.311428944	0	0	0.122454627	0	0	0	0	0	0	1.438621862	0	0
k127_19831194_M_bin.44	0	0	0	0	0	0	0	0	0	0	0	0	0	0	0	0	0	0	0	0	0	0	0	0	0	0	0	0	0	0	0	0	0	0	0	0	0	0	0	0	0	0	0	0	0	0	0	0	0
k127_21350420_M_bin.87	0	0.113322923	0	0	0	0	0.122558242	0	0	0.11500028	0	0	0	0	0	0	0.231521864	0	0	0	0	0	0	0	0.09919639	0	0	0	0	0	0	0.222021835	0	0	0	0	0	0	0	0	0	0.071260514	0	0	0	0	0.11066322	0	0
k127_13249061_M_bin.87	0	0	0	0	0	0	0.122558242	0	0	0	0	0	0	0	0	0	0	0	0	0	0	0	0	0	0	0	0	0	0	0	0	0.111010918	0	0	0	0	0	0	0	0	0	0	0	0	0	0	0	0	0
k127_39827618_S_bin.80	0	0.113322923	0	0	0	0	0	0	0	0	0	0	0	0	0	0	0	0	0	0	0	0	0	0	0	0	0	0	0	0	0	0	0	0	0	0	0	0	0	0	0	0	0	0	0	0	0	0	0
k127_26709028_M_bin.55	0	0	0	0	0	0	0	0	0	0	0	0	0	0	0	0	0	0	0	0	0	0	0	0	0	0	0	0	0	0	0	0	0	0	0	0	0	0	0	0	0	0	0	0	0	0	0	0	0
k127_15564752_M_bin.9	0	0.226645845	0	0	0	0	0	0	0	0	0	0	0	0.071996081	0	0	0.347282796	0	0	0	0	0	0	0	0.09919639	0	0	0	0.097182551	0	0	0.222021835	0	0	0	0	0	0	0	0.122454627	0	0	0	0	0	0	0.22132644	0	0
k127_22001425_M_bin.44	0	0	0	0	0	0	0	0	0	0	0	0	0	0	0	0	0	0	0	0	0	0	0	0	0	0	0	0	0	0	0	0	0	0	0	0	0	0	0	0	0	0	0	0	0	0	0	0	0
k127_21293822_S_bin.117	0	0.679937536	0	0	0	0	0.245116483	0	0	0	0	0	0	0	0	0	0.347282796	0	0	0	0	0	0	0	0	0	0	0	0	0	0	0.666065506	0	0	0	0	0	0	0	0	0	0	0	0	0	0	0.22132644	0	0
k127_26740734_S_bin.120	0	0.113322923	0	0	0	0	0.122558242	0	0	0	0	0	0	0	0	0	0.115760932	0	0	0	0	0	0	0	0	0	0	0	0.097182551	0	0	0	0	0	0	0	0	0	0	0	0	0	0	0	0	0	0.11066322	0	0
k127_6481396_S_bin.120	0	0.113322923	0	0	0	0	0	0	0	0.11500028	0	0	0	0	0	0	0	0	0	0	0	0	0	0	0.09919639	0	0	0	0	0	0	0	0	0	0	0	0	0	0	0.122454627	0	0	0	0	0	0	0	0	0
k127_664111_S_bin.29	0	0.113322923	0	0	0	0	0.122558242	0	0	0	0	0	0	0	0	0	0	0	0	0	0	0.108219873	0	0	0	0	0	0	0	0	0	0.111010918	0	0	0	0	0	0	0	0	0	0	0	0	0	0	0.11066322	0	0
k127_17340863_M_bin.47	0	0.113322923	0	0	0	0	0	0	0	0	0	0	0	0	0	0	0	0	0	0	0	0	0	0	0	0	0	0	0	0	0	0.111010918	0	0	0	0	0	0	0	0	0	0	0	0	0	0	0	0	0
k127_18477418_M_bin.60	0	0.226645845	0	0	0	0	0.122558242	0	0	0	0	0	0	0	0	0	0.115760932	0	0	0	0	0	0	0	0	0	0	0	0	0	0	0.111010918	0	0	0	0	0	0	0	0	0	0	0	0	0	0	0.11066322	0	0
k127_23962841_M_bin.99	0	0.113322923	0	0	0	0	0.122558242	0	0	0	0	0	0	0	0	0	0	0	0	0	0	0	0	0	0	0	0	0	0	0	0	0.111010918	0	0	0	0	0	0	0	0	0	0	0	0	0	0	0	0	0
k127_27427790_M_bin.1	0	0.453291691	0	0	0	0	0.612791208	0	0	0.23000056	0	0.203192438	0	0.143992161	0	0	0.231521864	0	0	0	0	0.324659619	0	0	0.19839278	0	0	0	0.097182551	0	0	0.666065506	0	0	0	0	0.207619296	0	0	0.367363882	0	0.213781541	0	0	0	0	0.331989661	0	0.135453451
k127_26230532_M_bin.111	0	0	0	0	0	0	0	0	0	0	0	0	0	0	0	0	0	0	0	0	0	0	0	0	0	0	0	0	0	0	0	0	0	0	0	0	0	0	0	0	0	0	0	0	0	0	0	0	0
k127_4402124_M_bin.47	0	0.113322923	0	0	0	0	0	0	0	0	0	0	0	0	0	0	0	0	0	0	0	0	0	0	0	0	0	0	0	0	0	0.111010918	0	0	0	0	0	0	0	0	0	0	0	0	0	0	0.11066322	0	0
k127_16131269_S_bin.28	0	0	0	0	0	0	0.122558242	0.750667132	0	0	0	0	0	0.071996081	0	0	0.115760932	0	0	0	0	0	0	0	0	0	0	0	0	0	0	0	0	0	0	0	0	0	0	0.122454627	0	0	0	0	0	0	0	0	0
k127_13210939_S_bin.9	0	0.113322923	0	0	0	0	0	0	0	0	0	0	0	0	0	0	0	0	0	0	0	0	0	0	0	0	0	0	0	0	0	0.222021835	0	0	0	0	0	0	0	0	0	0	0	0	0	0	0	0	0
k127_264701_M_bin.52	0	0	0	0	0	0	0	0	0	0	0	0	0	0	0	0	0	0	0	0	0	0	0	0	0	0	0	0	0	0	0	0	0	0	0	0	0	0	0	0	0	0	0	0	0	0	0	0	0
k127_5723367_S_bin.80	0	0	0	0	0	0	0	0	0	0	0	0	0	0	0	0	0	0	0	0	0	0	0	0	0	0	0	0	0	0	0	0	0	0	0	0	0	0	0	0	0	0	0	0	0	0	0	0	0
k127_14479434_S_bin.120	0	0.113322923	0	0.174358203	0	0	0	0	0	0	0	0	0	0	0	0	0.115760932	0	0	0	0	0	0	0	0	0	0	0	0	0	0	0.111010918	0	0	0	0	0	0	0	0.122454627	0	0	0	0	0	0	0.22132644	0	0
k127_19163446_S_bin.80	0	0.113322923	0	0	0	0	0	0	0	0	0	0	0	0	0	0	0	0	0	0	0	0	0	0	0	0	0	0	0	0	0	0	0	0	0	0	0	0	0	0	0	0	0	0	0	0	0	0	0
k127_19833890_M_bin.94	0	0.339968768	0	0	0	0	0.122558242	0	0	0	0	0	0	0	0	0	0.463043728	0	0	0	0	0.108219873	0	0	0	0	0	0	0	0	0	0.44404367	0	0	0	0	0	0	0	0.122454627	0	0	0	0	0	0	0.442652881	0	0
k127_15592604_S_bin.30	0	0	0	0	0	0	0	0	0	0	0	0	0	0	0	0	0	0	0	0	0	0	0	0	0	0	0.161086885	0	0	0	0	0	0	0	0	0	0	0	0	0	0	0.285042055	0	0	0	0	0	0	0
k127_14941194_S_bin.8	0	0	0	0.174358203	0	0	0	0	0	0	0	0	0	0.071996081	0	0	0.115760932	0	0	0	0	0	0	0	0	0	0	0	0	0	0	0.111010918	0	0	0	0	0	0	0	0.122454627	0	0	0	0	0	0	0.11066322	0	0
k127_21959829_M_bin.66	0	0	0	0	0	0	0	0	0	0	0	0	0	0	0	0	0	0	0	0	0	0	0	0	0.09919639	0	0	0	0	0	0	0	0	0	0	0	0.103809648	0	0	0.122454627	0	0	0	0	0	0	0.11066322	0	0
k127_36391075_S_bin.117	0	0.679937536	0	0	0	0	0.735349449	0	0	0	0	0	0	0	0	0	1.041848387	0	0	0	0	0	0	0	0	0	0	0	0	0	0	0.777076423	0	0	0	0	0.103809648	0	0	0.122454627	0	0.071260514	0	0	0	0	0.774642541	0	0
k127_953602_M_bin.22	0	0	0	0	0	0	0	0	0	0	0	0	0	0	0	0	0	0	0	0	0	0	0	0	0	0	0	0	0	0	0	0	0	0	0	0	0	0	0	0	0	0	0	0	0	0	0	0	0
k127_24739496_M_bin.21	0	0	0	0	0	0	0	0	0	0	0	0	0	0	0	0	0	0	0	0	0	0	0	0	0	0	0	0	0	0	0	0	0	0	0	0	0	0	0	0	0	0	0	0	0	0	0	0	0
k127_18729965_M_bin.66	0	0.113322923	0	0	0	0	0	0	0	0	0	0	0	0	0	0	0.115760932	0	0	0	0	0	0	0	0.09919639	0	0	0	0	0	0	0	0	0	0	0	0	0	0	0	0	0	0	0	0	0	0	0	0
k127_4254785_M_bin.87	0	0	0	0	0	0	0	0	0	0	0	0	0	0	0	0	0	0	0	0	0	0	0	0	0	0	0	0	0	0	0	0	0	0	0	0	0	0	0	0	0	0	0	0	0	0	0	0	0
k127_13118330_S_bin.71	0	0.113322923	0	0	0	0	0	0	0	0	0	0	0	0	0	0	0.115760932	0	0	0	0	0	0	0	0	0	0	0	0	0	0	0.222021835	0	0	0	0	0	0	0	0	0	0	0	0	0	0	0	0	0
k127_23567367_M_bin.55	0	0	0	0	0	0	0	0	0	0	0	0	0	0	0	0	0	0	0	0	0	0	0	0	0	0	0	0	0	0	0	0	0	0	0	0	0	0	0	0	0	0	0	0	0	0	0	0	0
k127_6941107_S_bin.9	0	0.113322923	0	0	0	0	0	0	0	0	0	0	0	0	0	0	0	0	0	0	0	0	0	0	0	0	0	0	0	0	0	0.222021835	0	0	0	0	0	0	0	0	0	0	0	0	0	0	0	0	0
k127_4843706_M_bin.87	0	0.113322923	0	0	0	0	0.122558242	0	0	0	0	0	0	0	0	0	0.231521864	0	0	0	0	0	0	0	0.09919639	0	0	0	0	0	0	0.111010918	0	0.136125837	0	0	0.103809648	0	0	0	0	0.071260514	0	0	0	0	0.11066322	0	0
k127_9705400_S_bin.36	0	0	0	0	0	0	0.122558242	0	0	0	0	0.101596219	0	0.071996081	0	0	0	0	0	0	0	0	0	0	0	0	0	0	0	0	0	0	0	0	0	0	0	0	0	0.367363882	0	0	0	0	0	0	0	0	0
k127_18400314_M_bin.21	0	0	0	0	0	0	0	0	0	0	0	0	0	0	0	0	0	0	0	0	0	0	0	0	0	0	0	0	0	0	0	0	0	0	0	0	0	0	0	0	0	0	0	0	0	0	0	0	0
k127_6751488_M_bin.32	0	0	0	0	0	0	0	0	0	0	0	0	0	0	0	0	0	0	0	0	0	0	0	0	0	0	0	0	0	0	0	0	0	0	0	0	0	0	0	0	0	0	0	0	0	0	0	0	0
k127_23472270_S_bin.50	0	1.359875073	0	0	0	0	0.857907691	0	0	0	0	0	0	0	0	0	1.389131183	0	0	0	0	0.108219873	0	0	0	0	0	0	0	0	0	1.554152846	0	0	0	0	0.103809648	0	0	0.122454627	0	0.071260514	0	0	0	0	1.217295422	0	0
k127_20648482_M_bin.47	0	0	0	0	0	0	0	0	0	0	0	0	0	0	0	0	0	0	0	0	0	0	0	0	0	0	0	0	0	0	0	0.111010918	0	0	0	0	0	0	0	0	0	0	0	0	0	0	0	0	0
k127_22356136_S_bin.80	0	0	0	0	0	0	0	0	0	0	0	0	0	0	0	0	0	0	0	0	0	0	0	0	0	0	0	0	0	0	0	0	0	0	0	0	0	0	0	0	0	0	0	0	0	0	0	0	0
k127_30433628_S_bin.50	0	2.039812609	0	0	0	0	1.348140657	0	0	0	0	0	0	0	0	0	1.967935843	0	0	0	0	0.216439746	0	0	0.09919639	0	0	0	0	0	0	2.109207434	0	0	0	0	0.311428944	0	0	0.244909255	0	0	0	0	0	0	1.549285082	0	0
k127_14743103_M_bin.66	0	0.113322923	0	0	0	0	0	0	0	0	0	0	0	0	0	0	0	0	0	0	0	0	0	0	0	0	0	0	0	0	0	0	0	0	0	0	0	0	0	0	0	0	0	0	0	0	0	0	0
k127_7316294_M_bin.94	0	0.113322923	0	0	0	0	0	0	0	0	0	0	0	0	0	0	0.115760932	0	0	0	0	0	0	0	0	0	0	0	0	0	0	0.222021835	0	0	0	0	0	0	0	0	0	0	0	0	0	0	0	0	0
k127_39123277_S_bin.56	0	0.339968768	0	0	0	0	0.122558242	0	0	0	0	0	0	0	0	0	0.347282796	0	0	0	0	0.108219873	0	0	0.09919639	0	0	0	0	0	0	0.44404367	0	0	0	0	0	0	0	0.122454627	0	0	0	0	0	0	0.331989661	0	0
k127_21556250_M_bin.44	0	0	0	0	0	0	0	0	0	0	0	0	0	0	0	0	0	0	0	0	0	0	0	0	0	0	0	0	0	0	0	0	0	0	0	0	0	0	0	0	0	0	0	0	0	0	0	0	0
k127_31213260_S_bin.28	0	0	0	0.087179101	0	0	0	0.563000349	0	0	0.153111079	0	0	0.071996081	0	0	0.115760932	0.107684089	0	0	0	0	0	0	0.09919639	0	0	0	0	0	0	0	0	0	0.168393798	0	0	0	0	0.122454627	0	0.071260514	0	0	0	0	0	0	0
k127_26993435_M_bin.109	0	0.679937536	0	0.087179101	0	0	0.857907691	0	0	0.23000056	0	0.812769751	0	0.287984322	0	0	0.926087455	0	0	0	0	0.75753911	0	0	0.495981951	0	0.805434427	0	0.291547654	0	0.07701046	0.666065506	0	0	0	0	0.311428944	0	0	0.734727765	0	0.570084109	0	0.115630611	0	0	1.106632202	0	0.270906901
k127_11389076_M_bin.8	0	0	0	0	0	0	0.122558242	0	0	0	0	0	0	0	0	0	0.115760932	0	0	0	0	0	0	0	0.09919639	0	0	0	0	0	0	0.111010918	0	0	0	0	0	0	0	0.122454627	0	0	0	0	0	0	0	0	0
k127_5948094_M_bin.66	0	0.113322923	0	0	0	0	0	0	0	0	0	0	0	0	0	0	0.347282796	0	0	0	0	0	0	0	0.09919639	0	0	0	0	0	0	0.111010918	0	0	0	0	0	0	0	0.122454627	0	0	0	0	0	0	0.11066322	0	0
k127_850753_S_bin.50	0	1.359875073	0	0	0	0	0.735349449	0	0	0	0	0	0	0	0	0	1.157609319	0	0	0	0	0.108219873	0	0	0	0	0	0	0	0	0	1.665163764	0	0	0	0	0.207619296	0	0	0	0	0.071260514	0	0	0	0	1.770611523	0	0
k127_10185431_M_bin.77	0	0	0	0	0	0	0	0	0	0	0	0	0	0	0	0	0	0	0	0	0	0	0	0	0	0	0	0	0	0	0	0	0	0	0	0	0	0	0	0	0	0	0	0	0	0	0	0	0
k127_12289095_M_bin.1	0	0.453291691	0	0	0	0	0.612791208	0	0	0.11500028	0	0.203192438	0	0.071996081	0	0	0.347282796	0	0	0	0	0.216439746	0	0	0.19839278	0	0	0	0.097182551	0	0	0.555054588	0	0	0	0	0.207619296	0	0	0.244909255	0	0.142521027	0	0	0	0	0.22132644	0	0
k127_7118712_M_bin.60	0	0.226645845	0	0	0	0	0.122558242	0	0	0	0	0	0	0	0	0	0	0	0	0	0	0	0	0	0	0	0	0	0	0	0	0.111010918	0	0	0	0	0	0	0	0	0	0	0	0	0	0	0	0	0
k127_27221210_M_bin.60	0	0.226645845	0	0	0	0	0.122558242	0	0	0	0	0	0	0	0	0	0	0	0	0	0	0	0	0	0	0	0	0	0	0	0	0.111010918	0	0	0	0	0	0	0	0	0	0	0	0	0	0	0.11066322	0	0
k127_1697820_M_bin.32	0	0	0	0	0	0	0	0	0	0	0	0	0	0	0	0	0	0	0	0	0	0	0	0	0	0	0	0	0	0	0	0	0	0	0	0	0	0	0	0	0	0	0	0	0	0	0	0	0
k127_13558709_S_bin.28	0	0	0	0	0	0	0	0.65683374	0	0	0	0	0	0.071996081	0	0	0	0	0	0	0	0	0	0	0	0	0	0	0	0	0	0	0	0	0	0	0	0	0	0.122454627	0	0.071260514	0	0	0	0	0	0	0
k127_9964784_M_bin.47	0	0.226645845	0	0	0	0	0	0	0	0	0	0	0	0	0	0	0	0	0	0	0	0	0	0	0	0	0	0	0	0	0	0.222021835	0	0	0	0	0	0	0	0	0	0	0	0	0	0	0	0	0
k127_11569371_M_bin.87	0	0	0	0	0	0	0	0	0	0	0	0	0	0	0	0	0	0	0	0	0	0	0	0	0	0	0	0	0	0	0	0	0	0	0	0	0	0	0	0	0	0	0	0	0	0	0	0	0
k127_1498133_M_bin.87	0	0.113322923	0	0	0	0	0	0	0	0	0	0	0	0	0	0	0.115760932	0	0	0	0	0	0	0	0.09919639	0	0	0	0	0	0	0.111010918	0	0	0	0	0	0	0	0	0	0	0	0	0	0	0.11066322	0	0
k127_26903740_M_bin.12	0	0	0	0	0	0	0	0	0	0	0	0	0	0	0	0	0	0	0	0	0	0	0	0	0	0	0	0	0	0	0	0	0	0	0	0	0	0	0	0	0	0	0	0	0	0	0	0	0
k127_329360_M_bin.17	0	0	0	0	0	0	0	0	0	0	0	0	0	0	0	0	0	0	0	0	0	0	0	0	0	0	0	0	0	0	0	0	0	0	0	0	0	0	0	0	0	0	0	0	0	0	0	0	0
k127_24254378_M_bin.9	0	0.113322923	0	0	0	0	0	0	0	0	0	0	0	0	0	0	0.115760932	0	0	0	0	0	0	0	0.09919639	0	0	0	0	0	0	0.111010918	0	0	0	0	0	0	0	0	0	0	0	0	0	0	0.11066322	0	0
k127_4625696_S_bin.27	0	0	0	0	0	0	0	0	0	0	0	0	0	0	0	0	0.115760932	0	0	0	0	0	0	0	0.09919639	0	0	0	0	0	0	0	0	0	0	0	0	0	0	0	0	0	0	0	0	0	0	0	0
k127_13042435_S_bin.117	0	0.566614614	0	0	0	0	0.245116483	0	0	0	0	0	0	0	0	0	0.115760932	0	0	0	0	0	0	0	0	0	0	0	0	0	0	0.555054588	0	0	0	0	0	0	0	0	0	0	0	0	0	0	0.11066322	0	0
k127_36790946_S_bin.56	0	0.339968768	0	0	0	0	0.122558242	0	0	0	0	0	0	0	0	0	0.115760932	0	0	0	0	0	0	0	0	0	0	0	0	0	0	0.222021835	0	0	0	0	0	0	0	0	0	0	0	0	0	0	0.22132644	0	0
k127_3599512_S_bin.8	0	0	0	0.261537304	0	0	0	0	0	0	0	0	0	0.071996081	0	0	0.115760932	0	0	0	0	0	0	0	0	0	0	0	0	0	0	0	0	0	0	0	0	0	0	0.122454627	0	0	0	0	0	0	0.11066322	0	0
k127_8370653_S_bin.9	0	0.113322923	0	0	0	0	0	0	0	0	0	0	0	0	0	0	0	0	0	0	0	0	0	0	0	0	0	0	0	0	0	0.222021835	0	0	0	0	0	0	0	0	0	0	0	0	0	0	0	0	0
k127_13212023_S_bin.80	0	0	0	0	0	0	0	0	0	0	0	0	0	0	0	0	0	0	0	0	0	0	0	0	0	0	0	0	0	0	0	0	0	0	0	0	0	0	0	0	0	0	0	0	0	0	0	0	0
k127_29099254_S_bin.71	0	0.226645845	0	0	0	0	0	0	0	0	0	0	0	0	0	0	0.115760932	0	0	0	0	0	0	0	0	0	0	0	0	0	0	0.111010918	0	0	0	0	0	0	0	0	0	0	0	0	0	0	0.11066322	0	0
k127_9453584_S_bin.50	0	0.906583382	0	0	0	0	0.857907691	0	0	0	0	0	0	0	0	0	0.810326523	0	0	0	0	0.108219873	0	0	0	0	0	0	0	0	0	0.888087341	0	0	0	0	0.103809648	0	0	0.122454627	0	0.071260514	0	0	0	0	0.885305761	0	0
k127_25446167_M_bin.100	0	0.226645845	0	0	0	0	0	0	0	0	0	0	0	0	0	0	0.115760932	0	0	0	0	0	0	0	0	0	0	0	0	0	0	0.333032753	0	0	0	0	0	0	0	0	0	0	0	0	0	0	0	0	0
k127_35680670_S_bin.61	0	0	0	0	0	0	0	0	0	0	0	0	0	0	0	0	0	0	0	0	0	0	0	0	0.19839278	0	0	0	0.097182551	0	0	0	0	0.136125837	0	0	0	0	0	0	0	0.071260514	0	0	0	0	0	0	0
k127_33961768_S_bin.9	0	0.113322923	0	0	0	0	0	0	0	0	0	0	0	0	0	0	0	0	0	0	0	0	0	0	0	0	0	0	0	0	0	0.222021835	0	0	0	0	0	0	0	0	0	0	0	0	0	0	0	0	0
k127_19955144_M_bin.102	0	0.226645845	0	0	0	0	0.245116483	0	0	0	0	0	0	0	0	0	0.115760932	0	0	0	0	0.108219873	0	0	0	0	0	0	0	0	0	0.222021835	0	0	0	0	0	0	0	0.122454627	0	0	0	0	0	0	0	0	0
k127_13141380_S_bin.71	0	0.113322923	0	0	0	0	0	0	0	0	0	0	0	0	0	0	0.115760932	0	0	0	0	0	0	0	0	0	0	0	0	0	0	0.111010918	0	0	0	0	0	0	0	0	0	0	0	0	0	0	0.11066322	0	0
k127_8618003_M_bin.94	0	0.226645845	0	0	0	0	0.122558242	0	0	0	0	0	0	0	0	0	0.231521864	0	0	0	0	0	0	0	0.19839278	0	0	0	0	0	0	0.222021835	0	0	0	0	0	0	0	0.122454627	0	0	0	0	0	0	0.22132644	0	0
k127_25753585_M_bin.87	0	0.113322923	0	0	0	0	0.245116483	0	0	0	0	0	0	0	0	0	0.231521864	0	0	0	0	0	0	0	0.09919639	0	0	0	0	0	0	0.111010918	0	0	0	0	0.103809648	0	0	0	0	0	0	0	0	0	0.11066322	0	0
k127_1212483_S_bin.80	0	0	0	0	0	0	0	0	0	0	0	0	0	0	0	0	0	0	0	0	0	0	0	0	0	0	0	0	0	0	0	0	0	0	0	0	0	0	0	0	0	0	0	0	0	0	0	0	0
k127_105597_M_bin.102	0	0.226645845	0	0	0	0	0.245116483	0	0	0.23000056	0	0.101596219	0	0.071996081	0	0	0.115760932	0	0	0	0	0.108219873	0	0	0.09919639	0	0	0	0	0	0	0.222021835	0	0	0	0	0	0	0	0.244909255	0	0.071260514	0	0	0	0	0	0	0
k127_6392576_M_bin.67	0	0	0	0	0	0	0	0	0	0	0	0	0	0	0	0	0	0	0	0	0	0	0	0	0	0	0	0	0	0	0	0	0	0	0	0	0	0	0	0	0	0	0	0	0	0	0	0	0
k127_16135005_M_bin.21	0	0	0	0	0	0	0	0	0	0	0	0	0	0	0	0	0	0	0	0	0	0	0	0	0	0	0	0	0	0	0	0	0	0	0	0	0	0	0	0	0	0	0	0	0	0	0	0	0
k127_22892919_M_bin.8	0	0	0	0	0	0	0.122558242	0	0	0	0	0	0	0	0	0	0.115760932	0	0	0	0	0	0	0	0.19839278	0	0	0	0	0	0	0.111010918	0	0	0	0	0	0	0	0.122454627	0	0	0	0	0	0	0	0	0
k127_27250818_M_bin.21	0	0	0	0	0	0	0	0	0	0	0	0	0	0	0	0	0	0	0	0	0	0	0	0	0	0	0	0	0	0	0	0	0	0	0	0	0	0	0	0	0	0	0	0	0	0	0	0	0
k127_13822452_S_bin.30	0	0	0	0	0	0	0	0	0	0	0	0	0	0	0	0	0	0	0	0	0	0	0	0	0	0	0	0	0	0	0	0	0	0	0	0	0	0	0	0	0	0.285042055	0	0	0	0	0	0	0
k127_12530528_M_bin.1	0	0.453291691	0	0	0	0	0.490232966	0	0	0.11500028	0	0.203192438	0	0.071996081	0	0	0.347282796	0	0	0	0	0.216439746	0	0	0.19839278	0	0	0	0	0	0	0.44404367	0	0	0	0	0.103809648	0	0	0.244909255	0	0.071260514	0	0	0	0	0.22132644	0	0
k127_13943107_M_bin.109	0	0.679937536	0	0	0	0	0.980465932	0	0	0.11500028	0	0.711173532	0	0.359980403	0	0	1.041848387	0	0	0	0	0.75753911	0	0	0.396785561	0	0.966521313	0	0.194365103	0	0.07701046	0.666065506	0	0	0	0	0.311428944	0	0	0.612273137	0	0.641344623	0	0	0	0.061983995	1.106632202	0	0.135453451
k127_21622213_M_bin.102	0	0.226645845	0	0	0	0	0.122558242	0	0	0.11500028	0	0	0	0.071996081	0	0	0.115760932	0	0	0	0	0.108219873	0	0	0	0	0	0	0	0	0	0.111010918	0	0	0	0	0	0	0	0.122454627	0	0.071260514	0	0	0	0	0	0	0
k127_8706616_M_bin.87	0	0.113322923	0	0	0	0	0.122558242	0	0	0	0	0	0	0	0	0	0.231521864	0	0	0	0	0	0	0	0	0	0	0	0	0	0	0.111010918	0	0	0	0	0	0	0	0	0	0.071260514	0	0	0	0	0	0	0
k127_12695467_S_bin.36	0	0	0	0	0	0	0.122558242	0	0	0	0	0.203192438	0	0	0	0	0	0	0	0	0	0	0	0	0	0	0	0	0	0	0.07701046	0	0	0	0	0	0	0	0	0.612273137	0	0.071260514	0	0	0	0	0	0	0
k127_20363628_M_bin.44	0	0	0	0	0	0	0	0	0	0	0	0	0	0	0	0	0	0	0	0	0	0	0	0	0	0	0	0	0	0	0	0	0	0	0	0	0	0	0	0	0	0	0	0	0	0	0	0	0
k127_27110079_M_bin.100	0	0.226645845	0	0	0	0	0	0	0	0	0	0	0	0	0	0	0.115760932	0	0	0	0	0	0	0	0	0	0	0	0	0	0	0.222021835	0	0	0	0	0	0	0	0	0	0	0	0	0	0	0	0	0
k127_11367613_M_bin.55	0	0	0	0	0	0	0	0	0	0	0	0	0	0	0	0	0	0	0	0	0	0	0	0	0	0	0	0	0	0	0	0	0	0	0	0	0	0	0	0	0	0	0	0	0	0	0	0	0
k127_40295097_S_bin.56	0	1.473197996	0	0	0	0	0.735349449	0	0	0.11500028	0	0	0	0	0	0	1.157609319	0	0	0	0	0.324659619	0	0	0.09919639	0	0	0	0	0	0	1.332131011	0	0	0	0	0.415238592	0	0	0.367363882	0	0.071260514	0	0	0	0	1.217295422	0	0
k127_36041831_S_bin.56	0	0.453291691	0.114136359	0	0	0	0.245116483	0	0	0.11500028	0	0.203192438	0	0.143992161	0	0.154609616	0.463043728	0	0.117860539	0	0	0.108219873	0	0	0.595178341	0	0	0	0.097182551	0	0.15402092	0.222021835	0	0.136125837	0	0	0.103809648	0	0	0.48981851	0	0.213781541	0	0	0	0.061983995	0.331989661	0	0.135453451
k127_13020017_S_bin.120	0	0.113322923	0	0	0	0	0	0	0	0	0	0	0	0	0	0	0	0	0	0	0	0	0	0	0.09919639	0	0	0	0	0	0	0.111010918	0	0	0	0	0	0	0	0.244909255	0	0	0	0	0	0	0.11066322	0	0
k127_20633400_M_bin.77	0	0	0	0	0	0	0	0	0	0	0	0	0	0	0	0	0	0	0	0	0	0	0	0	0	0	0	0	0	0	0	0	0	0	0	0	0	0	0	0	0	0	0	0	0	0	0	0	0
k127_5463198_S_bin.71	0	0	0	0	0	0	0	0	0	0	0	0	0	0	0	0	0	0	0	0	0	0	0	0	0	0	0	0	0	0	0	0	0	0	0	0	0	0	0	0	0	0	0	0	0	0	0	0	0
k127_14350761_M_bin.47	0	0.113322923	0	0	0	0	0	0	0	0	0	0	0	0	0	0	0	0	0	0	0	0	0	0	0	0	0	0	0	0	0	0.111010918	0	0	0	0	0	0	0	0	0	0	0	0	0	0	0	0	0
k127_23998392_S_bin.28	0	0	0	0	0	0	0	0.563000349	0	0	0.153111079	0	0	0.071996081	0	0	0.115760932	0	0	0	0	0	0	0	0.09919639	0	0	0	0	0	0	0	0	0	0.168393798	0	0	0	0	0.122454627	0	0.071260514	0	0	0	0	0	0	0
k127_12962453_M_bin.87	0	0.226645845	0	0	0	0	0.245116483	0	0	0.11500028	0	0	0	0	0	0	0.115760932	0	0	0	0	0.108219873	0	0	0.09919639	0	0	0	0	0	0	0.111010918	0	0	0	0	0.103809648	0	0	0.122454627	0	0.071260514	0	0	0	0	0.11066322	0	0
k127_6602659_M_bin.47	0	0.226645845	0	0	0	0	0	0	0	0	0	0	0	0	0	0	0	0	0	0	0	0	0	0	0	0	0	0	0	0	0	0.111010918	0	0	0	0	0	0	0	0	0	0	0	0	0	0	0.11066322	0	0
k127_3422764_S_bin.30	0	0	0	0	0	0	0	0	0	0	0	0	0	0	0	0	0	0	0	0	0	0	0	0	0	0	0.161086885	0	0	0	0	0	0	0	0	0	0	0	0	0	0	0.285042055	0	0	0	0	0	0	0
k127_8575151_S_bin.80	0	0	0	0	0	0	0	0	0	0	0	0	0	0	0	0	0	0	0	0	0	0	0	0	0	0	0	0	0	0	0	0	0	0	0	0	0	0	0	0	0	0	0	0	0	0	0	0	0
k127_19365928_S_bin.50	0	1.473197996	0	0	0	0	1.103024174	0	0	0	0	0	0	0	0	0	1.157609319	0	0	0	0	0.216439746	0	0	0	0	0	0	0	0	0	1.554152846	0	0	0	0	0.311428944	0	0	0.122454627	0	0.071260514	0	0	0	0	1.659948303	0	0
k127_7758284_M_bin.94	0	0.226645845	0	0	0	0	0.122558242	0	0	0	0	0	0	0	0	0	0.231521864	0	0	0	0	0	0	0	0	0	0	0	0	0	0	0.44404367	0	0	0	0	0	0	0	0.122454627	0	0	0	0	0	0	0.442652881	0	0
k127_18504592_M_bin.109	0	0.679937536	0	0	0	0	0.735349449	0	0	0.11500028	0	0.711173532	0	0.359980403	0	0	1.041848387	0	0	0	0	0.75753911	0	0	0.495981951	0	0.644347542	0	0.194365103	0	0	0.666065506	0	0	0	0	0.311428944	0	0	0.734727765	0	0.427563082	0	0	0	0	1.106632202	0	0.135453451
k127_2820296_M_bin.9	0	0	0	0	0	0	0	0	0	0	0	0	0	0	0	0	0	0	0	0	0	0	0	0	0	0	0	0	0	0	0	0	0	0	0	0	0	0	0	0	0	0	0	0	0	0	0	0	0
k127_15558629_M_bin.109	0	0.906583382	0	0.087179101	0	0	0.980465932	0	0	0.23000056	0	0.812769751	0	0.431976483	0	0	1.157609319	0	0	0	0	0.865758983	0	0	0.595178341	0	0.805434427	0	0.194365103	0	0.07701046	0.888087341	0	0	0	0	0.311428944	0	0	0.857182392	0	0.712605137	0	0.115630611	0	0	1.770611523	0	0.135453451
k127_10625923_S_bin.61	0	0	0	0	0	0	0	0	0	0	0	0	0	0	0	0	0	0	0	0	0	0	0	0	0.19839278	0	0	0	0.097182551	0	0	0	0	0.136125837	0	0	0	0	0	0	0	0.071260514	0	0	0	0	0	0	0
k127_27582098_M_bin.86	0	0	0	0	0	0	0	0	0	0	0	0	0	0	0	0	0	0	0	0	0	0	0	0	0	0	0	0	0	0	0	0	0	0	0	0	0	0	0	0	0	0	0	0	0	0	0	0	0
k127_39425721_S_bin.80	0	0.113322923	0	0	0	0	0	0	0	0	0	0	0	0	0	0	0	0	0	0	0	0	0	0	0	0	0	0	0	0	0	0	0	0	0	0	0	0	0	0	0	0	0	0	0	0	0	0	0
k127_442883_M_bin.102	0	0.113322923	0	0	0	0	0.122558242	0	0	0.11500028	0	0	0	0	0	0	0.115760932	0	0	0	0	0.108219873	0	0	0	0	0	0	0	0	0	0.111010918	0	0	0	0	0	0	0	0.122454627	0	0.071260514	0	0	0	0	0	0	0
k127_9589319_M_bin.67	0	0	0	0	0	0	0	0	0	0	0	0	0	0	0	0	0	0	0	0	0	0	0	0	0	0	0	0	0	0	0	0	0	0	0	0	0	0	0	0	0	0	0	0	0	0	0	0	0
k127_21245920_S_bin.56	0	0.339968768	0	0	0	0	0.245116483	0	0	0	0	0	0	0	0	0	0.347282796	0	0	0	0	0	0	0	0	0	0	0	0	0	0	1.221120093	0	0	0	0	0	0	0	0.122454627	0	0.071260514	0	0	0	0	0.331989661	0	0
k127_18857216_M_bin.52	0	0	0	0	0	0	0	0	0	0	0	0	0	0	0	0	0	0	0	0	0	0	0	0	0	0	0	0	0	0	0	0	0	0	0	0	0	0	0	0	0	0	0	0	0	0	0	0	0
k127_25508162_M_bin.32	0	0	0	0	0	0	0	0	0	0	0	0	0	0	0	0	0	0	0	0	0	0	0	0	0	0	0	0	0	0	0	0	0	0	0	0	0	0	0	0	0	0	0	0	0	0	0	0	0
k127_21129537_M_bin.21	0	0	0	0	0	0	0	0	0	0	0	0	0	0	0	0	0	0	0	0	0	0	0	0	0	0	0	0	0	0	0	0	0	0	0	0	0	0	0	0	0	0	0	0	0	0	0	0	0
k127_37824755_S_bin.29	0	0.113322923	0	0	0	0	0.122558242	0	0	0	0	0	0	0	0	0	0	0	0	0	0	0	0	0	0	0	0	0	0	0	0	0.111010918	0	0	0	0	0	0	0	0	0	0	0	0	0	0	0	0	0
k127_41692634_S_bin.8	0	0	0	0.261537304	0	0	0	0	0	0	0	0	0	0.071996081	0	0	0.115760932	0	0	0	0	0	0	0	0	0	0	0	0	0	0	0.111010918	0	0	0	0	0.103809648	0	0	0.244909255	0	0	0	0	0	0	0.22132644	0	0
k127_4298309_S_bin.120	0	0	0	0	0	0	0	0	0	0	0	0	0	0	0	0	0	0	0	0	0	0	0	0	0.09919639	0	0	0	0	0	0	0	0	0	0	0	0	0	0	0.122454627	0	0	0	0	0	0	0	0	0
k127_31410422_S_bin.71	0	0.113322923	0	0	0	0	0	0	0	0	0	0	0	0	0	0	0.115760932	0	0	0	0	0	0	0	0	0	0	0	0	0	0	0.111010918	0	0	0	0	0	0	0	0	0	0	0	0	0	0	0	0	0
k127_7373643_M_bin.99	0	0	0	0	0	0	0.122558242	0	0	0	0	0	0	0	0	0	0	0	0	0	0	0	0	0	0.09919639	0	0	0	0	0	0	0.111010918	0	0	0	0	0	0	0	0	0	0	0	0	0	0	0	0	0
k127_15700963_S_bin.9	0	0.113322923	0	0	0	0	0	0	0	0	0	0	0	0	0	0	0	0	0	0	0	0	0	0	0	0	0	0	0	0	0	0.222021835	0	0	0	0	0	0	0	0	0	0	0	0	0	0	0	0	0
k127_6597886_M_bin.55	0	0	0	0	0	0	0	0	0	0	0	0	0	0	0	0	0	0	0	0	0	0	0	0	0	0	0	0	0	0	0	0	0	0	0	0	0	0	0	0	0	0	0	0	0	0	0	0	0
k127_9928781_M_bin.100	0	0.226645845	0	0	0	0	0	0	0	0	0	0	0	0	0	0	0.115760932	0	0	0	0	0	0	0	0	0	0	0	0	0	0	0.222021835	0	0	0	0	0	0	0	0	0	0	0	0	0	0	0.11066322	0	0
k127_24067836_M_bin.87	0	0.113322923	0	0	0	0	0.122558242	0	0	0	0	0	0	0	0	0	0.115760932	0	0	0	0	0	0	0	0.09919639	0	0	0	0	0	0	0	0	0	0	0	0	0	0	0	0	0	0	0	0	0	0.11066322	0	0
k127_38902083_S_bin.27	0	0.113322923	0	0	0	0	0	0	0	0	0	0	0	0	0	0	0	0	0	0	0	0	0	0	0	0	0	0	0	0	0	0	0	0	0	0	0	0	0	0	0	0	0	0	0	0	0.11066322	0	0
k127_6477016_S_bin.120	0	0.226645845	0	0	0	0	0	0	0	0.11500028	0	0	0	0	0	0	0.115760932	0	0	0	0	0	0	0	0	0	0	0	0	0	0	0.111010918	0	0.136125837	0	0	0	0	0	0.122454627	0	0	0	0	0	0	0	0	0
k127_18795212_M_bin.66	0	0	0	0	0	0	0	0	0	0	0	0	0	0	0	0	0	0	0	0	0	0	0	0	0.09919639	0	0	0	0	0	0	0	0	0	0	0	0	0	0	0	0	0	0	0	0	0	0	0	0
k127_1686351_S_bin.61	0	0	0	0	0	0	0	0	0	0	0	0	0	0	0	0	0	0	0	0	0	0	0	0	0.09919639	0	0	0	0	0	0	0	0	0.136125837	0	0	0	0	0	0	0	0.071260514	0	0	0	0	0	0	0
k127_8958270_M_bin.47	0	0.113322923	0	0	0	0	0	0	0	0	0	0	0	0	0	0	0	0	0	0	0	0	0	0	0	0	0	0	0	0	0	0.111010918	0	0	0	0	0	0	0	0	0	0	0	0	0	0	0	0	0
k127_6738711_S_bin.61	0	0	0	0	0	0	0	0	0	0	0	0	0	0	0	0	0	0	0	0	0	0	0	0	0.09919639	0	0	0	0	0	0	0	0	0.136125837	0	0	0	0	0	0	0	0.071260514	0	0	0	0	0	0	0
k127_10877848_M_bin.67	0	0	0	0	0	0	0	0	0	0	0	0	0	0	0	0	0	0	0	0	0	0	0	0	0	0	0	0	0	0	0	0	0	0	0	0	0	0	0	0	0	0	0	0	0	0	0	0	0
k127_18827602_M_bin.94	0	0.339968768	0	0	0	0	0.122558242	0	0	0	0	0	0	0	0	0	0.231521864	0	0	0	0	0.108219873	0	0	0	0	0	0	0	0	0	0.333032753	0	0	0	0	0	0	0	0.244909255	0	0	0	0	0	0	0.331989661	0	0
k127_17892912_S_bin.50	0	2.266458455	0	0	0	0	1.225582415	0	0	0	0	0	0	0	0	0	1.736413979	0	0	0	0	0.324659619	0	0	0.09919639	0	0	0	0	0	0	2.109207434	0	0	0	0	0.415238592	0	0	0.244909255	0	0.071260514	0	0	0	0	1.881274743	0	0
k127_23235952_S_bin.9	0	0.226645845	0	0	0	0	0	0	0	0	0	0	0	0	0	0	0	0	0	0	0	0	0	0	0	0	0	0	0	0	0	0.222021835	0	0	0	0	0	0	0	0	0	0	0	0	0	0	0	0	0
k127_10604356_S_bin.50	0	1.699843841	0	0	0	0	0.857907691	0	0	0	0	0	0	0	0	0	1.157609319	0	0	0	0	0.108219873	0	0	0	0	0	0	0	0	0	1.443141929	0	0	0	0	0.103809648	0	0	0.122454627	0	0	0	0	0	0	1.327958642	0	0
k127_14130743_M_bin.102	0	0.226645845	0	0	0	0	0.245116483	0	0	0.11500028	0	0	0	0	0	0	0	0	0	0	0	0.108219873	0	0	0	0	0	0	0	0	0	0.222021835	0	0	0	0	0	0	0	0.122454627	0	0.071260514	0	0	0	0	0	0	0
k127_5803179_M_bin.55	0	0	0	0	0	0	0	0	0	0	0	0	0	0	0	0	0	0	0	0	0	0	0	0	0	0	0	0	0	0	0	0	0	0	0	0	0	0	0	0	0	0	0	0	0	0	0	0	0
k127_11819820_M_bin.12	0	0	0	0	0	0	0	0	0	0	0	0	0	0	0	0	0	0	0	0	0	0	0	0	0	0	0	0	0	0	0	0	0	0	0	0	0	0	0	0	0	0	0	0	0	0	0	0	0
k127_16921401_M_bin.9	0	0.679937536	0	0	0	0	0.122558242	0	0	0	0	0	0	0.071996081	0	0	0.57880466	0	0	0	0	0.108219873	0	0	0.19839278	0	0	0	0	0	0	0.44404367	0	0	0	0	0.103809648	0	0	0.244909255	0	0.071260514	0	0	0	0	0.442652881	0	0
k127_21068449_M_bin.105	0	0	0	0	0	0	0	0	0	0	0	0	0	0	0	0	0	0	0	0	0	0	0	0	0	0	0	0	0	0	0	0	0	0	0	0	0	0	0	0	0	0	0	0	0	0	0	0	0
k127_335287_S_bin.8	0	0	0	0.174358203	0	0	0	0	0	0	0	0	0	0.071996081	0	0	0.115760932	0	0	0	0	0	0	0	0	0	0	0	0	0	0	0.111010918	0	0	0	0	0	0	0	0.122454627	0	0	0	0	0	0	0.22132644	0	0
k127_6509900_S_bin.61	0	0	0	0	0	0	0	0	0	0	0	0	0	0	0	0	0	0	0	0	0	0	0	0	0.09919639	0	0.161086885	0	0	0	0	0	0	0.136125837	0	0	0	0	0	0	0	0.142521027	0	0	0	0	0	0	0
k127_24540237_M_bin.55	0	0	0	0	0	0	0	0	0	0	0	0	0	0	0	0	0	0	0	0	0	0	0	0	0	0	0	0	0	0	0	0	0	0	0	0	0	0	0	0	0	0	0	0	0	0	0	0	0
k127_37955577_S_bin.80	0	0	0	0	0	0	0	0	0	0	0	0	0	0	0	0	0	0	0	0	0	0	0	0	0	0	0	0	0	0	0	0	0	0	0	0	0	0	0	0	0	0	0	0	0	0	0	0	0
k127_11016039_S_bin.74	0	0	0	0	0	0	0	0	0	0	0	0	0	0	0	0	0	0	0	0	0	0	0	0	0.19839278	0	0	0	0	0	0	0	0	0	0	0	0	0	0	1.347000902	0	0	0	0	0	0	0	0	0
k127_9613812_M_bin.47	0	0.226645845	0	0	0	0	0	0	0	0	0	0	0	0	0	0	0	0	0	0	0	0	0	0	0	0	0	0	0	0	0	0.111010918	0	0	0	0	0	0	0	0	0	0	0	0	0	0	0	0	0
k127_23546449_S_bin.29	0	0.113322923	0	0	0	0	0.245116483	0	0	0	0	0	0	0	0	0	0.115760932	0	0	0	0	0.108219873	0	0	0	0	0	0	0	0	0	0.111010918	0	0	0	0	0	0	0	0	0	0	0	0	0	0	0.11066322	0	0
k127_12181369_M_bin.105	0	0	0	0	0	0	0	0	0	0	0	0	0	0	0	0	0	0	0	0	0	0	0	0	0	0	0	0	0	0	0	0	0	0	0	0	0	0	0	0	0	0	0	0	0	0	0	0	0
k127_24601890_S_bin.29	0	0.113322923	0	0	0	0	0	0	0	0	0	0	0	0	0	0	0.115760932	0	0	0	0	0	0	0	0	0	0	0	0	0	0	0.111010918	0	0	0	0	0	0	0	0	0	0	0	0	0	0	0.11066322	0	0
k127_26024302_M_bin.60	0	0.226645845	0	0	0	0	0.122558242	0	0	0	0	0	0	0	0	0	0	0	0	0	0	0	0	0	0	0	0	0	0	0	0	0.111010918	0	0	0	0	0	0	0	0	0	0	0	0	0	0	0.11066322	0	0
k127_24700162_M_bin.99	0	0	0	0	0	0	0.122558242	0	0	0	0	0	0	0	0	0	0	0	0	0	0	0	0	0	0.09919639	0	0	0	0	0	0	0	0	0	0	0	0	0	0	0	0	0	0	0	0	0	0	0	0
k127_4956257_S_bin.9	0	0.113322923	0	0	0	0	0	0	0	0	0	0	0	0	0	0	0	0	0	0	0	0	0	0	0	0	0	0	0	0	0	0.222021835	0	0	0	0	0	0	0	0	0	0	0	0	0	0	0	0	0
k127_24475456_M_bin.22	0	0	0	0	0	0	0	0	0	0	0	0	0	0	0	0	0	0	0	0	0	0	0	0	0	0	0	0	0	0	0	0	0	0	0	0	0	0	0	0	0	0	0	0	0	0	0	0	0
k127_28379619_S_bin.120	0	0.113322923	0	0	0	0	0	0	0	0.11500028	0	0	0	0	0	0	0	0	0	0	0	0	0	0	0.09919639	0	0	0	0	0	0	0	0	0	0	0	0	0	0	0.122454627	0	0	0	0	0	0	0.11066322	0	0
k127_7208411_M_bin.99	0	0	0	0	0	0	0	0	0	0	0	0	0	0	0	0	0	0	0	0	0	0	0	0	0	0	0	0	0	0	0	0	0	0	0	0	0	0	0	0	0	0	0	0	0	0	0	0	0
k127_291594_M_bin.99	0	0	0	0	0	0	0	0	0	0	0	0	0	0	0	0	0	0	0	0	0	0	0	0	0	0	0	0	0	0	0	0	0	0	0	0	0	0	0	0	0	0	0	0	0	0	0	0	0
k127_1798540_M_bin.87	0	0.113322923	0	0	0	0	0	0	0	0	0	0	0	0	0	0	0.115760932	0	0	0	0	0	0	0	0.09919639	0	0	0	0	0	0	0.111010918	0	0	0	0	0	0	0	0	0	0.071260514	0	0	0	0	0	0	0
k127_5584941_M_bin.17	0	0	0	0	0	0	0	0	0	0	0	0	0	0	0	0	0	0	0	0	0	0	0	0	0	0	0	0	0	0	0	0	0	0	0	0	0	0	0	0	0	0	0	0	0	0	0	0	0
k127_13195347_M_bin.52	0	0.113322923	0	0	0	0	0	0	0	0	0	0	0	0	0	0	0	0	0	0	0	0	0	0	0	0	0	0	0	0	0	0	0	0	0	0	0	0	0	0	0	0	0	0	0	0	0	0	0
k127_12371405_S_bin.120	0	0.113322923	0	0	0	0	0	0	0	0	0	0	0	0.071996081	0	0	0	0	0	0	0	0	0	0	0	0	0	0	0	0	0	0	0	0	0	0	0	0	0	0	0	0	0	0	0	0	0	0	0
k127_17201077_M_bin.109	0	0.793260459	0	0.087179101	0	0	0.980465932	0	0	0.23000056	0	0.711173532	0	0.359980403	0	0	1.041848387	0	0	0	0	0.75753911	0	0	0.495981951	0	0.966521313	0	0.291547654	0	0.07701046	0.666065506	0	0	0	0	0.311428944	0	0	0.612273137	0	0.712605137	0	0.115630611	0	0	1.438621862	0	0.406360352
k127_20802255_M_bin.94	0	0.339968768	0	0	0	0	0.122558242	0	0	0	0	0	0	0	0	0	0.347282796	0	0	0	0	0.108219873	0	0	0.09919639	0	0	0	0	0	0	0.333032753	0	0	0	0	0	0	0	0.244909255	0	0	0	0	0	0	0.442652881	0	0
k127_18426222_M_bin.67	0	0	0	0	0	0	0	0	0	0	0	0	0	0	0	0	0	0	0	0	0	0	0	0	0	0	0	0	0	0	0	0	0	0	0	0	0	0	0	0	0	0	0	0	0	0	0	0	0
k127_22146642_M_bin.86	0	0.113322923	0	0	0	0	0	0	0	0	0	0	0	0	0	0	0	0	0	0	0	0	0	0	0	0	0	0	0	0	0	0.111010918	0	0	0	0	0	0	0	0	0	0	0	0	0	0	0	0	0
k127_34559456_S_bin.56	0	1.019906305	0	0	0	0	0.490232966	0	0	0	0	0.101596219	0	0	0	0	0.926087455	0	0	0	0	0.324659619	0	0	0	0	0	0	0	0	0	1.332131011	0	0	0	0	0.415238592	0	0	0.857182392	0	0.071260514	0	0	0	0	1.106632202	0	0
k127_27746132_M_bin.44	0	0	0	0	0	0	0	0	0	0	0	0	0	0	0	0	0	0	0	0	0	0	0	0	0	0	0	0	0	0	0	0	0	0	0	0	0	0	0	0	0	0	0	0	0	0	0	0	0
k127_8009210_M_bin.77	0	0	0	0	0	0	0	0	0	0	0	0	0	0	0	0	0	0	0	0	0	0	0	0	0	0	0	0	0	0	0	0	0	0	0	0	0	0	0	0	0	0	0	0	0	0	0	0	0
k127_2902767_M_bin.12	0	0	0	0	0	0	0	0	0	0	0	0	0	0	0	0	0	0	0	0	0	0	0	0	0	0	0	0	0	0	0	0	0	0	0	0	0	0	0	0	0	0	0	0	0	0	0	0	0
k127_18478706_M_bin.102	0	0.339968768	0	0	0	0	0.245116483	0	0	0.11500028	0	0	0	0.071996081	0	0	0	0	0	0	0	0.108219873	0	0	0	0	0	0	0	0	0	0.333032753	0	0	0	0	0.103809648	0	0	0.244909255	0	0.071260514	0	0	0	0	0.11066322	0	0
k127_15822570_M_bin.87	0	0.113322923	0	0	0	0	0.122558242	0	0	0	0	0	0	0	0	0	0.231521864	0	0	0	0	0	0	0	0.09919639	0	0	0	0	0	0	0	0	0	0	0	0	0	0	0	0	0.071260514	0	0	0	0	0	0	0
k127_35880652_S_bin.74	0	0	0	0	0	0	0	0	0	0	0	0	0	0	0	0	0	0	0	0	0	0	0	0	0.19839278	0	0	0	0	0	0	0	0	0	0	0	0	0	0	1.591910157	0	0	0	0	0	0	0.11066322	0	0
k127_18408186_M_bin.87	0	0.113322923	0	0	0	0	0.122558242	0	0	0	0	0	0	0	0	0	0.115760932	0	0	0	0	0	0	0	0.09919639	0	0	0	0	0	0	0.111010918	0	0	0	0	0.103809648	0	0	0	0	0.071260514	0	0	0	0	0.11066322	0	0
k127_40450287_S_bin.80	0	0	0	0	0	0	0	0	0	0	0	0	0	0	0	0	0	0	0	0	0	0	0	0	0	0	0	0	0	0	0	0	0	0	0	0	0	0	0	0	0	0	0	0	0	0	0	0	0
k127_5613726_M_bin.12	0	0	0	0	0	0	0	0	0	0	0	0	0	0	0	0	0	0	0	0	0	0	0	0	0	0	0	0	0	0	0	0	0	0	0	0	0	0	0	0	0	0	0	0	0	0	0	0	0
k127_7293644_M_bin.55	0	0	0	0	0	0	0	0	0	0	0	0	0	0	0	0	0	0	0	0	0	0	0	0	0	0	0	0	0	0	0	0	0	0	0	0	0	0	0	0	0	0	0	0	0	0	0	0	0
k127_21151015_M_bin.9	0	0	0	0	0	0	0	0	0	0	0	0	0	0	0	0	0.115760932	0	0	0	0	0	0	0	0	0	0	0	0	0	0	0.111010918	0	0	0	0	0	0	0	0	0	0	0	0	0	0	0	0	0
k127_9672458_S_bin.28	0	0	0	0	0	0	0	0.563000349	0	0	0.153111079	0	0	0.071996081	0	0	0.115760932	0	0	0	0	0	0	0	0.09919639	0	0	0	0	0	0	0	0	0	0.168393798	0	0	0	0	0.122454627	0	0	0	0	0	0	0.11066322	0	0
k127_300335_S_bin.27	0	0.113322923	0	0	0	0	0	0	0	0	0	0	0	0	0	0	0.231521864	0	0	0	0	0	0	0	0.09919639	0	0	0	0	0	0	0.111010918	0	0	0	0	0	0	0	0.122454627	0	0	0	0	0	0	0.11066322	0	0
k127_16889521_S_bin.29	0	0.113322923	0	0	0	0	0.122558242	0	0	0	0	0	0	0	0	0	0.115760932	0	0	0	0	0	0	0	0	0	0	0	0	0	0	0.111010918	0	0	0	0	0	0	0	0	0	0	0	0	0	0	0.11066322	0	0
k127_5835198_M_bin.60	0	0.339968768	0	0	0	0	0.122558242	0	0	0	0	0	0	0	0	0	0	0	0	0	0	0	0	0	0	0	0	0	0	0	0	0.111010918	0	0	0	0	0	0	0	0	0	0	0	0	0	0	0.11066322	0	0
k127_25826063_M_bin.109	0	0.679937536	0	0	0	0	0.980465932	0	0	0.11500028	0	0.812769751	0	0.215988242	0	0	1.041848387	0	0	0	0	0.75753911	0	0	0.595178341	0	0.644347542	0	0.291547654	0	0.07701046	0.555054588	0	0	0	0	0.311428944	0	0	0.857182392	0	0.498823596	0	0.115630611	0	0	1.106632202	0	0.135453451
k127_13551588_S_bin.28	0	0	0	0	0	0	0	0.563000349	0	0	0	0	0	0.071996081	0	0	0.115760932	0	0	0	0	0	0	0	0.09919639	0	0	0	0	0	0	0	0	0	0.168393798	0	0	0	0	0.122454627	0	0.071260514	0	0	0	0	0	0	0
k127_25993177_M_bin.100	0	0.113322923	0	0	0	0	0	0	0	0	0	0	0	0	0	0	0	0	0	0	0	0	0	0	0	0	0	0	0	0	0	0.222021835	0	0	0	0	0	0	0	0	0	0	0	0	0	0	0	0	0
k127_5760042_M_bin.8	0	0	0	0	0	0	0	0	0	0	0	0	0	0	0	0	0.115760932	0	0	0	0	0	0	0	0.19839278	0	0	0	0	0	0	0.111010918	0	0	0	0	0	0	0	0.122454627	0	0	0	0	0	0	0	0	0
k127_31781258_S_bin.120	0	0.113322923	0	0	0	0	0.122558242	0	0	0	0	0	0	0	0	0	0	0	0	0	0	0	0	0	0.09919639	0	0	0	0	0	0	0.111010918	0	0.136125837	0	0	0	0	0	0.122454627	0	0	0	0	0	0	0	0	0
k127_15474870_S_bin.117	0	0.566614614	0	0	0	0	0.245116483	0	0	0	0	0	0	0	0	0	0.115760932	0	0	0	0	0	0	0	0	0	0	0	0	0	0	0.666065506	0	0	0	0	0	0	0	0	0	0	0	0	0	0	0.22132644	0	0
k127_7682553_M_bin.100	0	0	0	0	0	0	0	0	0	0	0	0	0	0	0	0	0.115760932	0	0	0	0	0	0	0	0	0	0	0	0	0	0	0.222021835	0	0	0	0	0	0	0	0	0	0	0	0	0	0	0	0	0
k127_19263018_M_bin.111	0	0	0	0	0	0	0	0	0	0	0	0	0	0	0	0	0	0	0	0	0	0	0	0	0	0	0	0	0	0	0	0	0	0	0	0	0	0	0	0	0	0	0	0	0	0	0	0	0
k127_16114166_M_bin.99	0	0	0	0	0	0	0	0	0	0	0	0	0	0	0	0	0	0	0	0	0	0	0	0	0	0	0	0	0	0	0	0	0	0	0	0	0	0	0	0	0	0	0	0	0	0	0	0	0
k127_23571994_S_bin.56	0	0.453291691	0	0	0	0	0.490232966	0	0	0	0	0	0	0	0	0	0.463043728	0	0	0	0	0.216439746	0	0	0	0	0	0	0	0	0	0.999098258	0	0	0	0	0.207619296	0	0	0.244909255	0	0	0	0	0	0	0.663979321	0	0
k127_19779131_S_bin.9	0	0.113322923	0	0	0	0	0	0	0	0	0	0	0	0	0	0	0	0	0	0	0	0	0	0	0	0	0	0	0	0	0	0.222021835	0	0	0	0	0	0	0	0.122454627	0	0	0	0	0	0	0	0	0
k127_25603740_M_bin.9	0	0.453291691	0	0	0	0	0.122558242	0	0	0	0	0	0	0	0	0	0.463043728	0	0	0	0	0.108219873	0	0	0.297589171	0	0	0	0	0	0	0.333032753	0	0	0	0	0	0	0	0.122454627	0	0.071260514	0	0	0	0	0.331989661	0	0
k127_5569122_M_bin.47	0	0.113322923	0	0	0	0	0	0	0	0	0	0	0	0	0	0	0	0	0	0	0	0	0	0	0	0	0	0	0	0	0	0.111010918	0	0	0	0	0	0	0	0	0	0	0	0	0	0	0	0	0
k127_11488053_M_bin.105	0	0	0	0	0	0	0	0	0	0	0	0	0	0	0	0	0	0	0	0	0	0	0	0	0	0	0	0	0	0	0	0	0	0	0	0	0	0	0	0	0	0	0	0	0	0	0	0	0
k127_6742638_M_bin.9	0	0.453291691	0	0	0	0	0.245116483	0	0	0.11500028	0	0	0	0.071996081	0	0	0.347282796	0	0	0	0	0.108219873	0	0	0.396785561	0	0	0	0	0	0	0.333032753	0	0	0	0	0	0	0	0.244909255	0	0	0	0	0	0	0.331989661	0	0
k127_5845523_M_bin.87	0	0.339968768	0	0	0	0	0.245116483	0	0	0.11500028	0	0	0	0	0	0	0.231521864	0	0	0	0	0.216439746	0	0	0.19839278	0	0	0	0.097182551	0	0	0.111010918	0	0.136125837	0	0	0.103809648	0	0	0.122454627	0	0.071260514	0	0	0	0	0.22132644	0	0
k127_19635954_M_bin.47	0	0.226645845	0	0	0	0	0	0	0	0	0	0	0	0	0	0	0	0	0	0	0	0	0	0	0	0	0	0	0	0	0	0.111010918	0	0	0	0	0	0	0	0	0	0	0	0	0	0	0	0	0
k127_9368412_M_bin.99	0	0.339968768	0	0	0	0	0.367674725	0	0	0.11500028	0	0.101596219	0	0.071996081	0	0	0.231521864	0	0	0	0	0	0	0	0.297589171	0	0	0	0.097182551	0	0	0.333032753	0	0	0	0	0	0	0	0.367363882	0	0.142521027	0	0	0	0	0.11066322	0	0
k127_20724476_M_bin.66	0	0.226645845	0	0	0	0	0	0	0	0	0	0	0	0	0	0	0.231521864	0	0	0	0	0	0	0	0.297589171	0	0	0	0	0	0	0.222021835	0	0	0	0	0	0	0	0.244909255	0	0	0	0	0	0	0.11066322	0	0
k127_20275440_M_bin.32	0	0	0	0	0	0	0	0	0	0	0	0	0	0	0	0	0	0	0	0	0	0	0	0	0	0	0	0	0	0	0	0	0	0	0	0	0	0	0	0	0	0	0	0	0	0	0	0	0
k127_2181373_S_bin.117	0	0.566614614	0	0	0	0	0.245116483	0	0	0	0	0	0	0	0	0	0.115760932	0	0	0	0	0	0	0	0	0	0	0	0	0	0	0.555054588	0	0	0	0	0	0	0	0	0	0	0	0	0	0	0.11066322	0	0
k127_25528334_S_bin.36	0	0	0	0	0	0	0.245116483	0	0.126736801	0	0	0.203192438	0	0.071996081	0	0	0.115760932	0	0	0	0	0	0	0	0.09919639	0	0	0	0	0	0.07701046	0	0	0	0	0	0	0	0	0.97963702	0	0.142521027	0	0	0	0	0	0	0
k127_20258937_S_bin.71	0	0.113322923	0	0	0	0	0	0	0	0	0	0	0	0	0	0	0.115760932	0	0	0	0	0	0	0	0	0	0	0	0	0	0	0	0	0	0	0	0	0	0	0	0	0	0	0	0	0	0	0	0
k127_9636328_M_bin.32	0	0	0	0	0	0	0	0	0	0	0	0	0	0	0	0	0	0	0	0	0	0	0	0	0	0	0	0	0	0	0	0	0	0	0	0	0	0	0	0	0	0	0	0	0	0	0	0	0
k127_33291177_S_bin.120	0	0.113322923	0	0	0	0	0	0	0	0	0	0	0	0.071996081	0	0	0	0	0	0	0	0	0	0	0	0	0	0	0	0	0	0.111010918	0	0	0	0	0	0	0	0	0	0	0	0	0	0	0	0	0
k127_26486168_S_bin.80	0	0	0	0	0	0	0	0	0	0	0	0	0	0	0	0	0	0	0	0	0	0	0	0	0	0	0	0	0	0	0	0	0	0	0	0	0	0	0	0	0	0	0	0	0	0	0	0	0
k127_5037569_M_bin.66	0	0.113322923	0	0	0	0	0	0	0	0	0	0	0	0	0	0	0.231521864	0	0	0	0	0	0	0	0.19839278	0	0	0	0	0	0	0.111010918	0	0	0	0	0	0	0	0.122454627	0	0	0	0	0	0	0.11066322	0	0
k127_13674727_S_bin.8	0	0	0	0.174358203	0	0	0	0	0	0	0	0	0	0.071996081	0	0	0.115760932	0	0	0	0	0	0	0	0	0	0	0	0	0	0	0.111010918	0	0	0	0	0.103809648	0	0	0.244909255	0	0	0	0	0	0	0.11066322	0	0
k127_9856992_S_bin.80	0	0.113322923	0	0	0	0	0	0	0	0	0	0	0	0	0	0	0	0	0	0	0	0	0	0	0	0	0	0	0	0	0	0	0	0	0	0	0	0	0	0	0	0	0	0	0	0	0	0	0
k127_579207_S_bin.61	0	0	0	0	0	0	0	0	0	0	0	0	0	0	0	0	0	0	0	0	0	0	0	0	0.09919639	0	0	0	0.097182551	0	0	0	0	0.136125837	0	0	0	0	0	0	0	0.071260514	0	0	0	0	0	0	0
k127_15555539_M_bin.111	0	0	0	0	0	0	0	0	0	0	0	0	0	0	0	0	0	0	0	0	0	0	0	0	0	0	0	0	0	0	0	0	0	0	0	0	0	0	0	0	0	0	0	0	0	0	0	0	0
k127_20217350_S_bin.61	0	0	0	0	0	0	0	0	0	0	0	0	0	0	0	0	0	0	0	0	0	0	0	0	0.19839278	0	0.161086885	0	0	0	0	0	0	0.136125837	0	0	0	0	0	0	0	0.071260514	0	0	0	0	0	0	0
k127_14286609_S_bin.80	0	0	0	0	0	0	0	0	0	0	0	0	0	0	0	0	0	0	0	0	0	0	0	0	0	0	0	0	0	0	0	0	0	0	0	0	0	0	0	0	0	0	0	0	0	0	0	0	0
k127_27513579_M_bin.8	0	0	0	0	0	0	0	0	0	0	0	0	0	0	0	0	0.115760932	0	0	0	0	0	0	0	0.19839278	0	0	0	0	0	0	0.111010918	0	0	0	0	0	0	0	0.122454627	0	0	0	0	0	0	0.11066322	0	0
k127_6016958_M_bin.44	0	0	0	0	0	0	0	0	0	0	0	0	0	0	0	0	0	0	0	0	0	0	0	0	0	0	0	0	0	0	0	0	0	0	0	0	0	0	0	0	0	0	0	0	0	0	0	0	0
k127_3314308_M_bin.100	0	0.226645845	0	0	0	0	0	0	0	0	0	0	0	0	0	0	0.115760932	0	0	0	0	0	0	0	0	0	0	0	0	0	0	0.333032753	0	0	0	0	0	0	0	0	0	0	0	0	0	0	0	0	0
k127_37797910_S_bin.120	0	0.113322923	0	0	0	0	0	0	0	0	0	0	0	0	0	0	0	0	0	0	0	0	0	0	0.09919639	0	0	0	0	0	0	0	0	0	0	0	0	0	0	0.122454627	0	0	0	0	0	0	0	0	0
k127_25514665_M_bin.102	0	0.226645845	0	0	0	0	0.122558242	0	0	0.11500028	0	0.101596219	0	0.071996081	0	0	0	0	0	0	0	0.108219873	0	0	0	0	0	0	0	0	0	0.222021835	0	0	0	0	0	0	0	0.122454627	0	0.071260514	0	0	0	0	0.11066322	0	0
k127_26381831_S_bin.36	0	0	0	0	0	0	0.122558242	0	0.126736801	0	0	0.101596219	0	0.071996081	0	0	0.115760932	0	0	0	0	0	0	0	0	0	0	0	0	0	0.15402092	0	0	0	0	0	0	0	0	0.97963702	0	0.142521027	0	0	0	0	0	0	0
k127_21807039_M_bin.44	0	0	0	0	0	0	0	0	0	0	0	0	0	0	0	0	0	0	0	0	0	0	0	0	0	0	0	0	0	0	0	0	0	0	0	0	0	0	0	0	0	0	0	0	0	0	0	0	0
k127_30028562_S_bin.29	0	0.226645845	0	0	0	0	0.122558242	0	0	0	0	0	0	0	0	0	0	0	0	0	0	0	0	0	0	0	0	0	0	0	0	0.111010918	0	0	0	0	0	0	0	0	0	0	0	0	0	0	0.11066322	0	0
k127_36460878_S_bin.36	0	0	0	0	0	0	0.122558242	0	0	0	0	0.101596219	0	0.071996081	0	0	0	0	0	0	0	0	0	0	0	0	0	0	0	0	0.07701046	0	0	0	0	0	0	0	0	0.612273137	0	0.071260514	0	0	0	0	0	0	0
k127_3240624_S_bin.117	0	0.566614614	0	0	0	0	0.367674725	0	0	0	0	0	0	0	0	0	0.115760932	0	0	0	0	0	0	0	0	0	0	0	0	0	0	0.666065506	0	0	0	0	0	0	0	0	0	0	0	0	0	0	0.11066322	0	0
k127_5690796_M_bin.109	0	1.359875073	0	0.087179101	0	0	1.348140657	0	0	0.34500084	0	1.015962188	0	0.503972564	0	0	1.389131183	0	0	0	0	0.973978856	0	0	0.694374731	0	0.966521313	0	0.194365103	0	0	1.221120093	0	0.136125837	0	0	0.622857888	0	0	0.97963702	0	0.641344623	0	0.231261221	0	0	1.549285082	0	0.270906901
k127_27344303_M_bin.66	0	0	0	0	0	0	0	0	0	0	0	0	0	0	0	0	0	0	0	0	0	0	0	0	0.09919639	0	0	0	0	0	0	0.111010918	0	0	0	0	0	0	0	0	0	0	0	0	0	0	0	0	0
k127_14837735_S_bin.27	0	0.113322923	0	0	0	0	0	0	0	0	0	0	0	0	0	0	0.115760932	0	0	0	0	0	0	0	0.09919639	0	0	0	0	0	0	0.111010918	0	0	0	0	0	0	0	0.122454627	0	0	0	0	0	0	0.11066322	0	0
k127_9162053_M_bin.12	0	0	0	0	0	0	0	0	0	0	0	0	0	0	0	0	0	0	0	0	0	0	0	0	0	0	0	0	0	0	0	0	0	0	0	0	0	0	0	0	0	0	0	0	0	0	0	0	0
k127_13985236_M_bin.86	0	0.226645845	0	0	0	0	0	0	0	0	0	0	0	0	0	0	0	0	0	0	0	0	0	0	0	0	0	0	0	0	0	0	0	0	0	0	0	0	0	0	0	0	0	0	0	0	0	0	0
k127_17935023_M_bin.66	0	0	0	0	0	0	0	0	0	0	0	0	0	0	0	0	0.231521864	0	0	0	0	0	0	0	0.19839278	0	0	0	0	0	0	0	0	0	0	0	0	0	0	0	0	0	0	0	0	0	0.11066322	0	0
k127_18527302_S_bin.56	0	0.226645845	0	0	0	0	0.122558242	0	0	0	0	0	0	0.071996081	0	0	0.347282796	0	0	0	0	0.108219873	0	0	0.19839278	0	0.161086885	0	0	0	0	0.222021835	0	0	0	0	0.103809648	0	0	0.122454627	0	0	0	0	0	0	0.331989661	0	0
k127_22510938_S_bin.29	0	0.226645845	0	0	0	0	0.122558242	0	0	0	0	0	0	0	0	0	0	0	0	0	0	0.108219873	0	0	0	0	0	0	0	0	0	0.222021835	0	0	0	0	0	0	0	0	0	0	0	0	0	0	0.11066322	0	0
k127_6937272_M_bin.66	0	0.113322923	0	0	0	0	0	0	0	0	0	0	0	0	0	0	0.115760932	0	0	0	0	0	0	0	0.09919639	0	0	0	0	0	0	0	0	0	0	0	0	0	0	0	0	0	0	0	0	0	0	0	0
k127_12768182_M_bin.77	0	0	0	0	0	0	0	0	0	0	0	0	0	0	0	0	0	0	0	0	0	0	0	0	0	0	0	0	0	0	0	0	0	0	0	0	0	0	0	0	0	0	0	0	0	0	0	0	0
k127_25171990_M_bin.44	0	0	0	0	0	0	0	0	0	0	0	0	0	0	0	0	0	0	0	0	0	0	0	0	0	0	0	0	0	0	0	0	0	0	0	0	0	0	0	0	0	0	0	0	0	0	0	0	0
k127_8691033_M_bin.32	0	0	0	0	0	0	0	0	0	0	0	0	0	0	0	0	0	0	0	0	0	0	0	0	0	0	0	0	0	0	0	0	0	0	0	0	0	0	0	0	0	0	0	0	0	0	0	0	0
k127_11825023_M_bin.111	0	0	0	0	0	0	0	0	0	0	0	0	0	0	0	0	0	0	0	0	0	0	0	0	0	0	0	0	0	0	0	0	0	0	0	0	0	0	0	0	0	0	0	0	0	0	0	0	0
k127_29568744_S_bin.28	0	0	0	0	0	0	0	0.563000349	0	0	0	0	0	0.071996081	0	0	0.115760932	0	0	0	0	0	0	0	0	0	0	0	0	0	0	0	0	0	0.168393798	0	0	0	0	0.122454627	0	0.071260514	0	0	0	0	0	0	0
k127_27611221_S_bin.56	0	0.453291691	0	0	0	0	0	0	0	0.11500028	0	0	0	0	0	0	0.347282796	0	0	0	0	0.108219873	0	0	0.297589171	0	0.161086885	0	0	0	0	0.44404367	0	0	0	0	0.103809648	0	0	0.122454627	0	0.071260514	0	0.115630611	0	0	0.331989661	0	0
k127_22375068_M_bin.94	0	0.339968768	0	0	0	0	0.122558242	0	0	0	0	0	0	0	0	0	0.231521864	0	0	0	0	0	0	0	0.09919639	0	0	0	0	0	0	0.44404367	0	0	0	0	0.103809648	0	0	0.122454627	0	0	0	0	0	0	0.442652881	0	0
k127_9231346_S_bin.80	0	0	0	0	0	0	0	0	0	0	0	0	0	0	0	0	0	0	0	0	0	0	0	0	0	0	0	0	0	0	0	0	0	0	0	0	0	0	0	0	0	0	0	0	0	0	0	0	0
k127_4207929_S_bin.28	0	0	0	0	0	0	0.122558242	0.65683374	0	0	0	0	0	0.071996081	0	0	0.115760932	0	0	0	0	0	0	0	0.09919639	0	0	0	0	0	0	0	0	0	0.168393798	0	0	0	0	0.122454627	0	0.071260514	0	0	0	0	0	0	0
k127_40140551_S_bin.8	0	0	0	0.174358203	0	0	0	0	0	0	0	0	0	0	0	0	0.115760932	0	0	0	0	0	0	0	0	0	0	0	0	0	0	0.111010918	0	0	0	0	0	0	0	0.244909255	0	0	0	0	0	0	0.22132644	0	0
k127_12841834_M_bin.100	0	0.226645845	0	0	0	0	0	0	0	0	0	0	0	0	0	0	0.115760932	0	0	0	0	0	0	0	0	0	0	0	0	0	0	0.222021835	0	0	0	0	0	0	0	0	0	0	0	0	0	0	0	0	0
k127_9893501_M_bin.87	0	0.113322923	0	0	0	0	0.122558242	0	0	0	0	0	0	0	0	0	0.115760932	0	0	0	0	0	0	0	0	0	0	0	0	0	0	0.111010918	0	0	0	0	0	0	0	0	0	0	0	0	0	0	0.11066322	0	0
k127_4139118_S_bin.120	0	0.113322923	0	0	0	0	0	0	0	0	0	0	0	0	0	0	0	0	0	0	0	0	0	0	0	0	0	0	0	0	0	0	0	0	0	0	0	0	0	0	0	0	0	0	0	0	0	0	0
k127_26997490_M_bin.52	0	0	0	0	0	0	0	0	0	0	0	0	0	0	0	0	0	0	0	0	0	0	0	0	0	0	0	0	0	0	0	0	0	0	0	0	0	0	0	0	0	0	0	0	0	0	0	0	0
k127_24079987_M_bin.60	0	0.226645845	0	0	0	0	0.122558242	0	0	0	0	0	0	0	0	0	0	0	0	0	0	0	0	0	0	0	0	0	0	0	0	0.111010918	0	0	0	0	0	0	0	0	0	0	0	0	0	0	0	0	0
k127_18418994_S_bin.120	0	0.113322923	0	0	0	0	0	0	0	0	0	0	0	0	0	0	0	0	0	0	0	0	0	0	0	0	0	0	0	0	0	0	0	0	0	0	0	0	0	0	0	0	0	0	0	0	0.22132644	0	0
k127_9175391_M_bin.22	0	0	0	0	0	0	0	0	0	0	0	0	0	0	0	0	0	0	0	0	0	0	0	0	0	0	0	0	0	0	0	0	0	0	0	0	0	0	0	0	0	0	0	0	0	0	0	0	0
k127_15032309_M_bin.105	0	0.226645845	0	0	0	0	0.122558242	0	0	0.11500028	0	0	0	0	0	0	0	0	0	0	0	0	0	0	0	0	0	0	0	0	0	0.111010918	0	0	0	0	0	0	0	0.122454627	0	0	0	0	0	0	0.11066322	0	0
k127_25119497_M_bin.94	0	0.113322923	0	0	0	0	0.122558242	0	0	0	0	0	0	0	0	0	0.231521864	0	0	0	0	0	0	0	0.09919639	0	0	0	0	0	0	0.666065506	0	0	0	0	0	0	0	0.122454627	0	0	0	0	0	0	0.331989661	0	0
k127_5828786_M_bin.60	0	0.226645845	0	0	0	0	0	0	0	0	0	0	0	0	0	0	0	0	0	0	0	0	0	0	0	0	0	0	0	0	0	0.111010918	0	0	0	0	0	0	0	0	0	0	0	0	0	0	0.11066322	0	0
k127_11522673_M_bin.99	0	0	0	0	0	0	0	0	0	0	0	0	0	0	0	0	0	0	0	0	0	0	0	0	0	0	0	0	0	0	0	0	0	0	0	0	0	0	0	0	0	0	0	0	0	0	0	0	0
k127_11461219_M_bin.100	0	0.226645845	0	0	0	0	0	0	0	0.11500028	0	0	0	0	0	0	0.115760932	0	0	0	0	0	0	0	0	0	0	0	0	0	0	0.333032753	0	0	0	0	0	0	0	0	0	0	0	0	0	0	0	0	0
k127_1412030_S_bin.117	0	0.453291691	0	0	0	0	0.245116483	0	0	0	0	0	0	0	0	0	0.115760932	0	0	0	0	0	0	0	0	0	0	0	0	0	0	0.666065506	0	0	0	0	0	0	0	0	0	0	0	0	0	0	0.11066322	0	0
k127_9825606_M_bin.66	0	0.113322923	0	0	0	0	0	0	0	0	0	0	0	0	0	0	0.115760932	0	0	0	0	0	0	0	0.09919639	0	0	0	0	0	0	0.111010918	0	0	0	0	0	0	0	0	0	0	0	0	0	0	0.11066322	0	0
k127_15673254_M_bin.86	0	0	0	0	0	0	0	0	0	0	0	0	0	0	0	0	0	0	0	0	0	0	0	0	0	0	0	0	0	0	0	0	0	0	0	0	0	0	0	0	0	0	0	0	0	0	0	0	0
k127_1433263_M_bin.109	0	0.226645845	0	0	0	0	0.122558242	0	0	0	0	0.203192438	0	0	0	0	0.231521864	0	0	0	0	0.541099365	0	0	0.09919639	0	0.161086885	0	0.097182551	0	0	0.111010918	0	0	0	0	0	0	0	0.122454627	0	0.142521027	0	0	0	0	0.22132644	0	0
k127_23374315_M_bin.32	0	0	0	0	0	0	0	0	0	0	0	0	0	0	0	0	0	0	0	0	0	0	0	0	0	0	0	0	0	0	0	0	0	0	0	0	0	0	0	0	0	0	0	0	0	0	0	0	0
k127_376192_S_bin.36	0	0	0	0	0	0	0.245116483	0	0	0	0	0.101596219	0	0.071996081	0	0	0	0	0	0	0	0	0	0	0	0	0	0	0	0	0.07701046	0	0	0	0	0	0	0	0	0.612273137	0	0.071260514	0	0	0	0	0	0	0
k127_9646556_M_bin.67	0	0	0	0	0	0	0	0	0	0	0	0	0	0	0	0	0	0	0	0	0	0	0	0	0	0	0	0	0	0	0	0	0	0	0	0	0	0	0	0	0	0	0	0	0	0	0	0	0
k127_40061024_S_bin.27	0	0.113322923	0	0	0	0	0	0	0	0	0	0	0	0	0	0	0.231521864	0	0	0	0	0	0	0	0.09919639	0	0	0	0	0	0	0	0	0	0	0	0	0	0	0	0	0	0	0	0	0	0.11066322	0	0
k127_25703832_M_bin.87	0	0.226645845	0	0	0	0	0.122558242	0	0	0	0	0	0	0	0	0	0.231521864	0	0	0	0	0	0	0	0.09919639	0	0	0	0	0	0	0.111010918	0	0	0	0	0.103809648	0	0	0	0	0.071260514	0	0	0	0	0.11066322	0	0
k127_10594571_S_bin.9	0	0	0	0	0	0	0	0	0	0	0	0	0	0	0	0	0	0	0	0	0	0	0	0	0	0	0	0	0	0	0	0.111010918	0	0	0	0	0	0	0	0	0	0	0	0	0	0	0	0	0
k127_17511721_S_bin.71	0	0.113322923	0	0	0	0	0	0	0	0	0	0	0	0	0	0	0.115760932	0	0	0	0	0	0	0	0	0	0	0	0	0	0	0.222021835	0	0	0	0	0	0	0	0	0	0	0	0	0	0	0.11066322	0	0
k127_17849009_S_bin.120	0	0	0	0	0	0	0	0	0	0	0	0	0	0	0	0	0	0	0	0	0	0	0	0	0.09919639	0	0	0	0	0	0	0	0	0	0	0	0	0	0	0	0	0	0	0	0	0	0	0	0
k127_25655082_M_bin.8	0	0	0	0	0	0	0	0	0	0	0	0	0	0	0	0	0.115760932	0	0	0	0	0	0	0	0.19839278	0	0	0	0	0	0	0.111010918	0	0	0	0	0	0	0	0.122454627	0	0	0	0	0	0	0	0	0
k127_11118567_S_bin.71	0	0	0	0	0	0	0	0	0	0	0	0	0	0	0	0	0.231521864	0	0	0	0	0	0	0	0	0	0	0	0	0	0	0.111010918	0	0	0	0	0	0	0	0	0	0	0	0	0	0	0	0	0
k127_40332414_S_bin.56	0	0.453291691	0	0	0	0	0.245116483	0	0	0	0	0.101596219	0	0	0	0	0.463043728	0	0	0	0	0.108219873	0	0	0.19839278	0	0	0	0	0	0	0.666065506	0	0	0	0	0.103809648	0	0	0.122454627	0	0.071260514	0	0	0	0	0.331989661	0	0
k127_4222221_S_bin.56	0	0.226645845	0	0	0	0	0	0	0	0.11500028	0	0	0	0	0	0	0.231521864	0	0	0	0	0	0	0	0	0	0	0	0	0	0	0.333032753	0	0	0	0	0	0	0	0	0	0	0	0	0	0	0.331989661	0	0
k127_27511493_M_bin.60	0	0.226645845	0	0	0	0	0	0	0	0	0	0	0	0	0	0	0	0	0	0	0	0	0	0	0	0	0	0	0	0	0	0.111010918	0	0	0	0	0	0	0	0	0	0	0	0	0	0	0	0	0
k127_11389346_M_bin.102	0	0.226645845	0	0	0	0	0.245116483	0	0	0	0	0	0	0.071996081	0	0	0	0	0	0	0	0.108219873	0	0	0	0	0	0	0	0	0	0.222021835	0	0	0	0	0	0	0	0.122454627	0	0	0	0	0	0	0	0	0
k127_13200569_S_bin.61	0	0	0	0	0	0	0	0	0	0	0	0	0	0	0	0	0	0	0	0	0	0	0	0	0.19839278	0	0.161086885	0	0	0	0	0	0	0.136125837	0	0	0	0	0	0	0	0.071260514	0	0	0	0	0	0	0
k127_14714276_S_bin.120	0	0	0	0	0	0	0	0	0	0	0	0	0	0	0	0	0	0	0	0	0	0	0	0	0	0	0	0	0	0	0	0	0	0	0	0	0	0	0	0	0	0	0	0	0	0	0.11066322	0	0
k127_8527102_M_bin.60	0	0.226645845	0	0	0	0	0.122558242	0	0	0	0	0	0	0	0	0	0	0	0	0	0	0	0	0	0	0	0	0	0	0	0	0.111010918	0	0	0	0	0	0	0	0	0	0	0	0	0	0	0	0	0
k127_290882_M_bin.67	0	0	0	0	0	0	0	0	0	0	0	0	0	0	0	0	0	0	0	0	0	0	0	0	0	0	0	0	0	0	0	0	0	0	0	0	0	0	0	0	0	0	0	0	0	0	0	0	0
k127_26031678_S_bin.56	0	1.133229227	0	0	0	0	0.490232966	0	0	0	0	0	0	0	0	0	0.463043728	0	0	0	0	0.216439746	0	0	0	0	0	0	0	0	0	1.221120093	0	0	0	0	0.207619296	0	0	0.244909255	0	0.071260514	0	0	0	0	0.885305761	0	0
k127_7198666_M_bin.60	0	0.226645845	0	0	0	0	0.122558242	0	0	0	0	0	0	0	0	0	0	0	0	0	0	0	0	0	0	0	0	0	0	0	0	0.111010918	0	0	0	0	0	0	0	0	0	0	0	0	0	0	0	0	0
k127_28623814_S_bin.120	0	0.113322923	0	0	0	0	0	0	0	0	0	0	0	0	0	0	0	0	0	0	0	0	0	0	0	0	0	0	0.097182551	0	0	0	0	0	0	0	0	0	0	0.122454627	0	0	0	0	0	0	0	0	0
k127_15981973_M_bin.100	0	0.226645845	0	0	0	0	0	0	0	0	0	0	0	0	0	0	0.115760932	0	0	0	0	0	0	0	0	0	0	0	0	0	0	0.222021835	0	0	0	0	0	0	0	0	0	0	0	0	0	0	0	0	0
k127_27368627_S_bin.61	0	0	0	0	0	0	0	0	0	0	0	0	0	0	0	0	0	0	0	0	0	0	0	0	0.19839278	0	0.161086885	0	0	0	0	0	0	0.136125837	0	0	0	0	0	0	0	0.071260514	0	0	0	0	0	0	0
k127_1418142_M_bin.105	0	0	0	0	0	0	0	0	0	0	0	0	0	0	0	0	0	0	0	0	0	0	0	0	0	0	0	0	0	0	0	0	0	0	0	0	0	0	0	0	0	0	0	0	0	0	0	0	0
k127_26442002_M_bin.66	0	0.226645845	0	0	0	0	0	0	0	0.11500028	0	0	0	0	0	0	0.231521864	0	0	0	0	0	0	0	0.297589171	0	0	0	0	0	0	0.111010918	0	0	0	0	0	0	0	0.244909255	0	0	0	0	0	0	0.11066322	0	0
k127_27799799_S_bin.28	0	0	0	0	0	0	0.122558242	0.563000349	0	0	0	0	0	0.071996081	0	0	0.115760932	0	0	0	0	0	0	0	0.09919639	0	0	0	0	0	0	0	0	0	0.168393798	0	0	0	0	0.122454627	0	0.071260514	0	0	0	0	0	0	0
k127_23808582_M_bin.100	0	0.226645845	0	0	0	0	0	0	0	0.11500028	0	0	0	0	0	0	0.115760932	0	0	0	0	0	0	0	0	0	0	0	0	0	0	0.222021835	0	0	0	0	0	0	0	0	0	0	0	0	0	0	0	0	0
k127_9464322_M_bin.35	0	0	0	0	0	0	0	0	0	0	0	0	0	0	0	0	0	0	0	0	0	0	0	0	0	0	0	0	0	0	0	0	0	0	0	0	0	0	0	0	0	0	0	0	0	0	0	0	0
k127_38737382_S_bin.74	0	0	0	0	0	0	0	0	0	0	0	0	0	0	0	0	0	0	0	0	0	0	0	0	0.297589171	0	0	0	0	0	0	0	0	0	0	0	0	0	0	1.347000902	0	0	0	0	0	0	0	0	0
k127_10058779_M_bin.87	0	0.113322923	0	0	0	0	0.245116483	0	0	0	0	0	0	0	0	0	0.231521864	0	0	0	0	0	0	0	0	0	0	0	0	0	0	0.111010918	0	0	0	0	0.103809648	0	0	0	0	0	0	0	0	0	0.11066322	0	0
k127_8312759_S_bin.56	0	0.339968768	0	0	0	0	0.245116483	0	0	0.11500028	0	0.101596219	0	0.071996081	0	0	0.231521864	0	0	0	0	0.324659619	0	0	0.09919639	0	0	0	0	0	0	0.555054588	0	0	0	0	0.207619296	0	0	0.122454627	0	0.071260514	0	0	0	0	0.331989661	0	0
k127_19951483_M_bin.55	0	0	0	0	0	0	0	0	0	0	0	0	0	0	0	0	0	0	0	0	0	0	0	0	0	0	0	0	0	0	0	0	0	0	0	0	0	0	0	0	0	0	0	0	0	0	0	0	0
k127_7379885_M_bin.60	0	0.226645845	0	0	0	0	0.122558242	0	0	0	0	0	0	0	0	0	0	0	0	0	0	0	0	0	0	0	0	0	0	0	0	0.111010918	0	0	0	0	0	0	0	0	0	0	0	0	0	0	0	0	0
k127_22598886_M_bin.99	0	0.113322923	0	0	0	0	0.122558242	0	0	0	0	0	0	0	0	0	0	0	0	0	0	0	0	0	0	0	0	0	0	0	0	0	0	0	0	0	0	0	0	0	0	0	0	0	0	0	0	0	0
k127_22512589_M_bin.12	0	0	0	0	0	0	0	0	0	0	0	0	0	0	0	0	0	0	0	0	0	0	0	0	0	0	0	0	0	0	0	0	0	0	0	0	0	0	0	0	0	0	0	0	0	0	0	0	0
k127_8751129_M_bin.77	0	0	0	0	0	0	0	0	0	0	0	0	0	0	0	0	0	0	0	0	0	0	0	0	0	0	0	0	0	0	0	0	0	0	0	0	0	0	0	0	0	0	0	0	0	0	0	0	0
k127_9375215_M_bin.105	0	0	0	0	0	0	0	0	0	0	0	0	0	0	0	0	0	0	0	0	0	0	0	0	0	0	0	0	0	0	0	0	0	0	0	0	0	0	0	0	0	0	0	0	0	0	0	0	0
k127_16235503_M_bin.55	0	0	0	0	0	0	0	0	0	0	0	0	0	0	0	0	0	0	0	0	0	0	0	0	0	0	0	0	0	0	0	0	0	0	0	0	0	0	0	0	0	0	0	0	0	0	0	0	0
k127_26130417_M_bin.60	0	0.226645845	0	0	0	0	0.122558242	0	0	0	0	0	0	0	0	0	0	0	0	0	0	0	0	0	0	0	0	0	0	0	0	0.222021835	0	0	0	0	0	0	0	0	0	0	0	0	0	0	0.11066322	0	0
k127_34056153_S_bin.50	0	1.926489686	0	0	0	0	1.470698898	0	0	0	0	0	0	0	0	0	1.273370251	0	0	0	0	0.216439746	0	0	0	0	0	0	0	0	0	2.220218352	0	0	0	0	0.311428944	0	0	0.244909255	0	0.071260514	0	0	0	0	1.770611523	0	0
k127_11606312_S_bin.29	0	0.226645845	0	0	0	0	0.122558242	0	0	0	0	0	0	0.071996081	0	0	0	0	0	0	0	0	0	0	0.09919639	0	0	0	0.097182551	0	0	0.111010918	0	0	0	0	0	0	0	0.122454627	0	0.071260514	0	0	0	0	0.11066322	0	0
k127_27659702_M_bin.87	0	0.226645845	0	0	0	0	0.122558242	0	0	0	0	0	0	0	0	0	0	0	0	0	0	0.108219873	0	0	0.09919639	0	0	0	0	0	0	0.111010918	0	0	0	0	0	0	0	0	0	0.071260514	0	0	0	0	0.22132644	0	0
k127_6794269_M_bin.66	0	0.226645845	0	0	0	0	0	0	0	0	0	0	0	0	0	0	0.231521864	0	0	0	0	0	0	0	0.09919639	0	0	0	0	0	0	0.111010918	0	0	0	0	0.103809648	0	0	0.122454627	0	0	0	0	0	0	0.22132644	0	0
k127_26032337_M_bin.100	0	0.113322923	0	0	0	0	0	0	0	0	0	0	0	0	0	0	0.115760932	0	0	0	0	0	0	0	0	0	0	0	0	0	0	0.333032753	0	0	0	0	0	0	0	0	0	0	0	0	0	0	0	0	0
k127_16003682_M_bin.94	0	0.339968768	0	0	0	0	0.122558242	0	0	0	0	0	0	0	0	0	0.463043728	0	0	0	0	0	0	0	0	0	0	0	0	0	0	0.333032753	0	0	0	0	0	0	0	0.122454627	0	0	0	0	0	0	0.553316101	0	0
k127_27948358_M_bin.87	0	0.113322923	0	0	0	0	0.122558242	0	0	0	0	0.101596219	0	0	0	0	0.115760932	0	0	0	0	0	0	0	0.09919639	0	0	0	0	0	0	0.111010918	0	0	0	0	0	0	0	0	0	0.071260514	0	0	0	0	0.11066322	0	0
k127_20083831_M_bin.32	0	0	0	0	0	0	0	0	0	0	0	0	0	0	0	0	0	0	0	0	0	0	0	0	0	0	0	0	0	0	0	0	0	0	0	0	0	0	0	0	0	0	0	0	0	0	0	0	0
k127_6810717_M_bin.67	0	0	0	0	0	0	0	0	0	0	0	0	0	0	0	0	0	0	0	0	0	0	0	0	0	0	0	0	0	0	0	0	0	0	0	0	0	0	0	0	0	0	0	0	0	0	0	0	0
k127_18564315_M_bin.102	0	0.226645845	0	0	0	0	0.245116483	0	0	0.11500028	0	0.101596219	0	0	0	0	0	0	0	0	0	0.108219873	0	0	0	0	0	0	0	0	0	0.222021835	0	0	0	0	0	0	0	0.122454627	0	0	0	0	0	0	0.11066322	0	0
k127_154220_M_bin.9	0	0.566614614	0	0	0	0	0.245116483	0	0	0.23000056	0	0.101596219	0	0.143992161	0	0	0.694565591	0	0	0	0	0.108219873	0	0	0.595178341	0	0	0	0	0	0	0.666065506	0	0	0	0	0.103809648	0	0	0.857182392	0	0.071260514	0	0	0	0	0.442652881	0	0
k127_8664021_M_bin.111	0	0	0	0	0	0	0	0	0	0	0	0	0	0	0	0	0	0	0	0	0	0	0	0	0	0	0	0	0	0	0	0	0	0	0	0	0	0	0	0	0	0	0	0	0	0	0	0	0
k127_17279797_S_bin.56	0	1.019906305	0	0	0	0	0.490232966	0	0	0	0	0	0	0	0	0	0.810326523	0	0	0	0	0.108219873	0	0	0	0	0	0	0	0	0	1.443141929	0	0	0	0	0.103809648	0	0	0.244909255	0	0	0	0	0	0	0.885305761	0	0
k127_25422782_S_bin.120	0	0.113322923	0	0	0	0	0	0	0	0	0	0	0	0	0	0	0	0	0	0	0	0	0	0	0.09919639	0	0	0	0.097182551	0	0	0.111010918	0	0.136125837	0	0	0	0	0	0.122454627	0	0	0	0	0	0	0	0	0
k127_501898_M_bin.86	0	0	0	0	0	0	0	0	0	0	0	0	0	0	0	0	0	0	0	0	0	0	0	0	0	0	0	0	0	0	0	0	0	0	0	0	0	0	0	0	0	0	0	0	0	0	0	0	0
k127_40716849_S_bin.29	0	0.226645845	0	0	0	0	0.122558242	0	0	0	0	0	0	0	0	0	0.115760932	0	0	0	0	0	0	0	0	0	0	0	0	0	0	0.111010918	0	0	0	0	0	0	0	0	0	0	0	0	0	0	0	0	0
k127_19732891_M_bin.47	0	0.339968768	0	0	0	0	0	0	0	0	0	0	0	0	0	0	0.115760932	0	0	0	0	0	0	0	0	0	0	0	0	0	0	0.111010918	0	0	0	0	0	0	0	0	0	0	0	0	0	0	0	0	0
k127_25787534_S_bin.117	0	0.566614614	0	0	0	0	0.367674725	0	0	0	0	0	0	0	0	0	0.231521864	0	0	0	0	0	0	0	0	0	0	0	0	0	0	0.555054588	0	0	0	0	0	0	0	0	0	0	0	0	0	0	0.11066322	0	0
k127_8484075_M_bin.8	0	0	0	0	0	0	0	0	0	0	0	0	0	0	0	0	0.115760932	0	0	0	0	0	0	0	0.09919639	0	0	0	0	0	0	0.111010918	0	0	0	0	0	0	0	0.122454627	0	0	0	0	0	0	0.11066322	0	0
k127_8847271_M_bin.12	0	0	0	0	0	0	0	0	0	0	0	0	0	0	0	0	0	0	0	0	0	0	0	0	0	0	0	0	0	0	0	0	0	0	0	0	0	0	0	0	0	0	0	0	0	0	0	0	0
k127_10117748_M_bin.67	0	0	0	0	0	0	0	0	0	0	0	0	0	0	0	0	0	0	0	0	0	0	0	0	0	0	0	0	0	0	0	0	0	0	0	0	0	0	0	0	0	0	0	0	0	0	0	0	0
k127_18423888_M_bin.77	0	0	0	0	0	0	0	0	0	0	0	0	0	0	0	0	0	0	0	0	0	0	0	0	0	0	0	0	0	0	0	0	0	0	0	0	0	0	0	0	0	0	0	0	0	0	0	0	0
k127_22716195_S_bin.27	0	0.113322923	0	0	0	0	0	0	0	0	0	0	0	0	0	0	0.231521864	0	0	0	0	0	0	0	0.09919639	0	0	0	0	0	0	0	0	0	0	0	0	0	0	0.122454627	0	0	0	0	0	0	0.11066322	0	0
k127_25741258_S_bin.120	0	0.113322923	0	0	0	0	0	0	0	0	0	0	0	0	0	0	0.115760932	0	0	0	0	0	0	0	0	0	0	0	0	0	0	0	0	0	0	0	0	0	0	0	0	0	0	0	0	0	0	0	0
k127_13087818_M_bin.94	0	0.226645845	0	0	0	0	0	0	0	0	0	0	0	0	0	0	0.347282796	0	0	0	0	0	0	0	0	0	0	0	0	0	0	0.222021835	0	0	0	0	0	0	0	0.122454627	0	0	0	0	0	0	0.442652881	0	0
k127_25194607_M_bin.47	0	0.113322923	0	0	0	0	0	0	0	0	0	0	0	0	0	0	0	0	0	0	0	0	0	0	0	0	0	0	0	0	0	0.111010918	0	0	0	0	0	0	0	0	0	0	0	0	0	0	0.11066322	0	0
k127_22937802_M_bin.44	0	0	0	0	0	0	0	0	0	0	0	0	0	0	0	0	0	0	0	0	0	0	0	0	0	0	0	0	0	0	0	0	0	0	0	0	0	0	0	0	0	0	0	0	0	0	0	0	0
k127_35973310_S_bin.50	0	0.679937536	0	0	0	0	0.245116483	0	0	0	0	0	0	0	0	0	1.157609319	0	0	0	0	0	0	0	0	0	0	0	0	0	0	0.44404367	0	0	0	0	0.103809648	0	0	0.122454627	0	0	0	0	0	0	0.885305761	0	0
k127_18592264_M_bin.94	0	0.339968768	0	0	0	0	0.122558242	0	0	0	0	0	0	0	0	0	0.347282796	0	0	0	0	0	0	0	0.09919639	0	0	0	0	0	0	0.333032753	0	0	0	0	0	0	0	0.122454627	0	0	0	0	0	0	0.442652881	0	0
k127_11884291_M_bin.102	0	0.226645845	0	0	0	0	0.122558242	0	0	0.11500028	0	0	0	0	0	0	0	0	0	0	0	0	0	0	0	0	0	0	0	0	0	0.111010918	0	0	0	0	0	0	0	0.122454627	0	0.071260514	0	0	0	0	0	0	0
k127_16704427_M_bin.99	0	0	0	0	0	0	0	0	0	0	0	0	0	0	0	0	0	0	0	0	0	0	0	0	0	0	0	0	0	0	0	0	0	0	0	0	0	0	0	0	0	0	0	0	0	0	0	0	0
k127_4755936_M_bin.17	0	0	0	0	0	0	0	0	0	0	0	0	0	0	0	0	0	0	0	0	0	0	0	0	0	0	0	0	0	0	0	0	0	0	0	0	0	0	0	0	0	0	0	0	0	0	0	0	0
k127_25934230_M_bin.44	0	0	0	0	0	0	0	0	0	0	0	0	0	0	0	0	0	0	0	0	0	0	0	0	0	0	0	0	0	0	0	0	0	0	0	0	0	0	0	0	0	0	0	0	0	0	0	0	0
k127_14137707_S_bin.74	0	0	0	0	0	0	0	0	0	0	0	0	0	0.071996081	0	0	0	0	0	0	0	0	0	0	0.09919639	0	0	0	0	0	0	0	0	0	0	0	0	0	0	1.46945553	0	0	0	0	0	0	0	0	0
k127_6690815_M_bin.87	0	0	0	0	0	0	0	0	0	0	0	0	0	0	0	0	0	0	0	0	0	0	0	0	0	0	0	0	0	0	0	0.111010918	0	0	0	0	0	0	0	0	0	0	0	0	0	0	0	0	0
k127_274672_M_bin.66	0	0	0	0	0	0	0	0	0	0	0	0	0	0	0	0	0.115760932	0	0	0	0	0	0	0	0.09919639	0	0	0	0	0	0	0	0	0	0	0	0	0	0	0	0	0	0	0	0	0	0	0	0
k127_23336110_M_bin.12	0	0	0	0	0	0	0	0	0	0	0	0	0	0	0	0	0	0	0	0	0	0	0	0	0	0	0	0	0	0	0	0	0	0	0	0	0	0	0	0	0	0	0	0	0	0	0	0	0
k127_35097864_S_bin.61	0	0	0	0	0	0	0	0	0	0	0	0	0	0	0	0	0	0	0	0	0	0	0	0	0.09919639	0	0	0	0	0	0	0	0	0.136125837	0	0	0	0	0	0	0	0.071260514	0	0	0	0	0	0	0
k127_20363637_M_bin.86	0	0.226645845	0	0	0	0	0.122558242	0	0	0	0	0.101596219	0	0	0	0	0.115760932	0	0	0	0	0	0	0	0	0	0	0	0	0	0	0.222021835	0	0	0	0	0	0	0	0	0	0.071260514	0	0	0	0	0	0	0
k127_26867360_M_bin.55	0	0	0	0	0	0	0	0	0	0	0	0	0	0	0	0	0	0	0	0	0	0	0	0	0	0	0	0	0	0	0	0	0	0	0	0	0	0	0	0	0	0	0	0	0	0	0	0	0
k127_27261010_M_bin.99	0	0.113322923	0	0	0	0	0	0	0	0	0	0	0	0	0	0	0	0	0	0	0	0	0	0	0.09919639	0	0	0	0	0	0	0.111010918	0	0	0	0	0.103809648	0	0	0	0	0	0	0	0	0	0	0	0
k127_19802948_M_bin.1	0	0.566614614	0	0	0	0	0.735349449	0	0	0.23000056	0	0.304788656	0	0.143992161	0	0	0.463043728	0	0	0	0	0.216439746	0	0	0.396785561	0	0	0	0.097182551	0	0	0.666065506	0	0	0	0	0.103809648	0	0	0.367363882	0	0.285042055	0	0	0	0	0.331989661	0	0
k127_26990862_M_bin.60	0	0.226645845	0	0	0	0	0.122558242	0	0	0	0	0	0	0	0	0	0	0	0	0	0	0	0	0	0	0	0	0	0	0	0	0.222021835	0	0	0	0	0	0	0	0	0	0	0	0	0	0	0	0	0
k127_11224774_S_bin.71	0	0.113322923	0	0	0	0	0	0	0	0	0	0	0	0	0	0	0.115760932	0	0	0	0	0	0	0	0	0	0	0	0	0	0	0.222021835	0	0	0	0	0	0	0	0	0	0	0	0	0	0	0.11066322	0	0
k127_4697439_M_bin.60	0	0.113322923	0	0	0	0	0	0	0	0	0	0	0	0	0	0	0	0	0	0	0	0	0	0	0	0	0	0	0	0	0	0	0	0	0	0	0	0	0	0	0	0	0	0	0	0	0	0	0
k127_25784253_S_bin.9	0	0.113322923	0	0	0	0	0	0	0	0	0	0	0	0	0	0	0	0	0	0	0	0	0	0	0	0	0	0	0	0	0	0.222021835	0	0	0	0	0	0	0	0	0	0	0	0	0	0	0	0	0
k127_20049341_M_bin.102	0	0.226645845	0	0	0	0	0.245116483	0	0	0.11500028	0	0.101596219	0	0	0	0	0.115760932	0	0	0	0	0.108219873	0	0	0.09919639	0	0	0	0	0	0	0.222021835	0	0	0	0	0	0	0	0.244909255	0	0.071260514	0	0	0	0	0.11066322	0	0
k127_521936_M_bin.105	0	0	0	0	0	0	0	0	0	0	0	0	0	0	0	0	0	0	0	0	0	0	0	0	0	0	0	0	0	0	0	0	0	0	0	0	0	0	0	0	0	0	0	0	0	0	0	0	0
k127_21588079_M_bin.67	0	0	0	0	0	0	0	0	0	0	0	0	0	0	0	0	0	0	0	0	0	0	0	0	0	0	0	0	0	0	0	0	0	0	0	0	0	0	0	0	0	0	0	0	0	0	0	0	0
k127_19480766_M_bin.67	0	0	0	0	0	0	0	0	0	0	0	0	0	0	0	0	0	0	0	0	0	0	0	0	0	0	0	0	0	0	0	0	0	0	0	0	0	0	0	0	0	0	0	0	0	0	0	0	0
k127_27967839_S_bin.50	0	1.019906305	0	0	0	0	0.612791208	0	0	0	0	0	0	0	0	0	0.694565591	0	0	0	0	0.108219873	0	0	0	0	0	0	0	0	0	0.888087341	0	0	0	0	0.103809648	0	0	0	0	0.071260514	0	0	0	0	1.106632202	0	0
k127_36216554_S_bin.27	0	0	0	0	0	0	0	0	0	0	0	0	0	0	0	0	0.115760932	0	0	0	0	0	0	0	0.09919639	0	0	0	0	0	0	0.111010918	0	0	0	0	0	0	0	0.122454627	0	0	0	0	0	0	0.11066322	0	0
k127_22204155_M_bin.66	0	0.793260459	0	0	0	0	0.245116483	0	0	0	0	0	0	0	0	0	0.694565591	0	0	0	0	0.108219873	0	0	0.297589171	0	0	0	0	0	0	0.999098258	0	0	0	0	0	0	0	0.734727765	0	0	0	0	0	0	0.553316101	0	0
k127_10245342_M_bin.87	0	0	0	0	0	0	0.122558242	0	0	0	0	0	0	0	0	0	0	0	0	0	0	0	0	0	0	0	0	0	0	0	0	0.111010918	0	0	0	0	0	0	0	0	0	0	0	0	0	0	0.11066322	0	0
k127_17124463_S_bin.27	0	0	0	0	0	0	0	0	0	0	0	0	0	0	0	0	0.115760932	0	0	0	0	0	0	0	0.09919639	0	0	0	0	0	0	0.111010918	0	0	0	0	0	0	0	0	0	0	0	0	0	0	0.11066322	0	0
k127_20368207_M_bin.105	0	0	0	0	0	0	0	0	0	0	0	0	0	0	0	0	0	0	0	0	0	0	0	0	0	0	0	0	0	0	0	0	0	0	0	0	0	0	0	0	0	0	0	0	0	0	0	0	0
k127_23702336_M_bin.22	0	0	0	0	0	0	0	0	0	0	0	0	0	0	0	0	0	0	0	0	0	0	0	0	0	0	0	0	0	0	0	0	0	0	0	0	0	0	0	0	0	0	0	0	0	0	0	0	0
k127_19823752_S_bin.120	0	0.113322923	0	0	0	0	0	0	0	0	0	0	0	0	0	0	0	0	0	0	0	0	0	0	0.09919639	0	0	0	0	0	0	0	0	0	0	0	0	0	0	0.122454627	0	0	0	0	0	0	0	0	0
k127_7166523_M_bin.94	0	0.113322923	0	0	0	0	0	0	0	0	0	0	0	0	0	0	0.115760932	0	0	0	0	0	0	0	0	0	0	0	0	0	0	0.111010918	0	0	0	0	0	0	0	0.122454627	0	0	0	0	0	0	0.11066322	0	0
k127_30971708_S_bin.71	0	0.113322923	0	0	0	0	0	0	0	0	0	0	0	0	0	0	0.115760932	0	0	0	0	0	0	0	0	0	0	0	0	0	0	0.111010918	0	0	0	0	0	0	0	0	0	0	0	0	0	0	0.11066322	0	0
k127_21460308_S_bin.120	0	0.113322923	0	0	0	0	0	0	0	0.11500028	0	0	0	0	0	0	0	0	0	0	0	0	0	0	0	0	0	0	0	0	0	0.111010918	0	0	0	0	0	0	0	0.122454627	0	0	0	0	0	0	0	0	0
k127_20519811_M_bin.102	0	0.339968768	0	0	0	0	0.245116483	0	0	0.11500028	0	0	0	0.071996081	0	0	0.115760932	0	0	0	0	0.108219873	0	0	0	0	0	0	0	0	0	0.222021835	0	0	0	0	0.103809648	0	0	0.244909255	0	0	0	0	0	0	0.11066322	0	0
k127_22007124_S_bin.71	0	0.226645845	0	0	0	0	0	0	0	0	0	0	0	0	0	0	0.115760932	0	0	0	0	0	0	0	0	0	0	0	0	0	0	0.111010918	0	0	0	0	0	0	0	0	0	0	0	0	0	0	0.11066322	0	0
k127_24481926_M_bin.47	0	0.113322923	0	0	0	0	0	0	0	0	0	0	0	0	0	0	0	0	0	0	0	0	0	0	0	0	0	0	0	0	0	0.111010918	0	0	0	0	0	0	0	0	0	0	0	0	0	0	0	0	0
k127_29960876_S_bin.50	0	2.153135532	0	0	0	0	1.225582415	0	0	0	0	0	0	0	0	0	1.157609319	0	0	0	0	0.108219873	0	0	0	0	0	0	0	0	0	1.998196517	0	0	0	0	0.311428944	0	0	0.244909255	0	0	0	0	0	0	1.438621862	0	0
k127_12206075_M_bin.12	0	0	0	0	0	0	0	0	0	0	0	0	0	0	0	0	0	0	0	0	0	0	0	0	0	0	0	0	0	0	0	0	0	0	0	0	0	0	0	0	0	0	0	0	0	0	0	0	0
k127_9671280_M_bin.94	0	0.226645845	0	0	0	0	0.122558242	0	0	0	0	0	0	0	0	0	0.231521864	0	0	0	0	0	0	0	0	0	0	0	0	0	0	0.333032753	0	0	0	0	0	0	0	0.122454627	0	0	0	0	0	0	0.331989661	0	0
k127_15287624_M_bin.99	0	0	0	0	0	0	0	0	0	0	0	0	0	0	0	0	0	0	0	0	0	0	0	0	0	0	0	0	0	0	0	0	0	0	0	0	0	0	0	0	0	0	0	0	0	0	0	0	0
k127_30321457_S_bin.30	0	0	0	0	0	0	0	0	0	0	0	0	0	0	0	0	0	0	0	0	0	0	0	0	0	0	0.161086885	0	0	0	0	0	0	0	0	0	0	0	0	0	0	0.356302568	0	0	0	0	0	0	0
k127_24042161_M_bin.44	0	0	0	0	0	0	0	0	0	0	0	0	0	0	0	0	0	0	0	0	0	0	0	0	0	0	0	0	0	0	0	0	0	0	0	0	0	0	0	0	0	0	0	0	0	0	0	0	0
k127_11515599_M_bin.109	0	0.793260459	0	0.087179101	0	0	0.980465932	0	0	0.23000056	0	0.711173532	0	0.359980403	0	0	1.041848387	0	0	0	0	0.75753911	0	0	0.495981951	0	0.805434427	0	0.194365103	0	0.07701046	0.777076423	0	0	0	0	0.311428944	0	0	0.734727765	0	0.641344623	0	0	0	0	1.217295422	0	0.135453451
k127_936689_M_bin.47	0	0.339968768	0	0	0	0	0	0	0	0	0	0	0	0	0	0	0	0	0	0	0	0	0	0	0	0	0	0	0	0	0	0.111010918	0	0	0	0	0	0	0	0	0	0	0	0	0	0	0.11066322	0	0
k127_27269435_M_bin.44	0	0	0	0	0	0	0	0	0	0	0	0	0	0	0	0	0	0	0	0	0	0	0	0	0	0	0	0	0	0	0	0	0	0	0	0	0	0	0	0	0	0	0	0	0	0	0	0	0
k127_15729866_M_bin.60	0	0.226645845	0	0	0	0	0.122558242	0	0	0	0	0	0	0	0	0	0	0	0	0	0	0	0	0	0	0	0	0	0	0	0	0.111010918	0	0	0	0	0	0	0	0	0	0	0	0	0	0	0	0	0
k127_20803691_M_bin.1	0	0.679937536	0	0	0	0	0.857907691	0	0	0	0	0.203192438	0	0.143992161	0	0	0.347282796	0	0	0	0	0.216439746	0	0	0.297589171	0	0	0	0.097182551	0	0	0.666065506	0	0	0	0	0.207619296	0	0	0.367363882	0	0.285042055	0	0	0	0	0.442652881	0	0.135453451
k127_11203202_S_bin.28	0	0	0	0	0	0	0	0.65683374	0	0	0	0	0	0	0	0	0	0	0	0	0	0	0	0	0.09919639	0	0	0	0	0	0	0	0	0	0	0	0	0	0	0.122454627	0	0.071260514	0	0	0	0	0	0	0
k127_7801913_M_bin.66	0	0	0	0	0	0	0	0	0	0	0	0	0	0	0	0	0.115760932	0	0	0	0	0	0	0	0.09919639	0	0	0	0	0	0	0	0	0	0	0	0	0	0	0	0	0	0	0	0	0	0	0	0
k127_5377373_M_bin.87	0	0.113322923	0	0	0	0	0.122558242	0	0	0	0	0	0	0	0	0	0.115760932	0	0	0	0	0	0	0	0.09919639	0	0	0	0	0	0	0.222021835	0	0	0	0	0.103809648	0	0	0	0	0	0	0	0	0	0	0	0
k127_18065657_M_bin.9	0	0.566614614	0	0	0	0	0.122558242	0	0	0	0	0	0	0	0	0	0.231521864	0	0	0	0	0.108219873	0	0	0.09919639	0	0	0	0	0	0	0.555054588	0	0	0	0	0.103809648	0	0	0.122454627	0	0	0	0	0	0	0.331989661	0	0
k127_22813783_M_bin.44	0	0	0	0	0	0	0	0	0	0	0	0	0	0	0	0	0	0	0	0	0	0	0	0	0	0	0	0	0	0	0	0	0	0	0	0	0	0	0	0	0	0	0	0	0	0	0	0	0
k127_39328917_S_bin.8	0	0.113322923	0	0.174358203	0	0	0	0	0	0	0	0	0	0.071996081	0	0	0.115760932	0	0	0	0	0	0	0	0	0	0	0	0	0	0	0.111010918	0	0	0	0	0	0	0	0.244909255	0	0	0	0	0	0	0.22132644	0	0
k127_14157873_S_bin.29	0	0.226645845	0	0	0	0	0.122558242	0	0	0	0	0	0	0	0	0	0.115760932	0	0	0	0	0.108219873	0	0	0	0	0	0	0	0	0	0.222021835	0	0	0	0	0	0	0	0	0	0	0	0	0	0	0.11066322	0	0
k127_33682599_S_bin.74	0	0	0	0	0	0	0	0	0	0	0	0	0	0	0	0	0.115760932	0	0	0	0	0	0	0	0.19839278	0	0	0	0	0	0	0	0	0	0	0	0	0	0	1.714364785	0	0	0	0	0	0	0	0	0
k127_19903449_M_bin.60	0	0.226645845	0	0	0	0	0.122558242	0	0	0	0	0	0	0	0	0	0	0	0	0	0	0	0	0	0	0	0	0	0	0	0	0.111010918	0	0	0	0	0	0	0	0	0	0	0	0	0	0	0.11066322	0	0
k127_20147167_M_bin.87	0	0.226645845	0	0	0	0	0.122558242	0	0	0	0	0.101596219	0	0	0	0	0.115760932	0	0	0	0	0	0	0	0.09919639	0	0	0	0	0	0	0.111010918	0	0	0	0	0.103809648	0	0	0	0	0.071260514	0	0	0	0	0.11066322	0	0
k127_13816453_M_bin.111	0	0	0	0	0	0	0	0	0	0	0	0	0	0	0	0	0	0	0	0	0	0	0	0	0	0	0	0	0	0	0	0	0	0	0	0	0	0	0	0	0	0	0	0	0	0	0	0	0
k127_17401001_S_bin.120	0	0.226645845	0	0	0	0	0	0	0	0	0	0	0	0	0	0	0	0	0	0	0	0	0	0	0	0	0	0	0	0	0	0.111010918	0	0	0	0	0	0	0	0	0	0	0	0	0	0	0.11066322	0	0
k127_17773387_S_bin.9	0	0.113322923	0	0	0	0	0	0	0	0	0	0	0	0	0	0	0	0	0	0	0	0	0	0	0	0	0	0	0	0	0	0.222021835	0	0	0	0	0	0	0	0	0	0	0	0	0	0	0	0	0
k127_5701143_M_bin.87	0	0.226645845	0	0	0	0	0.122558242	0	0	0	0	0	0	0	0	0	0.231521864	0	0	0	0	0	0	0	0.09919639	0	0	0	0	0	0	0.111010918	0	0	0	0	0.103809648	0	0	0	0	0.071260514	0	0	0	0	0.11066322	0	0
k127_21970797_S_bin.117	0	0.453291691	0	0	0	0	0.245116483	0	0	0	0	0	0	0	0	0	0	0	0	0	0	0	0	0	0	0	0	0	0	0	0	0.333032753	0	0	0	0	0	0	0	0	0	0	0	0	0	0	0.11066322	0	0
k127_21870905_S_bin.74	0	0	0	0	0	0	0	0	0	0	0	0	0	0	0	0	0	0	0	0	0	0	0	0	0.09919639	0	0	0	0	0	0	0	0	0	0	0	0	0	0	1.591910157	0	0	0	0	0	0	0	0	0
k127_9367508_M_bin.52	0	0	0	0	0	0	0.122558242	0	0	0	0	0	0	0	0	0	0	0	0	0	0	0	0	0	0	0	0	0	0	0	0	0	0	0	0	0	0	0	0	0	0	0	0	0	0	0	0	0	0
k127_11919412_M_bin.47	0	0.113322923	0	0	0	0	0	0	0	0	0	0	0	0	0	0	0	0	0	0	0	0	0	0	0	0	0	0	0	0	0	0.111010918	0	0	0	0	0	0	0	0	0	0	0	0	0	0	0	0	0
k127_17498497_M_bin.66	0	0.113322923	0	0	0	0	0	0	0	0	0	0	0	0	0	0	0.115760932	0	0	0	0	0	0	0	0.09919639	0	0	0	0	0	0	0.111010918	0	0	0	0	0	0	0	0	0	0	0	0	0	0	0	0	0
k127_9088568_M_bin.12	0	0	0	0	0	0	0	0	0	0	0	0	0	0	0	0	0	0	0	0	0	0	0	0	0	0	0	0	0	0	0	0	0	0	0	0	0	0	0	0	0	0	0	0	0	0	0	0	0
k127_3796786_M_bin.99	0	0	0	0	0	0	0	0	0	0	0	0	0	0	0	0	0	0	0	0	0	0	0	0	0.09919639	0	0	0	0	0	0	0	0	0	0	0	0	0	0	0	0	0	0	0	0	0	0	0	0
k127_9052564_S_bin.50	0	1.473197996	0	0	0	0	0.980465932	0	0	0.11500028	0	0	0	0	0	0	1.273370251	0	0	0	0	0.108219873	0	0	0	0	0	0	0	0	0	1.443141929	0	0	0	0	0.207619296	0	0	0.244909255	0	0.071260514	0	0	0	0	1.327958642	0	0
k127_15766725_S_bin.9	0	0.226645845	0	0	0	0	0	0	0	0	0	0	0	0	0	0	0.115760932	0	0	0	0	0	0	0	0	0	0	0	0	0	0	0.222021835	0	0	0	0	0	0	0	0	0	0	0	0	0	0	0	0	0
k127_16497286_M_bin.47	0	0.226645845	0	0	0	0	0	0	0	0	0	0	0	0	0	0	0	0	0	0	0	0	0	0	0	0	0	0	0	0	0	0.111010918	0	0	0	0	0	0	0	0	0	0	0	0	0	0	0	0	0
k127_36423918_S_bin.29	0	0.226645845	0	0	0	0	0.245116483	0	0	0.11500028	0	0	0	0	0	0	0	0	0	0	0	0	0	0	0	0	0	0	0	0	0	0.111010918	0	0	0	0	0	0	0	0	0	0	0	0	0	0	0	0	0
k127_2108707_M_bin.52	0	0	0	0	0	0	0	0	0	0	0	0	0	0	0	0	0.115760932	0	0	0	0	0	0	0	0	0	0	0	0	0	0	0	0	0	0	0	0	0	0	0	0	0	0	0	0	0	0	0	0
k127_36124884_S_bin.9	0	0.113322923	0	0	0	0	0	0	0	0	0	0	0	0	0	0	0	0	0	0	0	0	0	0	0	0	0	0	0	0	0	0.222021835	0	0	0	0	0	0	0	0	0	0	0	0	0	0	0	0	0
k127_12969045_M_bin.86	0	0	0	0	0	0	0	0	0	0	0	0	0	0	0	0	0	0	0	0	0	0	0	0	0	0	0	0	0	0	0	0	0	0	0	0	0	0	0	0	0	0	0	0	0	0	0	0	0
k127_4332177_S_bin.8	0	0	0	0.174358203	0	0	0	0	0	0	0	0	0	0.071996081	0	0	0.115760932	0	0	0	0	0	0	0	0	0	0	0	0	0	0	0.111010918	0	0	0	0	0	0	0	0.244909255	0	0	0	0	0	0	0.22132644	0	0
k127_20523847_M_bin.109	0	0.793260459	0	0.174358203	0	0	1.103024174	0	0	0.23000056	0	0.812769751	0	0.359980403	0	0	0.926087455	0	0	0	0	0.75753911	0	0	0.694374731	0	0.644347542	0	0.291547654	0	0.15402092	0.777076423	0	0	0	0	0.415238592	0	0	1.102091647	0	0.570084109	0	0	0	0	1.549285082	0	0.270906901
k127_15064906_S_bin.27	0	0.113322923	0	0	0	0	0	0	0	0	0	0	0	0	0	0	0.231521864	0	0	0	0	0	0	0	0.19839278	0	0	0	0	0	0	0.111010918	0	0	0	0	0	0	0	0.122454627	0	0	0	0	0	0	0.11066322	0	0
k127_8568535_M_bin.100	0	0.339968768	0	0	0	0	0	0	0	0	0	0	0	0	0	0	0.231521864	0	0	0	0	0	0	0	0	0	0	0	0	0	0	0.333032753	0	0	0	0	0	0	0	0	0	0	0	0	0	0	0.11066322	0	0
k127_6521462_M_bin.94	0	0.226645845	0	0	0	0	0.122558242	0	0	0	0	0	0	0	0	0	0.347282796	0	0	0	0	0	0	0	0.09919639	0	0	0	0	0	0	0.44404367	0	0	0	0	0	0	0	0.244909255	0	0	0	0	0	0	0.331989661	0	0
k127_7013295_S_bin.9	0	0.226645845	0	0	0	0	0	0	0	0	0	0	0	0	0	0	0	0	0	0	0	0	0	0	0	0	0	0	0	0	0	0.111010918	0	0	0	0	0	0	0	0.122454627	0	0	0	0	0	0	0	0	0
k127_9465192_M_bin.109	0	0.679937536	0	0.174358203	0	0	0.857907691	0	0	0.23000056	0	0.711173532	0	0.287984322	0	0	0.926087455	0	0	0	0	0.75753911	0	0	0.396785561	0	0.966521313	0	0.097182551	0	0.07701046	0.666065506	0	0	0	0	0.311428944	0	0	0.673500451	0	0.498823596	0	0	0	0	1.106632202	0	0.135453451
k127_7547084_S_bin.29	0	0.226645845	0	0	0	0	0.122558242	0	0	0	0	0	0	0	0	0	0.115760932	0	0	0	0	0	0	0	0	0	0	0	0	0	0	0.111010918	0	0	0	0	0	0	0	0	0	0	0	0	0	0	0	0	0
k127_11480834_M_bin.99	0	0	0	0	0	0	0	0	0	0	0	0	0	0	0	0	0	0	0	0	0	0	0	0	0.09919639	0	0	0	0	0	0	0.111010918	0	0	0	0	0	0	0	0	0	0	0	0	0	0	0	0	0
k127_12341832_S_bin.120	0	0.113322923	0	0	0	0	0	0	0	0	0	0	0	0	0	0	0	0	0	0	0	0	0	0	0	0	0	0	0	0	0	0	0	0	0	0	0	0	0	0	0	0	0	0	0	0	0	0	0
k127_4658374_M_bin.102	0	0.226645845	0	0	0	0	0.245116483	0	0	0.11500028	0	0.101596219	0	0.071996081	0	0	0	0	0	0	0	0.108219873	0	0	0.09919639	0	0	0	0	0	0	0.111010918	0	0	0	0	0.103809648	0	0	0	0	0.071260514	0	0	0	0	0.11066322	0	0
k127_22341192_M_bin.44	0	0	0	0	0	0	0	0	0	0	0	0	0	0	0	0	0	0	0	0	0	0	0	0	0	0	0	0	0	0	0	0	0	0	0	0	0	0	0	0	0	0	0	0	0	0	0	0	0
k127_4974127_M_bin.100	0	0.113322923	0	0	0	0	0	0	0	0.11500028	0	0	0	0	0	0	0.115760932	0	0	0	0	0	0	0	0	0	0	0	0	0	0	0.333032753	0	0	0	0	0	0	0	0	0	0	0	0	0	0	0	0	0
k127_28339267_S_bin.56	0	0.566614614	0	0.087179101	0	0	0.122558242	0	0	0.11500028	0	0	0	0	0	0	0.347282796	0	0	0	0	0.108219873	0	0	0.19839278	0	0	0	0	0	0.07701046	0.44404367	0	0	0	0	0	0	0	0.122454627	0	0	0	0	0	0	0.331989661	0	0
k127_26656784_M_bin.99	0	0	0	0	0	0	0	0	0	0	0	0	0	0	0	0	0	0	0	0	0	0	0	0	0	0	0	0	0	0	0	0	0	0	0	0	0	0	0	0	0	0	0	0	0	0	0	0	0
k127_11873235_M_bin.94	0	0.226645845	0	0	0	0	0.122558242	0	0	0	0	0	0	0	0	0	0.347282796	0	0	0	0	0.108219873	0	0	0.09919639	0	0	0	0	0	0	0.333032753	0	0	0	0	0.103809648	0	0	0.244909255	0	0	0	0	0	0	0.442652881	0	0
k127_18045955_S_bin.74	0	0	0	0	0	0	0	0	0	0	0	0	0	0	0	0	0	0	0	0	0	0	0	0	0.09919639	0	0	0	0	0	0	0	0	0	0	0	0	0	0	1.46945553	0	0	0	0	0	0	0	0	0
k127_21278515_S_bin.61	0	0	0	0	0	0	0	0	0	0	0	0	0	0	0	0	0	0	0	0	0	0	0	0	0.19839278	0	0	0	0.097182551	0	0	0	0	0.136125837	0	0	0	0	0	0	0	0.071260514	0	0	0	0	0	0	0
k127_17737509_S_bin.61	0	0	0	0	0	0	0	0	0	0	0	0	0	0	0	0	0	0	0	0	0	0	0	0	0.09919639	0	0	0	0.097182551	0	0	0	0	0.136125837	0	0	0	0	0	0	0	0.071260514	0	0	0	0	0	0	0
k127_27235456_M_bin.94	0	0.226645845	0	0	0	0	0.122558242	0	0	0	0	0	0	0	0	0	0.115760932	0	0	0	0	0	0	0	0.09919639	0	0	0	0	0	0	0.333032753	0	0	0	0	0	0	0	0.122454627	0	0	0	0	0	0	0.442652881	0	0
k127_14397663_S_bin.61	0	0	0	0	0	0	0	0	0	0	0	0	0	0	0	0	0	0	0	0	0	0	0	0	0.09919639	0	0.161086885	0	0.097182551	0	0	0	0	0.136125837	0	0	0	0	0	0	0	0.071260514	0	0	0	0	0	0	0
k127_11358638_M_bin.102	0	0.226645845	0	0	0	0	0.245116483	0	0	0.11500028	0	0.101596219	0	0	0	0	0.115760932	0	0	0	0	0.108219873	0	0	0	0	0	0	0	0	0	0.111010918	0	0	0	0	0	0	0	0.122454627	0	0	0	0	0	0	0	0	0
k127_24616022_M_bin.12	0	0	0	0	0	0	0	0	0	0	0	0	0	0	0	0	0	0	0	0	0	0	0	0	0	0	0	0	0	0	0	0	0	0	0	0	0	0	0	0	0	0	0	0	0	0	0	0	0
k127_22645584_M_bin.47	0	0.226645845	0	0	0	0	0	0	0	0	0	0	0	0	0	0	0.115760932	0	0	0	0	0	0	0	0	0	0	0	0	0	0	0.111010918	0	0	0	0	0	0	0	0	0	0	0	0	0	0	0	0	0
k127_23465959_M_bin.111	0	0	0	0	0	0	0	0	0	0	0	0	0	0	0	0	0	0	0	0	0	0	0	0	0	0	0	0	0	0	0	0	0	0	0	0	0	0	0	0	0	0	0	0	0	0	0	0	0
k127_26770065_M_bin.102	0	0.113322923	0	0	0	0	0	0	0	0	0	0	0	0	0	0	0	0	0	0	0	0	0	0	0	0	0	0	0	0	0	0	0	0	0	0	0	0	0	0	0	0	0	0	0	0	0	0	0
k127_6927626_S_bin.9	0	0.113322923	0	0	0	0	0	0	0	0	0	0	0	0	0	0	0	0	0	0	0	0	0	0	0	0	0	0	0	0	0	0.111010918	0	0	0	0	0	0	0	0.122454627	0	0	0	0	0	0	0	0	0
k127_15465335_S_bin.61	0	0	0	0	0	0	0	0	0	0	0	0	0	0	0	0	0.115760932	0	0	0	0	0	0	0	0.09919639	0	0.161086885	0	0.097182551	0	0	0	0	0	0	0	0	0	0	0	0	0.142521027	0	0	0	0	0	0	0
k127_41641445_S_bin.61	0	0	0	0	0	0	0	0	0	0	0	0	0	0	0	0	0	0	0	0	0	0	0	0	0.09919639	0	0.161086885	0	0.097182551	0	0	0	0	0	0	0	0	0	0	0	0	0.071260514	0	0	0	0	0	0	0
k127_9182374_S_bin.28	0	0	0	0	0	0	0	0	0	0	0.153111079	0	0	0	0	0	0	0	0	0	0	0	0	0	0	0	0	0	0	0	0	0	0	0	0	0	0	0	0	0	0	0	0	0	0	0	0	0	0
k127_27088257_M_bin.55	0	0	0	0	0	0	0	0	0	0	0	0	0	0	0	0	0	0	0	0	0	0	0	0	0	0	0	0	0	0	0	0	0	0	0	0	0	0	0	0	0	0	0	0	0	0	0	0	0
k127_30944369_S_bin.9	0	0.113322923	0	0	0	0	0	0	0	0	0	0	0	0	0	0	0	0	0	0	0	0	0	0	0	0	0	0	0	0	0	0.222021835	0	0	0	0	0	0	0	0	0	0	0	0	0	0	0	0	0
k127_20449820_M_bin.60	0	0.113322923	0	0	0	0	0.122558242	0	0	0	0	0	0	0	0	0	0	0	0	0	0	0	0	0	0	0	0	0	0	0	0	0.222021835	0	0	0	0	0	0	0	0	0	0	0	0	0	0	0	0	0
k127_32917142_S_bin.29	0	0.226645845	0	0	0	0	0.245116483	0	0	0	0	0	0	0	0	0	0.115760932	0	0	0	0	0	0	0	0	0	0	0	0	0	0	0.333032753	0	0	0	0	0	0	0	0	0	0	0	0	0	0	0.11066322	0	0
k127_21196454_M_bin.109	0	0.566614614	0	0.087179101	0	0	0.857907691	0	0	0.11500028	0	0.711173532	0	0.359980403	0	0	1.041848387	0	0	0	0	0.75753911	0	0	0.396785561	0	0.805434427	0	0.097182551	0	0	0.777076423	0	0	0	0	0.51904824	0	0	0.857182392	0	0.498823596	0	0	0	0	1.327958642	0	0.135453451
k127_27607264_S_bin.29	0	0.226645845	0	0	0	0	0.245116483	0	0	0	0	0	0	0	0	0	0.115760932	0	0	0	0	0	0	0	0	0	0	0	0	0	0	0.111010918	0	0	0	0	0.103809648	0	0	0	0	0	0	0	0	0	0	0	0
k127_12505267_M_bin.99	0	0	0	0	0	0	0	0	0	0	0	0	0	0	0	0	0	0	0	0	0	0	0	0	0	0	0	0	0	0	0	0	0	0	0	0	0	0	0	0	0	0	0	0	0	0	0	0	0
k127_482882_S_bin.74	0	0	0	0	0	0	0	0	0	0	0	0	0	0	0	0	0	0	0	0	0	0	0	0	0.19839278	0	0	0	0	0	0	0	0	0	0	0	0	0	0	1.347000902	0	0	0	0	0	0	0	0	0
k127_11309670_M_bin.87	0	0.113322923	0	0	0	0	0.122558242	0	0	0	0	0	0	0	0	0	0.115760932	0	0	0	0	0	0	0	0.09919639	0	0	0	0	0	0	0.111010918	0	0	0	0	0.103809648	0	0	0	0	0	0	0	0	0	0	0	0
k127_25582910_M_bin.67	0	0	0	0	0	0	0	0	0	0	0	0	0	0	0	0	0	0	0	0	0	0	0	0	0	0	0	0	0	0	0	0	0	0	0	0	0	0	0	0	0	0	0	0	0	0	0	0	0
k127_13442867_M_bin.21	0	0	0	0	0	0	0	0	0	0	0	0	0	0	0	0	0	0	0	0	0	0	0	0	0	0	0	0	0	0	0	0	0	0	0	0	0	0	0	0	0	0	0	0	0	0	0	0	0
k127_30478850_S_bin.80	0	0.113322923	0	0	0	0	0	0	0	0	0	0	0	0	0	0	0	0	0	0	0	0	0	0	0	0	0	0	0	0	0	0	0	0	0	0	0	0	0	0	0	0	0	0	0	0	0	0	0
k127_20322941_M_bin.94	0	0.339968768	0	0	0	0	0	0	0	0	0	0	0	0	0	0	0.115760932	0	0	0	0	0	0	0	0.19839278	0	0	0	0	0	0	0.111010918	0	0	0	0	0	0	0	0.122454627	0	0	0	0	0	0	0.11066322	0	0
k127_7996843_M_bin.87	0	0	0	0	0	0	0	0	0	0	0	0	0	0	0	0	0.115760932	0	0	0	0	0	0	0	0	0	0	0	0	0	0	0	0	0	0	0	0	0	0	0	0	0	0	0	0	0	0	0	0
k127_2822834_M_bin.87	0	0.113322923	0	0	0	0	0	0	0	0	0	0	0	0	0	0	0.115760932	0	0	0	0	0	0	0	0.09919639	0	0	0	0	0	0	0.111010918	0	0	0	0	0.103809648	0	0	0	0	0.071260514	0	0	0	0	0.11066322	0	0
k127_563574_M_bin.44	0	0	0	0	0	0	0	0	0	0	0	0	0	0	0	0	0	0	0	0	0	0	0	0	0	0	0	0	0	0	0	0	0	0	0	0	0	0	0	0	0	0	0	0	0	0	0	0	0
k127_6400265_M_bin.44	0	0	0	0	0	0	0	0	0	0	0	0	0	0	0	0	0	0	0	0	0	0	0	0	0	0	0	0	0	0	0	0	0	0	0	0	0	0	0	0	0	0	0	0	0	0	0	0	0
k127_9402627_S_bin.9	0	0.113322923	0	0	0	0	0	0	0	0	0	0	0	0	0	0	0	0	0	0	0	0	0	0	0	0	0	0	0	0	0	0.111010918	0	0	0	0	0	0	0	0	0	0	0	0	0	0	0	0	0
k127_25696607_M_bin.111	0	0	0	0	0	0	0	0	0	0	0	0	0	0	0	0	0	0	0	0	0	0	0	0	0	0	0	0	0	0	0	0	0	0	0	0	0	0	0	0	0	0	0	0	0	0	0	0	0
k127_15913425_M_bin.44	0	0	0	0	0	0	0	0	0	0	0	0	0	0	0	0	0	0	0	0	0	0	0	0	0	0	0	0	0	0	0	0	0	0	0	0	0	0	0	0	0	0	0	0	0	0	0	0	0
k127_18987410_S_bin.71	0	0.113322923	0	0	0	0	0	0	0	0	0	0	0	0	0	0	0.115760932	0	0	0	0	0	0	0	0	0	0	0	0	0	0	0.111010918	0	0	0	0	0	0	0	0	0	0	0	0	0	0	0.11066322	0	0
k127_37576115_S_bin.74	0	0	0	0	0	0	0	0	0	0	0	0	0	0	0	0	0	0	0	0	0	0	0	0	0.09919639	0	0	0	0	0	0	0	0	0	0	0	0	0	0	1.46945553	0	0	0	0	0	0	0	0	0
k127_17087087_S_bin.61	0	0	0	0	0	0	0	0	0	0	0	0	0	0	0	0	0	0	0	0	0	0	0	0	0.19839278	0	0	0	0	0	0	0	0	0.136125837	0	0	0	0	0	0	0	0.071260514	0	0	0	0	0	0	0
k127_27644921_M_bin.94	0	0.226645845	0	0	0	0	0	0	0	0	0	0	0	0	0	0	0.347282796	0	0	0	0	0	0	0	0.09919639	0	0	0	0	0	0	0.333032753	0	0	0	0	0	0	0	0.122454627	0	0	0	0	0	0	0.331989661	0	0
k127_22016330_S_bin.80	0	0	0	0	0	0	0	0	0	0	0	0	0	0	0	0	0	0	0	0	0	0	0	0	0	0	0	0	0	0	0	0	0	0	0	0	0	0	0	0	0	0	0	0	0	0	0	0	0
k127_17545556_M_bin.102	0	0.226645845	0	0	0	0	0.245116483	0	0	0.11500028	0	0.101596219	0	0	0	0	0.115760932	0	0	0	0	0.108219873	0	0	0.09919639	0	0	0	0	0	0	0.111010918	0	0	0	0	0.103809648	0	0	0.122454627	0	0.071260514	0	0	0	0	0.11066322	0	0
k127_24439049_M_bin.87	0	0	0	0	0	0	0.122558242	0	0	0	0	0	0	0	0	0	0	0	0	0	0	0	0	0	0.09919639	0	0	0	0	0	0	0	0	0	0	0	0	0	0	0	0	0.071260514	0	0	0	0	0	0	0
k127_32191451_S_bin.61	0	0	0	0	0	0	0	0	0	0	0	0	0	0	0	0	0	0	0	0	0	0	0	0	0.09919639	0	0	0	0	0	0	0	0	0.136125837	0	0	0	0	0	0	0	0.071260514	0	0	0	0	0	0	0
k127_15643699_M_bin.66	0	0	0	0	0	0	0	0	0	0	0	0	0	0	0	0	0	0	0	0	0	0	0	0	0.09919639	0	0	0	0	0	0	0	0	0	0	0	0	0	0	0	0	0	0	0	0	0	0.11066322	0	0
k127_15566767_M_bin.111	0	0.453291691	0	0	0	0	0.490232966	0	0	0.11500028	0	0.101596219	0	0.071996081	0	0	0.231521864	0	0	0	0	0.216439746	0	0	0.19839278	0	0	0	0	0	0	0.222021835	0	0.136125837	0	0	0.207619296	0	0	0.367363882	0	0.142521027	0	0	0	0	0.11066322	0	0
k127_10088664_S_bin.27	0	0	0	0	0	0	0	0	0	0	0	0	0	0	0	0	0.115760932	0	0	0	0	0	0	0	0.19839278	0	0	0	0	0	0	0	0	0	0	0	0	0	0	0.122454627	0	0	0	0	0	0	0.11066322	0	0
k127_2357611_S_bin.27	0	0.113322923	0	0	0	0	0	0	0	0	0	0	0	0	0	0	0.115760932	0	0	0	0	0	0	0	0.19839278	0	0	0	0	0	0	0	0	0	0	0	0	0	0	0.122454627	0	0	0	0	0	0	0.11066322	0	0
k127_331193_M_bin.87	0	0.113322923	0	0	0	0	0	0	0	0	0	0	0	0	0	0	0.231521864	0	0	0	0	0	0	0	0	0	0	0	0	0	0	0.111010918	0	0	0	0	0	0	0	0	0	0	0	0	0	0	0.11066322	0	0
k127_9997504_M_bin.1	0	0.453291691	0	0	0	0	0.857907691	0	0	0.23000056	0	0.304788656	0	0.143992161	0	0	0.463043728	0	0	0	0	0.216439746	0	0	0.297589171	0	0	0	0.097182551	0	0	0.666065506	0	0	0	0	0.207619296	0	0	0.612273137	0	0.285042055	0	0.115630611	0	0	0.442652881	0	0.135453451
k127_13508615_M_bin.66	0	0.113322923	0	0	0	0	0	0	0	0	0	0	0	0	0	0	0.115760932	0	0	0	0	0	0	0	0.09919639	0	0	0	0	0	0	0	0	0	0	0	0	0	0	0.122454627	0	0	0	0	0	0	0.11066322	0	0
k127_23621298_S_bin.74	0	0	0	0	0	0	0	0	0	0	0	0	0	0	0	0	0	0	0	0	0	0	0	0	0.19839278	0	0	0	0	0	0	0	0	0	0	0	0	0	0	1.46945553	0	0	0	0	0	0	0	0	0
k127_4229101_M_bin.105	0	0.113322923	0	0	0	0	0.122558242	0	0	0.11500028	0	0	0	0	0	0	0	0	0	0	0	0	0	0	0	0	0	0	0	0	0	0.111010918	0	0	0	0	0	0	0	0	0	0	0	0	0	0	0	0	0
k127_2807856_M_bin.9	0	0.906583382	0	0	0	0	0.122558242	0	0	0	0	0	0	0.071996081	0	0	0.694565591	0	0	0	0	0.108219873	0	0	0.396785561	0	0	0	0	0	0	0.666065506	0	0	0	0	0.103809648	0	0	0.244909255	0	0.071260514	0	0	0	0	0.553316101	0	0
k127_40508826_S_bin.71	0	0.226645845	0	0	0	0	0	0	0	0	0	0	0	0	0	0	0.115760932	0	0	0	0	0	0	0	0	0	0	0	0	0	0	0.111010918	0	0	0	0	0	0	0	0	0	0	0	0	0	0	0.11066322	0	0
k127_5143902_S_bin.30	0	0	0	0	0	0	0	0	0	0	0	0	0	0	0	0	0	0	0	0	0	0	0	0	0	0	0.161086885	0	0	0	0	0	0	0	0	0	0	0	0	0	0	0.356302568	0	0	0	0	0	0	0
k127_10596743_M_bin.66	0	0.226645845	0	0	0	0	0	0	0	0	0	0	0	0	0	0	0.231521864	0	0	0	0	0	0	0	0.09919639	0	0	0	0	0	0	0.111010918	0	0	0	0	0	0	0	0.122454627	0	0	0	0	0	0	0.11066322	0	0
k127_29513910_S_bin.29	0	0.113322923	0	0	0	0	0.245116483	0	0	0	0	0	0	0	0	0	0.115760932	0	0	0	0	0	0	0	0	0	0	0	0	0	0	0.222021835	0	0	0	0	0	0	0	0	0	0	0	0	0	0	0.11066322	0	0
k127_40856830_S_bin.61	0	0	0	0	0	0	0	0	0	0	0	0	0	0	0	0	0	0	0	0	0	0	0	0	0.19839278	0	0.161086885	0	0	0	0	0	0	0	0	0	0	0	0	0	0	0.142521027	0	0	0	0	0	0	0
k127_80921_M_bin.111	0	0	0	0	0	0	0	0	0	0	0	0	0	0	0	0	0	0	0	0	0	0	0	0	0	0	0	0	0	0	0	0	0	0	0	0	0	0	0	0	0	0	0	0	0	0	0	0	0
k127_26215101_M_bin.9	0	1.813166764	0	0	0	0	0.490232966	0	0	0.46000112	0	0.203192438	0	0.215988242	0	0	1.620653047	0	0	0	0	0.324659619	0	0	1.487945853	0	0	0	0.194365103	0	0	1.221120093	0	0	0	0	0.311428944	0	0	1.347000902	0	0.213781541	0	0	0	0	1.549285082	0	0
k127_24937198_S_bin.36	0	0	0	0	0	0	0	0	0	0	0	0.101596219	0	0	0	0	0	0	0	0	0	0	0	0	0	0	0	0	0	0	0	0	0	0	0	0	0	0	0	0.367363882	0	0	0	0	0	0	0	0	0
k127_10899999_M_bin.35	0	0	0	0	0	0	0	0	0	0	0	0	0	0	0	0	0	0	0	0	0	0	0	0	0	0	0	0	0	0	0	0	0	0	0	0	0	0	0	0	0	0	0	0	0	0	0	0	0
k127_34261589_S_bin.50	0	1.019906305	0	0	0	0	0.367674725	0	0	0.11500028	0	0	0	0	0	0	0.694565591	0	0	0	0	0.108219873	0	0	0	0	0	0	0	0	0	0.999098258	0	0	0	0	0.207619296	0	0	0	0	0.071260514	0	0	0	0	1.327958642	0	0
k127_9076711_M_bin.109	0	0.453291691	0	0	0	0	0.490232966	0	0	0.11500028	0	0.609577313	0	0.287984322	0	0	0.810326523	0	0	0	0	0.541099365	0	0	0.297589171	0	0.805434427	0	0.097182551	0	0	0.555054588	0	0	0	0	0.311428944	0	0	0.612273137	0	0.427563082	0	0.115630611	0	0	0.774642541	0	0.270906901
k127_945977_M_bin.22	0	0	0	0	0	0	0	0	0	0	0	0	0	0	0	0	0	0	0	0	0	0	0	0	0	0	0	0	0	0	0	0	0	0	0	0	0	0	0	0	0	0	0	0	0	0	0	0	0
k127_27251620_M_bin.52	0	0	0	0	0	0	0.122558242	0	0	0	0	0	0	0	0	0	0.115760932	0	0	0	0	0	0	0	0	0	0	0	0	0	0	0	0	0	0	0	0.103809648	0	0	0	0	0	0	0	0	0	0	0	0
k127_18135727_M_bin.9	0	0.453291691	0	0	0	0	0.122558242	0	0	0	0	0	0	0	0	0	0.463043728	0	0	0	0	0.108219873	0	0	0.09919639	0	0	0	0	0	0	0.777076423	0	0	0	0	0.103809648	0	0	0.122454627	0	0	0	0	0	0	0.442652881	0	0
k127_18547402_M_bin.32	0	0.113322923	0	0	0	0	0.122558242	0	0	0.11500028	0	0	0	0	0	0	0.115760932	0	0	0	0	0.108219873	0	0	0.297589171	0	0	0	0	0	0	0.111010918	0	0.136125837	0	0	0.103809648	0	0	0	0	0	0	0	0	0	0.11066322	0	0
k127_10392282_M_bin.22	0	0	0	0	0	0	0	0	0	0	0	0	0	0	0	0	0	0	0	0	0	0	0	0	0	0	0	0	0	0	0	0	0	0	0	0	0	0	0	0	0	0	0	0	0	0	0	0	0
k127_21773442_M_bin.1	0	0.339968768	0	0	0	0	0.367674725	0	0	0.11500028	0	0.203192438	0	0.071996081	0	0	0.231521864	0	0	0	0	0.108219873	0	0	0.19839278	0	0	0	0.097182551	0	0	0.222021835	0	0	0	0	0.103809648	0	0	0.122454627	0	0.142521027	0	0	0	0	0.22132644	0	0
k127_34150671_S_bin.36	0	0	0	0	0	0	0.122558242	0	0.126736801	0	0	0.101596219	0	0.071996081	0	0	0	0	0	0	0	0	0	0	0	0	0	0	0	0	0.15402092	0	0	0	0	0	0	0	0	0.734727765	0	0.071260514	0	0	0	0	0	0	0
k127_20351003_S_bin.74	0	0	0	0	0	0	0	0	0	0	0	0	0	0	0	0	0	0	0	0	0	0	0	0	0.297589171	0	0	0	0	0	0	0	0	0	0	0	0	0	0	1.46945553	0	0	0	0	0	0	0	0	0
k127_10072744_M_bin.12	0	0	0	0	0	0	0	0	0	0	0	0	0	0	0	0	0	0	0	0	0	0	0	0	0	0	0	0	0	0	0	0	0	0	0	0	0	0	0	0	0	0	0	0	0	0	0	0	0
k127_24217508_M_bin.44	0	0	0	0	0	0	0	0	0	0	0	0	0	0	0	0	0	0	0	0	0	0	0	0	0	0	0	0	0	0	0	0	0	0	0	0	0	0	0	0	0	0	0	0	0	0	0	0	0
k127_25697466_S_bin.56	0	0.339968768	0	0	0	0	0.122558242	0	0	0	0	0	0	0	0	0	0.347282796	0	0	0	0	0.108219873	0	0	0.09919639	0	0	0	0	0	0	0.333032753	0	0	0	0	0	0	0	0.122454627	0	0.071260514	0	0	0	0	0.331989661	0	0
k127_12611846_M_bin.66	0	0.226645845	0	0	0	0	0.122558242	0	0	0.11500028	0	0	0	0	0	0	0.231521864	0	0	0	0	0	0	0	0.396785561	0	0	0	0	0	0	0.111010918	0	0	0	0	0	0	0	0.122454627	0	0	0	0	0	0	0.22132644	0	0
k127_26776627_S_bin.80	0	0.113322923	0	0	0	0	0	0	0	0	0	0	0	0	0	0	0	0	0	0	0	0	0	0	0	0	0	0	0	0	0	0	0	0	0	0	0	0	0	0	0	0	0	0	0	0	0	0	0
k127_27894893_S_bin.8	0	0	0	0	0	0	0	0	0	0	0	0	0	0	0	0	0.115760932	0	0	0	0	0	0	0	0	0	0	0	0	0	0	0	0	0	0	0	0	0	0	0	0	0	0	0	0	0	0.11066322	0	0
k127_16736776_M_bin.9	0	0.226645845	0	0	0	0	0	0	0	0	0	0	0	0	0	0	0.231521864	0	0	0	0	0	0	0	0.09919639	0	0	0	0	0	0	0.333032753	0	0	0	0	0	0	0	0	0	0	0	0	0	0	0.22132644	0	0
k127_24455904_S_bin.8	0	0	0	0.174358203	0	0	0	0	0	0	0	0	0	0.071996081	0	0	0.115760932	0	0	0	0	0	0	0	0	0	0	0	0	0	0	0.111010918	0	0	0	0	0	0	0	0.244909255	0	0	0	0	0	0	0.22132644	0	0
k127_38861286_S_bin.27	0	0.113322923	0	0	0	0	0	0	0	0	0	0	0	0	0	0	0.115760932	0	0	0	0	0	0	0	0.09919639	0	0	0	0	0	0	0	0	0	0	0	0	0	0	0.122454627	0	0	0	0	0	0	0.11066322	0	0
k127_31680111_S_bin.120	0	0	0	0	0	0	0	0	0	0	0	0	0	0	0	0	0	0	0	0	0	0	0	0	0.09919639	0	0	0	0	0	0	0	0	0	0	0	0	0	0	0.122454627	0	0	0	0	0	0	0	0	0
k127_13349845_M_bin.21	0	0	0	0	0	0	0	0	0	0	0	0	0	0	0	0	0	0	0	0	0	0	0	0	0	0	0	0	0	0	0	0	0	0	0	0	0	0	0	0	0	0	0	0	0	0	0	0	0
k127_6258364_M_bin.22	0	0	0	0	0	0	0	0	0	0	0	0	0	0	0	0	0	0	0	0	0	0	0	0	0	0	0	0	0	0	0	0	0	0	0	0	0	0	0	0	0	0	0	0	0	0	0	0	0
k127_21487335_M_bin.47	0	0.113322923	0	0	0	0	0	0	0	0	0	0	0	0	0	0	0	0	0	0	0	0	0	0	0	0	0	0	0	0	0	0.111010918	0	0	0	0	0	0	0	0	0	0	0	0	0	0	0	0	0
k127_38128032_S_bin.120	0	0.113322923	0	0	0	0	0	0	0	0.11500028	0	0	0	0	0	0	0	0	0	0	0	0	0	0	0	0	0	0	0.097182551	0	0	0.111010918	0	0	0	0	0	0	0	0.122454627	0	0	0	0	0	0	0	0	0
k127_6899437_M_bin.21	0	0	0	0	0	0	0	0	0	0	0	0	0	0	0	0	0	0	0	0	0	0	0	0	0	0	0	0	0	0	0	0	0	0	0	0	0	0	0	0	0	0	0	0	0	0	0	0	0
k127_1684579_S_bin.27	0	0.113322923	0	0	0	0	0	0	0	0	0	0	0	0	0	0	0.231521864	0	0	0	0	0	0	0	0.09919639	0	0	0	0	0	0	0	0	0	0	0	0	0	0	0.122454627	0	0	0	0	0	0	0.11066322	0	0
k127_40093233_S_bin.71	0	0.226645845	0	0	0	0	0	0	0	0	0	0	0	0	0	0	0.115760932	0	0	0	0	0	0	0	0	0	0	0	0	0	0	0.111010918	0	0	0	0	0	0	0	0	0	0	0	0	0	0	0.11066322	0	0
k127_4750377_M_bin.35	0	0	0	0	0	0	0	0	0	0	0	0	0	0	0	0	0	0	0	0	0	0	0	0	0	0	0	0	0	0	0	0	0	0	0	0	0	0	0	0	0	0	0	0	0	0	0	0	0
k127_23794550_M_bin.35	0	0	0	0	0	0	0	0	0	0	0	0	0	0	0	0	0	0	0	0	0	0	0	0	0	0	0	0	0	0	0	0	0	0	0	0	0	0	0	0	0	0	0	0	0	0	0	0	0
k127_9227793_M_bin.44	0	0	0	0	0	0	0	0	0	0	0	0	0	0	0	0	0	0	0	0	0	0	0	0	0	0	0	0	0	0	0	0	0	0	0	0	0	0	0	0	0	0	0	0	0	0	0	0	0
k127_20934077_S_bin.120	0	0.113322923	0	0	0	0	0	0	0	0	0	0	0	0	0	0	0	0	0	0	0	0	0	0	0.09919639	0	0	0	0	0	0	0	0	0	0	0	0	0	0	0.122454627	0	0	0	0	0	0	0	0	0
k127_38525256_S_bin.120	0	0.113322923	0	0	0	0	0	0	0	0	0	0	0	0	0	0	0.231521864	0	0	0	0	0	0	0	0	0	0	0	0	0	0	0	0	0	0	0	0	0	0	0	0	0	0	0	0	0	0.11066322	0	0
k127_18169930_S_bin.80	0	0	0	0	0	0	0	0	0	0	0	0	0	0	0	0	0	0	0	0	0	0	0	0	0	0	0	0	0	0	0	0	0	0	0	0	0	0	0	0	0	0	0	0	0	0	0	0	0
k127_17581114_S_bin.61	0	0	0	0	0	0	0	0	0	0	0	0	0	0	0	0	0	0	0	0	0	0	0	0	0.09919639	0	0.161086885	0	0	0	0	0	0	0.136125837	0	0	0	0	0	0	0	0.071260514	0	0	0	0	0	0	0
k127_37601404_S_bin.50	0	2.039812609	0	0	0	0	1.470698898	0	0	0.11500028	0	0	0	0	0	0	1.504892115	0	0	0	0	0.216439746	0	0	0	0	0	0	0	0	0	1.998196517	0	0	0	0	0.311428944	0	0	0.122454627	0	0.071260514	0	0	0	0	1.881274743	0	0
k127_40466388_S_bin.117	0	0.453291691	0	0	0	0	0.245116483	0	0	0.11500028	0	0	0	0.071996081	0	0	0.231521864	0	0	0	0	0	0	0	0.09919639	0	0	0	0	0	0	0.555054588	0	0	0	0	0.207619296	0	0	0.734727765	0	0.071260514	0	0	0	0	0.22132644	0	0
k127_35677080_S_bin.120	0	0	0	0	0	0	0	0	0	0	0	0	0	0	0	0	0	0	0	0	0	0	0	0	0.09919639	0	0	0	0	0	0	0	0	0	0	0	0	0	0	0.122454627	0	0	0	0	0	0	0	0	0
k127_17896185_S_bin.74	0	0	0	0	0	0	0	0	0	0	0	0	0	0	0	0	0	0	0	0	0	0	0	0	0.19839278	0	0	0	0	0	0	0	0	0	0	0	0	0	0	1.347000902	0	0	0	0	0	0	0	0	0
k127_41408498_S_bin.30	0	0	0	0	0	0	0	0	0	0	0	0	0	0	0	0	0	0	0	0	0	0	0	0	0	0	0.161086885	0	0	0	0	0	0	0	0	0	0	0	0	0	0	0.356302568	0	0	0	0	0	0	0
k127_18235140_S_bin.117	0	0.679937536	0	0	0	0	0.245116483	0	0	0	0	0	0	0	0	0	0.115760932	0	0	0	0	0	0	0	0	0	0	0	0	0	0	0.44404367	0	0	0	0	0	0	0	0	0	0	0	0	0	0	0.11066322	0	0
k127_21164496_S_bin.61	0	0	0	0	0	0	0.122558242	0	0	0	0	0	0	0	0	0	0	0	0	0	0	0	0	0	0.19839278	0	0.161086885	0	0.097182551	0	0	0	0	0.136125837	0	0	0	0	0	0	0	0.142521027	0	0	0	0	0	0	0
k127_12500533_S_bin.74	0	0	0	0	0	0	0	0	0	0	0	0	0	0	0	0	0	0	0	0	0	0	0	0	0.19839278	0	0	0	0	0	0	0	0	0	0	0	0	0	0	1.347000902	0	0	0	0	0	0	0	0	0
k127_25689144_M_bin.66	0	0	0	0	0	0	0	0	0	0	0	0	0	0	0	0	0.115760932	0	0	0	0	0	0	0	0.09919639	0	0	0	0	0	0	0	0	0	0	0	0	0	0	0	0	0	0	0	0	0	0	0	0
k127_15592514_M_bin.102	0	0.339968768	0	0	0	0	0.245116483	0	0	0.23000056	0	0	0	0.215988242	0	0	0.231521864	0	0	0	0	0.108219873	0	0	0.09919639	0	0	0	0	0	0	0.222021835	0	0	0	0	0.103809648	0	0	0.122454627	0	0.142521027	0	0	0	0	0.11066322	0	0
k127_3032363_M_bin.47	0	0.113322923	0	0	0	0	0	0	0	0	0	0	0	0	0	0	0	0	0	0	0	0	0	0	0	0	0	0	0	0	0	0.111010918	0	0	0	0	0	0	0	0	0	0	0	0	0	0	0	0	0
k127_31916165_S_bin.56	0	0.226645845	0	0	0	0	0	0	0	0	0	0	0	0	0	0	0.347282796	0	0	0	0	0.108219873	0	0	0.09919639	0	0	0	0	0	0	0.222021835	0	0	0	0	0	0	0	0.122454627	0	0	0	0	0	0	0.331989661	0	0
k127_35485687_S_bin.120	0	0.113322923	0	0	0	0	0	0	0	0	0	0	0	0	0	0	0	0	0	0	0	0	0	0	0	0	0	0	0	0	0	0	0	0	0	0	0	0	0	0	0	0	0	0	0	0	0	0	0
k127_20193630_M_bin.77	0	0	0	0	0	0	0	0	0	0	0	0	0	0	0	0	0	0	0	0	0	0	0	0	0	0	0	0	0	0	0	0	0	0	0	0	0	0	0	0	0	0	0	0	0	0	0	0	0
k127_7111246_M_bin.99	0	0.113322923	0	0	0	0	0.122558242	0	0	0	0	0	0	0	0	0	0	0	0	0	0	0	0	0	0.09919639	0	0	0	0	0	0	0.111010918	0	0	0	0	0	0	0	0	0	0	0	0	0	0	0	0	0
k127_1769110_M_bin.109	0	0.566614614	0	0	0	0	0.612791208	0	0	0.11500028	0	0.609577313	0	0.215988242	0	0	0.694565591	0	0	0	0	0.541099365	0	0	0.297589171	0	0.805434427	0	0.097182551	0	0	0.555054588	0	0	0	0	0.311428944	0	0	0.48981851	0	0.498823596	0	0	0	0	1.106632202	0	0.135453451
k127_18605293_S_bin.120	0	0	0	0	0	0	0	0	0	0	0	0	0	0	0	0	0	0	0	0	0	0	0	0	0	0	0	0	0	0	0	0	0	0	0	0	0	0	0	0.122454627	0	0	0	0	0	0	0	0	0
k127_2098768_S_bin.28	0	0	0	0	0	0	0	0.469166957	0	0	0	0	0	0	0	0	0	0	0	0	0	0	0	0	0	0	0	0	0	0	0	0	0	0	0.168393798	0	0	0	0	0.122454627	0	0.071260514	0	0	0	0	0	0	0
k127_40907746_S_bin.80	0	0	0	0	0	0	0	0	0	0	0	0	0	0	0	0	0	0	0	0	0	0	0	0	0	0	0	0	0	0	0	0.111010918	0	0	0	0	0	0	0	0	0	0	0	0	0	0	0	0	0
k127_6672704_M_bin.12	0	0	0	0	0	0	0	0	0	0	0	0	0	0	0	0	0	0	0	0	0	0	0	0	0	0	0	0	0	0	0	0	0	0	0	0	0	0	0	0	0	0	0	0	0	0	0	0	0
k127_15768046_S_bin.117	0	0.679937536	0	0	0	0	0.245116483	0	0	0	0	0	0	0	0	0	0.115760932	0	0	0	0	0	0	0	0	0	0	0	0	0	0	0.555054588	0	0	0	0	0	0	0	0	0	0	0	0	0	0	0.22132644	0	0
k127_16635739_S_bin.80	0	0	0	0	0	0	0	0	0	0	0	0	0	0	0	0	0	0	0	0	0	0	0	0	0	0	0	0	0	0	0	0	0	0	0	0	0	0	0	0	0	0	0	0	0	0	0	0	0
k127_24959830_M_bin.67	0	0	0	0	0	0	0	0	0	0	0	0	0	0	0	0	0	0	0	0	0	0	0	0	0	0	0	0	0	0	0	0	0	0	0	0	0	0	0	0	0	0	0	0	0	0	0	0	0
k127_8597289_S_bin.56	0	0.339968768	0	0	0	0	0.245116483	0	0	0	0	0	0	0	0	0	0.463043728	0	0	0	0	0.108219873	0	0	0.09919639	0	0.161086885	0	0	0	0	0.44404367	0	0	0	0	0	0	0	0.122454627	0	0.071260514	0	0	0	0	0.442652881	0	0
k127_1637567_M_bin.109	0	0.566614614	0	0.087179101	0	0	0.857907691	0	0	0.11500028	0	0.812769751	0	0.287984322	0	0	0.926087455	0	0	0	0	0.75753911	0	0	0.396785561	0	0.644347542	0	0.194365103	0	0	0.555054588	0	0	0	0	0.311428944	0	0	0.612273137	0	0.498823596	0	0.115630611	0	0	0.885305761	0	0.135453451
k127_434323_M_bin.111	0	0	0	0	0	0	0	0	0	0	0	0	0	0	0	0	0	0	0	0	0	0	0	0	0	0	0	0	0	0	0	0	0	0	0	0	0	0	0	0	0	0	0	0	0	0	0	0	0
k127_5681936_S_bin.27	0	0	0	0	0	0	0	0	0	0	0	0	0	0	0	0	0.231521864	0	0	0	0	0	0	0	0.19839278	0	0	0	0	0	0	0	0	0	0	0	0	0	0	0.122454627	0	0	0	0	0	0	0.11066322	0	0
k127_12142113_M_bin.9	0	0.906583382	0	0	0	0	0.245116483	0	0	0.11500028	0	0	0	0.071996081	0	0	0.57880466	0	0	0	0	0.216439746	0	0	0.396785561	0	0	0	0.097182551	0	0	0.777076423	0	0	0	0	0.103809648	0	0	0.612273137	0	0.071260514	0	0	0	0	0.553316101	0	0
k127_30198464_S_bin.120	0	0	0	0	0	0	0	0	0	0	0	0	0	0	0	0	0	0	0	0	0	0	0	0	0	0	0	0	0	0	0	0	0	0	0	0	0	0	0	0	0	0	0	0	0	0	0	0	0
k127_27711467_M_bin.109	0	0.453291691	0	0.087179101	0	0	0.857907691	0	0	0.11500028	0	0.812769751	0	0.287984322	0	0	0.810326523	0	0	0	0	0.75753911	0	0	0.396785561	0	0.644347542	0	0.097182551	0	0	0.44404367	0	0	0	0	0.103809648	0	0	0.734727765	0	0.498823596	0	0	0	0	0.995968982	0	0.135453451
k127_10129415_M_bin.9	0	0.339968768	0	0	0	0	0.122558242	0	0	0	0	0	0	0	0	0	0.347282796	0	0	0	0	0.108219873	0	0	0.19839278	0	0	0	0	0	0	0.333032753	0	0	0	0	0	0	0	0.122454627	0	0	0	0	0	0	0.331989661	0	0
k127_19293459_M_bin.100	0	0.113322923	0	0	0	0	0	0	0	0	0	0	0	0	0	0	0.115760932	0	0	0	0	0	0	0	0	0	0	0	0	0	0	0.44404367	0	0	0	0	0	0	0	0	0	0	0	0	0	0	0.11066322	0	0
k127_14151051_S_bin.80	0	0.113322923	0	0	0	0	0	0	0	0	0	0	0	0	0	0	0	0	0	0	0	0	0	0	0	0	0	0	0	0	0	0.111010918	0	0	0	0	0	0	0	0	0	0	0	0	0	0	0	0	0
k127_32234616_S_bin.74	0	0	0	0	0	0	0	0	0	0	0	0	0	0	0	0	0	0	0	0	0	0	0	0	0.09919639	0	0	0	0	0	0	0	0	0	0	0	0	0	0	1.224546275	0	0	0	0	0	0	0	0	0
k127_2715062_S_bin.120	0	0.226645845	0	0	0	0	0	0	0	0.11500028	0	0	0	0	0	0	0.115760932	0	0	0	0	0	0	0	0.09919639	0	0	0	0.097182551	0	0	0.111010918	0	0	0	0	0	0	0	0	0	0	0	0	0	0	0	0	0
k127_6513195_S_bin.74	0	0	0	0	0	0	0	0	0	0	0	0	0	0	0	0	0	0	0	0	0	0	0	0	0.19839278	0	0	0	0	0	0	0	0	0	0	0	0	0	0	1.46945553	0	0	0	0	0	0	0	0	0
k127_23274957_S_bin.56	0	0.453291691	0	0	0	0	0.122558242	0	0	0.11500028	0	0	0	0	0	0	0.347282796	0	0	0	0	0.108219873	0	0	0.09919639	0	0	0	0	0	0	0.333032753	0	0	0	0	0.103809648	0	0	0.122454627	0	0	0	0	0	0	0.331989661	0	0
k127_3075650_M_bin.102	0	0	0	0	0	0	0	0	0	0	0	0	0	0	0	0	0	0	0	0	0	0	0	0	0	0	0	0	0	0	0	0	0	0	0	0	0	0	0	0	0	0	0	0	0	0	0	0	0
k127_2147668_M_bin.94	0	0.226645845	0	0	0	0	0.122558242	0	0	0	0	0	0	0	0	0	0.231521864	0	0	0	0	0	0	0	0.09919639	0	0	0	0	0	0	0.333032753	0	0	0	0	0	0	0	0.122454627	0	0	0	0	0	0	0.442652881	0	0
k127_7845376_M_bin.35	0	0	0	0	0	0	0	0	0	0	0	0	0	0	0	0	0	0	0	0	0	0	0	0	0	0	0	0	0	0	0	0	0	0	0	0	0	0	0	0	0	0	0	0	0	0	0	0	0
k127_22271166_S_bin.9	0	0.113322923	0	0	0	0	0	0	0	0	0	0	0	0	0	0	0	0	0	0	0	0	0	0	0	0	0	0	0	0	0	0.222021835	0	0	0	0	0	0	0	0	0	0	0	0	0	0	0	0	0
k127_31316251_S_bin.71	0	0.113322923	0	0	0	0	0	0	0	0	0	0	0	0	0	0	0.115760932	0	0	0	0	0	0	0	0	0	0	0	0	0	0	0.111010918	0	0	0	0	0	0	0	0	0	0	0	0	0	0	0	0	0
k127_1866173_M_bin.111	0	0	0	0	0	0	0	0	0	0	0	0	0	0	0	0	0	0	0	0	0	0	0	0	0	0	0	0	0	0	0	0	0	0	0	0	0	0	0	0	0	0	0	0	0	0	0	0	0
k127_17275018_S_bin.29	0	0.226645845	0	0	0	0	0.245116483	0	0	0	0	0	0	0	0	0	0.115760932	0	0	0	0	0.108219873	0	0	0	0	0	0	0	0	0	0.222021835	0	0	0	0	0	0	0	0	0	0	0	0	0	0	0.11066322	0	0
k127_13219528_M_bin.102	0	0.113322923	0	0	0	0	0.245116483	0	0	0.11500028	0	0.101596219	0	0	0	0	0	0	0	0	0	0	0	0	0	0	0	0	0	0	0	0.333032753	0	0	0	0	0	0	0	0.122454627	0	0.071260514	0	0	0	0	0	0	0
k127_2252101_S_bin.9	0	0.113322923	0	0	0	0	0	0	0	0	0	0	0	0	0	0	0	0	0	0	0	0	0	0	0	0	0	0	0	0	0	0.111010918	0	0	0	0	0	0	0	0	0	0	0	0	0	0	0	0	0
k127_7053021_S_bin.9	0	0.226645845	0	0	0	0	0	0	0	0	0	0	0	0	0	0	0	0	0	0	0	0	0	0	0	0	0	0	0	0	0	0.222021835	0	0	0	0	0	0	0	0	0	0	0	0	0	0	0	0	0
k127_17259871_M_bin.86	0	0.226645845	0	0	0	0	0.122558242	0	0	0	0	0	0	0	0	0	0.115760932	0	0	0	0	0.108219873	0	0	0	0	0	0	0	0	0	0.222021835	0	0	0	0	0.103809648	0	0	0	0	0	0	0	0	0	0.11066322	0	0
k127_21971380_M_bin.105	0	0	0	0	0	0	0	0	0	0	0	0	0	0	0	0	0	0	0	0	0	0	0	0	0	0	0	0	0	0	0	0	0	0	0	0	0	0	0	0	0	0	0	0	0	0	0	0	0
k127_18663092_M_bin.9	0	0	0	0	0	0	0	0	0	0	0	0	0	0	0	0	0.115760932	0	0	0	0	0	0	0	0	0	0	0	0	0	0	0	0	0	0	0	0	0	0	0	0	0	0	0	0	0	0	0	0
k127_492201_S_bin.50	0	1.926489686	0	0	0	0	0.980465932	0	0	0	0	0	0	0	0	0	1.273370251	0	0	0	0	0.108219873	0	0	0	0	0	0	0	0	0	1.443141929	0	0	0	0	0.207619296	0	0	0.122454627	0	0	0	0	0	0	1.549285082	0	0
k127_8825527_M_bin.60	0	0.113322923	0	0	0	0	0.122558242	0	0	0	0	0	0	0	0	0	0	0	0	0	0	0	0	0	0	0	0	0	0	0	0	0.111010918	0	0	0	0	0	0	0	0	0	0	0	0	0	0	0	0	0
k127_14871353_M_bin.47	0	0	0	0	0	0	0	0	0	0	0	0	0	0	0	0	0	0	0	0	0	0	0	0	0	0	0	0	0	0	0	0	0	0	0	0	0	0	0	0	0	0	0	0	0	0	0	0	0
k127_14063704_S_bin.80	0	0.113322923	0	0	0	0	0	0	0	0	0	0	0	0	0	0	0	0	0	0	0	0	0	0	0	0	0	0	0	0	0	0	0	0	0	0	0	0	0	0	0	0	0	0	0	0	0	0	0
k127_19988374_S_bin.36	0	0	0	0	0	0	0.122558242	0	0	0	0	0.101596219	0	0	0	0	0	0	0	0	0	0	0	0	0	0	0	0	0	0	0.15402092	0	0	0	0	0	0	0	0	0.48981851	0	0.071260514	0	0	0	0	0	0	0
k127_27716206_M_bin.66	0	0.113322923	0	0	0	0	0	0	0	0.11500028	0	0	0	0	0	0	0.115760932	0	0	0	0	0	0	0	0.09919639	0	0	0	0	0	0	0.111010918	0	0	0	0	0	0	0	0.122454627	0	0	0	0	0	0	0.11066322	0	0
k127_14845555_S_bin.56	0	0.339968768	0	0	0	0	0.122558242	0	0	0	0	0	0	0	0	0	0.347282796	0	0	0	0	0.108219873	0	0	0.09919639	0	0	0	0	0	0	0.333032753	0	0	0	0	0	0	0	0.122454627	0	0	0	0	0	0	0.22132644	0	0
k127_25570779_S_bin.74	0	0.113322923	0	0	0	0	0	0	0	0	0	0	0	0	0	0	0	0	0	0	0	0	0	0	0.19839278	0	0	0	0	0	0	0	0	0	0	0	0	0	0	1.46945553	0	0	0	0	0	0	0	0	0
k127_18095123_M_bin.55	0	0	0	0	0	0	0	0	0	0	0	0	0	0	0	0	0	0	0	0	0	0	0	0	0	0	0	0	0	0	0	0	0	0	0	0	0	0	0	0	0	0	0	0	0	0	0	0	0
k127_18128704_M_bin.12	0	0	0	0	0	0	0	0	0	0	0	0	0	0	0	0	0	0	0	0	0	0	0	0	0	0	0	0	0	0	0	0	0	0	0	0	0	0	0	0	0	0	0	0	0	0	0	0	0
k127_33591942_S_bin.28	0	0	0	0	0	0	0.122558242	0.563000349	0	0	0.153111079	0	0	0.071996081	0	0	0.115760932	0	0	0	0	0	0	0	0	0	0	0	0	0	0	0.111010918	0	0	0.168393798	0	0	0	0	0.122454627	0	0	0	0	0	0	0	0	0
k127_21573798_M_bin.77	0	0	0	0	0	0	0	0	0	0	0	0	0	0	0	0	0	0	0	0	0	0	0	0	0	0	0	0	0	0	0	0	0	0	0	0	0	0	0	0	0	0	0	0	0	0	0	0	0
k127_4609543_S_bin.9	0	0.113322923	0	0	0	0	0	0	0	0	0	0	0	0	0	0	0	0	0	0	0	0	0	0	0	0	0	0	0	0	0	0.222021835	0	0	0	0	0	0	0	0	0	0	0	0	0	0	0	0	0
k127_23239307_S_bin.71	0	0.113322923	0	0	0	0	0	0	0	0	0	0	0	0	0	0	0.115760932	0	0	0	0	0	0	0	0	0	0	0	0	0	0	0.111010918	0	0	0	0	0	0	0	0	0	0	0	0	0	0	0	0	0
k127_11891919_M_bin.44	0	0	0	0	0	0	0	0	0	0	0	0	0	0	0	0	0	0	0	0	0	0	0	0	0	0	0	0	0	0	0	0	0	0	0	0	0	0	0	0	0	0	0	0	0	0	0	0	0
k127_13036536_M_bin.87	0	0.113322923	0	0	0	0	0	0	0	0.11500028	0	0	0	0	0	0	0.231521864	0	0	0	0	0	0	0	0.09919639	0	0	0	0	0	0	0.111010918	0	0	0	0	0	0	0	0	0	0	0	0	0	0	0.11066322	0	0
k127_36835301_S_bin.28	0	0	0	0	0	0	0.122558242	0.563000349	0	0	0	0	0	0.071996081	0	0	0.115760932	0	0	0	0	0	0	0	0.09919639	0	0	0	0	0	0	0	0	0	0.168393798	0	0	0	0	0.122454627	0	0	0	0	0	0	0.11066322	0	0
k127_38251085_S_bin.36	0	0	0	0	0	0	0.245116483	0	0	0	0	0.101596219	0	0.071996081	0	0	0	0	0	0	0	0	0	0	0.09919639	0	0	0	0	0	0.07701046	0	0	0	0	0	0	0	0	0.734727765	0	0.071260514	0	0	0	0	0	0	0
k127_18725907_M_bin.21	0	0	0	0	0	0	0	0	0	0	0	0	0	0	0	0	0	0	0	0	0	0	0	0	0	0	0	0	0	0	0	0	0	0	0	0	0	0	0	0	0	0	0	0	0	0	0	0	0
k127_7167200_M_bin.12	0	0	0	0	0	0	0	0	0	0	0	0	0	0	0	0	0	0	0	0	0	0	0	0	0	0	0	0	0	0	0	0	0	0	0	0	0	0	0	0	0	0	0	0	0	0	0	0	0
k127_2492410_M_bin.12	0	0	0	0	0	0	0	0	0	0	0	0	0	0	0	0	0	0	0	0	0	0	0	0	0	0	0	0	0	0	0	0	0	0	0	0	0	0	0	0	0	0	0	0	0	0	0	0	0
k127_17562557_M_bin.47	0	0.226645845	0	0	0	0	0	0	0	0	0	0	0	0	0	0	0.115760932	0	0	0	0	0	0	0	0	0	0	0	0	0	0	0.222021835	0	0	0	0	0	0	0	0	0	0	0	0	0	0	0	0	0
k127_32132257_S_bin.56	0	0.339968768	0	0	0	0	0.122558242	0	0	0	0	0	0	0	0	0	0.231521864	0	0	0	0	0.108219873	0	0	0	0	0	0	0	0	0	0.333032753	0	0	0	0	0	0	0	0.122454627	0	0	0	0	0	0	0.22132644	0	0
k127_31700701_S_bin.28	0	0	0	0	0	0	0.122558242	0.65683374	0	0	0	0	0	0.071996081	0	0	0.115760932	0	0	0	0	0	0	0	0.09919639	0	0	0	0	0	0	0	0	0	0.168393798	0	0	0	0	0.122454627	0	0.071260514	0	0	0	0	0	0	0
k127_8753086_M_bin.32	0	0	0	0	0	0	0	0	0	0	0	0	0	0	0	0	0.115760932	0	0	0	0	0	0	0	0	0	0	0	0	0	0	0	0	0	0	0	0	0	0	0	0	0	0	0	0	0	0	0	0
k127_15911083_M_bin.87	0	0	0	0	0	0	0	0	0	0	0	0	0	0	0	0	0	0	0	0	0	0	0	0	0	0	0	0	0	0	0	0	0	0	0	0	0	0	0	0	0	0	0	0	0	0	0	0	0
k127_285113_M_bin.55	0	0	0	0	0	0	0	0	0	0	0	0	0	0	0	0	0	0	0	0	0	0	0	0	0	0	0	0	0	0	0	0	0	0	0	0	0	0	0	0	0	0	0	0	0	0	0	0	0
k127_36182922_S_bin.74	0	0	0	0	0	0	0	0	0	0	0	0	0	0	0	0	0	0	0	0	0	0	0	0	0.297589171	0	0	0	0	0	0	0.111010918	0	0	0	0	0	0	0	1.714364785	0	0	0	0	0	0	0	0	0
k127_3409452_S_bin.30	0	0	0	0	0	0	0	0	0	0	0	0	0	0	0	0	0	0	0	0	0	0	0	0	0	0	0	0	0	0	0	0	0	0	0	0	0	0	0	0	0	0.356302568	0	0	0	0	0	0	0
k127_22100918_S_bin.56	0	1.133229227	0	0	0	0	0.735349449	0	0	0.11500028	0	0	0	0	0	0	0.926087455	0	0	0	0	0.324659619	0	0	0.09919639	0	0	0	0	0	0	1.110109176	0	0	0	0	0.207619296	0	0	0.367363882	0	0.071260514	0	0	0	0	0.885305761	0	0
k127_35465321_S_bin.71	0	0.113322923	0	0	0	0	0	0	0	0	0	0	0	0	0	0	0.115760932	0	0	0	0	0	0	0	0	0	0	0	0	0	0	0.111010918	0	0	0	0	0	0	0	0	0	0	0	0	0	0	0.11066322	0	0
k127_6381305_M_bin.47	0	0.226645845	0	0	0	0	0	0	0	0	0	0	0	0	0	0	0	0	0	0	0	0	0	0	0	0	0	0	0	0	0	0.111010918	0	0	0	0	0	0	0	0	0	0	0	0	0	0	0.11066322	0	0
k127_19096313_S_bin.29	0	0.113322923	0	0	0	0	0	0	0	0	0	0	0	0	0	0	0	0	0	0	0	0	0	0	0	0	0	0	0	0	0	0.111010918	0	0	0	0	0	0	0	0	0	0	0	0	0	0	0	0	0
k127_38907776_S_bin.9	0	0.226645845	0	0	0	0	0	0	0	0	0	0	0	0	0	0	0	0	0	0	0	0	0	0	0	0	0	0	0	0	0	0.222021835	0	0	0	0	0	0	0	0.122454627	0	0	0	0	0	0	0	0	0
k127_40650418_S_bin.61	0	0	0	0	0	0	0	0	0	0	0	0	0	0	0	0	0	0	0	0	0	0	0	0	0.09919639	0	0.161086885	0	0	0	0	0	0	0	0	0	0	0	0	0	0	0.071260514	0	0	0	0	0	0	0
k127_25707010_M_bin.60	0	0.226645845	0	0	0	0	0.122558242	0	0	0	0	0	0	0	0	0	0	0	0	0	0	0	0	0	0	0	0	0	0	0	0	0.111010918	0	0	0	0	0	0	0	0	0	0	0	0	0	0	0	0	0
k127_25882737_M_bin.87	0	0.226645845	0	0	0	0	0.122558242	0	0	0	0	0	0	0	0	0	0.231521864	0	0	0	0	0	0	0	0.09919639	0	0	0	0	0	0	0.222021835	0	0	0	0	0.103809648	0	0	0.122454627	0	0	0	0	0	0	0.11066322	0	0
k127_10462759_M_bin.94	0	0.339968768	0	0	0	0	0.122558242	0	0	0	0	0	0	0	0	0	0.347282796	0	0	0	0	0	0	0	0.09919639	0	0	0	0	0	0	0.44404367	0	0	0	0	0	0	0	0.122454627	0	0	0	0	0	0	0.442652881	0	0
k127_26075147_M_bin.77	0	0	0	0	0	0	0	0	0	0	0	0	0	0	0	0	0	0	0	0	0	0	0	0	0	0	0	0	0	0	0	0	0	0	0	0	0	0	0	0	0	0	0	0	0	0	0	0	0
k127_13287353_M_bin.52	0	0	0	0	0	0	0	0	0	0	0	0	0	0	0	0	0	0	0	0	0	0	0	0	0	0	0	0	0	0	0	0	0	0	0	0	0	0	0	0	0	0	0	0	0	0	0	0	0
k127_27322286_M_bin.111	0	0	0	0	0	0	0	0	0	0	0	0	0	0	0	0	0	0	0	0	0	0	0	0	0	0	0	0	0	0	0	0	0	0	0	0	0	0	0	0	0	0	0	0	0	0	0	0	0
k127_27697960_M_bin.55	0	0	0	0	0	0	0	0	0	0	0	0	0	0	0	0	0	0	0	0	0	0	0	0	0	0	0	0	0	0	0	0	0	0	0	0	0	0	0	0	0	0	0	0	0	0	0	0	0
k127_34597133_S_bin.80	0	0	0	0	0	0	0	0	0	0	0	0	0	0	0	0	0	0	0	0	0	0	0	0	0	0	0	0	0	0	0	0	0	0	0	0	0	0	0	0	0	0	0	0	0	0	0	0	0
k127_21862102_M_bin.32	0	0	0	0	0	0	0	0	0	0	0	0	0	0	0	0	0	0	0	0	0	0	0	0	0	0	0	0	0	0	0	0	0	0	0	0	0	0	0	0	0	0	0	0	0	0	0	0	0
k127_8825191_M_bin.32	0	0	0	0	0	0	0	0	0	0	0	0	0	0	0	0	0	0	0	0	0	0	0	0	0	0	0	0	0	0	0	0	0	0	0	0	0	0	0	0	0	0	0	0	0	0	0	0	0
k127_5449609_S_bin.29	0	0	0	0	0	0	0.122558242	0	0	0	0	0	0	0	0	0	0	0	0	0	0	0	0	0	0	0	0	0	0	0	0	0	0	0	0	0	0	0	0	0	0	0	0	0	0	0	0	0	0
k127_16538601_M_bin.87	0	0.226645845	0	0	0	0	0.122558242	0	0	0	0	0	0	0	0	0	0.115760932	0	0	0	0	0	0	0	0.09919639	0	0	0	0	0	0	0.111010918	0	0	0	0	0.103809648	0	0	0	0	0	0	0	0	0	0.11066322	0	0
k127_22206016_M_bin.12	0	0	0	0	0	0	0	0	0	0	0	0	0	0	0	0	0	0	0	0	0	0	0	0	0	0	0	0	0	0	0	0	0	0	0	0	0	0	0	0	0	0	0	0	0	0	0	0	0
k127_5174953_S_bin.9	0	0	0	0	0	0	0	0	0	0	0	0	0	0	0	0	0	0	0	0	0	0	0	0	0	0	0	0	0	0	0	0.222021835	0	0	0	0	0	0	0	0	0	0	0	0	0	0	0	0	0
k127_27874638_M_bin.86	0	0.226645845	0	0	0	0	0	0	0	0	0	0	0	0	0	0	0	0	0	0	0	0	0	0	0	0	0	0	0	0	0	0.111010918	0	0	0	0	0	0	0	0	0	0	0	0	0	0	0	0	0
k127_35387695_S_bin.120	0	0	0	0	0	0	0	0	0	0	0	0	0	0	0	0	0	0	0	0	0	0	0	0	0.09919639	0	0	0	0	0	0	0	0	0	0	0	0	0	0	0	0	0	0	0	0	0	0	0	0
k127_12449769_S_bin.74	0	0	0	0	0	0	0	0	0	0	0	0	0	0	0	0	0	0	0	0	0	0	0	0	0.19839278	0	0	0	0	0	0	0	0	0	0	0	0	0	0	1.591910157	0	0	0	0	0	0	0	0	0
k127_18067636_M_bin.52	0	0	0	0	0	0	0	0	0	0	0	0	0	0	0	0	0.115760932	0	0	0	0	0	0	0	0	0	0	0	0	0	0	0	0	0	0	0	0	0	0	0	0	0	0	0	0	0	0	0	0
k127_18523417_M_bin.55	0	0	0	0	0	0	0	0	0	0	0	0	0	0	0	0	0	0	0	0	0	0	0	0	0	0	0	0	0	0	0	0	0	0	0	0	0	0	0	0	0	0	0	0	0	0	0	0	0
k127_13038585_M_bin.12	0	0	0	0	0	0	0	0	0	0	0	0	0	0	0	0	0	0	0	0	0	0	0	0	0	0	0	0	0	0	0	0	0	0	0	0	0	0	0	0	0	0	0	0	0	0	0	0	0
k127_25269697_S_bin.56	0	0.453291691	0	0	0	0	0.122558242	0	0	0	0	0	0	0	0	0	0.463043728	0	0	0	0	0.108219873	0	0	0	0	0	0	0	0	0	1.110109176	0	0	0	0	0	0	0	0.244909255	0	0.071260514	0	0	0	0	0.442652881	0	0
k127_6678886_S_bin.56	0	0.566614614	0	0	0	0	0.367674725	0	0	0	0	0	0	0	0	0	0.57880466	0	0	0	0	0.324659619	0	0	0	0	0	0	0	0	0	1.332131011	0	0	0	0	0.207619296	0	0	0.367363882	0	0.071260514	0	0	0	0	1.217295422	0	0
k127_3503547_M_bin.32	0	0	0	0	0	0	0	0	0	0	0	0	0	0	0	0	0	0	0	0	0	0	0	0	0	0	0	0	0	0	0	0	0	0	0	0	0	0	0	0	0	0	0	0	0	0	0	0	0
k127_25919564_M_bin.66	0	0.113322923	0	0	0	0	0	0	0	0	0	0	0	0	0	0	0.115760932	0	0	0	0	0	0	0	0.09919639	0	0	0	0	0	0	0	0	0	0	0	0	0	0	0.122454627	0	0	0	0	0	0	0.11066322	0	0
k127_15817603_M_bin.111	0	0.113322923	0	0	0	0	0.245116483	0	0	0	0	0	0	0	0	0	0.115760932	0	0	0	0	0.108219873	0	0	0.09919639	0	0	0	0	0	0	0.111010918	0	0	0	0	0	0	0	0.122454627	0	0	0	0	0	0	0.11066322	0	0
k127_25272733_M_bin.99	0	0	0	0	0	0	0	0	0	0	0	0	0	0	0	0	0	0	0	0	0	0	0	0	0	0	0	0	0	0	0	0.111010918	0	0	0	0	0	0	0	0	0	0	0	0	0	0	0	0	0
k127_14232059_S_bin.56	0	0.453291691	0	0	0	0	0.122558242	0	0	0	0	0	0	0	0	0	0.463043728	0	0	0	0	0	0	0	0.09919639	0	0	0	0	0	0	0.555054588	0	0	0	0	0.103809648	0	0	0.244909255	0	0	0	0	0	0	0.331989661	0	0
k127_29399152_S_bin.117	0	0.566614614	0	0	0	0	0.245116483	0	0	0	0	0	0	0	0	0	0.115760932	0	0	0	0	0	0	0	0	0	0	0	0	0	0	0.555054588	0	0	0	0	0	0	0	0	0	0	0	0	0	0	0.11066322	0	0
k127_13241733_S_bin.30	0	0	0	0	0	0	0	0	0	0	0	0	0	0	0	0	0	0	0	0	0	0	0	0	0	0	0.161086885	0	0	0	0	0	0	0	0	0	0	0	0	0	0	0.356302568	0	0	0	0	0	0	0
k127_27193856_M_bin.9	0	0.113322923	0	0	0	0	0	0	0	0	0	0	0	0	0	0	0	0	0	0	0	0	0	0	0	0	0	0	0	0	0	0	0	0	0	0	0	0	0	0	0	0	0	0	0	0	0.11066322	0	0
k127_38835196_S_bin.8	0	0	0	0.174358203	0	0	0	0	0	0	0	0	0	0.071996081	0	0	0.115760932	0	0	0	0	0	0	0	0	0	0	0	0	0	0	0.111010918	0	0	0	0	0	0	0	0.244909255	0	0	0	0	0	0	0.22132644	0	0
k127_38792301_S_bin.120	0	0	0	0	0	0	0	0	0	0.11500028	0	0	0	0	0	0	0	0	0	0	0	0	0	0	0	0	0	0	0	0	0	0.111010918	0	0	0	0	0	0	0	0.122454627	0	0	0	0	0	0	0	0	0
k127_12112861_M_bin.44	0	0	0	0	0	0	0	0	0	0	0	0	0	0	0	0	0	0	0	0	0	0	0	0	0	0	0	0	0	0	0	0	0	0	0	0	0	0	0	0	0	0	0	0	0	0	0	0	0
k127_13247227_M_bin.94	0	0.226645845	0	0	0	0	0.122558242	0	0	0	0	0	0	0	0	0	0.231521864	0	0	0	0	0.108219873	0	0	0	0	0	0	0	0	0	0.44404367	0	0	0	0	0	0	0	0.122454627	0	0	0	0	0	0	0.442652881	0	0
k127_12903412_M_bin.102	0	0.339968768	0	0	0	0	0.122558242	0	0	0.11500028	0	0.101596219	0	0.071996081	0	0	0	0	0	0	0	0.216439746	0	0	0.09919639	0	0	0	0	0	0	0.222021835	0	0	0	0	0.103809648	0	0	0.244909255	0	0.071260514	0	0	0	0	0.11066322	0	0
k127_19404776_M_bin.21	0	0	0	0	0	0	0	0	0	0	0	0	0	0	0	0	0	0	0	0	0	0	0	0	0	0	0	0	0	0	0	0	0	0	0	0	0	0	0	0	0	0	0	0	0	0	0	0	0
k127_25177547_M_bin.44	0	0	0	0	0	0	0	0	0	0	0	0	0	0	0	0	0	0	0	0	0	0	0	0	0	0	0	0	0	0	0	0	0	0	0	0	0	0	0	0	0	0	0	0	0	0	0	0	0
k127_24907140_M_bin.66	0	0	0	0	0	0	0	0	0	0	0	0	0	0	0	0	0.115760932	0	0	0	0	0	0	0	0.09919639	0	0	0	0	0	0	0	0	0	0	0	0	0	0	0	0	0	0	0	0	0	0	0	0
k127_18097102_M_bin.9	0	0	0	0	0	0	0	0	0	0	0	0	0	0	0	0	0	0	0	0	0	0	0	0	0	0	0	0	0	0	0	0	0	0	0	0	0	0	0	0	0	0	0	0	0	0	0	0	0
k127_14287469_M_bin.100	0	0.226645845	0	0	0	0	0	0	0	0	0	0	0	0	0	0	0.231521864	0	0	0	0	0	0	0	0	0	0	0	0	0	0	0.333032753	0	0	0	0	0	0	0	0	0	0	0	0	0	0	0	0	0
k127_20917111_M_bin.99	0	0	0	0	0	0	0	0	0	0	0	0	0	0	0	0	0	0	0	0	0	0	0	0	0	0	0	0	0	0	0	0.111010918	0	0	0	0	0	0	0	0	0	0	0	0	0	0	0	0	0
k127_22162065_S_bin.50	0	1.926489686	0	0	0	0	1.225582415	0	0	0	0	0	0	0	0	0	1.389131183	0	0	0	0	0.108219873	0	0	0.09919639	0	0	0	0	0	0	1.887185599	0	0	0	0	0.207619296	0	0	0.122454627	0	0	0	0	0	0	1.659948303	0	0
k127_7678641_M_bin.12	0	0	0	0	0	0	0	0	0	0	0	0	0	0	0	0	0	0	0	0	0	0	0	0	0	0	0	0	0	0	0	0	0	0	0	0	0	0	0	0	0	0	0	0	0	0	0	0	0
k127_13274312_M_bin.100	0	0.226645845	0	0	0	0	0	0	0	0	0	0	0	0	0	0	0.115760932	0	0	0	0	0	0	0	0	0	0	0	0	0	0	0.333032753	0	0	0	0	0	0	0	0	0	0	0	0	0	0	0	0	0
k127_82869_S_bin.61	0	0	0	0	0	0	0	0	0	0	0	0	0	0	0	0	0	0	0	0	0	0	0	0	0.09919639	0	0	0	0	0	0	0	0	0.136125837	0	0	0	0	0	0	0	0.071260514	0	0	0	0	0	0	0
k127_14732249_M_bin.32	0	0	0	0	0	0	0	0	0	0	0	0	0	0	0	0	0	0	0	0	0	0	0	0	0	0	0	0	0	0	0	0	0	0	0	0	0	0	0	0	0	0	0	0	0	0	0	0	0
k127_15140807_M_bin.94	0	0.113322923	0	0	0	0	0	0	0	0	0	0	0	0	0	0	0.115760932	0	0	0	0	0	0	0	0	0	0	0	0	0	0	0.111010918	0	0	0	0	0	0	0	0	0	0	0	0	0	0	0.11066322	0	0
k127_19138342_S_bin.27	0	0.113322923	0	0	0	0	0	0	0	0	0	0	0	0	0	0	0.115760932	0	0	0	0	0	0	0	0.09919639	0	0	0	0	0	0	0.111010918	0	0	0	0	0	0	0	0.122454627	0	0	0	0	0	0	0.11066322	0	0
k127_7370960_S_bin.61	0	0	0	0	0	0	0	0	0	0	0	0	0	0	0	0	0	0	0	0	0	0	0	0	0.19839278	0	0.161086885	0	0.097182551	0	0	0	0	0.136125837	0	0	0	0	0	0	0	0.142521027	0	0	0	0	0	0	0
k127_7774221_M_bin.100	0	0.226645845	0	0	0	0	0	0	0	0	0	0	0	0	0	0	0.231521864	0	0	0	0	0	0	0	0	0	0	0	0	0	0	0.222021835	0	0	0	0	0	0	0	0	0	0	0	0	0	0	0	0	0
k127_26123588_M_bin.60	0	0.226645845	0	0	0	0	0.122558242	0	0	0	0	0	0	0	0	0	0	0	0	0	0	0	0	0	0	0	0	0	0	0	0	0.111010918	0	0	0	0	0	0	0	0	0	0	0	0	0	0	0	0	0
k127_2176078_M_bin.9	0	0	0	0	0	0	0	0	0	0	0	0	0	0	0	0	0	0	0	0	0	0	0	0	0	0	0	0	0	0	0	0	0	0	0	0	0	0	0	0	0	0	0	0	0	0	0	0	0
k127_27004821_S_bin.36	0	0	0	0	0	0	0.122558242	0	0	0	0	0.101596219	0	0.071996081	0	0	0	0	0	0	0	0	0	0	0	0	0	0	0	0	0.07701046	0	0	0	0	0	0	0	0	0.734727765	0	0.071260514	0	0	0	0	0	0	0
k127_21413345_M_bin.32	0	0.226645845	0	0	0	0	0.122558242	0	0	0	0	0	0	0	0	0	0	0	0	0	0	0	0	0	0	0	0	0	0	0	0	0.222021835	0	0	0	0	0.103809648	0	0	0	0	0	0	0	0	0	0	0	0
k127_25978379_M_bin.109	0	0.113322923	0	0	0	0	0.245116483	0	0	0	0	0.304788656	0	0.143992161	0	0	0.115760932	0	0	0	0	0.324659619	0	0	0.09919639	0	0.402717214	0	0	0	0	0.111010918	0	0	0	0	0.103809648	0	0	0.122454627	0	0.213781541	0	0	0	0	0.331989661	0	0
k127_23370160_M_bin.86	0	0.113322923	0	0	0	0	0	0	0	0	0	0	0	0	0	0	0	0	0	0	0	0	0	0	0	0	0	0	0	0	0	0	0	0	0	0	0	0	0	0	0	0	0	0	0	0	0	0	0
k127_3324440_M_bin.32	0	0	0	0	0	0	0	0	0	0	0	0	0	0	0	0	0	0	0	0	0	0	0	0	0	0	0	0	0	0	0	0	0	0	0	0	0	0	0	0	0	0	0	0	0	0	0	0	0
k127_345745_M_bin.9	0	0.113322923	0	0	0	0	0	0	0	0	0	0	0	0	0	0	0.115760932	0	0	0	0	0	0	0	0	0	0	0	0	0	0	0.111010918	0	0	0	0	0	0	0	0	0	0	0	0	0	0	0	0	0
k127_32685003_S_bin.71	0	0	0	0	0	0	0	0	0	0	0	0	0	0	0	0	0.115760932	0	0	0	0	0	0	0	0	0	0	0	0	0	0	0.111010918	0	0	0	0	0	0	0	0	0	0	0	0	0	0	0	0	0
k127_25033632_S_bin.36	0	0	0	0	0	0	0.122558242	0	0	0	0	0.101596219	0	0	0	0	0	0	0	0	0	0	0	0	0	0	0	0	0	0	0.07701046	0	0	0	0	0	0	0	0	0.48981851	0	0	0	0	0	0	0	0	0
k127_9541176_M_bin.100	0	0.226645845	0	0	0	0	0	0	0	0	0	0	0	0	0	0	0.231521864	0	0	0	0	0	0	0	0	0	0	0	0	0	0	0.222021835	0	0	0	0	0	0	0	0	0	0	0	0	0	0	0.11066322	0	0
k127_25314427_M_bin.99	0	0	0	0	0	0	0	0	0	0	0	0	0	0	0	0	0	0	0	0	0	0	0	0	0	0	0	0	0	0	0	0.111010918	0	0	0	0	0	0	0	0	0	0	0	0	0	0	0	0	0
k127_10984312_M_bin.66	0	0.226645845	0	0	0	0	0	0	0	0	0	0	0	0	0	0	0.231521864	0	0	0	0	0	0	0	0.09919639	0	0	0	0	0	0	0.111010918	0	0	0	0	0	0	0	0.122454627	0	0	0	0	0	0	0.11066322	0	0
k127_17550163_M_bin.105	0	0	0	0	0	0	0.122558242	0	0	0	0	0	0	0	0	0	0	0	0	0	0	0	0	0	0	0	0	0	0	0	0	0	0	0	0	0	0	0	0	0	0	0	0	0	0	0	0	0	0
k127_12350289_M_bin.111	0	0	0	0	0	0	0.122558242	0	0	0	0	0	0	0	0	0	0.115760932	0	0	0	0	0	0	0	0	0	0	0	0	0	0	0	0	0	0	0	0.103809648	0	0	0	0	0.071260514	0	0	0	0	0	0	0
k127_10076175_M_bin.35	0	0	0	0	0	0	0	0	0	0	0	0	0	0	0	0	0	0	0	0	0	0	0	0	0	0	0	0	0	0	0	0	0	0	0	0	0	0	0	0	0	0	0	0	0	0	0	0	0
k127_8867191_M_bin.47	0	0.226645845	0	0	0	0	0	0	0	0	0	0	0	0	0	0	0	0	0	0	0	0	0	0	0	0	0	0	0	0	0	0.222021835	0	0	0	0	0	0	0	0	0	0	0	0	0	0	0	0	0
k127_5220423_S_bin.50	0	0.793260459	0	0	0	0	0.735349449	0	0	0	0	0	0	0	0	0	0.810326523	0	0	0	0	0	0	0	0	0	0	0	0	0	0	0.666065506	0	0	0	0	0.103809648	0	0	0	0	0	0	0	0	0	0.885305761	0	0
k127_35914851_S_bin.28	0	0	0	0	0	0	0	0.65683374	0	0	0	0	0	0.071996081	0	0	0.115760932	0	0	0	0	0	0	0	0.09919639	0	0	0	0	0	0	0	0	0	0.168393798	0	0	0	0	0.122454627	0	0.071260514	0	0	0	0	0	0	0
k127_13198565_S_bin.120	0	0.113322923	0	0	0	0	0	0	0	0.11500028	0	0	0	0	0	0	0	0	0	0	0	0	0	0	0.09919639	0	0	0	0	0	0	0.111010918	0	0.136125837	0	0	0	0	0	0.122454627	0	0	0	0	0	0	0	0	0
k127_20032405_M_bin.32	0	0	0	0	0	0	0	0	0	0	0	0	0	0	0	0	0	0	0	0	0	0	0	0	0	0	0	0	0	0	0	0	0	0	0	0	0	0	0	0	0	0	0	0	0	0	0	0	0
k127_22327531_S_bin.56	0	0.226645845	0	0	0	0	0.122558242	0	0	0	0	0	0	0	0	0	0.347282796	0	0	0	0	0.108219873	0	0	0.09919639	0	0	0	0	0	0	0.44404367	0	0	0	0	0	0	0	0.122454627	0	0	0	0	0	0	0.331989661	0	0
k127_12711226_S_bin.117	0	0.679937536	0	0	0	0	0.245116483	0	0	0	0	0	0	0	0	0	0.115760932	0	0	0	0	0	0	0	0	0	0	0	0	0	0	0.666065506	0	0	0	0	0	0	0	0	0	0	0	0	0	0	0.11066322	0	0
k127_9630784_M_bin.105	0	0	0	0	0	0	0	0	0	0	0	0	0	0	0	0	0	0	0	0	0	0	0	0	0	0	0	0	0	0	0	0	0	0	0	0	0	0	0	0	0	0	0	0	0	0	0	0	0
k127_1095718_S_bin.71	0	0.113322923	0	0	0	0	0	0	0	0	0	0	0	0	0	0	0.115760932	0	0	0	0	0	0	0	0	0	0	0	0	0	0	0.222021835	0	0	0	0	0	0	0	0	0	0	0	0	0	0	0.11066322	0	0
k127_16048657_M_bin.87	0	0.226645845	0	0	0	0	0.122558242	0	0	0	0	0	0	0	0	0	0.231521864	0	0	0	0	0.108219873	0	0	0.19839278	0	0	0	0	0	0	0.222021835	0	0	0	0	0.207619296	0	0	0.122454627	0	0.071260514	0	0	0	0	0.11066322	0	0
k127_14949712_M_bin.44	0	0	0	0	0	0	0	0	0	0	0	0	0	0	0	0	0.115760932	0	0	0	0	0	0	0	0	0	0	0	0	0	0	0	0	0	0	0	0	0	0	0	0	0	0	0	0	0	0	0	0
k127_14908763_S_bin.117	0	0.566614614	0	0	0	0	0.245116483	0	0	0	0	0	0	0	0	0	0.115760932	0	0	0	0	0	0	0	0	0	0	0	0	0	0	0.666065506	0	0	0	0	0	0	0	0	0	0	0	0	0	0	0.11066322	0	0
k127_39307323_S_bin.36	0	0	0	0	0	0	0.122558242	0	0.126736801	0	0	0.101596219	0	0.071996081	0	0	0	0	0	0	0	0	0	0	0	0	0	0	0	0	0.15402092	0	0	0	0	0	0	0	0	0.97963702	0	0.071260514	0	0	0	0	0	0	0
k127_31160524_S_bin.9	0	0.113322923	0	0	0	0	0	0	0	0	0	0	0	0	0	0	0	0	0	0	0	0	0	0	0	0	0	0	0	0	0	0.222021835	0	0	0	0	0	0	0	0	0	0	0	0	0	0	0	0	0
k127_23082443_M_bin.9	0	0.339968768	0	0	0	0	0	0	0	0	0	0	0	0	0	0	0.347282796	0	0	0	0	0.108219873	0	0	0.09919639	0	0	0	0	0	0	0.333032753	0	0	0	0	0	0	0	0	0	0	0	0	0	0	0.331989661	0	0
k127_1420754_S_bin.61	0	0	0	0	0	0	0	0	0	0	0	0	0	0	0	0	0	0	0	0	0	0	0	0	0.09919639	0	0	0	0	0	0	0	0	0.136125837	0	0	0	0	0	0	0	0.071260514	0	0	0	0	0	0	0
k127_6845633_M_bin.47	0	0.226645845	0	0	0	0	0	0	0	0	0	0	0	0	0	0	0	0	0	0	0	0	0	0	0	0	0	0	0	0	0	0.222021835	0	0	0	0	0	0	0	0	0	0	0	0	0	0	0.11066322	0	0
k127_12955273_M_bin.87	0	0.113322923	0	0	0	0	0.122558242	0	0	0	0	0	0	0	0	0	0.231521864	0	0	0	0	0	0	0	0.09919639	0	0	0	0	0	0	0.111010918	0	0	0	0	0.103809648	0	0	0	0	0.071260514	0	0	0	0	0	0	0
k127_24998914_S_bin.71	0	0.113322923	0	0	0	0	0	0	0	0	0	0	0	0	0	0	0.115760932	0	0	0	0	0	0	0	0	0	0	0	0	0	0	0.222021835	0	0	0	0	0	0	0	0	0	0	0	0	0	0	0.11066322	0	0
k127_6530855_M_bin.94	0	0	0	0	0	0	0	0	0	0	0	0	0	0	0	0	0	0	0	0	0	0	0	0	0	0	0	0	0	0	0	0	0	0	0	0	0	0	0	0	0	0	0	0	0	0	0	0	0
k127_29999988_S_bin.71	0	0.113322923	0	0	0	0	0	0	0	0	0	0	0	0	0	0	0.115760932	0	0	0	0	0	0	0	0	0	0	0	0	0	0	0.111010918	0	0	0	0	0	0	0	0	0	0	0	0	0	0	0.11066322	0	0
k127_26889226_M_bin.109	0	0.906583382	0	0.087179101	0	0	1.103024174	0	0	0.23000056	0	0.711173532	0	0.503972564	0	0	1.041848387	0	0.117860539	0	0	0.865758983	0	0	0.495981951	0	0.966521313	0	0.194365103	0	0.07701046	0.999098258	0	0	0	0	0.415238592	0	0	1.224546275	0	0.570084109	0	0.115630611	0	0	1.438621862	0	0.270906901
k127_3660724_M_bin.9	0	0.679937536	0	0	0	0	0.122558242	0	0	0.11500028	0	0	0	0.071996081	0	0	0.347282796	0	0	0	0	0.108219873	0	0	0.19839278	0	0	0	0	0	0	0.555054588	0	0	0	0	0.103809648	0	0	0.244909255	0	0	0	0	0	0	0.331989661	0	0
k127_14139109_M_bin.102	0	0.339968768	0	0	0	0	0.245116483	0	0	0.23000056	0	0.101596219	0	0.071996081	0	0	0.115760932	0	0	0	0	0.108219873	0	0	0	0	0	0	0	0	0	0.222021835	0	0	0	0	0.103809648	0	0	0.122454627	0	0.071260514	0	0	0	0	0.11066322	0	0
k127_6774712_M_bin.8	0	0	0	0	0	0	0	0	0	0	0	0	0	0	0	0	0.115760932	0	0	0	0	0	0	0	0.19839278	0	0	0	0	0	0	0	0	0	0	0	0	0	0	0	0	0	0	0	0	0	0	0	0
k127_13821871_M_bin.44	0	0	0	0	0	0	0	0	0	0	0	0	0	0	0	0	0	0	0	0	0	0	0	0	0	0	0	0	0	0	0	0	0	0	0	0	0	0	0	0	0	0	0	0	0	0	0	0	0
k127_14803382_S_bin.56	0	0.566614614	0	0	0	0	0.490232966	0	0	0	0	0	0	0	0	0	0.810326523	0	0	0	0	0.108219873	0	0	0	0	0	0	0	0	0	0.888087341	0	0	0	0	0.103809648	0	0	0.367363882	0	0	0	0	0	0	0.774642541	0	0
k127_13428222_M_bin.44	0	0	0	0	0	0	0	0	0	0	0	0	0	0	0	0	0	0	0	0	0	0	0	0	0	0	0	0	0	0	0	0	0	0	0	0	0	0	0	0	0	0	0	0	0	0	0	0	0
k127_1495711_M_bin.35	0	0	0	0	0	0	0	0	0	0	0	0	0	0	0	0	0	0	0	0	0	0	0	0	0	0	0	0	0	0	0	0	0	0	0	0	0	0	0	0	0	0	0	0	0	0	0	0	0
k127_22727052_M_bin.109	0	1.24655215	0	0.087179101	0	0	1.470698898	0	0	0.23000056	0	1.219154626	0	0.575968644	0	0	1.620653047	0	0	0	0	0.973978856	0	0	1.091160292	0	0.966521313	0	0.291547654	0	0.07701046	1.443141929	0	0	0	0	0.51904824	0	0	1.46945553	0	0.783865651	0	0.231261221	0	0.061983995	1.549285082	0	0.270906901
k127_7765875_M_bin.100	0	0.226645845	0	0	0	0	0.122558242	0	0	0.11500028	0	0	0	0	0	0	0.115760932	0	0	0	0	0	0	0	0	0	0	0	0	0	0	0.222021835	0	0	0	0	0	0	0	0	0	0	0	0	0	0	0	0	0
k127_27882918_S_bin.71	0	0.113322923	0	0	0	0	0	0	0	0	0	0	0	0	0	0	0.115760932	0	0	0	0	0	0	0	0	0	0	0	0	0	0	0.111010918	0	0	0	0	0	0	0	0	0	0	0	0	0	0	0.11066322	0	0
k127_20032497_M_bin.77	0	0	0	0	0	0	0	0	0	0	0	0	0	0	0	0	0	0	0	0	0	0	0	0	0	0	0	0	0	0	0	0	0	0	0	0	0	0	0	0	0	0	0	0	0	0	0	0	0
k127_14892176_M_bin.12	0	0	0	0	0	0	0	0	0	0	0	0	0	0	0	0	0	0	0	0	0	0	0	0	0	0	0	0	0	0	0	0	0	0	0	0	0	0	0	0	0	0	0	0	0	0	0	0	0
k127_26367839_S_bin.71	0	0.113322923	0	0	0	0	0	0	0	0	0	0	0	0	0	0	0.231521864	0	0	0	0	0	0	0	0	0	0	0	0	0	0	0.111010918	0	0	0	0	0	0	0	0	0	0	0	0	0	0	0.11066322	0	0
k127_6069240_S_bin.80	0	0.113322923	0	0	0	0	0	0	0	0	0	0	0	0	0	0	0	0	0	0	0	0	0	0	0	0	0	0	0	0	0	0	0	0	0	0	0	0	0	0	0	0	0	0	0	0	0	0	0
k127_14545533_M_bin.47	0	0.113322923	0	0	0	0	0	0	0	0	0	0	0	0	0	0	0	0	0	0	0	0	0	0	0	0	0	0	0	0	0	0.111010918	0	0	0	0	0	0	0	0	0	0	0	0	0	0	0	0	0
k127_16112073_M_bin.9	0	0.39663023	0	0	0	0	0.122558242	0	0	0	0	0	0	0.071996081	0	0	0.57880466	0	0	0	0	0.108219873	0	0	0.297589171	0	0	0	0	0	0	0.333032753	0	0	0	0	0.103809648	0	0	0.367363882	0	0.071260514	0	0	0	0	0.442652881	0	0
k127_33937506_S_bin.27	0	0.113322923	0	0	0	0	0	0	0	0	0	0	0	0	0	0	0.115760932	0	0	0	0	0	0	0	0.19839278	0	0	0	0	0	0	0.111010918	0	0	0	0	0	0	0	0.122454627	0	0	0	0	0	0	0.11066322	0	0
k127_15968712_S_bin.9	0	0.113322923	0	0	0	0	0	0	0	0	0	0	0	0	0	0	0	0	0	0	0	0	0	0	0	0	0	0	0	0	0	0.111010918	0	0	0	0	0	0	0	0	0	0	0	0	0	0	0	0	0
k127_13476095_M_bin.67	0	0	0	0	0	0	0	0	0	0	0	0	0	0	0	0	0	0	0	0	0	0	0	0	0	0	0	0	0	0	0	0	0	0	0	0	0	0	0	0	0	0	0	0	0	0	0	0	0
k127_13015247_M_bin.94	0	0.339968768	0	0	0	0	0	0	0	0	0	0	0	0	0	0	0.463043728	0	0	0	0	0	0	0	0.09919639	0	0	0	0	0	0	0.44404367	0	0	0	0	0	0	0	0.244909255	0	0	0	0	0	0	0.442652881	0	0
k127_9895481_M_bin.109	0	0.679937536	0	0.087179101	0	0	0.857907691	0	0	0.11500028	0	0.812769751	0	0.287984322	0	0	0.926087455	0	0	0	0	0.75753911	0	0	0.495981951	0	0.805434427	0	0.291547654	0	0.07701046	0.777076423	0	0	0	0	0.311428944	0	0	0.612273137	0	0.570084109	0	0.115630611	0	0	0.995968982	0	0.135453451
k127_6845681_M_bin.47	0	0.113322923	0	0	0	0	0	0	0	0	0	0	0	0	0	0	0	0	0	0	0	0	0	0	0	0	0	0	0	0	0	0.111010918	0	0	0	0	0	0	0	0	0	0	0	0	0	0	0	0	0
k127_20795229_M_bin.94	0	0.226645845	0	0	0	0	0.122558242	0	0	0	0	0	0	0	0	0	0.231521864	0	0	0	0	0	0	0	0.09919639	0	0	0	0	0	0	0.44404367	0	0	0	0	0	0	0	0.122454627	0	0	0	0	0	0	0.442652881	0	0
k127_26211588_S_bin.9	0	0.113322923	0	0	0	0	0	0	0	0	0	0	0	0	0	0	0	0	0	0	0	0	0	0	0	0	0	0	0	0	0	0.111010918	0	0	0	0	0	0	0	0	0	0	0	0	0	0	0	0	0
k127_40837908_S_bin.56	0	0.679937536	0	0	0	0	0.490232966	0	0	0	0	0	0	0	0	0	0.57880466	0	0	0	0	0.216439746	0	0	0	0	0	0	0	0	0	0.777076423	0	0	0	0	0.207619296	0	0	0.122454627	0	0	0	0	0	0	0.663979321	0	0
k127_25615474_M_bin.67	0	0	0	0	0	0	0	0	0	0	0	0	0	0	0	0	0	0	0	0	0	0	0	0	0	0	0	0	0	0	0	0	0	0	0	0	0	0	0	0	0	0	0	0	0	0	0	0	0
k127_34379151_S_bin.61	0	0	0	0	0	0	0	0	0	0	0	0	0	0	0	0	0	0	0	0	0	0	0	0	0.09919639	0	0	0	0	0	0	0	0	0.136125837	0	0	0	0	0	0	0	0.071260514	0	0	0	0	0	0	0
k127_28436270_S_bin.80	0	0.113322923	0	0	0	0	0	0	0	0	0	0	0	0	0	0	0	0	0	0	0	0	0	0	0	0	0	0	0	0	0	0	0	0	0	0	0	0	0	0	0	0	0	0	0	0	0	0	0
k127_7357875_M_bin.105	0	0.113322923	0	0	0	0	0.122558242	0	0	0	0	0	0	0	0	0	0	0	0	0	0	0	0	0	0	0	0	0	0	0	0	0	0	0	0	0	0	0	0	0	0	0	0	0	0	0	0	0	0
k127_9013880_M_bin.67	0	0	0	0	0	0	0	0	0	0	0	0	0	0	0	0	0	0	0	0	0	0	0	0	0	0	0	0	0	0	0	0	0	0	0	0	0	0	0	0	0	0	0	0	0	0	0	0	0
k127_12212474_S_bin.9	0	0.113322923	0	0	0	0	0	0	0	0	0	0	0	0	0	0	0	0	0	0	0	0	0	0	0	0	0	0	0	0	0	0.222021835	0	0	0	0	0	0	0	0.122454627	0	0	0	0	0	0	0	0	0
k127_8595303_M_bin.109	0	0.566614614	0	0.087179101	0	0	0.857907691	0	0	0.11500028	0	0.812769751	0	0.359980403	0	0	0.810326523	0	0	0	0	0.649319237	0	0	0.595178341	0	0.483260656	0	0.194365103	0	0.07701046	0.555054588	0	0	0	0	0.207619296	0	0	0.734727765	0	0.641344623	0	0.115630611	0	0	1.106632202	0	0.270906901
k127_29008219_S_bin.9	0	0.113322923	0	0	0	0	0	0	0	0	0	0	0	0	0	0	0	0	0	0	0	0	0	0	0	0	0	0	0	0	0	0.222021835	0	0	0	0	0	0	0	0	0	0	0	0	0	0	0	0	0
k127_36694054_S_bin.61	0	0	0	0	0	0	0	0	0	0	0	0	0	0	0	0	0	0	0	0	0	0	0	0	0.09919639	0	0.161086885	0	0.097182551	0	0	0	0	0	0	0	0	0	0	0	0	0.142521027	0	0	0	0	0	0	0
k127_27454060_M_bin.87	0	0.226645845	0	0	0	0	0.122558242	0	0	0	0	0	0	0	0	0	0.115760932	0	0	0	0	0	0	0	0	0	0	0	0	0	0	0.111010918	0	0	0	0	0	0	0	0	0	0	0	0	0	0	0.11066322	0	0
k127_9234640_S_bin.8	0	0.113322923	0	0.261537304	0	0	0.122558242	0	0	0	0	0	0	0.071996081	0	0	0.231521864	0	0	0	0	0	0	0	0	0	0	0	0	0	0	0.111010918	0	0	0	0	0	0	0	0.244909255	0	0	0	0	0	0	0.22132644	0	0.135453451
k127_21163636_S_bin.61	0	0	0	0	0	0	0	0	0	0	0	0	0	0	0	0	0	0	0	0	0	0	0	0	0.09919639	0	0	0	0.097182551	0	0	0	0	0	0	0	0	0	0	0	0	0.071260514	0	0	0	0	0	0	0
k127_5832748_M_bin.8	0	0.113322923	0	0	0	0	0	0	0	0	0	0	0	0	0	0	0.115760932	0	0	0	0	0	0	0	0.19839278	0	0	0	0	0	0	0.111010918	0	0	0	0	0.103809648	0	0	0.122454627	0	0	0	0	0	0	0.11066322	0	0
k127_5011170_S_bin.120	0	0.113322923	0	0	0	0	0	0	0	0	0	0	0	0	0	0	0	0	0	0	0	0	0	0	0.09919639	0	0	0	0	0	0	0.111010918	0	0.136125837	0	0	0	0	0	0.122454627	0	0	0	0	0	0	0.11066322	0	0
k127_6795145_M_bin.44	0	0	0	0	0	0	0	0	0	0	0	0	0	0	0	0	0	0	0	0	0	0	0	0	0	0	0	0	0	0	0	0	0	0	0	0	0	0	0	0	0	0	0	0	0	0	0	0	0
k127_12009160_S_bin.29	0	0.113322923	0	0	0	0	0.122558242	0	0	0	0	0	0	0	0	0	0.115760932	0	0	0	0	0	0	0	0	0	0	0	0	0	0	0.111010918	0	0	0	0	0	0	0	0	0	0	0	0	0	0	0.11066322	0	0
k127_30362471_S_bin.120	0	0.113322923	0	0	0	0	0	0	0	0	0	0	0	0	0	0	0	0	0	0	0	0	0	0	0.09919639	0	0	0	0	0	0	0	0	0	0	0	0	0	0	0.122454627	0	0	0	0	0	0	0	0	0
k127_27502503_M_bin.87	0	0	0	0	0	0	0	0	0	0	0	0	0	0	0	0	0.115760932	0	0	0	0	0	0	0	0	0	0	0	0	0	0	0	0	0	0	0	0	0	0	0	0	0.071260514	0	0	0	0	0	0	0
k127_181236_M_bin.109	0	0.906583382	0	0.087179101	0	0	0.980465932	0	0	0.11500028	0	0.812769751	0	0.215988242	0	0.154609616	1.273370251	0	0	0	0	0.75753911	0	0	0.495981951	0	0.805434427	0	0.194365103	0	0.07701046	0.777076423	0	0	0	0	0.415238592	0	0	0.734727765	0	0.641344623	0	0.115630611	0	0	1.106632202	0	0.135453451
k127_13335203_M_bin.47	0	0.113322923	0	0	0	0	0	0	0	0	0	0	0	0	0	0	0	0	0	0	0	0	0	0	0	0	0	0	0	0	0	0.111010918	0	0	0	0	0	0	0	0	0	0	0	0	0	0	0	0	0
k127_6980375_M_bin.12	0	0	0	0	0	0	0	0	0	0	0	0	0	0	0	0	0	0	0	0	0	0	0	0	0	0	0	0	0	0	0	0	0	0	0	0	0	0	0	0	0	0	0	0	0	0	0	0	0
k127_1416605_M_bin.8	0	0	0	0	0	0	0	0	0	0	0	0	0	0	0	0	0	0	0	0	0	0	0	0	0.19839278	0	0	0	0	0	0	0.111010918	0	0	0	0	0	0	0	0.122454627	0	0	0	0	0	0	0.11066322	0	0
k127_2661125_M_bin.12	0	0	0	0	0	0	0	0	0	0	0	0	0	0	0	0	0	0	0	0	0	0	0	0	0	0	0	0	0	0	0	0	0	0	0	0	0	0	0	0	0	0	0	0	0	0	0	0	0
k127_6141247_M_bin.87	0	0.226645845	0	0	0	0	0.122558242	0	0	0	0	0	0	0	0	0	0.231521864	0	0	0	0	0	0	0	0.09919639	0	0	0	0	0	0	0.111010918	0	0	0	0	0	0	0	0	0	0	0	0	0	0	0.11066322	0	0
k127_155754_S_bin.9	0	0.113322923	0	0	0	0	0	0	0	0	0	0	0	0	0	0	0	0	0	0	0	0	0	0	0	0	0	0	0	0	0	0.222021835	0	0	0	0	0	0	0	0	0	0	0	0	0	0	0	0	0
k127_21685477_S_bin.120	0	0.113322923	0	0	0	0	0	0	0	0	0	0	0	0	0	0	0	0	0	0	0	0	0	0	0.09919639	0	0	0	0.097182551	0	0	0	0	0	0	0	0	0	0	0.122454627	0	0	0	0	0	0	0.11066322	0	0
k127_27168513_M_bin.105	0	0	0	0	0	0	0	0	0	0	0	0	0	0	0	0	0	0	0	0	0	0	0	0	0	0	0	0	0	0	0	0	0	0	0	0	0	0	0	0	0	0	0	0	0	0	0	0	0
k127_19680761_M_bin.60	0	0.113322923	0	0	0	0	0.122558242	0	0	0	0	0	0	0	0	0	0	0	0	0	0	0	0	0	0	0	0	0	0	0	0	0.111010918	0	0	0	0	0	0	0	0	0	0	0	0	0	0	0	0	0
k127_33562490_S_bin.36	0	0	0	0	0	0	0.245116483	0	0.126736801	0	0	0.101596219	0	0	0	0	0	0	0	0	0	0	0	0	0.09919639	0	0	0	0	0	0.07701046	0	0	0	0	0	0	0	0	0.97963702	0	0.071260514	0	0	0	0	0	0	0
k127_26500712_M_bin.55	0	0	0	0	0	0	0	0	0	0	0	0	0	0	0	0	0	0	0	0	0	0	0	0	0	0	0	0	0	0	0	0	0	0	0	0	0	0	0	0	0	0	0	0	0	0	0	0	0
k127_18821118_S_bin.71	0	0.113322923	0	0	0	0	0	0	0	0	0	0	0	0	0	0	0.115760932	0	0	0	0	0	0	0	0	0	0	0	0	0	0	0.111010918	0	0	0	0	0	0	0	0	0	0	0	0	0	0	0	0	0
k127_4454207_M_bin.44	0	0	0	0	0	0	0	0	0	0	0	0	0	0	0	0	0	0	0	0	0	0	0	0	0	0	0	0	0	0	0	0	0	0	0	0	0	0	0	0	0	0	0	0	0	0	0	0	0
k127_23265121_S_bin.8	0	0	0	0.174358203	0	0	0	0	0	0	0	0	0	0.071996081	0	0	0.115760932	0	0	0	0	0	0	0	0	0	0	0	0	0	0	0.111010918	0	0	0	0	0	0	0	0.244909255	0	0	0	0	0	0	0.22132644	0	0
k127_20282327_M_bin.9	0	0.226645845	0	0	0	0	0.122558242	0	0	0	0	0	0	0	0	0	0.231521864	0	0	0	0	0	0	0	0.09919639	0	0	0	0	0	0	0.222021835	0	0	0	0	0	0	0	0	0	0	0	0	0	0	0.22132644	0	0
k127_2454319_S_bin.50	0	1.019906305	0	0	0	0	0.367674725	0	0	0	0	0	0	0	0	0	0.694565591	0	0	0	0	0	0	0	0.09919639	0	0	0	0	0	0	0.888087341	0	0	0	0	0	0	0	0	0	0	0	0	0	0	0.774642541	0	0
k127_22728418_M_bin.52	0	0	0	0	0	0	0	0	0	0	0	0	0	0	0	0	0	0	0	0	0	0	0	0	0	0	0	0	0	0	0	0	0	0	0	0	0	0	0	0	0	0	0	0	0	0	0	0	0
k127_35156321_S_bin.80	0	0	0	0	0	0	0	0	0	0	0	0	0	0	0	0	0	0	0	0	0	0	0	0	0	0	0	0	0	0	0	0	0	0	0	0	0	0	0	0	0	0	0	0	0	0	0	0	0
k127_18420470_M_bin.111	0	0	0	0	0	0	0	0	0	0	0	0	0	0	0	0	0	0	0	0	0	0	0	0	0	0	0	0	0	0	0	0	0	0	0	0	0	0	0	0	0	0	0	0	0	0	0	0	0
k127_36149153_S_bin.50	0	1.813166764	0	0	0	0	0.980465932	0	0	0	0	0	0	0	0	0	1.273370251	0	0	0	0	0.108219873	0	0	0	0	0	0	0	0	0	1.776174681	0	0	0	0	0.207619296	0	0	0.122454627	0	0.071260514	0	0	0	0	1.438621862	0	0
k127_15705022_S_bin.9	0	0.113322923	0	0	0	0	0	0	0	0	0	0	0	0	0	0	0	0	0	0	0	0	0	0	0	0	0	0	0	0	0	0.222021835	0	0	0	0	0	0	0	0	0	0	0	0	0	0	0	0	0
k127_36017374_S_bin.71	0	0.113322923	0	0	0	0	0	0	0	0	0	0	0	0	0	0	0.115760932	0	0	0	0	0	0	0	0	0	0	0	0	0	0	0.222021835	0	0	0	0	0	0	0	0	0	0	0	0	0	0	0.11066322	0	0
k127_3733487_M_bin.44	0	0	0	0	0	0	0	0	0	0	0	0	0	0	0	0	0	0	0	0	0	0	0	0	0	0	0	0	0	0	0	0	0	0	0	0	0	0	0	0	0	0	0	0	0	0	0	0	0
k127_18965887_M_bin.109	0	1.359875073	0	0.087179101	0	0	0.857907691	0	0	0.23000056	0	0.609577313	0	0.215988242	0	0	0.926087455	0	0	0	0	0.75753911	0	0	0.495981951	0	0.322173771	0	0.097182551	0	0	1.110109176	0	0	0	0	0.415238592	0	0	0.612273137	0	0.427563082	0	0	0	0	1.327958642	0	0.135453451
k127_5000977_S_bin.120	0	0.113322923	0	0	0	0	0	0	0	0.11500028	0	0	0	0	0	0	0	0	0	0	0	0	0	0	0.09919639	0	0	0	0	0	0	0	0	0	0	0	0	0	0	0	0	0	0	0	0	0	0	0	0
k127_26754698_M_bin.8	0	0	0	0	0	0	0	0	0	0	0	0	0	0	0	0	0.115760932	0	0	0	0	0	0	0	0.09919639	0	0	0	0	0	0	0.111010918	0	0	0	0	0	0	0	0.122454627	0	0	0	0	0	0	0	0	0
k127_18415300_M_bin.1	0	0.566614614	0	0	0	0	0.980465932	0	0	0.23000056	0	0.304788656	0	0.215988242	0	0	0.347282796	0	0	0	0	0.324659619	0	0	0.396785561	0	0	0	0.097182551	0	0	0.666065506	0	0	0	0	0.207619296	0	0	0.367363882	0	0.285042055	0	0	0	0	0.442652881	0	0
k127_9592873_M_bin.94	0	0.226645845	0	0	0	0	0.122558242	0	0	0	0	0	0	0	0	0	0.347282796	0	0	0	0	0	0	0	0.09919639	0	0	0	0	0	0	0.44404367	0	0	0	0	0	0	0	0.122454627	0	0	0	0	0	0	0.442652881	0	0
k127_25700849_S_bin.56	0	0.339968768	0	0	0	0	0.367674725	0	0	0	0	0	0	0	0	0	0.347282796	0	0	0	0	0.108219873	0	0	0	0	0	0	0	0	0	0.777076423	0	0	0	0	0.207619296	0	0	0.122454627	0	0	0	0	0	0	0.553316101	0	0
k127_21597586_S_bin.9	0	0.113322923	0	0	0	0	0	0	0	0	0	0	0	0	0	0	0	0	0	0	0	0	0	0	0	0	0	0	0	0	0	0.222021835	0	0	0	0	0	0	0	0	0	0	0	0	0	0	0	0	0
k127_12314330_M_bin.60	0	0.226645845	0	0	0	0	0.122558242	0	0	0	0	0	0	0	0	0	0.115760932	0	0	0	0	0	0	0	0	0	0	0	0	0	0	0.111010918	0	0	0	0	0	0	0	0	0	0	0	0	0	0	0	0	0
k127_12816074_S_bin.27	0	0	0	0	0	0	0	0	0	0	0	0	0	0	0	0	0.115760932	0	0	0	0	0	0	0	0.09919639	0	0	0	0	0	0	0.111010918	0	0	0	0	0	0	0	0.122454627	0	0	0	0	0	0	0	0	0
k127_13949581_S_bin.50	0	1.586520918	0	0	0	0	1.225582415	0	0	0	0	0	0	0	0	0	1.389131183	0	0	0	0	0.108219873	0	0	0	0	0	0	0	0	0	2.220218352	0	0	0	0	0.311428944	0	0	0.122454627	0	0.071260514	0	0	0	0	1.438621862	0	0
k127_20257386_M_bin.109	0	0.566614614	0	0.087179101	0	0	0.857907691	0	0	0.11500028	0	0.711173532	0	0.287984322	0	0	0.810326523	0	0	0	0	0.541099365	0	0	0.495981951	0	0.805434427	0	0.194365103	0	0.07701046	0.555054588	0	0	0	0	0.311428944	0	0	0.48981851	0	0.641344623	0	0.115630611	0	0	0.995968982	0	0.135453451
k127_6151246_M_bin.44	0	0	0	0	0	0	0	0	0	0	0	0	0	0	0	0	0	0	0	0	0	0	0	0	0	0	0	0	0	0	0	0	0	0	0	0	0	0	0	0	0	0	0	0	0	0	0	0	0
k127_30449184_S_bin.9	0	0.113322923	0	0	0	0	0	0	0	0	0	0	0	0	0	0	0	0	0	0	0	0	0	0	0	0	0	0	0	0	0	0.222021835	0	0	0	0	0	0	0	0	0	0	0	0	0	0	0	0	0
k127_6376665_M_bin.94	0	0.226645845	0	0	0	0	0	0	0	0	0	0	0	0	0	0	0.231521864	0	0	0	0	0	0	0	0	0	0	0	0	0	0	0.333032753	0	0	0	0	0.103809648	0	0	0.122454627	0	0	0	0	0	0	0.331989661	0	0
k127_34031884_S_bin.117	0	0.566614614	0	0	0	0	0.245116483	0	0	0	0	0	0	0	0	0	0.115760932	0	0	0	0	0	0	0	0	0	0	0	0	0	0	0.666065506	0	0	0	0	0	0	0	0	0	0	0	0	0	0	0.11066322	0	0
k127_20426376_M_bin.86	0	0.113322923	0	0	0	0	0	0	0	0	0	0	0	0	0	0	0	0	0	0	0	0	0	0	0	0	0	0	0	0	0	0.111010918	0	0	0	0	0	0	0	0	0	0	0	0	0	0	0	0	0
k127_21568299_S_bin.50	0	1.473197996	0	0	0	0	0.735349449	0	0	0	0	0	0	0	0	0	1.389131183	0	0	0	0	0.108219873	0	0	0	0	0	0	0	0	0	1.221120093	0	0	0	0	0.103809648	0	0	0.122454627	0	0	0	0	0	0	0.995968982	0	0
k127_5751431_M_bin.87	0	0	0	0	0	0	0.122558242	0	0	0	0	0	0	0	0	0	0.115760932	0	0	0	0	0	0	0	0	0	0	0	0	0	0	0	0	0	0	0	0	0	0	0	0	0	0	0	0	0	0.11066322	0	0
k127_2365572_S_bin.56	0	0.793260459	0	0	0	0	0.612791208	0	0	0	0	0	0	0	0	0	0.810326523	0	0	0	0	0.324659619	0	0	0	0	0	0	0	0	0	1.221120093	0	0	0	0	0.103809648	0	0	0.244909255	0	0.071260514	0	0	0	0	0.885305761	0	0
k127_11506654_S_bin.120	0	0.113322923	0	0	0	0	0	0	0	0.11500028	0	0	0	0	0	0	0	0	0	0	0	0	0	0	0	0	0	0	0	0	0	0	0	0.136125837	0	0	0	0	0	0	0	0	0	0	0	0	0	0	0
k127_27775745_S_bin.56	0	0.453291691	0	0	0	0	0.122558242	0	0	0	0	0	0	0	0	0	0.347282796	0	0	0	0	0.108219873	0	0	0.19839278	0	0	0	0	0	0	0.555054588	0	0	0	0	0	0	0	0.244909255	0	0	0	0	0	0	0.442652881	0	0
k127_17715764_M_bin.105	0	0	0	0	0	0	0	0	0	0	0	0	0	0	0	0	0	0	0	0	0	0	0	0	0	0	0	0	0	0	0	0	0	0	0	0	0	0	0	0	0	0	0	0	0	0	0	0	0
k127_21906469_S_bin.36	0	0	0	0.087179101	0	0	0.122558242	0	0	0	0	0	0	0.143992161	0	0	0	0	0	0	0	0	0	0	0.09919639	0	0	0	0.097182551	0	0	0	0	0	0	0	0	0	0	0.244909255	0	0.071260514	0	0	0	0	0	0	0
k127_8155879_M_bin.9	0	0.793260459	0	0	0	0	0.245116483	0	0	0.11500028	0	0	0	0.071996081	0	0	0.57880466	0	0	0	0	0.108219873	0	0	0.297589171	0	0	0	0	0	0	0.555054588	0	0	0	0	0.103809648	0	0	0.244909255	0	0	0	0	0	0	0.553316101	0	0
k127_13837270_S_bin.8	0	0.113322923	0	0.261537304	0	0	0	0	0	0	0	0	0	0	0	0	0.115760932	0	0	0	0	0	0	0	0	0	0	0	0.097182551	0	0	0.222021835	0	0	0	0	0	0	0	0.122454627	0	0	0	0	0	0	0.11066322	0	0
k127_36844724_S_bin.74	0	0	0	0	0	0	0	0	0	0	0	0	0	0	0	0	0	0	0	0	0	0	0	0	0.09919639	0	0	0	0	0	0	0	0	0	0	0	0	0	0	1.591910157	0	0	0	0	0	0	0	0	0
k127_3939596_M_bin.94	0	0.113322923	0	0	0	0	0	0	0	0	0	0	0	0	0	0	0.115760932	0	0	0	0	0	0	0	0	0	0	0	0	0	0	0.111010918	0	0	0	0	0	0	0	0	0	0	0	0	0	0	0.11066322	0	0
k127_18100328_M_bin.17	0	0	0	0	0	0	0	0	0	0	0	0	0	0	0	0	0	0	0	0	0	0	0	0	0	0	0	0	0	0	0	0	0	0	0	0	0	0	0	0	0	0	0	0	0	0	0	0	0
k127_9211136_M_bin.9	0	0.793260459	0	0	0	0	0.245116483	0	0	0.11500028	0	0.101596219	0	0.071996081	0	0	0.810326523	0	0	0	0	0.216439746	0	0	0.396785561	0	0	0	0.097182551	0	0	0.555054588	0	0	0	0	0.103809648	0	0	0.612273137	0	0.142521027	0	0	0	0	0.663979321	0	0
k127_22734346_M_bin.32	0	0	0	0	0	0	0	0	0	0	0	0	0	0	0	0	0	0	0	0	0	0	0	0	0	0	0	0	0	0	0	0	0	0	0	0	0	0	0	0	0	0	0	0	0	0	0	0	0
k127_29973352_S_bin.120	0	0.113322923	0	0	0	0	0	0	0	0	0	0	0	0	0	0	0	0	0	0	0	0	0	0	0	0	0	0	0	0	0	0.111010918	0	0	0	0	0	0	0	0.122454627	0	0	0	0	0	0	0	0	0
k127_5755266_M_bin.55	0	0	0	0	0	0	0	0	0	0	0	0	0	0	0	0	0	0	0	0	0	0	0	0	0	0	0	0	0	0	0	0	0	0	0	0	0	0	0	0	0	0	0	0	0	0	0	0	0
k127_18389878_M_bin.55	0	0	0	0	0	0	0	0	0	0	0	0	0	0	0	0	0	0	0	0	0	0	0	0	0	0	0	0	0	0	0	0	0	0	0	0	0	0	0	0	0	0	0	0	0	0	0	0	0
k127_29977333_S_bin.120	0	0.113322923	0	0	0	0	0	0	0	0	0	0	0	0	0	0	0	0	0	0	0	0	0	0	0.09919639	0	0	0	0	0	0	0	0	0	0	0	0	0	0	0.122454627	0	0	0	0	0	0	0	0	0
k127_11394568_M_bin.87	0	0.113322923	0	0	0	0	0	0	0	0	0	0	0	0	0	0	0.115760932	0	0	0	0	0	0	0	0.09919639	0	0	0	0	0	0	0.111010918	0	0	0	0	0	0	0	0	0	0.071260514	0	0	0	0	0	0	0
k127_3659651_M_bin.17	0	0	0	0	0	0	0	0	0	0	0	0	0	0	0	0	0	0	0	0	0	0	0	0	0	0	0	0	0	0	0	0	0	0	0	0	0	0	0	0	0	0	0	0	0	0	0	0	0
k127_13977384_M_bin.12	0	0	0	0	0	0	0	0	0	0	0	0	0	0	0	0	0	0	0	0	0	0	0	0	0	0	0	0	0	0	0	0	0	0	0	0	0	0	0	0	0	0	0	0	0	0	0	0	0
k127_27030869_M_bin.109	0	0.679937536	0	0.087179101	0	0	0.612791208	0	0	0.23000056	0	0.812769751	0	0.287984322	0	0	0.926087455	0	0	0	0	0.541099365	0	0	0.297589171	0	0.805434427	0	0.194365103	0	0.07701046	0.555054588	0	0	0	0	0.207619296	0	0	0.367363882	0	0.498823596	0	0	0	0.061983995	0.885305761	0	0.270906901
k127_7936122_S_bin.9	0	0.113322923	0	0	0	0	0	0	0	0	0	0	0	0	0	0	0	0	0	0	0	0	0	0	0	0	0	0	0	0	0	0.333032753	0	0	0	0	0	0	0	0	0	0	0	0	0	0	0	0	0
k127_30259370_S_bin.120	0	0.113322923	0	0	0	0	0	0	0	0	0	0	0	0	0	0	0	0	0	0	0	0	0	0	0	0	0	0	0	0	0	0	0	0	0	0	0	0	0	0	0	0	0	0	0	0	0	0	0
k127_40183568_S_bin.30	0	0	0	0	0	0	0	0	0	0	0	0	0	0	0	0	0	0	0	0	0	0	0	0	0	0	0.161086885	0	0	0	0	0	0	0	0	0	0	0	0	0	0	0.356302568	0	0	0	0	0	0	0
k127_23740087_S_bin.56	0	0.339968768	0	0	0	0	0.122558242	0	0	0	0	0	0	0	0	0	0.347282796	0	0	0	0	0.108219873	0	0	0.09919639	0	0	0	0	0	0	0.222021835	0	0	0	0	0	0	0	0.122454627	0	0	0	0	0	0	0.331989661	0	0
k127_31637987_S_bin.61	0	0	0	0	0	0	0	0	0	0	0	0	0	0	0	0	0	0	0	0	0	0	0	0	0.09919639	0	0	0	0	0	0	0	0	0.272251674	0	0	0	0	0	0	0	0.071260514	0	0	0	0	0	0	0
k127_6308400_M_bin.8	0	0	0	0	0	0	0	0	0	0	0	0	0	0	0	0	0.115760932	0	0	0	0	0	0	0	0.09919639	0	0	0	0	0	0	0.111010918	0	0	0	0	0	0	0	0.122454627	0	0	0	0	0	0	0.11066322	0	0
k127_16408476_S_bin.80	0	0	0	0	0	0	0	0	0	0	0	0	0	0	0	0	0	0	0	0	0	0	0	0	0	0	0	0	0	0	0	0	0	0	0	0	0	0	0	0	0	0	0	0	0	0	0	0	0
k127_26098960_S_bin.9	0	0	0	0	0	0	0	0	0	0	0	0	0	0	0	0	0	0	0	0	0	0	0	0	0	0	0	0	0	0	0	0.222021835	0	0	0	0	0	0	0	0	0	0	0	0	0	0	0	0	0
k127_40232285_S_bin.28	0	0	0	0	0	0	0.122558242	0.750667132	0.126736801	0	0	0	0	0.071996081	0	0	0	0	0	0	0	0	0	0	0.09919639	0	0	0	0	0	0	0.111010918	0	0	0.168393798	0	0	0	0	0.244909255	0	0.071260514	0	0	0	0	0	0	0
k127_14144479_M_bin.55	0	0	0	0	0	0	0	0	0	0	0	0	0	0	0	0	0	0	0	0	0	0	0	0	0	0	0	0	0	0	0	0	0	0	0	0	0	0	0	0	0	0	0	0	0	0	0	0	0
k127_18057365_M_bin.67	0	0	0	0	0	0	0	0	0	0	0	0	0	0	0	0	0	0	0	0	0	0	0	0	0	0	0	0	0	0	0	0	0	0	0	0	0	0	0	0	0	0	0	0	0	0	0	0	0
k127_8970635_M_bin.111	0	0.113322923	0	0	0	0	0.122558242	0	0	0	0	0.101596219	0	0	0	0	0	0	0	0	0	0	0	0	0	0	0	0	0	0	0	0	0	0	0	0	0	0	0	0	0	0.071260514	0	0	0	0	0	0	0
k127_10710360_M_bin.105	0	0	0	0	0	0	0	0	0	0	0	0	0	0	0	0	0	0	0	0	0	0	0	0	0	0	0	0	0	0	0	0	0	0	0	0	0	0	0	0	0	0	0	0	0	0	0	0	0
k127_23350905_M_bin.9	0	0.339968768	0	0	0	0	0	0	0	0	0	0	0	0	0	0	0.231521864	0	0	0	0	0	0	0	0.09919639	0	0	0	0	0	0	0.222021835	0	0	0	0	0	0	0	0.122454627	0	0	0	0	0	0	0.22132644	0	0
k127_19330945_M_bin.44	0	0	0	0	0	0	0	0	0	0	0	0	0	0	0	0	0	0	0	0	0	0	0	0	0	0	0	0	0	0	0	0	0	0	0	0	0	0	0	0	0	0	0	0	0	0	0	0	0
k127_14268647_M_bin.94	0	0.339968768	0	0	0	0	0	0	0	0	0	0	0	0	0	0	0.231521864	0	0	0	0	0	0	0	0.09919639	0	0	0	0	0	0	0.222021835	0	0	0	0	0	0	0	0.122454627	0	0	0	0	0	0	0.331989661	0	0
k127_23757635_S_bin.50	0	1.133229227	0	0	0	0	0.735349449	0	0	0	0	0	0	0	0	0	0.57880466	0	0	0	0	0	0	0	0	0	0	0	0	0	0	1.221120093	0	0	0	0	0.103809648	0	0	0	0	0	0	0	0	0	0.663979321	0	0
k127_39017504_S_bin.80	0	0.113322923	0	0	0	0	0	0	0	0	0	0	0	0	0	0	0	0	0	0	0	0	0	0	0	0	0	0	0	0	0	0	0	0	0	0	0	0	0	0	0	0	0	0	0	0	0	0	0
k127_11025057_M_bin.17	0	0	0	0	0	0	0	0	0	0	0	0	0	0	0	0	0	0	0	0	0	0	0	0	0	0	0	0	0	0	0	0	0	0	0	0	0	0	0	0	0	0	0	0	0	0	0	0	0
k127_21062329_S_bin.71	0	0.113322923	0	0	0	0	0	0	0	0	0	0	0	0	0	0	0.115760932	0	0	0	0	0	0	0	0	0	0	0	0	0	0	0	0	0	0	0	0	0	0	0	0	0	0	0	0	0	0	0	0
k127_38082827_S_bin.9	0	0.113322923	0	0	0	0	0	0	0	0	0	0	0	0	0	0	0	0	0	0	0	0	0	0	0	0	0	0	0	0	0	0.111010918	0	0	0	0	0	0	0	0	0	0	0	0	0	0	0	0	0
k127_40175944_S_bin.120	0	0.113322923	0	0	0	0	0	0	0	0	0	0	0	0	0	0	0	0	0	0	0	0	0	0	0.09919639	0	0	0	0	0	0	0	0	0	0	0	0	0	0	0.122454627	0	0	0	0	0	0	0.11066322	0	0
k127_26072112_M_bin.99	0	0.226645845	0	0	0	0	0.122558242	0	0	0	0	0	0	0.071996081	0	0	0.115760932	0	0	0	0	0	0	0	0.09919639	0	0	0	0	0	0	0.111010918	0	0	0	0	0	0	0	0.244909255	0	0.071260514	0	0	0	0	0	0	0
k127_12940689_M_bin.12	0	0	0	0	0	0	0	0	0	0	0	0	0	0	0	0	0	0	0	0	0	0	0	0	0	0	0	0	0	0	0	0	0	0	0	0	0	0	0	0	0	0	0	0	0	0	0	0	0
k127_20378294_M_bin.1	0	0.339968768	0	0	0	0	0.490232966	0	0	0.11500028	0	0.101596219	0	0.071996081	0	0	0.231521864	0	0	0	0	0.108219873	0	0	0.19839278	0	0	0	0.097182551	0	0	0.555054588	0	0	0	0	0.207619296	0	0	0.244909255	0	0.142521027	0	0	0	0	0.331989661	0	0
k127_36073113_S_bin.61	0	0	0	0	0	0	0	0	0	0	0	0	0	0	0	0	0	0	0	0	0	0	0	0	0.19839278	0	0	0	0.097182551	0	0	0	0	0.136125837	0	0	0	0	0	0	0	0.142521027	0	0	0	0	0	0	0
k127_25522853_M_bin.99	0	0	0	0	0	0	0.122558242	0	0	0	0	0	0	0	0	0	0	0	0	0	0	0	0	0	0.09919639	0	0	0	0	0	0	0	0	0	0	0	0	0	0	0	0	0	0	0	0	0	0	0	0
k127_26880877_M_bin.102	0	0.226645845	0	0	0	0	0.122558242	0	0	0.11500028	0	0.101596219	0	0.071996081	0	0	0.115760932	0	0	0	0	0.108219873	0	0	0	0	0	0	0	0	0	0.222021835	0	0	0	0	0.103809648	0	0	0.244909255	0	0.071260514	0	0	0	0	0	0	0
k127_14967271_M_bin.21	0	0	0	0	0	0	0	0	0	0	0	0	0	0	0	0	0	0	0	0	0	0	0	0	0	0	0	0	0	0	0	0	0	0	0	0	0	0	0	0	0	0	0	0	0	0	0	0	0
k127_25170831_M_bin.17	0	0	0	0	0	0	0	0	0	0	0	0	0	0	0	0	0	0	0	0	0	0	0	0	0	0	0	0	0	0	0	0	0	0	0	0	0	0	0	0	0	0	0	0	0	0	0	0	0
k127_29636808_S_bin.117	0	0.679937536	0	0	0	0	0.245116483	0	0	0	0	0	0	0	0	0	0.231521864	0	0	0	0	0	0	0	0	0	0	0	0	0	0	0.666065506	0	0	0	0	0	0	0	0	0	0	0	0	0	0	0.22132644	0	0
k127_16979778_M_bin.47	0	0.226645845	0	0	0	0	0	0	0	0	0	0	0	0	0	0	0	0	0	0	0	0	0	0	0	0	0	0	0	0	0	0.111010918	0	0	0	0	0	0	0	0	0	0	0	0	0	0	0	0	0
k127_21329532_S_bin.56	0	0.453291691	0	0	0	0	0.122558242	0	0	0.11500028	0	0	0	0	0	0	0.463043728	0	0	0	0	0.108219873	0	0	0.09919639	0	0	0	0	0	0	0.222021835	0	0	0	0	0.103809648	0	0	0.122454627	0	0	0	0	0	0	0.22132644	0	0
k127_11300323_S_bin.9	0	0.226645845	0	0	0	0	0	0	0	0	0	0	0	0	0	0	0	0	0	0	0	0	0	0	0	0	0	0	0	0	0	0.333032753	0	0	0	0	0	0	0	0.244909255	0	0	0	0	0	0	0	0	0
k127_25305661_S_bin.117	0	0.566614614	0	0	0	0	0.245116483	0	0	0	0	0	0	0	0	0	0.115760932	0	0	0	0	0	0	0	0	0	0	0	0	0	0	0.555054588	0	0	0	0	0	0	0	0	0	0	0	0	0	0	0.11066322	0	0
k127_25280858_S_bin.50	0	2.153135532	0	0	0	0	1.225582415	0	0	0	0	0	0	0	0	0	1.504892115	0	0	0	0	0.108219873	0	0	0	0	0	0	0	0	0	1.998196517	0	0	0	0	0.311428944	0	0	0.122454627	0	0.071260514	0	0	0	0	1.659948303	0	0
k127_40051237_S_bin.50	0	1.586520918	0	0	0	0	1.103024174	0	0	0	0	0	0	0	0	0	1.041848387	0	0	0	0	0.216439746	0	0	0	0	0	0	0	0	0	1.554152846	0	0	0	0	0.207619296	0	0	0.122454627	0	0.071260514	0	0	0	0	1.438621862	0	0
k127_6068152_M_bin.32	0	0	0	0	0	0	0	0	0	0	0	0	0	0	0	0	0	0	0	0	0	0	0	0	0	0	0	0	0	0	0	0	0	0	0	0	0	0	0	0	0	0	0	0	0	0	0	0	0
k127_7253845_M_bin.100	0	0.226645845	0	0	0	0	0	0	0	0	0	0	0	0	0	0	0	0	0	0	0	0	0	0	0	0	0	0	0	0	0	0.333032753	0	0	0	0	0	0	0	0	0	0	0	0	0	0	0	0	0
k127_37654902_S_bin.9	0	0.226645845	0	0	0	0	0	0	0	0	0	0	0	0	0	0	0	0	0	0	0	0	0	0	0	0	0	0	0	0	0	0.222021835	0	0	0	0	0	0	0	0	0	0	0	0	0	0	0	0	0
k127_33295043_S_bin.74	0	0	0	0	0	0	0	0	0	0	0	0	0	0	0	0	0	0	0	0	0	0	0	0	0.09919639	0	0	0	0	0	0	0	0	0	0	0	0	0	0	1.102091647	0	0	0	0	0	0	0	0	0
k127_14317022_M_bin.67	0	0	0	0	0	0	0	0	0	0	0	0	0	0	0	0	0	0	0	0	0	0	0	0	0	0	0	0	0	0	0	0	0	0	0	0	0	0	0	0	0	0	0	0	0	0	0	0	0
k127_19634461_S_bin.80	0	0.113322923	0	0	0	0	0	0	0	0	0	0	0	0	0	0	0	0	0	0	0	0	0	0	0	0	0	0	0	0	0	0	0	0	0	0	0	0	0	0	0	0	0	0	0	0	0	0	0
k127_13241489_S_bin.56	0	0.226645845	0	0	0	0	0	0	0	0.11500028	0	0	0	0	0	0	0.231521864	0	0	0	0	0	0	0	0	0	0	0	0	0	0	0.333032753	0	0	0	0	0	0	0	0.122454627	0	0	0	0	0	0	0.22132644	0	0
k127_19290918_S_bin.29	0	0.113322923	0	0	0	0	0.122558242	0	0	0	0	0	0	0	0	0	0	0	0	0	0	0	0	0	0	0	0	0	0	0	0	0.111010918	0	0	0	0	0	0	0	0	0	0	0	0	0	0	0	0	0
k127_14818975_M_bin.9	0	0.226645845	0	0	0	0	0.122558242	0	0	0	0	0	0	0	0	0	0.231521864	0	0	0	0	0	0	0	0.09919639	0	0	0	0	0	0	0.222021835	0	0	0	0	0	0	0	0	0	0	0	0	0	0	0.11066322	0	0
k127_19699436_S_bin.80	0	0	0	0	0	0	0	0	0	0	0	0	0	0	0	0	0	0	0	0	0	0	0	0	0	0	0	0	0	0	0	0	0	0	0	0	0	0	0	0	0	0	0	0	0	0	0	0	0
k127_9034901_M_bin.8	0	0	0	0	0	0	0	0	0	0	0	0	0	0	0	0	0.115760932	0	0	0	0	0	0	0	0.148794585	0	0	0	0	0	0	0	0	0	0	0	0	0	0	0.122454627	0	0	0	0	0	0	0	0	0
k127_3958101_M_bin.21	0	0	0	0	0	0	0	0	0	0	0	0	0	0	0	0	0	0	0	0	0	0	0	0	0	0	0	0	0	0	0	0	0	0	0	0	0	0	0	0	0	0	0	0	0	0	0	0	0
k127_35604094_S_bin.71	0	0.113322923	0	0	0	0	0	0	0	0	0	0	0	0	0	0	0.115760932	0	0	0	0	0	0	0	0	0	0	0	0	0	0	0.111010918	0	0	0	0	0	0	0	0	0	0	0	0	0	0	0.11066322	0	0
k127_6255224_S_bin.27	0	0	0	0	0	0	0	0	0	0	0	0	0	0	0	0	0.115760932	0	0	0	0	0	0	0	0	0	0	0	0	0	0	0	0	0	0	0	0	0	0	0	0	0	0	0	0	0	0	0	0
k127_8624843_M_bin.52	0	0	0	0	0	0	0	0	0	0	0	0	0	0	0	0	0.115760932	0	0	0	0	0	0	0	0	0	0	0	0	0	0	0	0	0	0	0	0	0	0	0	0	0	0	0	0	0	0	0	0
k127_26322892_M_bin.47	0	0.226645845	0	0	0	0	0	0	0	0	0	0	0	0	0	0	0	0	0	0	0	0	0	0	0	0	0	0	0	0	0	0.111010918	0	0	0	0	0	0	0	0	0	0	0	0	0	0	0	0	0
k127_38621718_S_bin.61	0	0	0	0	0	0	0	0	0	0	0	0	0	0	0	0	0	0	0	0	0	0	0	0	0.09919639	0	0.161086885	0	0	0	0	0	0	0.136125837	0	0	0	0	0	0	0	0.071260514	0	0	0	0	0	0	0
k127_17081942_M_bin.9	0	0.679937536	0	0	0	0	0.122558242	0	0	0	0	0	0	0	0	0	0.57880466	0	0	0	0	0.108219873	0	0	0.19839278	0	0	0	0	0	0	0.44404367	0	0	0	0	0	0	0	0.122454627	0	0	0	0	0	0	0.442652881	0	0
k127_8763683_M_bin.105	0	0	0	0	0	0	0	0	0	0	0	0	0	0	0	0	0	0	0	0	0	0	0	0	0	0	0	0	0	0	0	0	0	0	0	0	0	0	0	0	0	0	0	0	0	0	0	0	0
k127_21233431_M_bin.111	0	0	0	0	0	0	0	0	0	0	0	0	0	0	0	0	0	0	0	0	0	0	0	0	0	0	0	0	0	0	0	0	0	0	0	0	0	0	0	0	0	0	0	0	0	0	0	0	0
k127_20223967_M_bin.52	0	0	0	0	0	0	0	0	0	0	0	0	0	0	0	0	0	0	0	0	0	0	0	0	0	0	0	0	0	0	0	0	0	0	0	0	0	0	0	0	0	0	0	0	0	0	0	0	0
k127_10018891_M_bin.111	0	0	0	0	0	0	0	0	0	0	0	0	0	0	0	0	0	0	0	0	0	0	0	0	0	0	0	0	0	0	0	0	0	0	0	0	0	0	0	0	0	0	0	0	0	0	0	0	0
k127_5010263_S_bin.50	0	1.813166764	0	0	0	0	1.348140657	0	0	0	0	0	0	0	0	0	1.157609319	0	0	0	0	0.108219873	0	0	0	0	0	0	0	0	0	1.887185599	0	0	0	0	0.311428944	0	0	0.122454627	0	0	0	0	0	0	1.327958642	0	0
k127_19904202_M_bin.99	0	0	0	0	0	0	0.122558242	0	0	0	0	0	0	0	0	0	0	0	0	0	0	0	0	0	0	0	0	0	0	0	0	0	0	0	0	0	0	0	0	0.122454627	0	0	0	0	0	0	0	0	0
k127_20208552_M_bin.21	0	0	0	0	0	0	0.122558242	0	0	0	0	0	0	0	0	0	0	0	0	0	0	0	0	0	0	0	0	0	0	0	0	0	0	0	0	0	0	0	0	0	0	0	0	0	0	0	0	0	0
k127_9206066_M_bin.66	0	1.473197996	0	0	0	0	1.103024174	0	0	0.34500084	0	0.507981094	0	0.143992161	0	0	1.967935843	0	0.117860539	0	0	0.541099365	0	0	1.388749463	0	0.322173771	0	0.485912757	0	0.07701046	1.665163764	0	0.136125837	0	0	0.51904824	0	0	1.591910157	0	0.427563082	0	0.115630611	0	0.061983995	1.659948303	0	0.135453451
k127_5868122_M_bin.100	0	0.226645845	0	0	0	0	0	0	0	0	0	0	0	0	0	0	0.115760932	0	0	0	0	0	0	0	0	0	0	0	0	0	0	0.333032753	0	0	0	0	0	0	0	0	0	0	0	0	0	0	0	0	0
k127_1692118_M_bin.47	0	0.113322923	0	0	0	0	0	0	0	0	0	0	0	0	0	0	0	0	0	0	0	0	0	0	0	0	0	0	0	0	0	0.111010918	0	0	0	0	0	0	0	0	0	0	0	0	0	0	0.11066322	0	0
[truncated: 17,883 more rows]
[truncated: 143 more columns]
