# Supplementary material for: Seasonal activities of the phyllosphere microbiome of perennial crops
Source: Nat Commun. 2023 Feb 23;14:1039. doi: 10.1038/s41467-023-36515-y (PMC9950430; doi:10.1038/s41467-023-36515-y)
Supplement: Supplementary file 8 — Supplementary Data 5 [file 41467_2023_36515_MOESM8_ESM.zip]

Archive with 2 entries (2 files):
- Supplementary_Data_5.txt
- __MACOSX/._Supplementary_Data_5.txt
