# Supplementary material for: Seasonal activities of the phyllosphere microbiome of perennial crops
Source: Nat Commun. 2023 Feb 23;14:1039. doi: 10.1038/s41467-023-36515-y (PMC9950430; doi:10.1038/s41467-023-36515-y)
Supplement: Supplementary file 8 — Supplementary Data 5 [file 41467_2023_36515_MOESM8_ESM.zip › Supplementary_Data_5.txt]

G5R1_MAIN_05JUN2017	G5R1_MAIN_07AUG2017	G5R1_MAIN_12JUL2016	G5R1_MAIN_12SEP2016	G5R1_MAIN_15MAY2017	G5R1_MAIN_17JUL2017	G5R1_MAIN_18SEP2017	G5R1_MAIN_26JUN2017	G5R1_MAIN_28AUG2017	G5R1_MAIN_31MAY2016	G5R1_NF_05JUN2017	G5R1_NF_07AUG2017	G5R1_NF_12JUL2016	G5R1_NF_12SEP2016	G5R1_NF_15MAY2017	G5R1_NF_17JUL2017	G5R1_NF_18SEP2017	G5R1_NF_26JUN2017	G5R1_NF_28AUG2017	G5R2_MAIN_05JUN2017	G5R2_MAIN_07AUG2017	G5R2_MAIN_12JUL2016	G5R2_MAIN_12SEP2016	G5R2_MAIN_15MAY2017	G5R2_MAIN_17JUL2017	G5R2_MAIN_18SEP2017	G5R2_MAIN_26JUN2017	G5R2_MAIN_28AUG2017	G5R2_MAIN_31MAY2016	G5R2_NF_05JUN2017	G5R2_NF_07AUG2017	G5R2_NF_12JUL2016	G5R2_NF_12SEP2016	G5R2_NF_15MAY2017	G5R2_NF_17JUL2017	G5R2_NF_18SEP2017	G5R2_NF_26JUN2017	G5R2_NF_28AUG2017	G5R3_MAIN_05JUN2017	G5R3_MAIN_07AUG2017	G5R3_MAIN_12JUL2016	G5R3_MAIN_12SEP2016	G5R3_MAIN_15MAY2017	G5R3_MAIN_17JUL2017	G5R3_MAIN_18SEP2017	G5R3_MAIN_26JUN2017	G5R3_MAIN_28AUG2017	G5R3_MAIN_31MAY2016	G5R3_NF_05JUN2017	G5R3_NF_07AUG2017
k127_10001124_M_bin.35_1	0	0	0	0	0	0	0	0	0	0	0	0	0	0	0	0	0	0	0	0	0	0	5.64477435014535e-05	0	0	0	0	0	0	0	0	0	0	0	0	0	0	0	0	0	0	0	0	0	0	0	0	0	0
k127_10001124_M_bin.35_6	0	0	0	0	0	0	0	0	0	0	0	0	0	0	0	0	0	0	0	0	0	0	0.000112895487002907	0	0	0	0	0	0	0	0	0	0	0	0	0	0	0	0	0	0	0	0	0	0	0	0	0	0
k127_10002104_M_bin.99_1	0	0	0	0	0	0	0	0	0	0	0	0	0	0	0	0	0	0	0	0	0	0	5.64477435014535e-05	0	0	0	0	0	0	0	0	0	0	0	0	0	0	0	0	0	0	0	0	0	0	0	0.000100633994163228	0	0
k127_10002104_M_bin.99_2	0	0	0	0	0	0	0	0	0	0	0	0	0	0	0	0	0	0	0.000181830579357683	0	0	0	0.000508029691513082	0	0	0	0	0	0	0	0	0	0.000128830008803384	0	0	0	0	0	0	0	0	5.61750414290931e-05	0	0	6.94384168040969e-05	0	0	0	0
k127_10002104_M_bin.99_3	0	0	0	0	0	0	0	0	0	0	0	0	0	0	0	0	0	0	0	0	0	0	5.64477435014535e-05	0	0	0	0	0	0	0	0	0	0	0	0	0	0	0	0	0	0	0	0	0	0	0	0	0	0
k127_10002683_M_bin.86_1	0	0	0	0	0	0	0.000959002637257252	0	0	0	0	0	0	0.000128062836164945	0	0	0.000264445325928864	0	9.09152896788417e-05	0	0	0.000916310323762981	0.000112895487002907	0	0	0.000240211386019697	0	0	0	0	0.000159311773140035	0	0.000257660017606768	0	0	0.00023191094619666	0	0	0	7.46157289956723e-05	0	0.000168525124287279	0	0	0.000347192084020484	0	0.00060380396497937	0	0
k127_10002683_M_bin.86_2	0	0	0	0	0	0	0	0	0	0	0	0	0	0	0	0	0	0	0	0	0	0	0	0	0	0	0	0	0	0	0	0	4.29433362677946e-05	0	0	0	0	0	0	0	0	0	0	0	0	0	0	0	0
k127_10002683_M_bin.86_3	0	0	0	0	0	0	0	0	0	0	0	0	0	0	0	0	0	0	0	0	0	0	0.000112895487002907	0	0	0	0	0	0	0	0	0	8.58866725355893e-05	0	0	0	0	0	0	7.46157289956723e-05	0	0.000168525124287279	0	0	0.000138876833608194	0	0.000402535976652913	0	0
k127_10002683_M_bin.86_4	0	0	0	0	0	0	0	0	0	0	0	0	0	0	0	0	0	0	0	0	0	0	0	0	0	0	0	0	0	0	0	0	0	0	0	0	0	0	0	0	0	0	0	0	0	0	0.000100633994163228	0	0
k127_10002683_M_bin.86_5	0	0	0	0	0	0	0.000239750659314313	0	0	0	0	0	0	0	0	0	0	0	0	0	0	0	0	0	0	0	0	0	0	0	0	0	0	0	0	0	0	0	0	0	0	0	0	0	0	0	0.000201267988326457	0	0
k127_10007386_M_bin.111_1	0	0.000835421888053467	0	0	0	0	0.000239750659314313	0	0.000893814801573114	0	0	0	0	0.000170750448219927	0	0	0	0	0.000818237607109576	0	0	0	0.000508029691513082	0	0	0.000480422772039395	0	0	0	0	5.31039243800117e-05	0	0.000429433362677946	0	0	0.00023191094619666	0	0.000396510705789056	0	0.000149231457991345	0	0.000280875207145465	0	0	0.000381911292422533	0	0.000503169970816142	0	0
k127_10007386_M_bin.111_10	0	0	0	0	0	0	0	0	0.000536288880943868	0	0	0	0	0	0	0	0	0	0	0	0	0	0	0	0	0	0	0	0	0	0	0	0	0	0	0	0	0	0	0	0	0	0	0	0	0	0	0	0
k127_10007386_M_bin.111_12	0	0	0	0	0	0	0	0	0	0	0	0	0	0	0	0	0	0	0	0	0	0	0	0	0	0	0	0	0	0	0	0	8.58866725355893e-05	0	0	0	0	0	0	0	0	0	0	0	0	0	0.000201267988326457	0	0
k127_10007386_M_bin.111_2	0	0	0	0	0	0	0.000239750659314313	0	0	0	0	0	0	8.53752241099633e-05	0	0	0.000132222662964432	0	0.000227288224197104	0	0	0	0.000169343230504361	0	0	0	0	0	0	0	0.000106207848760023	0	4.29433362677946e-05	0	0	0.00011595547309833	0	0.000396510705789056	0	0	0	0	0	0	6.94384168040969e-05	0	0.000100633994163228	0	0
k127_10007386_M_bin.111_3	0	0	0	0	0	0	0	0	0	0	0	0	0	0	0	0	0	0	0	0	0	0	5.64477435014535e-05	0	0	0	0	0	0	0	0	0	0	0	0	0	0	0	0	0	0	0	0	0	0	0	0	0	0
k127_10007386_M_bin.111_4	0	0	0	0	0	0	0	0	0	0	0	0	0	8.53752241099633e-05	0	0	0.000264445325928864	0	9.09152896788417e-05	0	0	0	0.000395134204510175	0	0	0	0	0	0	0	5.31039243800117e-05	0	0.000257660017606768	0	0	0	0	0	0	0	0	5.61750414290931e-05	0	0	0.000138876833608194	0	0.000100633994163228	0	0
k127_10007386_M_bin.111_5	0	0	0	0	0	0	0	0	0	0	0	0	0	0	0	0	0	0	0	0	0	0	0	0	0	0	0	0	0	0	0	0	0	0	0	0	0	0	0	0	0	0	0	0	0	0	0	0	0
k127_10007386_M_bin.111_6	0	0	0	0	0	0	0	0	0.000178762960314623	0	0	0	0	0	0	0	0	0	0	0	0	0	0	0	0	0	0	0	0	0	0	0	0	0	0	0	0	0	0	0	0	0	0	0	0	0	0	0	0
k127_10007386_M_bin.111_7	0	0	0	0	0	0	0	0	0	0	0	0	0	0.000683001792879706	0	0.00133067198935462	0	0	0	0	0	0	0.000225790974005814	0	0	0	0	0	0	0	0	0	0.000472376698945741	0	0	0	0	0.00158604282315623	0	0	0	0.000337050248574558	0	0	6.94384168040969e-05	0	0	0	0
k127_10007386_M_bin.111_8	0	0	0	0	0	0	0	0	0	0	0	0	0	0	0	0	0	0	0	0	0	0	0	0	0	0	0	0	0	0	0	0	4.29433362677946e-05	0	0	0	0	0	0	0	0	0	0	0	0	0	0	0	0
k127_1000928_M_bin.66_1	0	0	0	0	0	0	0	0	0	0	0	0	0	0.000128062836164945	0	0	0.000132222662964432	0	4.54576448394209e-05	0	0	0	0.000169343230504361	0	0	0.000720634158059092	0	0	0	0	5.31039243800117e-05	0	0	0	0	0	0	0	0	0	0	0.000168525124287279	0	0.000450653447498873	6.94384168040969e-05	0	0	0	0
k127_1000928_M_bin.66_2	0	0	0	0	0	0	0	0	0	0	0	0	0	0.000128062836164945	0	0	0	0	0	0	0	0	0.000112895487002907	0	0	0	0	0	0	0	0	0	0	0	0	0	0	0	0	0	0	5.61750414290931e-05	0	0	6.94384168040969e-05	0	0	0	0
k127_1000928_M_bin.66_3	0	0	0	0	0	0	0	0	0	0	0	0	0	0	0	0	0	0	0	0	0	0	0	0	0	0	0	0	0	0	5.31039243800117e-05	0	0	0	0	0	0	0	0	0	0	0.000112350082858186	0	0	3.47192084020484e-05	0	0	0	0
k127_1000928_M_bin.66_4	0	0	0	0	0	0	0	0	0	0	0	0	0	0	0	0	0	0	0	0	0	0	5.64477435014535e-05	0	0	0.000240211386019697	0	0	0	0	0	0	0	0	0	0	0	0	0	0	0	0	0	0	0	0	0	0	0
k127_1000928_M_bin.66_5	0	0	0	0	0	0	0	0	0	0	0	0	0	4.26876120549816e-05	0	0	0.000132222662964432	0	0	0	0	0	5.64477435014535e-05	0	0	0.000240211386019697	0	0	0	0	0	0	0	0	0	0	0	0	0	0	0	0	0	0	0	0	0	0	0
k127_10010917_M_bin.111_1	0	0	0	0	0	0	0	0	0	0	0	0	0	8.53752241099633e-05	0	0	0	0	0	0	0	0	5.64477435014535e-05	0	0	0	0	0	0	0	0	0	0	0	0	0	0	0	0	0	0	0.000168525124287279	0	0	0	0	0.000301901982489685	0	0
k127_10010917_M_bin.111_2	0	0	0	0	0	0	0.00119875329657157	0	0.000178762960314623	0	0	0	0	4.26876120549816e-05	0	0.00199600798403194	0.000132222662964432	0	0	0	0	0	0.000338686461008721	0	0	0	0	0	0	0	0.000159311773140035	0	0.000214716681338973	0	0	0	0	0	0	0	0	5.61750414290931e-05	0	0	0.000277753667216387	0	0.000301901982489685	0	0
k127_10010917_M_bin.111_4	0	0	0	0	0	0	0.000719251977942939	0	0.000715051841258491	0	0	0	0	8.53752241099633e-05	0	0	0.000396667988893296	0	0.000863695251948997	0	0	0	0.000564477435014535	0	0	0	0	0.000189047829100762	0	0	7.96558865700175e-05	0	0.000257660017606768	0	0	0.000579777365491651	0	0.000396510705789056	0	7.46157289956723e-05	0	0.000224700165716372	0	0	0.000295113271417412	0	0.000301901982489685	0	0
k127_10010917_M_bin.111_5	0	0	0	0	0	0	0	0	0	0	0	0	0	0	0	0	0	0	4.54576448394209e-05	0	0	0	0	0	0	0	0	0	0	0	0	0	4.29433362677946e-05	0	0	0	0	0	0	0	0	0	0	0	0	0	0	0	0
k127_10011479_M_bin.99_1	0	0	0	0	0	0	0	0	0	0	0	0	0	0	0	0	0	0	0	0	0	0	0.000169343230504361	0	0	0	0	0	0	0	5.31039243800117e-05	0	0	0	0	0	0	0	0	0	0	0	0	0	0	0	0	0	0
k127_10011479_M_bin.99_2	0	0	0	0	0	0	0	0	0	0	0	0	0	0	0	0	0.000132222662964432	0	0	0	0	0	0.000112895487002907	0	0	0	0	0	0	0	0	0	0	0	0	0	0	0	0	0	0	0.000112350082858186	0	0	0	0	0	0	0
k127_10011479_M_bin.99_3	0	0	0	0	0	0	0	0	0	0	0	0	0	0	0	0	0	0	0	0	0	0	5.64477435014535e-05	0	0	0	0	0	0	0	0	0	0	0	0	0	0	0	0	0.000149231457991345	0	0	0	0	0	0	0	0	0
k127_10011479_M_bin.99_4	0	0	0	0	0	0	0	0	0	0	0	0	0	0	0	0	0	0	0	0	0	0	0	0	0	0	0	0	0	0	0	0	0	0	0	0	0	0	0	0	0	0	0	0	0	0	0	0	0
k127_10011479_M_bin.99_5	0	0	0	0	0	0	0	0	0	0	0	0	0	0	0	0	0	0	0	0	0	0	0	0	0	0	0	0	0	0	0	0	0	0	0	0	0	0	0	0	0	0	0	0	3.47192084020484e-05	0	0	0	0
k127_1001438_S_bin.9_2	0	0	0	0	0	0	0	0	0	0	0	0	0	8.53752241099633e-05	0	0	0	0	0	0	0	0	0.000112895487002907	0	0	0	0	0	0	0	0	0	0	0	0	0	0	0	0	0	0	0	0	0	0	0	0	0	0
k127_1001438_S_bin.9_3	0	0	0	0	0	0	0.000479501318628626	0	0	0	0	0	0	0.000896439853154615	0	0	0	0	0	0	0	0	0.000112895487002907	0	0	0	0	0	0	0	0	0	0	0	0	0	0	0	0	0	0	0.000168525124287279	0	0	0	0	0	0	0
k127_1001438_S_bin.9_6	0	0	0	0	0	0	0	0	0	0	0	0	0	0	0	0	0	0	0	0	0	0	5.64477435014535e-05	0	0	0	0	0	0	0	0	0	0	0	0	0	0	0	0	0	0	0	0	0	0	0	0	0	0
k127_1001438_S_bin.9_7	0	0	0	0	0	0	0	0	0	0	0	0	0	0	0	0	0	0	0	0	0	0	0	0	0	0	0	0	0	0	0	0	0	0	0	0	0	0	0	0	0	0	0	0	0	0	0	0	0
k127_10016714_M_bin.94_1	0	0	0	0	0	0	0.000239750659314313	0	0	0	0	0	0	0.000298813284384871	0	0	0.000264445325928864	0	0.000136372934518263	0	0	0	0.000112895487002907	0	0	0.000240211386019697	0	0	0	0	0	0	4.29433362677946e-05	0	0	0.00011595547309833	0	0	0	0	0	0.000168525124287279	0	0	0.000312472875618436	0	0.000100633994163228	0	0
k127_10016714_M_bin.94_2	0	0	0	0	0	0	0	0	0.000178762960314623	0	0	0	0	0.000213438060274908	0	0	0	0	4.54576448394209e-05	0	0	0	0.000112895487002907	0	0	0	0	0	0	0	0	0	8.58866725355893e-05	0	0	0.00011595547309833	0	0	0	0	0	0.000112350082858186	0	0	0.000138876833608194	0	0	0	0
k127_10016714_M_bin.94_4	0	0	0	0	0	0	0	0	0	0	0	0	0	0	0	0	0	0	0	0	0	0	0	0	0	0	0	0	0	0	0	0	0	0	0	0	0	0	0	0	0	0	0	0	0	0	0	0	0
k127_10018891_M_bin.111_2	0	0	0	0	0	0	0.000239750659314313	0	0	0	0	0	0	4.26876120549816e-05	0	0	0.000132222662964432	0	0	0	0	0	0.000112895487002907	0	0	0	0	0	0	0	0	0	4.29433362677946e-05	0	0	0	0	0	0	0	0	5.61750414290931e-05	0	0	6.94384168040969e-05	0	0	0	0
k127_10018891_M_bin.111_4	0	0	0	0	0	0	0	0	0	0	0	0	0	0	0	0	0	0	4.54576448394209e-05	0	0	0	0	0	0	0	0	0	0	0	0	0	8.58866725355893e-05	0	0	0	0	0	0	0	0	0	0	0	3.47192084020484e-05	0	0	0	0
k127_10020162_M_bin.94_1	0	0	0	0	0	0	0	0	0	0	0	0	0	0.000213438060274908	0	0	0.000264445325928864	0	0	0	0	0	5.64477435014535e-05	0	0.000384393619065923	0.000720634158059092	0	0	0	0	0	0	8.58866725355893e-05	0	0	0.000347866419294991	0	0	0	0	0	0.000112350082858186	0	0	6.94384168040969e-05	0	0	0	0
k127_10020162_M_bin.94_2	0	0	0	0	0	0	0	0	0	0	0	0	0	0	0	0	0	0	0	0	0	0	0	0	0	0	0	0	0	0	0	0	0	0	0	0	0	0	0	0	0	0	0	0	0	0	0.000100633994163228	0	0
k127_10022942_M_bin.86_6	0	0	0	0	0	0	0	0	0	0	0	0	0	0	0	0	0	0	0	0	0	0	0	0	0	0	0	0	0	0	0	0	0	0	0	0	0	0	0	0	0	0	0	0	0	0	0	0	0
k127_10022947_M_bin.87_1	0	0	0	0	0	0	0	0	0	0	0	0.000522147767818293	0	0.000597626568769743	0	0	0.000264445325928864	0	0.000409118803554788	0	0.000280426247896803	0	0.000677372922017442	0	0	0	0	0	0	0	0	0	0.00180362012324738	0	0.00119047619047619	0.000347866419294991	0	0	0	0	0	0.000337050248574558	0	0	0.000173596042010242	0	0.000100633994163228	0	0
k127_10022947_M_bin.87_10	0	0	0	0	0	0	0	0	0	0	0	0	0	0.000469563732604798	0	0	0.000396667988893296	0	0.000136372934518263	0	0	0	0.000338686461008721	0	0	0	0	0	0	0	0	0	0.000300603353874563	0	0.00119047619047619	0.00011595547309833	0	0	0	0	0	5.61750414290931e-05	0	0	0.000104157625206145	0	0	0	0
k127_10022947_M_bin.87_11	0	0	0	0	0	0	0	0	0	0	0	0	0	0.000170750448219927	0	0	0	0	0	0	0.00140213123948402	0	0.000338686461008721	0	0	0	0	0	0	0	0	0	0.000386490026410152	0	0.00119047619047619	0	0	0	0	7.46157289956723e-05	0	0.000280875207145465	0	0	0	0	0	0	0
k127_10022947_M_bin.87_12	0	0	0	0	0	0	0.000479501318628626	0	0	0	0	0	0	0.00106719030137454	0	0	0.000132222662964432	0	9.09152896788417e-05	0	0	0	0.000677372922017442	0	0	0.000480422772039395	0	0	0	0	0	0	0.00193245013205076	0	0	0.000811688311688312	0	0	0	0	0	0.000561750414290931	0	0.000450653447498873	0.000138876833608194	0	0.000100633994163228	0	0
k127_10022947_M_bin.87_13	0	0	0	0	0	0	0	0	0	0	0	0	0	0.000170750448219927	0	0	0	0	0	0	0	0	0.000112895487002907	0	0	0	0	0	0	0	0	0	0.000386490026410152	0	0	0	0	0	0	0	0	0	0	0	0	0	0	0	0
k127_10022947_M_bin.87_14	0	0	0	0	0	0	0	0	0	0	0	0	0	0	0	0	0	0	0	0	0	0	0	0	0	0	0	0	0	0	0	0	0.000171773345071179	0	0	0	0	0	0	0	0	0	0	0	0	0	0	0	0
k127_10022947_M_bin.87_15	0	0	0	0	0	0	0	0	0	0	0	0	0	0	0	0	0	0	0	0	0	0	0	0	0	0	0	0	0	0	0	0	0	0	0	0	0	0	0	0	0	0	0	0	0	0	0	0	0
k127_10022947_M_bin.87_16	0	0	0	0	0	0	0	0	0	0	0	0	0	0	0	0	0	0	0	0	0	0	0	0	0	0	0	0	0	0	0	0	0.000107358340669487	0	0	0	0	0	0	0	0	0	0	0	0	0	0	0	0
k127_10022947_M_bin.87_17	0	0	0	0	0	0	0	0	0	0	0	0	0	0	0	0	0	0	0	0	0	0	5.64477435014535e-05	0	0	0	0	0	0	0	0	0	0	0	0	0	0	0	0	0	0	0	0	0	0	0	0	0	0
k127_10022947_M_bin.87_18	0	0	0	0	0	0	0	0	0	0	0	0	0	0	0	0	0	0	0	0	0	0	0	0	0	0	0	0	0	0	0	0	8.58866725355893e-05	0	0	0	0	0	0	0	0	0	0	0	0	0	0	0	0
k127_10022947_M_bin.87_2	0	0	0	0	0	0	0.000479501318628626	0	0	0	0	0	0	0.00106719030137454	0	0	0	0	0.000363661158715367	0	0	0	0.000451581948011628	0	0	0.00120105693009849	0	0.000126031886067175	0	0	0	0	0.00223305348592532	0	0	0.000347866419294991	0	0.00118953211736717	0	0	0	0.000449400331432744	0	0	6.94384168040969e-05	0	0	0	0
k127_10022947_M_bin.87_3	0	0	0	0	0	0	0.000719251977942939	0	0	0	0	0	0	0.00119525313753949	0	0.00133067198935462	0.000264445325928864	0	0.000272745869036525	0	0	0	0.00101605938302616	0	0	0.000240211386019697	0	0	0	0	0	0	0.00287720352994224	0	0	0.00104359925788497	0	0.00118953211736717	0	0	0	0.000449400331432744	0	0	0.000138876833608194	0	0.000100633994163228	0	0
k127_10022947_M_bin.87_4	0	0	0	0	0	0.000644676050284732	0.000719251977942939	0	0	0	0	0.000348098511878862	0	0.0011525655254845	0	0	0.000264445325928864	0	0.000227288224197104	0	0	0	0.00101605938302616	0	0	0.000240211386019697	0	0	0	0	5.31039243800117e-05	0	0.00236188349472871	0	0	0.00104359925788497	0	0.000396510705789056	0	0	0	0.00073027553857821	0	0	0.000381911292422533	0	0.000201267988326457	0	0
k127_10022947_M_bin.87_5	0	0	0	0	0	0	0.000239750659314313	0	0	0	0	0	0	0.000597626568769743	0	0	0	0	4.54576448394209e-05	0	0	0	0.000508029691513082	0	0	0	0	0	0	0	0	0	0.00115947007923046	0	0	0.000347866419294991	0	0	0	0	0	0.000224700165716372	0	0.000450653447498873	0.000104157625206145	0	0	0	0
k127_10022947_M_bin.87_6	0	0	0	0	0	0	0	0	0	0	0	0	0	0.000170750448219927	0	0	0	0	4.54576448394209e-05	0	0.000280426247896803	0	0.000282238717507268	0	0	0	0	0.0005041275442687	0	0	0.000106207848760023	0	0.000171773345071179	0	0	0.000347866419294991	0	0	0	7.46157289956723e-05	0	5.61750414290931e-05	0	0	0	0	0	0	0
k127_10022947_M_bin.87_7	0	0	0	0	0	0	0	0	0	0	0	0	0	4.26876120549816e-05	0	0	0	0	0	0	0	0	0	0	0	0	0	0	0	0	0	0	8.58866725355893e-05	0	0	0	0	0	0	0	0	0	0	0	0	0	0	0	0
k127_10022947_M_bin.87_8	0	0	0	0	0	0	0.000239750659314313	0	0	0	0	0	0	0.000213438060274908	0	0	0	0	4.54576448394209e-05	0	0	0	0.000225790974005814	0	0	0	0	0	0	0	0	0	0.000472376698945741	0	0	0.000347866419294991	0	0	0	0	0	0.000168525124287279	0	0	0	0	0	0	0
k127_10022947_M_bin.87_9	0	0	0	0	0	0	0.000239750659314313	0	0	0	0	0	0	0.00025612567232989	0	0	0.000264445325928864	0	0	0	0	0	0.000282238717507268	0	0	0	0	0	0	0	0	0	0.000687093380284714	0	0	0.000463821892393321	0	0	0	0	0	0.000421312810718198	0	0	3.47192084020484e-05	0	0.000402535976652913	0	0
k127_10024741_S_bin.71_2	0	0	0	0	0	0	0	0	0	0	0	0	0	4.26876120549816e-05	0	0	0	0	0	0	0	0	0	0	0	0	0	0	0	0	0	0	0	0	0	0	0	0	0	0	0	0	0	0	0	0	0	0	0
k127_10024741_S_bin.71_3	0	0	0	0	0	0	0.000479501318628626	0	0.000178762960314623	0.00469483568075117	0	0	0	0.00149406642192436	0	0	0.000264445325928864	0	0	0	0	0	0.00141119358753634	0	0.000384393619065923	0.000480422772039395	0	0.000126031886067175	0	0	0	0	0.000901810061623688	0	0	0.000463821892393321	0	0	0	0.000223847186987017	0	0.000786450580007303	0	0.000450653447498873	0.000312472875618436	0	0.000100633994163228	0	0
k127_10024741_S_bin.71_7	0	0	0	0	0	0	0	0	0	0	0	0	0	0.000128062836164945	0	0	0	0	0	0	0	0	0.000282238717507268	0	0	0	0	0	0	0	0	0	0	0	0	0	0	0	0	0	0	0.000168525124287279	0	0	0	0	0	0	0
k127_10028606_M_bin.66_1	0	0	0	0.00483675937122128	0	0.000214892016761577	0.00143850395588588	0.00117164616285882	0.000893814801573114	0	0	0.00104429553563659	0	0.00339366515837104	0	0	0.00119000396667989	0	0.000818237607109576	0	0.000280426247896803	0.00122174709835064	0.00203211876605233	0	0	0.00144126831611818	0	0.000378095658201525	0	0	0.000531039243800117	0	0.00375754192343203	0	0.00119047619047619	0.00104359925788497	0.000890471950133571	0	0	0.000596925831965378	0	0.00190995140858916	0	0.000901306894997747	0.00078118218904609	0	0.000704437959142598	0	0
k127_10028606_M_bin.66_2	0	0	0	0	0	0	0	0	0	0	0	0	0	0.000298813284384871	0	0	0	0	4.54576448394209e-05	0	0	0	0.000395134204510175	0	0	0	0	0	0	0	0	0	0.000300603353874563	0	0	0	0	0	0	0	0	0.000337050248574558	0	0	3.47192084020484e-05	0	0	0	0
k127_10028606_M_bin.66_3	0	0	0	0	0	0	0	0	0	0	0	0	0	4.26876120549816e-05	0	0	0	0	0	0	0	0	0.000169343230504361	0	0	0	0	0	0	0	0	0	0.000171773345071179	0	0	0	0	0	0	3.73078644978361e-05	0	0	0	0	3.47192084020484e-05	0	0.000100633994163228	0	0
k127_10029689_M_bin.100_1	0	0	0	0	0	0	0	0	0	0	0	0	0	0	0	0	0	0	0	0	0	0	5.64477435014535e-05	0	0	0	0	0	0	0	0	0	0	0	0	0	0	0	0	0	0	0	0	0	0	0	0	0	0
k127_10029689_M_bin.100_2	0	0	0	0	0	0	0	0	0	0	0	0	0	8.53752241099633e-05	0	0	0	0	0	0	0	0	0	0	0	0	0	0	0	0	0	0	0	0	0	0	0	0	0	0	0	0	0	0	0	0	0	0	0
k127_10029689_M_bin.100_3	0	0	0	0	0	0	0	0	0	0	0	0	0	0	0	0	0	0	0	0	0	0	0	0	0	0	0	0	0	0	0	0	0	0	0	0	0	0	0	0	0	0	0	0	0	0	0	0	0
k127_10029689_M_bin.100_4	0	0	0	0	0	0	0	0	0	0	0	0	0	0	0	0	0	0	0	0	0	0	0	0	0	0	0	0	0	0	0	0	0	0	0	0	0	0	0	0	0	5.61750414290931e-05	0	0	0	0	0	0	0
k127_10029689_M_bin.100_5	0	0	0	0	0	0	0	0	0	0	0	0	0	0	0	0	0	0	0	0	0	0	0	0	0	0	0	0	0	0	0	0	0	0	0	0	0	0	0	0	0	0	0	0	0	0	0	0	0
k127_10029689_M_bin.100_6	0	0	0	0	0	0	0	0	0	0	0	0	0	0.000128062836164945	0	0	0	0	0	0	0	0	0.000790268409020349	0	0	0	0	0	0	0	0	0	0.000257660017606768	0	0	0	0	0	0	0	0	0.000505575372861838	0	0	0	0	0	0	0
k127_10031375_M_bin.52_3	0	0	0	0	0	0	0	0	0	0	0	0	0	0	0	0	0	0	0	0	0	0	0	0	0	0	0	0	0	0	0	0	0	0	0	0	0	0	0	0	0	0	0	0	0	0	0	0	0
k127_10031375_M_bin.52_4	0	0	0	0	0	0	0	0	0	0	0	0	0	0	0	0	0	0	0	0	0	0	0	0	0	0	0	0	0	0	0	0	8.58866725355893e-05	0	0	0	0	0	0	0	0	0	0	0	0	0	0	0	0
k127_10032067_M_bin.87_1	0	0	0	0	0	0	0	0	0	0	0	0	0	0	0	0	0	0	0	0	0	0	0	0	0	0	0	0	0	0	0	0	0.000128830008803384	0	0	0	0	0	0	0	0	0	0	0	0	0	0.000100633994163228	0	0
k127_10032067_M_bin.87_2	0	0	0	0	0	0	0	0	0	0	0	0	0	0	0	0	0	0	0	0	0	0	0	0	0	0	0	0	0	0	0	0	0.000171773345071179	0	0	0	0	0	0	0	0	0	0	0	0	0	0	0	0
k127_10032067_M_bin.87_3	0	0	0	0	0	0.000429784033523155	0.000719251977942939	0	0	0	0	0	0	0.00328694612823359	0	0.000665335994677312	0.000264445325928864	0.000737463126843658	0.000409118803554788	0	0.000560852495793606	0	0.00349976009709012	0	0.000384393619065923	0.000720634158059092	0	0.000126031886067175	0	0	0.000106207848760023	0	0.0064415004401692	0	0.00238095238095238	0.00127551020408163	0	0.000396510705789056	0	7.46157289956723e-05	0	0.00213465157430554	0	0.000450653447498873	0.000138876833608194	0	0.000201267988326457	0	0
k127_10032067_M_bin.87_4	0	0	0	0	0	0	0	0	0	0	0	0.000174049255939431	0	0.00025612567232989	0	0	0	0	0	0	0	0	0.000338686461008721	0	0	0	0	0	0	0	0	0	0.000944753397891482	0	0	0	0	0	0	0	0	0.000224700165716372	0	0	3.47192084020484e-05	0	0	0	0
k127_10032067_M_bin.87_5	0	0	0	0	0	0	0	0	0	0	0	0	0	0.000128062836164945	0	0	0	0	4.54576448394209e-05	0	0	0	0	0	0	0	0	0	0	0	0	0	0.000171773345071179	0	0	0	0	0	0	0	0	0	0	0	0	0	0	0	0
k127_10032067_M_bin.87_6	0	0	0	0	0	0	0	0	0	0	0	0	0	0	0	0	0	0	0	0	0	0	5.64477435014535e-05	0	0	0	0	0	0	0	0	0	0.000214716681338973	0	0	0	0	0	0	0	0	0	0	0	0	0	0	0	0
k127_10037334_M_bin.55_4	0	0	0	0	0	0	0	0	0	0	0	0	0	0	0	0	0	0	4.54576448394209e-05	0	0	0	0	0	0	0	0	0	0	0	0	0	4.29433362677946e-05	0	0	0	0	0	0	0	0	0	0	0	0	0	0	0	0
k127_10039884_M_bin.100_2	0	0	0	0	0	0	0	0	0	0	0	0	0	0	0	0	0	0	0	0	0	0	5.64477435014535e-05	0	0	0	0	0	0	0	0	0	0	0	0	0	0	0	0	0	0	0	0	0	0	0	0	0	0
k127_10039884_M_bin.100_3	0	0	0	0	0	0	0	0	0	0	0	0	0	0	0	0	0	0	0	0	0	0	0	0	0	0	0	0	0	0	0	0	0	0	0	0	0	0	0	0	0	0	0	0	0	0	0	0	0
k127_10039884_M_bin.100_4	0	0	0	0	0	0	0	0	0	0	0	0	0	0	0	0	0	0	0	0	0	0	0	0	0	0	0	0	0	0	0	0	0	0	0	0	0	0	0	0	0	0	0	0	0	0	0	0	0
k127_10039884_M_bin.100_5	0	0	0	0	0	0	0	0	0	0	0	0	0	0	0	0	0	0	0	0	0	0	0	0	0	0	0	0	0	0	0	0	0	0	0	0	0	0	0	0	0	0	0	0	0	0	0	0	0
k127_10039884_M_bin.100_7	0	0	0	0	0	0	0	0	0	0	0	0	0	0	0	0	0	0	0	0	0	0	5.64477435014535e-05	0	0	0	0	0	0	0	0	0	0	0	0	0	0	0	0	0	0	0	0	0	0	0	0	0	0
k127_10042250_M_bin.105_1	0	0	0	0	0	0	0	0	0	0	0	0	0	4.26876120549816e-05	0	0	0	0	0	0	0	0	0	0	0.000384393619065923	0	0	0	0	0	0	0	0	0	0	0	0	0	0	7.46157289956723e-05	0	5.61750414290931e-05	0	0	3.47192084020484e-05	0	0	0	0
k127_10042250_M_bin.105_2	0	0	0	0	0	0	0	0	0	0	0	0	0	4.26876120549816e-05	0	0	0	0	0	0	0	0	0.000112895487002907	0	0	0	0	0	0	0	0	0	0	0	0	0	0	0	0	0	0	0.000112350082858186	0	0.000450653447498873	0	0	0	0	0
k127_10044687_M_bin.35_2	0	0	0	0	0	0	0	0	0	0	0	0	0	0	0	0	0	0	0	0	0	0	0	0	0	0	0	0	0	0	0	0	0	0	0	0	0	0	0	0	0	0	0	0	0	0	0	0	0
k127_10048096_M_bin.8_4	0	0	0	0	0	0	0	0	0	0	0	0	0	0	0	0	0	0	0	0	0	0	5.64477435014535e-05	0	0	0	0	0	0	0	0	0	0	0	0	0	0	0	0	0	0	0	0	0	0	0	0	0	0
k127_10048096_M_bin.8_6	0	0	0	0	0	0	0	0	0	0	0	0	0	0	0	0	0	0	0	0	0	0	0	0	0	0	0	0	0	0	0	0	0	0	0	0	0	0.000396510705789056	0	0	0	0	0	0	0	0	0	0	0
k127_10048096_M_bin.8_7	0	0	0	0	0	0.00150424411733104	0.00119875329657157	0	0	0	0	0	0	0.00490907538632289	0	0.00266134397870925	0.00171889461853762	0.000737463126843658	0.00054549173807305	0	0	0.00183262064752596	0.00338686461008721	0	0	0.00336295940427576	0	0	0	0	0.000424831395040093	0	0.00605501041375904	0	0	0.00347866419294991	0	0	0	0.000149231457991345	0	0.00140437603572733	0	0.00225326723749437	0.000624945751236872	0.00655737704918033	0.000402535976652913	0	0
k127_10049075_S_bin.9_3	0	0	0	0	0	0	0	0	0	0	0	0	0	8.53752241099633e-05	0	0	0	0	0	0	0	0	0	0	0	0	0	0	0	0	0	0	0	0	0	0	0	0	0	0	0	0	0	0	0	0	0	0	0
k127_10052050_M_bin.66_3	0	0	0	0	0	0	0.000239750659314313	0	0	0	0	0	0	0.000128062836164945	0	0	0.000132222662964432	0	0	0	0	0	0.000112895487002907	0	0	0.000480422772039395	0	0	0	0	0.000106207848760023	0	0.000128830008803384	0	0	0.00011595547309833	0	0	0	0	0	0.000112350082858186	0	0	0.000173596042010242	0	0.000100633994163228	0	0
k127_10052050_M_bin.66_4	0	0	0	0	0	0	0	0	0	0	0	0	0	4.26876120549816e-05	0	0	0	0	0	0	0	0	0	0	0	0	0	0	0	0	0	0	0	0	0	0	0	0	0	0	0	0	0	0	0	0	0	0	0
k127_10052050_M_bin.66_5	0	0	0	0	0	0	0	0	0	0	0	0	0	0	0	0	0.000264445325928864	0	0.000454576448394209	0	0	0	0.000112895487002907	0	0	0	0	0.000126031886067175	0	0	0	0	0	0	0	0.00023191094619666	0	0	0	0	0	0	0	0	0	0	0.000301901982489685	0	0
k127_10052452_S_bin.50_1	0	0	0	0	0	0	0	0	0	0	0	0	0	0.000213438060274908	0	0	0	0	0	0	0	0	0.000620925178515989	0	0	0	0	0	0	0	0	0	0.000300603353874563	0	0	0	0	0	0	0	0	0.000393225290003651	0	0	0	0	0	0	0
k127_10052452_S_bin.50_2	0	0	0	0	0	0	0	0	0	0	0	0	0	0.000170750448219927	0	0	0	0	0	0	0	0	0.000620925178515989	0	0	0	0	0	0	0	0	0	0.000343546690142357	0	0	0	0	0	0	0	0	0.000280875207145465	0	0	0	0	0	0	0
k127_10052452_S_bin.50_3	0	0	0	0.00241837968561064	0	0	0	0	0	0	0	0	0	0.000618970374797234	0	0	0	0	0	0	0	0	0.00146764133103779	0	0	0	0	0	0	0	0	0	0.000858866725355893	0	0	0	0	0	0	0	0	0.00146055107715642	0	0	0	0	0	0	0
k127_10052452_S_bin.50_4	0	0	0	0	0	0	0	0	0	0	0	0	0	4.26876120549816e-05	0	0	0	0	0	0	0	0	0.000395134204510175	0	0	0	0	0	0	0	0	0	0.000171773345071179	0	0	0	0	0	0	0	0	0.000168525124287279	0	0	0	0	0	0	0
k127_10056380_M_bin.111_1	0	0	0	0	0	0	0	0	0	0	0	0	0	0	0	0	0	0	0	0	0	0	5.64477435014535e-05	0	0	0	0	0	0	0	0	0	4.29433362677946e-05	0	0	0	0	0	0	0	0	0	0	0	0	0	0.000100633994163228	0	0
k127_10056380_M_bin.111_3	0	0	0	0	0	0	0	0	0	0	0	0	0	4.26876120549816e-05	0	0	0	0	0	0	0	0	5.64477435014535e-05	0	0	0	0	0	0	0	0	0	4.29433362677946e-05	0	0	0	0	0	0	0	0	0	0	0	0	0	0	0	0
k127_10058288_M_bin.32_2	0	0	0	0	0	0	0	0	0	0	0	0	0	0	0	0	0	0	0	0	0	0	0.000169343230504361	0	0	0	0	0	0	0	0	0	4.29433362677946e-05	0	0	0	0	0	0	7.46157289956723e-05	0	0.000168525124287279	0	0	0	0	0	0	0
k127_10058288_M_bin.32_3	0	0	0	0.00241837968561064	0	0.000644676050284732	0	0	0	0	0	0	0	0.000128062836164945	0	0	0.000264445325928864	0	0	0	0	0	0.000733820665518896	0	0	0.000240211386019697	0	0	0	0	0.000159311773140035	0.000951022349025202	4.29433362677946e-05	0	0	0.00104359925788497	0	0	0	0.000149231457991345	0	0.000842625621436396	0	0.00135196034249662	0	0	0	0	0
k127_10058779_M_bin.87_1	0	0	0	0	0	0	0.000239750659314313	0	0	0	0	0	0	0.000341500896439853	0	0	0	0	0.000136372934518263	0	0	0	0.000169343230504361	0	0	0.000240211386019697	0	0	0	0	0	0	0.000429433362677946	0	0	0	0	0	0	0	0	0.000168525124287279	0	0	0	0	0	0	0
k127_10058779_M_bin.87_2	0	0	0	0.00483675937122128	0	0	0.00263725725245744	0	0.000357525920629246	0	0	0.000174049255939431	0	0.00435413642960813	0	0.00266134397870925	0.00119000396667989	0.000368731563421829	0.00050003409323363	0	0	0	0.00293528266207558	0	0	0.00216190247417728	0	0.000126031886067175	0	0	0.000212415697520047	0	0.00682799046657935	0	0.00238095238095238	0.0026669758812616	0	0.00118953211736717	0	0.000298462915982689	0	0.00252787686430919	0	0.00135196034249662	0.0010762954604635	0	0.000503169970816142	0	0
k127_10058779_M_bin.87_3	0	0	0	0	0	0	0	0	0	0	0	0	0	4.26876120549816e-05	0	0	0	0	0	0	0	0	5.64477435014535e-05	0	0	0	0	0	0	0	0	0	0.000214716681338973	0	0	0	0	0	0	0	0	0	0	0	0	0	0	0	0
k127_10060278_M_bin.55_1	0	0	0	0	0	0	0	0	0	0	0	0	0	0	0	0	0	0	0	0	0	0	0	0	0	0	0	0	0	0	0	0	0	0	0	0	0	0	0	7.46157289956723e-05	0	0	0	0	0	0	0	0	0
k127_10062159_S_bin.71_2	0	0	0	0	0	0	0	0	0	0	0	0	0	0	0	0	0	0	0	0	0	0	0	0	0	0	0	0	0	0	0	0	0	0	0	0	0	0	0	0	0	0	0	0	0	0	0	0	0
k127_10062159_S_bin.71_5	0	0	0	0	0	0	0	0	0	0	0	0	0	0	0	0	0	0	0	0	0	0	5.64477435014535e-05	0	0	0	0	0	0	0	0	0	0	0	0	0	0	0	0	0	0	0	0	0	6.94384168040969e-05	0	0	0	0
k127_10064410_S_bin.80_2	0	0	0	0	0	0	0	0	0	0	0	0	0	0	0	0	0	0	0	0	0	0	5.64477435014535e-05	0	0	0	0	0	0	0	0	0	0	0	0	0	0	0	0	0	0	0	0	0	0	0	0	0	0
k127_10064410_S_bin.80_5	0	0	0	0	0	0	0	0	0	0	0	0	0	0	0	0	0	0	0	0	0	0	5.64477435014535e-05	0	0	0	0	0	0	0	0	0	0	0	0	0	0	0	0	0	0	5.61750414290931e-05	0	0	0	0	0	0	0
k127_10065400_M_bin.94_1	0	0	0	0	0	0	0	0	0	0	0	0	0	8.53752241099633e-05	0	0	0	0	0	0	0	0	0	0	0	0	0	0	0	0	0	0	0	0	0	0	0	0	0	0	0	0	0	0	0	0	0	0	0
k127_10065400_M_bin.94_2	0	0	0	0.00483675937122128	0	0	0.00431551186765764	0	0.000178762960314623	0	0	0	0	0.00589089046358747	0	0	0.00383445722596853	0	9.09152896788417e-05	0	0	0	0.00361265558409303	0	0	0.00144126831611818	0	0.000126031886067175	0	0	5.31039243800117e-05	0	0.00206128014085414	0	0	0.00487012987012987	0	0	0	0	0	0.00235935174002191	0	0	0.00538147730231751	0.00281030444964871	0.000503169970816142	0	0
k127_10065400_M_bin.94_3	0	0	0	0	0	0	0	0	0	0	0	0	0	4.26876120549816e-05	0	0	0	0	0	0	0	0	5.64477435014535e-05	0	0	0	0	0	0	0	0	0	8.58866725355893e-05	0	0	0	0	0	0	0	0	0	0	0	6.94384168040969e-05	0	0	0	0
k127_10066950_M_bin.17_1	0	0	0	0	0	0	0	0	0	0	0	0	0	0	0	0	0	0	0	0	0	0	5.64477435014535e-05	0	0	0	0	0	0	0	0	0	0	0	0	0	0	0	0	0	0	0	0	0	0	0	0	0	0
k127_10066950_M_bin.17_2	0	0	0	0	0	0	0	0	0	0	0	0	0	0	0	0	0	0	0	0	0	0	5.64477435014535e-05	0	0	0	0	0	0	0	0	0	0	0	0	0	0	0	0	0	0	0	0	0	0	0	0	0	0
k127_10069852_M_bin.100_1	0	0	0	0	0	0	0	0	0	0	0	0	0	0.000170750448219927	0	0	0	0	0	0	0	0	0.000395134204510175	0	0	0.000240211386019697	0	0	0	0	0	0	0.000214716681338973	0	0	0.00011595547309833	0	0	0	0	0	0.000561750414290931	0	0	3.47192084020484e-05	0	0	0	0
k127_10069852_M_bin.100_2	0	0	0	0	0	0	0	0	0	0	0	0	0	0	0	0	0	0	0	0	0	0	0.000112895487002907	0	0	0	0	0	0	0	0	0	0	0	0	0	0	0	0	0	0	0.000112350082858186	0	0	0	0	0	0	0
k127_10069852_M_bin.100_3	0	0	0	0	0	0	0	0	0	0	0	0	0	0	0	0	0	0	0	0	0	0	0	0	0	0	0	0	0	0	0	0	0	0	0	0	0	0	0	0	0	0	0	0	0	0	0	0	0
k127_10069852_M_bin.100_4	0	0	0	0.00241837968561064	0	0	0.000479501318628626	0	0	0.00469483568075117	0	0	0	0.000341500896439853	0	0	0	0	0	0	0	0	0.000733820665518896	0	0	0.000240211386019697	0	0	0	0	0	0	0.000171773345071179	0	0	0	0	0	0	0	0	0.000393225290003651	0	0	3.47192084020484e-05	0	0	0	0
k127_10070565_M_bin.87_1	0	0	0	0	0	0	0	0	0	0	0	0	0	0	0	0	0	0	0	0	0	0	0	0	0	0	0	0	0	0	0	0	0.000171773345071179	0	0	0	0	0	0	0	0	0	0	0	0	0	0	0	0
k127_10070565_M_bin.87_2	0	0	0	0	0	0	0	0	0	0	0	0	0	0	0	0	0	0	0	0	0	0	0	0	0	0	0	0	0	0	0	0	0.000171773345071179	0	0	0	0	0	0	0	0	0	0	0	0	0	0	0	0
k127_10070565_M_bin.87_3	0	0	0	0	0	0	0	0	0	0	0	0	0	0.000128062836164945	0	0	0	0	9.09152896788417e-05	0	0	0	0.000169343230504361	0	0	0.000240211386019697	0	0	0	0	0	0	0.000687093380284714	0	0	0.00011595547309833	0	0	0	0	0	0.000112350082858186	0	0	0	0	0	0	0
k127_10070565_M_bin.87_4	0	0	0	0	0	0	0	0	0	0	0	0	0	0	0	0	0	0	4.54576448394209e-05	0	0	0	0	0	0	0	0	0	0	0	0	0	0.000171773345071179	0	0	0	0	0	0	0	0	0	0	0	0	0	0	0	0
k127_10070565_M_bin.87_5	0	0	0	0	0	0	0.000239750659314313	0	0	0	0	0	0	0.0011525655254845	0	0	0.000396667988893296	0	0.000181830579357683	0	0.000280426247896803	0	0.00112895487002907	0	0	0.000480422772039395	0	0	0	0	0	0	0.00253365683979988	0	0	0.000463821892393321	0	0.000793021411578113	0	0	0	0.000505575372861838	0	0	6.94384168040969e-05	0	0.000100633994163228	0	0
k127_10070565_M_bin.87_6	0	0	0	0	0	0	0	0	0	0	0	0	0	8.53752241099633e-05	0	0	0	0	0	0	0	0	0.000169343230504361	0	0	0	0	0	0	0	0	0	0.000257660017606768	0	0	0	0	0.000396510705789056	0	0	0	5.61750414290931e-05	0	0	0	0	0	0	0
k127_10070565_M_bin.87_7	0	0	0	0	0	0	0	0	0	0	0	0	0	8.53752241099633e-05	0	0	0	0	0	0	0	0	5.64477435014535e-05	0	0	0	0	0	0	0	0	0	0.000171773345071179	0	0	0	0	0	0	0	0	0	0	0	0	0	0	0	0
k127_10070888_S_bin.117_1	0	0	0	0	0	0	0	0	0	0	0	0	0	0	0	0	0	0	0	0	0	0	0.000338686461008721	0	0	0	0	0	0	0	0	0	0.000171773345071179	0	0	0	0	0	0	0	0	0.000112350082858186	0	0	0	0	0	0	0
k127_10070888_S_bin.117_2	0	0	0	0	0	0	0	0	0	0	0	0	0	0	0	0	0	0	0	0	0	0	0	0	0	0	0	0	0	0	0	0	0	0	0	0	0	0	0	0	0	0.000112350082858186	0	0	0	0	0	0	0
k127_10070888_S_bin.117_3	0	0	0	0	0	0	0	0	0	0	0	0	0	0.000170750448219927	0	0	0	0	0	0	0	0	0.000338686461008721	0	0	0	0	0	0	0	0	0	8.58866725355893e-05	0	0	0	0	0	0	0	0	0.000280875207145465	0	0	0	0	0	0	0
k127_10070888_S_bin.117_4	0	0	0	0	0	0	0	0	0	0	0	0	0	0	0	0	0	0	0	0	0	0	5.64477435014535e-05	0	0	0	0	0	0	0	0	0	0	0	0	0	0	0	0	0	0	5.61750414290931e-05	0	0	3.47192084020484e-05	0	0	0	0
k127_10070888_S_bin.117_5	0	0	0	0.00241837968561064	0	0	0	0	0	0	0	0	0	4.26876120549816e-05	0	0	0	0	0	0	0	0	0.000225790974005814	0	0	0	0	0	0	0	0	0	8.58866725355893e-05	0	0	0	0	0	0	0	0	0.000449400331432744	0	0	0	0	0	0	0
k127_10070888_S_bin.117_6	0	0	0	0	0	0	0	0	0	0	0	0	0	0	0	0	0	0	0	0	0	0	0	0	0	0	0	0	0	0	0	0	0	0	0	0	0	0	0	0	0	0	0	0	0	0	0	0	0
k127_10071004_M_bin.60_2	0	0	0	0	0	0	0	0	0	0	0	0	0	0	0	0	0	0	0	0	0	0	5.64477435014535e-05	0	0	0	0	0	0	0	0	0	0	0	0	0	0	0	0	0	0	0	0	0	0	0	0	0	0
k127_10071004_M_bin.60_3	0	0	0	0	0	0	0.000239750659314313	0	0	0	0	0	0	0.000170750448219927	0	0	0	0	0	0	0	0	0.000564477435014535	0	0	0	0	0	0	0	0	0	0.000214716681338973	0	0	0	0	0	0	0	0	0.000168525124287279	0	0	0	0	0	0	0
k127_10071004_M_bin.60_4	0	0	0	0	0	0	0	0	0	0	0	0	0	0	0	0	0	0	0	0	0	0	0.000225790974005814	0	0	0	0	0	0	0	0	0	0	0	0	0	0	0	0	0	0	0	0	0	0	0	0	0	0
k127_10071004_M_bin.60_5	0	0	0	0	0	0	0	0	0	0	0	0	0	0	0	0	0	0	0	0	0	0	5.64477435014535e-05	0	0	0	0	0	0	0	0	0	0	0	0	0	0	0	0	0	0	0	0	0	0	0	0	0	0
k127_10071251_M_bin.22_19	0	0	0	0	0	0	0	0	0	0	0	0	0	4.26876120549816e-05	0	0	0	0	0	0	0	0	0	0	0	0	0	0	0	0	0	0	0	0	0	0	0	0	0	0	0	0	0	0	0	0	0	0	0
k127_10071251_M_bin.22_5	0	0	0	0	0	0	0	0	0	0	0	0	0	4.26876120549816e-05	0	0	0	0	0	0	0	0	0	0	0	0	0	0	0	0	0	0	0	0	0	0	0	0	0	0	0	0	0	0	0	0	0	0	0
k127_10073310_M_bin.67_4	0	0	0	0	0	0	0	0	0	0	0	0	0	0	0	0	0	0	0	0	0	0	0	0	0	0	0	0	0	0	0	0	4.29433362677946e-05	0	0	0	0	0	0	0	0	0	0	0	0	0	0	0	0
k127_10073310_M_bin.67_6	0	0	0	0	0	0	0	0	0	0	0	0	0	0	0	0	0	0	0	0	0	0	0	0	0	0	0	0	0	0	0	0	0.000171773345071179	0	0	0	0	0	0	0	0	0	0	0	0	0	0	0	0
k127_10073637_M_bin.47_1	0	0	0	0	0	0	0	0	0	0	0	0	0	0	0	0	0	0	0	0	0	0	0	0	0	0	0	0	0	0	0	0	8.58866725355893e-05	0	0	0	0	0	0	0	0	0.000112350082858186	0	0	0	0	0	0	0
k127_10073637_M_bin.47_3	0	0	0	0	0	0	0	0	0	0	0	0	0	0	0	0	0	0	0	0	0	0	0.000112895487002907	0	0	0	0	0	0	0	0	0	0.000128830008803384	0	0	0	0	0	0	0	0	0.000168525124287279	0	0	0	0	0	0	0
k127_10073637_M_bin.47_4	0	0	0	0	0	0	0	0	0	0	0	0	0	0	0	0	0	0	0	0	0	0	0	0	0	0	0	0	0	0	0	0	0	0	0	0	0	0	0	0	0	0	0	0	5.20788126030727e-05	0	0	0	0
k127_10073762_M_bin.47_4	0	0	0	0	0	0	0	0	0	0	0	0	0	0	0	0	0	0	0	0	0	0	0	0	0	0	0	0	0	0	0	0	0	0	0	0	0	0	0	0	0	0	0	0	0	0	0	0	0
k127_10073762_M_bin.47_5	0	0	0	0	0	0	0	0	0	0	0	0	0	0.000128062836164945	0	0	0	0	0	0	0	0	0.000338686461008721	0	0	0	0	0	0	0	0	0	0.000386490026410152	0	0	0	0	0	0	0	0	0.000393225290003651	0	0	0	0	0	0	0
k127_10073762_M_bin.47_6	0	0	0	0	0	0	0	0	0	0	0	0	0	0	0	0	0	0	0	0	0	0	5.64477435014535e-05	0	0	0	0	0	0	0	0	0	0	0	0	0	0	0	0	0	0	0	0	0	0	0	0	0	0
k127_1007559_S_bin.56_1	0	0	0	0	0	0	0	0	0	0	0	0	0	4.26876120549816e-05	0	0	0	0	0	0	0	0	0	0	0	0	0	0	0	0	0	0	0.000128830008803384	0	0	0	0	0	0	0	0	0	0	0	0	0	0	0	0
k127_1007559_S_bin.56_2	0	0	0	0	0	0	0	0	0	0	0	0	0	4.26876120549816e-05	0	0	0	0	0	0	0	0	0	0	0	0	0	0	0	0	0	0	8.58866725355893e-05	0	0	0	0	0	0	0	0	0	0	0	0	0	0.000100633994163228	0	0
k127_1007559_S_bin.56_4	0	0	0	0	0	0	0	0	0	0	0	0	0	0	0	0	0	0	0	0	0	0	5.64477435014535e-05	0	0	0	0	0	0	0	0	0	0	0	0	0	0	0	0	0	0	0	0	0	0	0	0	0	0
k127_1007559_S_bin.56_5	0	0	0	0	0	0	0	0	0.000178762960314623	0	0	0.000174049255939431	0	0.00025612567232989	0	0	0	0	4.54576448394209e-05	0	0	0	0.000564477435014535	0	0	0	0	0	0	0	0.000212415697520047	0	0.000429433362677946	0	0	0.00023191094619666	0	0	0	0.000149231457991345	0	0.000224700165716372	0	0	0.000243034458814339	0	0	0	0
k127_10078841_M_bin.22_21	0	0	0	0	0	0	0	0	0	0	0	0	0	0	0	0	0	0	0	0	0	0	0	0	0	0	0	0	0	0	0	0	8.58866725355893e-05	0	0	0	0	0	0	0	0	0	0	0	0	0	0	0	0
k127_10082200_M_bin.87_1	0	0	0	0	0	0	0.000239750659314313	0	0	0	0	0	0	0.000725689404934688	0	0	0.00066111331482216	0	0.000272745869036525	0	0	0	0.000451581948011628	0	0	0.000240211386019697	0	0	0	0	0	0	0.00064415004401692	0	0	0.00023191094619666	0	0.000396510705789056	0	0	0	0.000112350082858186	0	0	0.000138876833608194	0	0.000301901982489685	0	0
k127_10082200_M_bin.87_2	0	0	0	0	0	0	0	0	0	0	0	0	0	4.26876120549816e-05	0	0	0	0	0	0	0	0	5.64477435014535e-05	0	0	0	0	0	0	0	0	0	8.58866725355893e-05	0	0	0	0	0	0	0	0	0	0	0	0	0	0	0	0
k127_10082200_M_bin.87_3	0	0	0	0	0	0	0	0	0	0	0	0	0	8.53752241099633e-05	0	0	0	0	0	0	0	0	0	0	0	0	0	0	0	0	0	0	0	0	0	0	0	0	0	0	0	0	0	0	0	0	0	0	0
k127_10082200_M_bin.87_4	0	0	0	0	0	0	0	0	0	0	0	0	0	8.53752241099633e-05	0	0	0	0	0.000181830579357683	0	0	0	0	0	0	0	0	0	0	0	0	0	0.000257660017606768	0	0	0	0	0	0	0	0	0	0	0	0	0	0	0	0
k127_10082200_M_bin.87_5	0	0	0	0	0	0	0	0	0	0	0	0	0	4.26876120549816e-05	0	0	0	0	0.000136372934518263	0	0	0	5.64477435014535e-05	0	0	0	0	0	0	0	0	0	0.000171773345071179	0	0	0	0	0	0	0	0	0	0	0	0	0	0	0	0
k127_10083640_M_bin.100_2	0	0	0	0	0	0	0	0	0	0	0	0	0	0.000213438060274908	0	0	0	0	0	0	0	0	0.000225790974005814	0	0	0	0	0	0	0	0	0	0	0	0	0	0	0	0	0	0	0.000112350082858186	0	0	0	0	0	0	0
k127_10083640_M_bin.100_3	0	0	0	0	0	0	0	0	0	0	0	0	0	0.00025612567232989	0	0	0	0	0	0	0	0	0.000451581948011628	0	0	0	0	0	0	0	0	0	0.000128830008803384	0	0	0	0	0	0	0	0	0.000337050248574558	0	0	3.47192084020484e-05	0	0	0	0
k127_10083640_M_bin.100_4	0	0	0	0	0	0	0	0	0	0	0	0	0	0	0	0	0	0	0	0	0	0	0	0	0	0	0	0	0	0	0	0	0	0	0	0	0	0	0	0	0	0	0	0	0	0	0	0	0
k127_10083640_M_bin.100_5	0	0	0	0	0	0	0	0	0	0	0	0	0	0	0	0	0	0	0	0	0	0	0	0	0	0	0	0	0	0	0	0	0	0	0	0	0	0	0	0	0	0	0	0	0	0	0	0	0
k127_10083640_M_bin.100_8	0	0	0	0	0	0	0	0	0	0	0	0	0	0	0	0	0	0	0	0	0	0	0	0	0	0	0	0	0	0	0	0	4.29433362677946e-05	0	0	0	0	0	0	0	0	0	0	0	0	0	0	0	0
k127_10083779_M_bin.87_1	0	0	0	0	0	0	0.000959002637257252	0	0.000536288880943868	0	0	0.00104429553563659	0	0.00149406642192436	0	0.00199600798403194	0.00132222662964432	0	0.00204559401777394	0	0.000841278743690409	0	0.00146764133103779	0	0	0.000720634158059092	0	0.00075619131640305	0	0	0.000159311773140035	0	0.00150301676937281	0	0	0.000579777365491651	0	0.00158604282315623	0	0.000149231457991345	0	0.000786450580007303	0	0	0.000555507334432775	0	0.000805071953305827	0	0
k127_10083779_M_bin.87_2	0	0	0	0	0	0	0.000239750659314313	0	0	0	0	0	0	0.000640314180824725	0	0	0.000264445325928864	0	0.00054549173807305	0	0	0	0.000282238717507268	0	0	0.000480422772039395	0	0	0	0	5.31039243800117e-05	0	0.000944753397891482	0	0	0.00023191094619666	0	0.000793021411578113	0	0	0	0.000224700165716372	0	0	0.000208315250412291	0	0.000201267988326457	0	0
k127_10083779_M_bin.87_3	0	0	0	0	0	0	0	0	0	0	0	0	0	4.26876120549816e-05	0	0	0	0	0	0	0	0	0	0	0	0	0	0	0	0	0	0	8.58866725355893e-05	0	0	0	0	0	0	0	0	0	0	0	0	0	0	0	0
k127_10083779_M_bin.87_4	0	0	0	0	0	0	0.000239750659314313	0	0	0	0	0	0	8.53752241099633e-05	0	0	0	0	0	0	0	0	0.000169343230504361	0	0	0	0	0.000126031886067175	0	0	0	0	0	0	0	0	0	0	0	0	0	0	0	0	0	0	0	0	0
k127_10083779_M_bin.87_5	0	0	0	0	0	0	0	0	0	0	0	0	0	8.53752241099633e-05	0	0	0	0	0	0	0	0	0.000169343230504361	0	0	0	0	0	0	0	0	0	0.000171773345071179	0	0	0	0	0	0	0	0	0.000112350082858186	0	0	0	0	0	0	0
k127_10083779_M_bin.87_6	0	0	0	0	0	0.000429784033523155	0	0	0	0	0	0.000348098511878862	0	0.00051225134465978	0	0	0.000264445325928864	0	4.54576448394209e-05	0	0	0	0.000451581948011628	0	0	0.000480422772039395	0	0	0	0	0	0	0.000944753397891482	0	0	0.00023191094619666	0	0.000396510705789056	0	0	0	0.000168525124287279	0	0	3.47192084020484e-05	0	0	0	0
k127_10083779_M_bin.87_7	0	0	0	0	0	0	0	0	0	0	0	0	0	0	0	0	0	0	4.54576448394209e-05	0	0	0	5.64477435014535e-05	0	0	0	0	0	0	0	0	0	0.000128830008803384	0	0	0	0	0	0	0	0	0	0	0	0	0	0	0	0
k127_10083779_M_bin.87_8	0	0	0	0	0	0	0	0	0	0	0	0	0	0	0	0	0	0	0	0	0	0	0	0	0	0	0	0	0	0	0	0	0.000214716681338973	0	0	0	0	0	0	0	0	5.61750414290931e-05	0	0	0	0	0	0	0
k127_10083779_M_bin.87_9	0	0	0	0	0	0	0	0	0	0	0	0	0	0	0	0	0	0	0	0	0	0	0	0	0	0	0	0	0	0	0	0	8.58866725355893e-05	0	0	0	0	0	0	0	0	0	0	0	0	0	0	0	0
k127_10084618_M_bin.109_1	0	0	0	0	0	0	0	0	0	0	0	0	0	0.000170750448219927	0	0	0	0	9.09152896788417e-05	0	0	0.000610873549175321	0	0	0	0	0	0	0	0	0	0	0.000257660017606768	0	0	0	0	0	0	0.000149231457991345	0	0	0	0	0	0	0.000201267988326457	0	0
k127_10084618_M_bin.109_2	0	0	0	0	0	0	0	0	0	0	0	0	0	4.26876120549816e-05	0	0	0	0	0	0	0	0	0.000112895487002907	0	0	0	0	0	0	0	0	0	8.58866725355893e-05	0	0	0	0	0	0	0	0	0	0	0	0	0	0	0	0
k127_10084618_M_bin.109_4	0	0	0	0	0	0	0	0	0.000357525920629246	0	0	0	0	0.000128062836164945	0	0.000665335994677312	0.000132222662964432	0	0.000227288224197104	0	0	0	0	0	0	0.000240211386019697	0	0.00025206377213435	0	0	0	0	0.000171773345071179	0	0	0	0	0	0	0	0	0	0	0	0	0	0.000100633994163228	0	0
k127_10085762_M_bin.105_12	0	0	0	0	0	0	0.000719251977942939	0	0.000536288880943868	0	0	0	0	0.00123794074959447	0	0.00199600798403194	0.000132222662964432	0	0.000227288224197104	0	0.000560852495793606	0.00122174709835064	0.000790268409020349	0	0.00192196809532962	0.000240211386019697	0	0.000126031886067175	0	0	0.000212415697520047	0	0.000730036716552509	0	0	0.000463821892393321	0	0	0	0.000596925831965378	0	0.000786450580007303	0	0.000450653447498873	0.000416630500824581	0.00749414519906323	0.000100633994163228	0	0
k127_10085762_M_bin.105_13	0	0	0	0	0	0	0	0	0	0	0	0	0	0.000341500896439853	0	0	0	0	0	0	0	0	0.000225790974005814	0	0	0	0	0.000126031886067175	0	0	5.31039243800117e-05	0	0.000128830008803384	0	0.00119047619047619	0.000347866419294991	0	0	0	0.000223847186987017	0	0.000561750414290931	0	0	6.94384168040969e-05	0	0.000301901982489685	0	0
k127_10085762_M_bin.105_14	0	0	0	0	0	0.000644676050284732	0.00143850395588588	0	0.000715051841258491	0	0	0.000174049255939431	0	0.00157944164603432	0	0.00133067198935462	0.00105778130371546	0	0.000772779962270155	0	0.000560852495793606	0.000610873549175321	0.000846716152521803	0	0.00153757447626369	0.000720634158059092	0	0.0005041275442687	0	0	0.000531039243800117	0	0.00107358340669487	0	0	0.00150742115027829	0	0	0	0.00104462020593941	0	0.000898800662865489	0	0.000450653447498873	0.000937418626855308	0.000936768149882904	0.00150950991244843	0	0
k127_10085762_M_bin.105_15	0	0	0.0022075055187638	0	0	0.00279359621790051	0.00167825461520019	0	0.000178762960314623	0	0	0.000174049255939431	0	0.000896439853154615	0	0.00133067198935462	0.000925558640751025	0	0.000363661158715367	0	0.000841278743690409	0.00030543677458766	0.000846716152521803	0	0.00153757447626369	0.000960845544078789	0	0.0005041275442687	0	0	0.000584143168180129	0	0.000815923389088098	0	0	0.000347866419294991	0	0	0	0.000820773018952395	0	0.000786450580007303	0	0.00405588102748986	0.000590226542834823	0	0.000905705947469055	0	0
k127_10085762_M_bin.105_6	0	0	0	0	0	0	0	0	0	0	0	0	0	4.26876120549816e-05	0	0	0.000132222662964432	0	0	0	0	0	0	0	0	0	0	0	0	0	0	0	0	0	0	0	0	0	0	7.46157289956723e-05	0	5.61750414290931e-05	0	0	0	0	0	0	0
k127_10085762_M_bin.105_7	0	0	0	0	0	0	0	0	0	0	0	0	0	0	0	0	0	0	0	0	0	0	0	0	0	0	0	0	0	0	0	0	0	0	0	0	0	0	0	0	0	0	0	0	0	0	0	0	0
k127_10086868_M_bin.9_1	0	0	0	0	0	0	0	0	0.000357525920629246	0	0	0	0	4.26876120549816e-05	0	0	0	0	0.000136372934518263	0	0	0	0	0	0	0	0	0.000126031886067175	0	0	0	0	0	0	0	0.00011595547309833	0	0	0	0	0	0	0	0	0	0	0.000201267988326457	0	0
k127_10086868_M_bin.9_2	0	0	0	0	0	0	0	0	0	0	0	0	0	0	0	0	0.000396667988893296	0	0.000227288224197104	0	0	0	0.000112895487002907	0	0	0	0	0	0	0	0	0	0.000128830008803384	0	0	0	0	0	0	0	0	0	0	0	3.47192084020484e-05	0	0.000100633994163228	0	0
k127_10086868_M_bin.9_3	0	0	0	0	0	0	0	0	0	0	0	0	0	0.000128062836164945	0	0	0	0	0	0	0	0	0.000225790974005814	0	0	0	0	0	0	0	0	0	0.000128830008803384	0	0	0	0	0	0	0	0	0	0	0	3.47192084020484e-05	0	0	0	0
k127_10086868_M_bin.9_5	0	0	0	0	0	0	0	0	0	0	0	0	0	0	0	0	0	0	4.54576448394209e-05	0	0	0	0.000112895487002907	0	0	0	0	0	0	0	0	0	4.29433362677946e-05	0	0	0	0	0	0	0	0	0	0	0	0	0	0.000100633994163228	0	0
k127_10086868_M_bin.9_7	0	0	0	0	0	0	0	0	0	0	0	0	0	0	0	0	0	0	0	0	0	0	0.000112895487002907	0	0	0	0	0	0	0	0	0	0	0	0	0	0	0	0	0	0	0	0	0	0	0	0	0	0
k127_10086868_M_bin.9_8	0	0	0	0	0	0	0	0	0	0	0	0	0	0	0	0	0	0	0	0	0	0	0	0	0	0	0	0	0	0	0	0	0	0	0	0	0	0	0	0	0	0	0	0	0	0	0	0	0
k127_10088664_S_bin.27_2	0	0	0	0	0	0	0	0	0	0	0	0	0	0	0	0	0	0	0	0	0	0	0	0	0	0	0	0.00025206377213435	0	0	0	0	8.58866725355893e-05	0	0	0	0	0	0	0	0	0	0	0	0	0	0	0	0
k127_10088664_S_bin.27_3	0	0	0	0	0	0	0	0	0	0	0	0	0	0	0	0	0	0	0	0	0	0	0	0	0	0	0	0	0	0	0	0	8.58866725355893e-05	0	0	0	0	0	0	0	0	0	0	0	0	0	0	0	0
k127_10088664_S_bin.27_5	0	0	0	0	0	0	0	0	0	0	0	0	0	0	0	0	0	0	0	0	0	0	0	0	0	0	0	0	0	0	0	0	0	0	0	0	0	0	0	0	0	0	0	0	0	0	0	0	0
k127_10089331_S_bin.80_4	0	0	0	0	0	0	0	0	0	0	0	0	0	0	0	0	0	0	0	0	0	0	5.64477435014535e-05	0	0	0	0	0	0	0	0	0	0	0	0	0	0	0	0	0	0	0	0	0	0	0	0	0	0
k127_10091203_S_bin.28_1	0	0	0	0	0	0	0	0	0	0	0	0	0	0	0	0	0	0	0	0	0	0	0	0	0	0	0	0	0	0	0	0	8.58866725355893e-05	0	0	0	0	0	0	0	0	0	0	0	0	0	0	0	0
k127_10091203_S_bin.28_10	0	0	0	0	0	0.00107446008380789	0.000479501318628626	0	0.000715051841258491	0	0.00741198270537369	0.000696197023757723	0	0.00025612567232989	0.0203252032520325	0	0.000925558640751025	0.000737463126843658	0.000318203513875946	0	0	0.000610873549175321	5.64477435014535e-05	0	0	0.000240211386019697	0	0.0010082550885374	0	0	0	0.000951022349025202	0.000386490026410152	0	0	0.00104359925788497	0	0	0.00693069306930693	0.000298462915982689	0	0.000561750414290931	0	0	0.00152764516969013	0.000936768149882904	0.00060380396497937	0	0
k127_10091203_S_bin.28_11	0.00714498362607919	0.00167084377610693	0.0022075055187638	0	0	0.00343827226818524	0.00263725725245744	0.00937316930287053	0.000536288880943868	0	0.038295243977764	0.0022626403272126	0	0.00132331597370443	0.0487804878048781	0	0.00145444929260875	0.015117994100295	0	0.0588235294117647	0.000560852495793606	0.00824679291386683	0.000225790974005814	0	0.00230636171439554	0.000480422772039395	0	0.0030247652656122	0	0.0205479452054795	0.000424831395040093	0.00285306704707561	0.00287720352994224	0.00643086816720257	0	0.00278293135435993	0.00534283170080142	0.000793021411578113	0.0564356435643564	0.000820773018952395	0.00642054574638844	0.00654439232648934	0	0.00225326723749437	0.00135404912767989	0.0168618266978923	0.00150950991244843	0	0
k127_10091203_S_bin.28_12	0	0	0	0	0	0	0	0	0	0	0	0	0	0	0.0040650406504065	0	0	0	0	0	0	0	0	0	0	0	0	0	0	0	0	0	0	0	0	0	0	0	0	0	0	5.61750414290931e-05	0	0	0	0	0	0	0
k127_10091203_S_bin.28_13	0	0	0	0	0	0	0	0	0	0	0.00123533045089561	0.000348098511878862	0	0	0.00813008130081301	0	0	0	0	0	0	0	0	0	0	0	0	0	0	0	0	0	4.29433362677946e-05	0	0	0	0	0	0.00198019801980198	0	0	0.000112350082858186	0	0	0	0	0.000100633994163228	0	0
k127_10091203_S_bin.28_14	0	0	0	0	0	0	0	0	0	0	0	0	0	0	0	0	0	0	0.000136372934518263	0	0	0	0	0	0	0	0	0	0	0	0	0	0	0	0	0	0	0	0	0	0	0	0	0	0	0	0	0	0
k127_10091203_S_bin.28_15	0	0	0	0	0	0	0	0	0	0	0	0	0	0	0	0.00133067198935462	0	0	0	0	0	0	0	0	0	0	0	0	0	0	0	0	0	0	0	0	0	0	0	0	0	0.000112350082858186	0	0	3.47192084020484e-05	0	0	0	0
k127_10091203_S_bin.28_16	0	0	0	0	0	0	0.000239750659314313	0	0.000536288880943868	0	0	0	0	0	0.00813008130081301	0	0.000264445325928864	0.000737463126843658	0	0	0	0	0	0	0	0	0	0.000126031886067175	0	0	0.000159311773140035	0.000951022349025202	0.000214716681338973	0	0	0.000579777365491651	0	0.000793021411578113	0.00396039603960396	0	0	0.000393225290003651	0	0	0.000208315250412291	0	0.000201267988326457	0	0
k127_10091203_S_bin.28_17	0.000595415302173266	0	0	0	0	0.000429784033523155	0	0	0.000178762960314623	0	0.00123533045089561	0.000522147767818293	0	8.53752241099633e-05	0	0	0.000264445325928864	0.000737463126843658	0	0	0	0.00122174709835064	0.000112895487002907	0	0	0	0	0.00025206377213435	0	0	0	0	0.000343546690142357	0	0	0.00104359925788497	0	0	0.00396039603960396	0	0	0.000505575372861838	0	0	0.000833261001649162	0	0.000100633994163228	0	0
k127_10091203_S_bin.28_18	0	0	0	0	0	0.00107446008380789	0.000479501318628626	0	0.000178762960314623	0	0.00247066090179123	0	0	0.000213438060274908	0	0	0.000396667988893296	0.00110619469026549	4.54576448394209e-05	0	0	0.000916310323762981	0.000169343230504361	0	0	0.000240211386019697	0	0.00025206377213435	0	0	0.000106207848760023	0.0019020446980504	0.000665621712150817	0	0	0.00104359925788497	0	0	0.00495049504950495	0.000298462915982689	0.00321027287319422	0.00073027553857821	0	0	0.000972137835257356	0.00187353629976581	0.000301901982489685	0	0
k127_10091203_S_bin.28_19	0	0	0	0	0	0.00214892016761577	0.000479501318628626	0.00117164616285882	0.000178762960314623	0	0.00741198270537369	0	0	0.00025612567232989	0.0121951219512195	0	0.000528890651857728	0.00294985250737463	0	0	0	0.00122174709835064	5.64477435014535e-05	0	0.000384393619065923	0.000480422772039395	0	0.000378095658201525	0	0	0.000106207848760023	0.0019020446980504	0.00055826337148133	0	0.00119047619047619	0.00162337662337662	0	0	0.0108910891089109	0.000149231457991345	0	0.000786450580007303	0	0	0.00145820675288603	0.00468384074941452	0.00060380396497937	0	0
k127_10091203_S_bin.28_2	0	0	0	0	0	0	0	0	0	0	0	0	0	0	0	0	0	0	0	0	0	0	0	0	0	0	0	0	0	0	0	0	0	0	0	0	0	0	0	0	0	0	0	0	0	0	0	0	0
k127_10091203_S_bin.28_20	0	0	0	0	0	0	0	0	0	0	0	0.000174049255939431	0	0	0.0040650406504065	0	0	0	0	0	0	0.00183262064752596	0	0	0.000384393619065923	0	0	0	0	0	0	0	8.58866725355893e-05	0	0	0.00023191094619666	0	0	0	0	0	5.61750414290931e-05	0	0	0.000173596042010242	0.00187353629976581	0	0	0
k127_10091203_S_bin.28_21	0	0	0	0	0	0	0	0	0.000178762960314623	0	0.00123533045089561	0	0	0	0	0	0	0.000737463126843658	0	0	0	0	0	0	0	0	0	0	0	0	0	0	0	0	0	0	0	0	0	0	0	0	0	0	0.000104157625206145	0	0	0	0
k127_10091203_S_bin.28_22	0	0	0	0	0	0	0	0	0	0	0	0	0	0	0	0	0	0	0	0	0	0	0	0	0	0	0	0	0	0	0	0	0	0	0	0	0	0	0	0	0	5.61750414290931e-05	0	0	3.47192084020484e-05	0	0	0	0
k127_10091203_S_bin.28_23	0	0	0	0	0	0	0.000239750659314313	0	0	0	0.00247066090179123	0	0	4.26876120549816e-05	0	0	0.000528890651857728	0	0	0	0	0	0	0	0	0	0	0.000126031886067175	0	0	0	0.000951022349025202	0	0	0	0.000579777365491651	0	0	0.00099009900990099	0	0	0.000112350082858186	0	0	0.000138876833608194	0	0.000100633994163228	0	0
k127_10091203_S_bin.28_24	0	0	0	0	0	0	0	0	0	0	0	0	0	0	0	0	0	0	0	0	0	0	0	0	0	0	0	0.000126031886067175	0	0	0	0	0	0	0	0	0	0	0	0	0	0	0	0	0	0	0	0	0
k127_10091203_S_bin.28_4	0	0	0	0	0	0	0	0	0	0	0	0	0	0	0	0	0	0	0	0	0	0	0	0	0	0	0	0	0	0	0	0	0	0	0	0.00011595547309833	0	0	0	0	0	5.61750414290931e-05	0	0	3.47192084020484e-05	0	0	0	0
k127_10091203_S_bin.28_5	0	0	0	0	0	0	0	0	0.000357525920629246	0	0.00247066090179123	0.000522147767818293	0	4.26876120549816e-05	0	0	0	0.000737463126843658	9.09152896788417e-05	0	0	0	0.000225790974005814	0	0	0	0	0.0005041275442687	0	0	0	0	8.58866725355893e-05	0	0	0.000347866419294991	0	0	0.00297029702970297	0	0	0.000112350082858186	0	0	0.000173596042010242	0	0.000201267988326457	0	0
k127_10091203_S_bin.28_6	0	0	0	0	0	0.00107446008380789	0	0	0.000536288880943868	0	0.00247066090179123	0	0	8.53752241099633e-05	0	0	0	0	9.09152896788417e-05	0	0	0	0	0	0	0	0	0	0	0	0	0	8.58866725355893e-05	0	0	0.00023191094619666	0	0	0.00198019801980198	0	0	0.000168525124287279	0	0	6.94384168040969e-05	0	0.000201267988326457	0	0
k127_10091203_S_bin.28_7	0	0	0	0	0	0.000429784033523155	0	0	0.000178762960314623	0	0	0.000348098511878862	0	0	0	0	0.000396667988893296	0.000368731563421829	0.000136372934518263	0	0	0	0	0	0	0	0	0.00025206377213435	0	0	5.31039243800117e-05	0	0	0	0	0	0	0	0.00396039603960396	0	0	0.000112350082858186	0	0	3.47192084020484e-05	0	0	0	0
k127_10091203_S_bin.28_8	0	0	0	0	0	0.000644676050284732	0.000479501318628626	0	0.000178762960314623	0	0.00123533045089561	0	0	8.53752241099633e-05	0.0121951219512195	0	0.000132222662964432	0	0.000181830579357683	0	0	0.00030543677458766	5.64477435014535e-05	0	0	0	0	0.000126031886067175	0	0	0	0	6.4415004401692e-05	0	0	0.00023191094619666	0	0	0.00099009900990099	0	0	0.000449400331432744	0	0	0.000243034458814339	0	0.000301901982489685	0	0
k127_10091203_S_bin.28_9	0	0	0	0	0	0.00322338025142366	0.00119875329657157	0.00585823081429408	0.000715051841258491	0	0.0086473131562693	0	0	0.000128062836164945	0.0772357723577236	0.00133067198935462	0.00158667195557319	0	0.000454576448394209	0	0	0.00122174709835064	0	0	0	0.000240211386019697	0	0.0005041275442687	0	0	0	0.00285306704707561	0.00064415004401692	0	0	0.0011595547309833	0.00712377560106857	0	0.0217821782178218	0.000522310102969706	0.00642054574638844	0.00106732578715277	0	0.000901306894997747	0.00159708358649423	0.00374707259953162	0	0	0
k127_10094816_M_bin.105_4	0	0	0	0	0	0	0	0	0	0	0	0	0	0	0	0	0	0	0	0	0	0	0	0	0	0	0	0	0	0	0	0	0	0	0	0	0	0	0	7.46157289956723e-05	0	0	0	0	0	0	0	0	0
k127_10094816_M_bin.105_5	0	0	0	0	0	0	0	0	0	0	0	0	0	0	0	0	0	0	0	0	0	0	0	0	0	0	0	0	0	0	0	0	0	0	0	0	0	0	0	0.000149231457991345	0	0	0	0	0	0	0	0	0
k127_10095258_M_bin.44_1	0	0	0	0	0	0	0	0	0	0	0	0	0	0.000170750448219927	0	0	0	0	0	0	0	0	0.000169343230504361	0	0	0.000480422772039395	0	0	0	0	0	0	4.29433362677946e-05	0	0	0	0	0	0	0	0	0	0	0	0	0	0	0	0
k127_10095258_M_bin.44_10	0	0	0	0	0	0	0	0	0	0	0	0	0	0	0	0	0	0	0	0	0	0	0	0	0	0	0	0	0	0	0	0	0	0	0	0	0	0	0	0	0	0	0	0	0	0	0	0	0
k127_10095258_M_bin.44_12	0	0	0	0	0	0	0	0	0	0	0	0	0	8.53752241099633e-05	0	0	0	0	0.000136372934518263	0	0	0	0.000112895487002907	0	0	0	0	0	0	0	0	0	0	0	0	0	0	0	0	0.000149231457991345	0	5.61750414290931e-05	0	0	0	0	0	0	0
k127_10095258_M_bin.44_3	0	0	0	0	0	0	0	0	0	0	0	0	0	0	0	0	0	0	0	0	0	0	0	0	0	0	0	0	0	0	0	0	4.29433362677946e-05	0	0	0	0	0	0	0	0	0.000112350082858186	0	0	0	0	0	0	0
k127_10095258_M_bin.44_4	0	0	0	0	0	0	0	0	0	0	0	0	0	8.53752241099633e-05	0	0	0	0	0	0	0	0	5.64477435014535e-05	0	0	0	0	0	0	0	0	0	0	0	0	0	0	0	0	0	0	0.000224700165716372	0	0	0	0	0	0	0
k127_10095801_M_bin.94_1	0	0	0	0	0	0	0	0	0	0	0	0	0	0	0	0	0	0	0	0	0	0	0	0	0	0	0	0	0	0	0	0	0	0	0	0	0	0	0	0	0	0	0	0	3.47192084020484e-05	0	0	0	0
k127_10101685_M_bin.102_3	0	0	0	0	0	0	0	0	0	0	0	0	0	0	0	0	0	0	4.54576448394209e-05	0	0	0	0	0	0	0	0	0	0	0	0	0	0	0	0	0	0	0	0	0	0	0	0	0	0	0	0	0	0
k127_10101685_M_bin.102_5	0	0	0	0	0	0	0	0	0.000268144440471934	0	0	0	0	8.53752241099633e-05	0	0	0	0	4.54576448394209e-05	0	0	0	5.64477435014535e-05	0	0	0	0	0	0	0	5.31039243800117e-05	0	0	0	0	0	0	0.000793021411578113	0	0	0	0	0	0	1.73596042010242e-05	0	0.000201267988326457	0	0
k127_10104609_S_bin.28_10	0	0	0	0	0	0	0	0	0	0	0	0	0	4.26876120549816e-05	0	0	0	0	0	0	0	0	0	0	0	0	0	0	0	0	0	0	0	0	0	0	0	0	0	0	0	0	0	0	0	0	0	0	0
k127_10104609_S_bin.28_11	0	0	0	0	0	0.000644676050284732	0	0	0	0	0	0	0	0	0.0040650406504065	0	0	0	0	0	0	0.00030543677458766	0	0	0	0	0	0.000126031886067175	0	0	0	0	0	0	0	0	0	0	0	0	0	0	0	0	0.000104157625206145	0	0	0	0
k127_10104609_S_bin.28_5	0	0	0	0	0	0.000214892016761577	0	0	0	0	0	0	0	0	0.0040650406504065	0.000665335994677312	0	0.000368731563421829	9.09152896788417e-05	0	0	0.000610873549175321	0	0	0	0	0	0.000126031886067175	0	0	0	0.0019020446980504	0	0	0	0	0	0	0	0	0	0.000224700165716372	0	0	0.000104157625206145	0	0.000100633994163228	0	0
k127_10104609_S_bin.28_6	0	0	0	0	0	0	0	0	0	0	0	0	0	0	0	0	0	0	0	0	0	0	0	0	0	0	0	0	0	0	0	0	0	0	0	0	0	0	0	0	0	0	0	0	0	0	0	0	0
k127_10104609_S_bin.28_7	0	0	0	0	0	0	0	0	0	0	0	0	0	0	0	0	0	0	4.54576448394209e-05	0	0	0	0	0	0	0	0	0	0	0	0	0	0	0	0	0	0	0	0	0	0	0	0	0	0	0	0	0	0
k127_10104609_S_bin.28_8	0	0	0	0	0	0	0	0	0	0	0	0	0	0	0	0	0	0	0	0	0	0	0	0	0	0	0	0	0	0	0	0	0	0	0	0	0	0	0	0	0	0	0	0	0	0	0	0	0
k127_10104609_S_bin.28_9	0	0	0	0	0	0	0	0	0	0	0	0	0	0	0	0	0	0	0	0	0	0	0	0	0	0	0	0	0	0	0	0	0	0	0	0	0	0	0.00099009900990099	0	0	5.61750414290931e-05	0	0	0.000104157625206145	0	0	0	0
k127_10104688_M_bin.47_2	0	0	0	0	0	0	0	0	0	0	0	0	0	0	0	0	0	0	0	0	0	0	0	0	0	0	0	0	0	0	0	0	0	0	0	0	0	0	0	0	0	5.61750414290931e-05	0	0	0	0	0	0	0
k127_10104688_M_bin.47_3	0	0	0	0	0	0	0	0	0	0	0	0	0	0	0	0	0	0	0	0	0	0	5.64477435014535e-05	0	0	0	0	0	0	0	0	0	0	0	0	0	0	0	0	0	0	0	0	0	0	0	0	0	0
k127_10104688_M_bin.47_6	0	0	0	0	0	0	0	0	0	0	0	0	0	0	0	0	0	0	0	0	0	0	0	0	0	0	0	0	0	0	0	0	0	0	0	0	0	0	0	0	0	0.000112350082858186	0	0	0	0	0	0	0
k127_1010901_M_bin.9_1	0	0	0	0	0	0.000429784033523155	0.000719251977942939	0	0	0	0	0	0	0.000170750448219927	0	0	0.000396667988893296	0	0.00104552583130668	0	0	0	0.000169343230504361	0	0	0.000720634158059092	0	0.000126031886067175	0	0	5.31039243800117e-05	0	0.00064415004401692	0	0	0.00139146567717996	0	0	0	0	0	0.000505575372861838	0	0	0.000138876833608194	0	0.000402535976652913	0	0
k127_1010901_M_bin.9_10	0	0	0	0	0	0	0	0	0	0	0	0	0	0.000128062836164945	0	0	0	0	4.54576448394209e-05	0	0	0	0.000225790974005814	0	0	0	0	0.000126031886067175	0	0	0	0	4.29433362677946e-05	0	0	0.00023191094619666	0	0	0	0	0	0	0	0	0	0	0	0	0
k127_1010901_M_bin.9_11	0	0	0	0	0	0	0	0	0	0	0	0	0	0	0	0	0	0	0	0	0	0	0	0	0	0	0	0	0	0	0	0	8.58866725355893e-05	0	0	0	0	0	0	0	0	0	0	0	0	0	0.000100633994163228	0	0
k127_1010901_M_bin.9_3	0	0	0	0	0	0	0	0	0	0	0	0	0	0	0	0	0	0	0	0	0	0	0	0	0	0	0	0	0	0	0	0	0.000128830008803384	0	0	0	0	0	0	0	0	0	0	0	0	0	0	0	0
k127_1010901_M_bin.9_4	0	0	0	0	0	0	0	0	0	0	0	0	0	0	0	0	0	0	0	0	0	0	0	0	0	0	0	0	0	0	0	0	0	0	0	0	0	0	0	0	0	0	0	0	3.47192084020484e-05	0	0	0	0
k127_1010901_M_bin.9_5	0	0	0	0	0	0	0	0	0	0	0	0	0	0	0	0	0	0	0	0	0	0	5.64477435014535e-05	0	0	0	0	0	0	0	0	0	8.58866725355893e-05	0	0	0	0	0	0	0	0	0	0	0	0	0	0	0	0
k127_1010901_M_bin.9_6	0	0	0	0	0	0.000429784033523155	0.000239750659314313	0	0	0	0	0	0	4.26876120549816e-05	0	0	0.000132222662964432	0	0	0	0	0	0	0	0	0	0	0	0	0	0	0	4.29433362677946e-05	0	0	0.00023191094619666	0	0.000396510705789056	0	0	0	5.61750414290931e-05	0	0	6.94384168040969e-05	0	0.000100633994163228	0	0
k127_1010901_M_bin.9_7	0	0	0	0	0	0	0	0	0	0	0	0	0	0	0	0	0	0	0	0	0	0	0	0	0	0	0	0	0	0	0	0	8.58866725355893e-05	0	0	0	0	0	0	0	0	5.61750414290931e-05	0	0	0	0	0	0	0
k127_10109576_M_bin.9_1	0	0	0	0	0	0	0	0	0	0	0	0	0	0	0	0	0	0	9.09152896788417e-05	0	0	0	0	0	0	0	0	0	0	0	0	0	0	0	0	0	0	0	0	0	0	0	0	0	0	0	0	0	0
k127_10109576_M_bin.9_2	0	0	0	0	0	0	0	0	0	0	0	0	0	0	0	0	0	0	0.000136372934518263	0	0	0	0	0	0	0	0	0	0	0	0	0	8.58866725355893e-05	0	0	0	0	0	0	0	0	0	0	0	0	0	0.000100633994163228	0	0
k127_10109576_M_bin.9_3	0	0	0	0	0	0	0	0	0	0	0	0	0	0	0	0	0	0	4.54576448394209e-05	0	0	0	5.64477435014535e-05	0	0	0	0	0	0	0	0	0	0	0	0	0	0	0	0	0	0	0	0	0	0	0	0.000100633994163228	0	0
k127_10109576_M_bin.9_4	0	0	0	0	0	0	0	0	0	0	0	0	0	0	0	0	0	0	0.000136372934518263	0	0	0	0.000225790974005814	0	0	0	0	0	0	0	0	0	4.29433362677946e-05	0	0	0	0	0	0	0	0	0	0	0	6.94384168040969e-05	0	0	0	0
k127_10111548_M_bin.109_1	0	0	0	0	0	0	0	0	0.000178762960314623	0	0	0.000174049255939431	0	0.000981815077264578	0	0	0.000528890651857728	0	0.000409118803554788	0	0.000280426247896803	0.000610873549175321	0.000112895487002907	0	0.00153757447626369	0	0	0	0	0	5.31039243800117e-05	0	0.00141713009683722	0	0	0	0	0	0	0.000149231457991345	0	0.000393225290003651	0	0	3.47192084020484e-05	0	0.00060380396497937	0	0
k127_10111548_M_bin.109_2	0	0	0	0	0	0.00128935210056946	0.000479501318628626	0	0.00107257776188774	0	0	0	0	0.00422607359344318	0	0.000665335994677312	0.000925558640751025	0	0.000727322317430734	0	0	0.00213805742211362	0.00214501425305523	0	0.00115318085719777	0.000480422772039395	0	0.00025206377213435	0	0	0.000584143168180129	0	0.00416550361797608	0	0.00119047619047619	0.000579777365491651	0	0.000396510705789056	0	0.00104462020593941	0	0.00219082661573463	0	0.000450653447498873	0.00045134970922663	0	0.00120760792995874	0	0
k127_10111548_M_bin.109_3	0	0	0	0	0	0	0.000479501318628626	0	0.000536288880943868	0	0	0	0	0.00145137880986938	0	0	0.000528890651857728	0	0.00104552583130668	0	0	0.000916310323762981	0.00112895487002907	0	0.000384393619065923	0.000240211386019697	0	0.000126031886067175	0	0	0.000424831395040093	0	0.00184656345951517	0	0	0.000347866419294991	0	0	0	0.000149231457991345	0	0.00129202595286914	0	0	0.000243034458814339	0	0.000805071953305827	0	0
k127_10111548_M_bin.109_4	0	0	0	0	0	0	0	0	0.000178762960314623	0	0	0	0	0.000341500896439853	0	0	0	0	9.09152896788417e-05	0	0	0.00030543677458766	0.000112895487002907	0	0	0	0	0	0	0	5.31039243800117e-05	0	0.000472376698945741	0	0	0	0	0	0	0	0	0.000224700165716372	0	0	3.47192084020484e-05	0	0.000201267988326457	0	0
k127_10111548_M_bin.109_5	0	0	0	0	0	0	0	0	0.000178762960314623	0	0	0	0	0.000896439853154615	0	0	0.000264445325928864	0	0.000272745869036525	0	0	0.000610873549175321	0.000508029691513082	0	0	0.000240211386019697	0	0.000126031886067175	0	0	0.000159311773140035	0	0.00167479011444399	0	0	0.00023191094619666	0	0.000396510705789056	0	0.000149231457991345	0	0.000617925455720024	0	0	0.000190955646211266	0	0.000402535976652913	0	0
k127_10115844_S_bin.117_1	0	0	0	0	0	0	0	0	0	0	0	0	0	0	0	0	0	0	0	0	0	0	5.64477435014535e-05	0	0	0	0	0	0	0	0	0	0	0	0	0	0	0	0	0	0	5.61750414290931e-05	0	0	0	0	0	0	0
k127_10115844_S_bin.117_2	0	0	0	0	0	0	0	0	0	0	0	0	0	0	0	0	0	0	0	0	0	0	0	0	0	0	0	0	0	0	0	0	0	0	0	0	0	0	0	0	0	0	0	0	0	0	0	0	0
k127_10115844_S_bin.117_3	0	0	0	0	0	0	0	0	0	0	0	0	0	0	0	0	0	0	0	0	0	0	0.000169343230504361	0	0	0	0	0	0	0	0	0	0	0	0	0	0	0	0	0	0	0.000280875207145465	0	0	0	0	0	0	0
k127_10115844_S_bin.117_4	0	0	0	0	0	0	0	0	0	0	0	0	0	0	0	0	0	0	0	0	0	0	0	0	0	0	0	0	0	0	0	0	0	0	0	0	0	0	0	0	0	5.61750414290931e-05	0	0	0	0	0	0	0
k127_10115844_S_bin.117_5	0	0	0	0	0	0	0	0	0	0	0	0	0	0	0	0	0	0	0	0	0	0	0	0	0	0	0	0	0	0	0	0	0	0	0	0	0	0	0	0	0	0	0	0	0	0	0	0	0
k127_10115844_S_bin.117_6	0	0	0	0	0	0	0	0	0	0	0	0	0	0	0	0	0	0	0	0	0	0	0	0	0	0	0	0	0	0	0	0	8.58866725355893e-05	0	0	0	0	0	0	0	0	5.61750414290931e-05	0	0	0	0	0	0	0
k127_10115844_S_bin.117_7	0	0	0	0	0	0	0	0	0	0	0	0	0	0	0	0	0	0	0	0	0	0	0	0	0	0	0	0	0	0	0	0	4.29433362677946e-05	0	0	0	0	0	0	0	0	0	0	0	0	0	0	0	0
k127_10115844_S_bin.117_8	0	0	0	0	0	0	0	0	0	0	0	0	0	0	0	0	0	0	0	0	0	0	0	0	0	0	0	0	0	0	0	0	8.58866725355893e-05	0	0	0	0	0	0	0	0	0	0	0	0	0	0	0	0
k127_10116078_M_bin.100_1	0	0	0	0.00483675937122128	0	0	0	0	0	0	0	0	0	0.000213438060274908	0	0	0	0	0	0	0	0	0.000225790974005814	0	0	0	0	0	0	0	0	0	4.29433362677946e-05	0	0	0	0	0	0	0	0	0	0	0	0	0	0	0	0
k127_1011631_S_bin.61_10	0	0.000835421888053467	0	0	0	0.000429784033523155	0	0	0.000357525920629246	0	0	0.00156644330345488	0	0.000128062836164945	0	0	0.000396667988893296	0	0.00050003409323363	0	0.00168255748738082	0.00183262064752596	0	0	0	0	0	0	0	0	0.00063724709256014	0	0	0	0	0.000347866419294991	0	0.000793021411578113	0	0.000149231457991345	0	0	0	0.000450653447498873	0.000173596042010242	0	0	0	0
k127_1011631_S_bin.61_11	0	0	0	0	0	0	0	0	0	0	0	0	0	8.53752241099633e-05	0	0	0	0	0	0	0.000560852495793606	0	0	0	0	0	0	0	0	0	0	0	0	0	0	0.00011595547309833	0	0.000396510705789056	0	0	0	0	0	0	0	0	0	0	0
k127_1011631_S_bin.61_4	0	0	0	0	0	0	0	0	0	0	0	0	0	0	0	0	0	0	9.09152896788417e-05	0	0	0	0	0	0	0	0	0	0	0	0	0	0	0	0	0	0	0	0	0	0	0	0	0	0	0	0	0	0
k127_1011631_S_bin.61_6	0	0	0	0	0	0	0	0	0	0	0	0.000174049255939431	0	8.53752241099633e-05	0	0	0	0	0.000136372934518263	0	0.000560852495793606	0	0	0	0	0	0	0	0	0	0	0	0	0	0	0.00011595547309833	0	0.000793021411578113	0	0	0	0	0	0	3.47192084020484e-05	0	0	0	0
k127_1011631_S_bin.61_7	0	0	0	0	0	0	0	0	0	0	0	0.000174049255939431	0	8.53752241099633e-05	0	0	0	0	0.000136372934518263	0	0	0	0	0	0	0	0	0	0	0	0	0	4.29433362677946e-05	0	0	0.00011595547309833	0	0	0	0	0	0	0	0	3.47192084020484e-05	0	0	0	0
k127_1011631_S_bin.61_9	0	0.000835421888053467	0	0	0	0	0.00119875329657157	0.00234329232571763	0	0	0	0.000696197023757723	0	0.00051225134465978	0	0	0.000396667988893296	0	0.000409118803554788	0	0.000280426247896803	0	0	0	0	0.000240211386019697	0	0	0	0	0.000371727470660082	0	0.000171773345071179	0	0	0.000347866419294991	0	0.00158604282315623	0	0	0	0.000112350082858186	0	0	0.000104157625206145	0	0.000201267988326457	0	0
k127_10116376_M_bin.102_1	0	0	0	0	0	0.00128935210056946	0.00335650923040038	0	0.00518412584912406	0	0	0.000348098511878862	0	0.00268931955946384	0	0.00133067198935462	0.00528890651857728	0.00110619469026549	0.00727322317430734	0	0	0.00030543677458766	0.00254014845756541	0	0.00307514895252739	0.00192169108815758	0	0.00214254206314198	0	0	0.00063724709256014	0.00285306704707561	0.00124535675176604	0	0.00357142857142857	0.00336270871985158	0	0.00396510705789056	0	0.000522310102969706	0	0.00117967587001095	0	0.000901306894997747	0.00315944796458641	0	0.0152963671128107	0	0
k127_10116376_M_bin.102_10	0	0	0	0	0	0	0	0	0	0	0	0	0	0	0	0	0	0	0	0	0	0	0	0	0	0	0	0	0	0	0	0	0	0	0	0	0	0	0	0	0	0	0	0	0	0	0	0	0
k127_10116376_M_bin.102_11	0	0	0	0	0	0	0	0	0.000178762960314623	0	0	0	0	0.000128062836164945	0	0	0	0	0.000181830579357683	0	0	0	5.64477435014535e-05	0	0	0	0	0.000378095658201525	0	0	0	0	8.58866725355893e-05	0	0	0	0	0	0	0	0	0.000112350082858186	0	0	0	0	0.000301901982489685	0	0
k127_10116376_M_bin.102_12	0	0	0	0	0	0	0	0	0	0	0	0	0	8.53752241099633e-05	0	0	0	0	2.27288224197104e-05	0	0	0	0.000338686461008721	0	0	0	0	0	0	0	0	0	0	0	0	0.00023191094619666	0	0	0	0	0	0	0	0	0	0	0.000201267988326457	0	0
k127_10116376_M_bin.102_13	0	0	0	0	0	0	0	0	0	0	0	0	0	0	0	0	0	0	0	0	0	0	0	0	0	0	0	0	0	0	0	0	8.58866725355893e-05	0	0	0	0	0	0	0	0	0	0	0	0	0	0	0	0
k127_10116376_M_bin.102_14	0	0	0	0	0	0	0	0	0	0	0	0	0	0	0	0	0	0	0	0	0	0	0	0	0	0	0	0	0	0	0	0	8.58866725355893e-05	0	0	0	0	0	0	0	0	0	0	0	0	0	0	0	0
k127_10116376_M_bin.102_2	0	0	0	0	0	0	0	0	0.000178762960314623	0	0	0	0	0	0	0	0	0	0	0	0	0	0	0	0	0	0	0	0	0	0	0	0	0	0	0	0	0	0	0	0	0	0	0	0	0	0	0	0
k127_10116376_M_bin.102_3	0	0	0	0	0	0	0	0	0	0	0	0	0	0	0	0	0	0	0	0	0	0	0	0	0	0	0	0	0	0	0	0	0	0	0	0	0	0	0	0	0	0	0	0	0	0	0	0	0
k127_10116376_M_bin.102_4	0	0	0	0	0	0	0	0	0	0	0	0	0	0	0	0	0	0	4.54576448394209e-05	0	0	0	5.64477435014535e-05	0	0	0	0	0	0	0	0	0	0	0	0	0	0	0	0	0	0	0	0	0	0	0	0.000100633994163228	0	0
k127_10116376_M_bin.102_5	0	0	0	0	0	0	0	0	0	0	0	0	0	0	0	0	0	0	9.09152896788417e-05	0	0	0	0	0	0	0	0	0	0	0	0	0	0	0	0	0	0	0	0	0	0	0	0	0	0	0	0	0	0
k127_10116376_M_bin.102_6	0	0.000417710944026733	0	0	0	0.000214892016761577	0.00143850395588588	0	0.00196639256346085	0	0	0.000696197023757723	0	0.000384188508494835	0	0.00133067198935462	0.000793335977786593	0	0.00168193285905857	0	0.00168255748738082	0	0.000846716152521803	0	0.000768787238131847	0.000720634158059092	0	0.000630159430335875	0	0	0.000424831395040093	0	0.00107358340669487	0	0	0.000695732838589981	0	0.00158604282315623	0	0.000223847186987017	0	0.000674100497149117	0	0.000450653447498873	0.000937418626855308	0	0.00161014390661165	0	0
k127_10116376_M_bin.102_7	0	0	0	0	0	0	0	0	0.000178762960314623	0	0	0	0	0	0	0	0	0	0	0	0	0	5.64477435014535e-05	0	0	0	0	0	0	0	0.000159311773140035	0	8.58866725355893e-05	0	0	0	0	0	0	0	0	0	0	0	6.94384168040969e-05	0	0	0	0
k127_10116376_M_bin.102_8	0	0	0	0	0	0	0	0	0	0	0	0	0	0	0	0	0	0	0	0	0	0	0.000112895487002907	0	0	0	0	0	0	0	0	0	0.000171773345071179	0	0	0	0	0	0	0	0	0	0	0	3.47192084020484e-05	0	0	0	0
k127_10116376_M_bin.102_9	0	0	0	0	0	0	0	0	0	0	0	0	0	0	0	0	0	0	0	0	0	0	5.64477435014535e-05	0	0	0	0	0	0	0	0	0	0	0	0	0	0	0	0	0	0	0	0	0	0	0	0	0	0
k127_10116857_M_bin.55_2	0	0	0	0	0	0	0	0	0	0	0	0	0	0.000128062836164945	0	0	0	0	0.000227288224197104	0	0	0	0.000169343230504361	0	0	0	0	0	0	0	0	0	0.000343546690142357	0	0	0	0	0	0	0	0	0	0	0	0	0	0.000201267988326457	0	0
k127_10116858_M_bin.12_1	0	0	0	0	0	0	0	0	0	0	0	0	0	0.00025612567232989	0	0	0	0	0	0	0	0	0	0	0	0	0	0	0	0	0	0	0	0	0	0	0	0	0	0	0	0	0	0	6.94384168040969e-05	0	0	0	0
k127_10116858_M_bin.12_10	0	0	0	0	0	0	0.000479501318628626	0	0.000715051841258491	0	0	0	0	0.00051225134465978	0	0	0.000793335977786593	0	0.000136372934518263	0	0	0	0.000677372922017442	0	0	0	0	0.000126031886067175	0	0	0.000106207848760023	0	0.000472376698945741	0	0	0.00023191094619666	0	0	0	0	0	0.000561750414290931	0	0	0.000104157625206145	0	0.000301901982489685	0	0
k127_10116858_M_bin.12_11	0	0	0	0	0	0	0	0	0	0	0	0	0	0	0	0	0	0	4.54576448394209e-05	0	0	0	0.000112895487002907	0	0	0	0	0	0	0	0	0	8.58866725355893e-05	0	0	0	0	0	0	0	0	0	0	0	0	0	0	0	0
k127_10116858_M_bin.12_2	0	0	0	0	0	0	0	0	0	0	0	0	0	0.000128062836164945	0	0	0	0	0	0	0	0	0.000169343230504361	0	0	0	0	0	0	0	0	0	0.00032207502200846	0	0	0	0	0	0	0	0	0.000224700165716372	0	0	0	0	0	0	0
k127_10116858_M_bin.12_3	0	0	0	0	0	0	0	0	0	0	0	0	0	0.000939127465209596	0	0	0	0	0	0	0	0	0.000733820665518896	0	0	0	0	0	0	0	0	0	0.00184656345951517	0	0	0	0	0	0	0	0	0.000617925455720024	0	0	0	0	0	0	0
k127_10116858_M_bin.12_4	0	0	0	0	0	0	0	0	0	0	0	0	0	4.26876120549816e-05	0	0	0	0	0	0	0	0	0.000112895487002907	0	0	0	0	0	0	0	0	0	0.000429433362677946	0	0	0	0	0	0	0	0	5.61750414290931e-05	0	0	0	0	0	0	0
k127_10116858_M_bin.12_7	0	0	0	0	0	0	0	0	0	0	0	0	0	0	0	0	0.000132222662964432	0	9.09152896788417e-05	0	0	0	0.000225790974005814	0	0	0	0	0	0	0	0	0	8.58866725355893e-05	0	0	0	0	0.000793021411578113	0	0	0	0	0	0	0	0	0	0	0
k127_10119463_M_bin.87_1	0	0	0	0	0	0	0.000239750659314313	0	0	0	0	0	0	0.000298813284384871	0	0	0	0	4.54576448394209e-05	0	0	0	0.000225790974005814	0	0	0	0	0	0	0	0	0	0.000472376698945741	0	0	0	0	0	0	0	0	0.000224700165716372	0	0	0	0	0	0	0
k127_10119463_M_bin.87_2	0	0	0	0	0	0	0.000479501318628626	0	0	0	0	0	0	0.00157944164603432	0	0	0.000396667988893296	0	9.09152896788417e-05	0	0	0	0.00124185035703198	0	0	0.000240211386019697	0	0	0	0	5.31039243800117e-05	0	0.0024048268309965	0	0	0.000579777365491651	0	0	0	0	0	0.000505575372861838	0	0	3.47192084020484e-05	0	0.000100633994163228	0	0
k127_10119463_M_bin.87_3	0	0	0	0	0	0	0	0	0	0	0	0	0	0	0	0	0	0	0	0	0	0	0	0	0	0	0	0	0	0	0	0	0.000343546690142357	0	0	0	0	0.000396510705789056	0	0	0	0	0	0	0	0	0.000100633994163228	0	0
k127_10119463_M_bin.87_4	0	0	0	0	0	0	0	0	0	0	0	0	0	0	0	0	0	0	0	0	0	0	0	0	0	0	0	0	0	0	0	0	0	0	0	0	0	0	0	0	0	0	0	0	0	0	0	0	0
k127_10119463_M_bin.87_5	0	0	0	0	0	0	0	0	0	0	0	0	0	0	0	0	0	0	0	0	0	0	0	0	0	0	0	0	0	0	0	0	8.58866725355893e-05	0	0	0	0	0	0	0	0	0	0	0	0	0	0	0	0
k127_10122125_M_bin.87_1	0	0	0	0	0	0	0	0	0	0	0	0	0	0	0	0	0	0	0	0	0	0	0	0	0	0	0	0	0	0	0	0	0.000257660017606768	0	0	0	0	0	0	0	0	0	0	0	0	0	0	0	0
k127_10122125_M_bin.87_2	0	0	0	0	0	0	0	0	0	0	0	0	0	0	0	0	0	0	0	0	0	0	0	0	0	0	0	0	0	0	0	0	8.58866725355893e-05	0	0	0	0	0	0	0	0	0	0	0	0	0	0	0	0
k127_10122125_M_bin.87_3	0	0	0	0	0	0	0.000239750659314313	0	0	0	0	0	0	8.53752241099633e-05	0	0	0	0	0	0	0	0	0.000564477435014535	0	0	0.000240211386019697	0	0	0	0	5.31039243800117e-05	0	0.000214716681338973	0	0	0	0	0	0	7.46157289956723e-05	0	0.000337050248574558	0	0	6.94384168040969e-05	0	0	0	0
k127_10122125_M_bin.87_4	0	0	0	0	0	0	0	0	0	0	0	0	0	0	0	0	0	0	0	0	0	0	0.000169343230504361	0	0	0	0	0	0	0	0	0	0	0	0	0	0	0	0	0	0	0	0	0	0	0	0	0	0
k127_10122125_M_bin.87_5	0	0	0	0	0	0	0	0	0	0	0	0	0	0	0	0	0	0	0	0	0	0	0.000112895487002907	0	0	0	0	0	0	0	0	0	0	0	0	0	0	0	0	0	0	5.61750414290931e-05	0	0	0	0	0	0	0
k127_1012373_M_bin.111_2	0	0	0	0	0	0.000429784033523155	0.00263725725245744	0	0.00062567036110118	0	0	0	0	0.000469563732604798	0	0.00133067198935462	0.00238000793335978	0.000737463126843658	0.00127281405550378	0	0.000560852495793606	0	0.00118540261353052	0	0	0.00168147970213788	0	0	0	0	0	0	0.00115947007923046	0	0	0.00255102040816327	0	0.000396510705789056	0	0.000596925831965378	0	0.000617925455720024	0	0	0.00232618696293725	0	0.00150950991244843	0	0
k127_1012373_M_bin.111_3	0	0	0	0	0	0	0.000239750659314313	0	0.000178762960314623	0	0	0	0	0	0	0	0	0	0	0	0	0	5.64477435014535e-05	0	0	0	0	0	0	0	0	0	8.58866725355893e-05	0	0	0	0	0	0	0	0	0	0	0.000901306894997747	0.000104157625206145	0	0	0	0
k127_1012373_M_bin.111_8	0	0	0	0	0	0	0.00035962598897147	0	0.000536288880943868	0	0	0	0	0	0	0	0.000264445325928864	0	0.000363661158715367	0	0	0	0.000395134204510175	0	0	0	0	0	0	0	0	0	0.000257660017606768	0	0	0	0	0.000396510705789056	0	0	0	0.000224700165716372	0	0	0.000138876833608194	0	0.000100633994163228	0	0
k127_10124726_M_bin.86_1	0	0	0	0	0	0	0	0	0	0	0	0	0	0	0	0	0	0	0	0	0	0	0	0	0	0	0	0	0	0	0	0	0	0	0	0	0	0	0	0	0	0	0	0	0	0	0	0	0
k127_10124726_M_bin.86_3	0	0	0	0	0	0	0	0	0	0	0	0	0	4.26876120549816e-05	0	0	0	0	0	0	0	0	0.000112895487002907	0	0	0	0	0	0	0	0	0	0	0	0	0	0	0	0	0	0	0	0	0	0	0	0	0	0
k127_10129415_M_bin.9_1	0	0	0	0	0	0	0	0	0	0	0	0	0	0	0	0	0	0	9.09152896788417e-05	0	0	0	0.000225790974005814	0	0	0	0	0	0	0	0	0	8.58866725355893e-05	0	0	0	0	0	0	0	0	0	0	0	0	0	0	0	0
k127_10129415_M_bin.9_11	0	0	0	0	0	0	0.000239750659314313	0	0.000357525920629246	0	0	0.000174049255939431	0	0.000213438060274908	0	0	0.000528890651857728	0	0.00100006818646726	0	0	0	0.000733820665518896	0	0	0.000240211386019697	0	0.000378095658201525	0	0	5.31039243800117e-05	0	0.000687093380284714	0	0	0.00104359925788497	0	0.000793021411578113	0	7.46157289956723e-05	0	0.000168525124287279	0	0	0.000624945751236872	0	0.000503169970816142	0	0
k127_10129415_M_bin.9_12	0	0	0	0	0	0	0	0	0	0	0	0	0	8.53752241099633e-05	0	0	0	0	0	0	0	0	5.64477435014535e-05	0	0	0	0	0	0	0	0	0	0.000257660017606768	0	0	0.00011595547309833	0	0	0	0	0	0.000112350082858186	0	0	0	0	0	0	0
k127_10129415_M_bin.9_14	0	0	0	0	0	0	0	0	0	0	0	0	0	0	0	0	0	0	0	0	0	0	0	0	0	0	0	0	0	0	0	0	4.29433362677946e-05	0	0	0	0	0	0	0	0	0	0	0	0	0	0	0	0
k127_10129415_M_bin.9_15	0	0	0	0	0	0	0	0	0.000178762960314623	0	0	0	0	0	0	0	0	0	9.09152896788417e-05	0	0	0	0.000112895487002907	0	0	0	0	0	0	0	0	0	8.58866725355893e-05	0	0	0.00023191094619666	0	0	0	0	0	0	0	0	0	0	0	0	0
k127_10129415_M_bin.9_16	0	0	0	0	0	0	0	0	0	0	0	0	0	8.53752241099633e-05	0	0	0	0	4.54576448394209e-05	0	0	0	0.000112895487002907	0	0	0	0	0	0	0	0	0	0.000171773345071179	0	0	0	0	0	0	0	0	0	0	0	0	0	0	0	0
k127_10129415_M_bin.9_17	0	0	0	0	0	0	0.000239750659314313	0	0	0	0	0	0	0	0	0	0	0	4.54576448394209e-05	0	0	0	0.000112895487002907	0	0	0	0	0	0	0	0	0	0.000171773345071179	0	0	0.00011595547309833	0	0	0	0	0	0	0	0	0	0	0.000100633994163228	0	0
k127_10131301_M_bin.100_1	0	0	0	0	0	0	0	0	0	0	0	0	0	0	0	0	0	0	0	0	0	0	0.000112895487002907	0	0	0	0	0	0	0	0	0	0	0	0	0	0	0	0	0	0	0.000112350082858186	0	0	0	0	0	0	0
k127_10131301_M_bin.100_2	0	0	0	0	0	0	0	0	0	0	0	0	0	8.53752241099633e-05	0	0	0	0	0	0	0	0	0.000169343230504361	0	0	0	0	0	0	0	0	0	0	0	0	0	0	0	0	0	0	5.61750414290931e-05	0	0	0	0	0	0	0
k127_10131301_M_bin.100_3	0	0	0	0	0	0	0	0	0	0	0	0	0	0	0	0	0	0	0	0	0	0	0	0	0	0	0	0	0	0	0	0	0	0	0	0	0	0	0	0	0	0	0	0	0	0	0	0	0
k127_10131301_M_bin.100_4	0	0	0	0	0	0	0	0	0	0	0	0	0	0	0	0	0	0	0	0	0	0	0	0	0	0	0	0	0	0	0	0	0	0	0	0	0	0	0	0	0	5.61750414290931e-05	0	0	0	0	0	0	0
k127_10131301_M_bin.100_9	0	0	0	0	0	0	0	0	0	0	0	0	0	0	0	0	0	0	0	0	0	0	0	0	0	0	0	0	0	0	0	0	0	0	0	0	0	0	0	0	0	5.61750414290931e-05	0	0	0	0	0	0	0
k127_101327_S_bin.30_1	0	0	0	0	0	0	0	0	0	0	0	0	0	0	0	0	0	0	0	0	0	0	0	0	0	0	0	0	0	0	0	0	0	0	0	0	0	0	0	0	0	0	0	0	0	0	0	0	0
k127_101327_S_bin.30_11	0	0	0	0	0	0	0	0	0	0	0	0	0	0	0	0	0	0	0	0	0	0	0	0	0	0	0	0	0	0	0	0	0	0	0	0	0	0	0	0	0	0	0	0	0	0	0	0	0
k127_101327_S_bin.30_13	0	0	0	0	0	0	0	0	0	0	0	0	0	0	0	0	0	0	0	0	0	0	0	0	0	0	0	0	0	0	0	0	0.000107358340669487	0	0	0	0	0	0	0	0	0	0	0	0	0	0	0	0
k127_101327_S_bin.30_15	0	0	0	0	0	0	0	0	0	0	0	0	0	0	0	0	0	0	0	0	0	0	0	0	0	0	0	0	0	0	0	0	0	0	0	0	0	0	0	0	0	0	0	0	0	0	0	0	0
k127_101327_S_bin.30_16	0	0	0	0	0	0	0	0	0	0	0	0	0	0	0	0	0	0	0	0	0	0	0	0	0	0	0	0	0	0	0	0	0	0	0	0	0	0	0	0	0	0	0	0	0	0	0	0	0
k127_101327_S_bin.30_17	0	0	0	0	0	0	0	0	0	0	0	0	0	0	0	0	0	0	0	0	0	0	0	0	0	0	0	0	0	0	0	0	0	0	0	0	0	0	0	0	0	0	0	0	0	0	0	0	0
k127_101327_S_bin.30_3	0	0	0	0	0	0	0	0	0	0	0	0	0	0	0	0	0	0	0	0	0	0	0	0	0	0	0	0	0	0	0	0	0	0	0	0	0	0	0	0	0	0	0	0	0	0	0	0	0
k127_101327_S_bin.30_4	0	0	0	0	0	0	0	0	0	0	0	0	0	0	0	0	0	0	0	0	0	0	0	0	0	0	0	0	0	0	0	0	8.58866725355893e-05	0	0	0	0	0	0	0	0	0	0	0	0	0	0	0	0
k127_101327_S_bin.30_5	0	0	0	0	0	0	0	0	0	0	0	0	0	0	0	0	0	0	0	0	0	0	0	0	0	0	0	0	0	0	0	0	0	0	0	0	0	0	0	0	0	0	0	0	0	0	0	0	0
k127_101327_S_bin.30_7	0	0	0	0	0	0	0	0	0	0	0	0	0	0	0	0	0	0	0	0	0.000280426247896803	0	0	0	0	0	0	0	0	0	0	0	4.29433362677946e-05	0	0	0	0	0	0	0	0	0	0	0	0	0	0	0	0
k127_101327_S_bin.30_8	0	0	0	0	0	0	0	0	0	0	0	0	0	0	0	0	0	0	0	0	0	0	0	0	0	0	0	0	0	0	0	0	0	0	0	0	0	0	0	0	0	0	0	0	0	0	0	0	0
k127_101334_M_bin.47_1	0	0	0	0	0	0	0	0	0	0	0	0	0	4.26876120549816e-05	0	0	0	0	0	0	0	0	0.000564477435014535	0	0	0	0	0	0	0	0.000159311773140035	0	0.000343546690142357	0	0	0	0	0	0	0	0	0.000337050248574558	0	0	0	0	0	0	0
k127_101334_M_bin.47_2	0	0	0	0	0	0	0	0	0	0	0	0	0	8.53752241099633e-05	0	0	0	0	0	0	0	0	0.000395134204510175	0	0	0	0	0	0	0	5.31039243800117e-05	0	0.000257660017606768	0	0	0	0	0	0	0	0	0.000337050248574558	0	0	0	0	0	0	0
k127_10134473_M_bin.94_1	0	0	0	0	0	0	0	0	0	0	0	0	0	0.000213438060274908	0	0	0	0	0	0	0	0	0	0	0	0	0	0	0	0	0	0	4.29433362677946e-05	0	0	0	0	0	0	0	0	0	0	0	0	0	0	0	0
k127_10134473_M_bin.94_12	0	0	0	0	0	0	0	0	0	0	0	0	0	8.53752241099633e-05	0	0	0	0	0	0	0	0	5.64477435014535e-05	0	0	0	0	0	0	0	0	0	0	0	0	0	0	0	0	0	0	0	0	0	3.47192084020484e-05	0	0	0	0
k127_10134473_M_bin.94_13	0	0	0	0	0	0	0	0	0	0	0	0	0	0.00025612567232989	0	0	0.000132222662964432	0	4.54576448394209e-05	0	0	0	0.000282238717507268	0	0	0	0	0	0	0	0	0	0.000128830008803384	0	0	0.00011595547309833	0	0	0	0	0	0.000168525124287279	0	0	0.000243034458814339	0	0	0	0
k127_10134473_M_bin.94_14	0	0	0	0.00483675937122128	0	0	0.00215775593382882	0	0	0	0	0	0	0.00175019209425425	0	0	0.000528890651857728	0	0	0	0	0	0.000338686461008721	0	0	0.000480422772039395	0	0	0	0	0	0	0.000815923389088098	0	0	0.0011595547309833	0	0	0	0	0	0.000505575372861838	0	0	0.00124989150247374	0	0.000301901982489685	0	0
k127_10134473_M_bin.94_5	0	0	0	0	0	0	0.000239750659314313	0	0	0	0	0	0	0	0	0	0	0	0	0	0	0	0	0	0	0	0	0	0	0	0	0	0	0	0	0	0	0	0	0	0	0	0	0	3.47192084020484e-05	0	0	0	0
k127_10134473_M_bin.94_9	0	0	0	0	0	0	0	0	0	0	0	0	0	0	0	0	0	0	4.54576448394209e-05	0	0	0	0	0	0	0	0	0	0	0	0	0	0	0	0	0	0	0	0	0	0	0	0	0	0	0	0	0	0
k127_101364_M_bin.99_3	0	0	0	0	0	0	0	0	0	0	0	0	0	0	0	0	0	0	0	0	0	0	5.64477435014535e-05	0	0	0	0	0	0	0	0	0	0	0	0	0	0	0	0	0	0	0	0	0	0	0	0	0	0
k127_10137238_M_bin.1_1	0.000595415302173266	0	0	0.00241837968561064	0	0	0.00143850395588588	0	0.000178762960314623	0	0	0	0	0.000683001792879706	0	0	0.000925558640751025	0	0.000181830579357683	0	0	0.00213805742211362	0.00112895487002907	0	0	0.000720634158059092	0	0.00025206377213435	0	0	5.31039243800117e-05	0.00380408939610081	0.00128830008803384	0	0	0.000463821892393321	0	0	0	0.000298462915982689	0	0.000898800662865489	0	0.000450653447498873	0.000590226542834823	0	0.0017610948978565	0	0
k127_10137238_M_bin.1_2	0	0	0	0	0	0	0	0	0	0	0	0	0	0	0	0	0	0	0	0	0	0	0.000112895487002907	0	0	0	0	0	0	0	0	0	8.58866725355893e-05	0	0	0	0	0	0	0	0	0	0	0	0	0	0.000100633994163228	0	0
k127_10137238_M_bin.1_3	0	0	0	0	0	0	0	0	0	0	0	0	0	0	0	0	0	0	0	0	0	0	0	0	0	0	0	0	0	0	0	0	0.000171773345071179	0	0	0	0	0	0	0	0	0	0	0	0	0	0	0	0
k127_10137238_M_bin.1_4	0	0	0	0	0	0	0.000719251977942939	0	0.000178762960314623	0	0	0	0	0.000683001792879706	0	0	0.000396667988893296	0	0.000136372934518263	0	0	0.00030543677458766	0.00112895487002907	0	0	0.000960845544078789	0	0	0	0	0.000212415697520047	0	0.00146007343310502	0	0	0.000695732838589981	0	0.000396510705789056	0	0.000223847186987017	0	0.00073027553857821	0	0.000450653447498873	0.000763822584845066	0	0.000503169970816142	0	0
k127_10137238_M_bin.1_5	0	0	0	0	0	0	0	0	0	0	0	0	0	4.26876120549816e-05	0	0	0	0	0	0	0	0	0.000112895487002907	0	0	0	0	0	0	0	0	0	0.000257660017606768	0	0	0	0	0	0	7.46157289956723e-05	0	5.61750414290931e-05	0	0	0	0	0	0	0
k127_10137238_M_bin.1_6	0	0	0	0.00483675937122128	0	0.000214892016761577	0.00287700791177176	0	0.000715051841258491	0	0	0.000174049255939431	0	0.00123794074959447	0	0	0.00105778130371546	0	0.000318203513875946	0	0	0.00030543677458766	0.00203211876605233	0	0	0.00168147970213788	0	0	0	0	0.000106207848760023	0	0.00249071350353209	0	0	0.000463821892393321	0	0.000396510705789056	0	0.00111923593493508	0	0.00174142628430188	0	0.00180261378999549	0.00149292596128808	0	0.00120760792995874	0	0
k127_10137918_M_bin.47_1	0	0	0	0	0	0	0	0	0	0	0	0	0	0	0	0	0	0	0	0	0	0	0	0	0	0	0	0	0	0	0	0	8.58866725355893e-05	0	0	0	0	0	0	0	0	0	0	0	0	0	0	0	0
k127_10137918_M_bin.47_10	0	0	0	0	0	0	0	0	0	0	0	0	0	0	0	0	0	0	0	0	0	0	0	0	0	0	0	0	0	0	0	0	0	0	0	0	0	0	0	0	0	0	0	0	0	0	0	0	0
k127_10137918_M_bin.47_11	0	0	0	0	0	0	0	0	0	0	0	0	0	0	0	0	0	0	0	0	0	0	0	0	0	0	0	0	0	0	0	0	0.000171773345071179	0	0	0	0	0	0	0	0	0	0	0	0	0	0	0	0
k127_10137918_M_bin.47_14	0	0	0	0	0	0	0	0	0	0	0	0	0	0	0	0	0	0	0	0	0	0	0	0	0	0	0	0	0	0	0	0	0	0	0	0	0	0	0	0	0	0	0	0	0	0	0	0	0
k127_10137918_M_bin.47_16	0	0	0	0	0	0	0	0	0	0	0	0	0	4.26876120549816e-05	0	0	0	0	0	0	0	0	0	0	0	0	0	0	0	0	0	0	4.29433362677946e-05	0	0	0.00011595547309833	0	0	0	0	0	0	0	0	3.47192084020484e-05	0	0	0	0
k127_10137918_M_bin.47_19	0	0	0	0	0	0	0	0	0	0	0	0	0	0	0	0	0	0	0	0	0	0	0	0	0	0	0	0	0	0	0	0	4.29433362677946e-05	0	0	0	0	0	0	0	0	0	0	0	0	0	0	0	0
k127_10137918_M_bin.47_2	0	0	0	0	0	0	0	0	0	0	0	0	0	0	0	0	0	0	0	0	0	0	0	0	0	0	0	0	0	0	0	0	0	0	0	0	0	0	0	0	0	0	0	0	0	0	0	0	0
k127_10137918_M_bin.47_20	0	0	0	0	0	0	0	0	0	0	0	0	0	0	0	0	0	0	0	0	0	0	0.000169343230504361	0	0	0	0	0	0	0	0	0	0.000171773345071179	0	0	0	0	0	0	0	0	0.000168525124287279	0	0	0	0	0	0	0
k127_10137918_M_bin.47_21	0	0	0	0	0	0	0	0	0	0	0	0	0	0	0	0	0	0	0	0	0	0	0.000225790974005814	0	0	0	0	0	0	0	5.31039243800117e-05	0	0.000386490026410152	0	0	0	0	0	0	0	0	0.000786450580007303	0	0	6.94384168040969e-05	0	0	0	0
k127_10137918_M_bin.47_22	0	0	0	0	0	0	0	0	0	0	0	0	0	4.26876120549816e-05	0	0	0	0	0	0	0	0	0.000169343230504361	0	0	0	0	0	0	0	0	0	0	0	0	0	0	0	0	0	0	0.000449400331432744	0	0	0	0	0	0	0
k127_10137918_M_bin.47_27	0	0	0	0	0	0	0	0	0	0	0	0	0	0	0	0	0	0	0	0	0	0	0.000169343230504361	0	0	0	0	0	0	0	5.31039243800117e-05	0	8.58866725355893e-05	0	0	0	0	0	0	0	0	5.61750414290931e-05	0	0	0	0	0	0	0
k127_10137918_M_bin.47_28	0	0	0	0	0	0	0	0	0	0	0	0	0	4.26876120549816e-05	0	0	0	0	0	0	0	0	0.000169343230504361	0	0	0	0	0	0	0	0	0	0.000171773345071179	0	0	0	0	0	0	0	0	5.61750414290931e-05	0	0	0	0	0	0	0
k127_10137918_M_bin.47_3	0	0	0	0	0	0	0	0	0	0	0	0	0	0	0	0	0	0	0	0	0	0	0	0	0	0	0	0	0	0	0	0	8.58866725355893e-05	0	0	0	0	0	0	0	0	0.000112350082858186	0	0	0	0	0	0	0
k127_10137918_M_bin.47_4	0	0	0	0	0	0	0	0	0	0	0	0	0	0	0	0	0	0	0	0	0	0	0.000112895487002907	0	0	0	0	0	0	0	0	0	8.58866725355893e-05	0	0	0	0	0	0	0	0	0.000112350082858186	0	0	0	0	0	0	0
k127_10137918_M_bin.47_7	0	0	0	0	0	0	0	0	0	0	0	0	0	0	0	0	0	0	0	0	0	0	0	0	0	0	0	0	0	0	0	0	4.29433362677946e-05	0	0	0	0	0	0	0	0	5.61750414290931e-05	0	0	0	0	0	0	0
k127_10138798_M_bin.32_1	0	0	0	0	0	0	0	0	0	0	0	0	0	0	0	0	0	0	0	0	0	0	0	0	0	0	0	0	0	0	0	0	0	0	0	0	0	0	0	0	0	0	0	0	0	0	0	0	0
k127_1014085_S_bin.27_1	0	0	0	0	0	0	0.000479501318628626	0	0	0	0	0	0	8.53752241099633e-05	0	0	0	0	0	0	0	0	0.000395134204510175	0	0	0.000240211386019697	0	0.000126031886067175	0	0	0	0	0.000171773345071179	0	0	0	0	0.00118953211736717	0	0	0	0	0	0	0.000104157625206145	0	0.000100633994163228	0	0
k127_1014085_S_bin.27_3	0	0	0	0	0	0	0	0	0	0	0	0	0	0	0	0	0	0	0	0	0	0	0	0	0	0	0	0	0	0	0	0	4.29433362677946e-05	0	0	0	0	0	0	0	0	0	0	0	0	0	0	0	0
k127_1014085_S_bin.27_5	0	0	0	0	0	0	0	0	0	0	0	0	0	0	0	0	0	0	0	0	0	0	0.000112895487002907	0	0	0	0	0	0	0	0	0	0	0	0	0.00011595547309833	0	0	0	0	0	0	0	0	0	0	0.000100633994163228	0	0
k127_1014085_S_bin.27_8	0	0	0	0	0	0	0	0	0	0	0	0	0	0	0	0	0	0	0	0	0	0	5.64477435014535e-05	0	0	0	0	0	0	0	0	0	0	0	0	0	0	0	0	0	0	0	0	0	0	0	0	0	0
k127_1014085_S_bin.27_9	0	0	0	0	0	0	0	0	0	0	0	0	0	0	0	0	0	0	0	0	0	0	5.64477435014535e-05	0	0	0	0	0	0	0	0	0	0	0	0	0	0	0	0	0	0	0	0	0	0	0	0	0	0
k127_10144664_M_bin.52_11	0	0	0	0	0	0	0	0	0.000893814801573114	0	0	0	0	0	0	0	0	0	4.54576448394209e-05	0	0.000560852495793606	0	0.000169343230504361	0	0	0	0	0	0	0	0	0	0	0	0	0.00011595547309833	0	0	0	7.46157289956723e-05	0	0.000112350082858186	0	0	0	0	0	0	0
k127_10144664_M_bin.52_12	0	0	0	0	0	0	0.000479501318628626	0	0.000536288880943868	0	0	0	0	4.26876120549816e-05	0	0.000665335994677312	0.000396667988893296	0	4.54576448394209e-05	0	0	0	0.000733820665518896	0	0	0	0	0	0	0	5.31039243800117e-05	0	0.000214716681338973	0	0	0.00011595547309833	0	0.000396510705789056	0	0.000149231457991345	0	0.000393225290003651	0	0.00225326723749437	0.000243034458814339	0	0.000704437959142598	0	0
k127_10144664_M_bin.52_13	0	0	0	0	0	0	0	0	0	0	0	0	0	0	0	0	0	0	0	0	0	0	0	0	0	0	0	0	0	0	0	0	0	0	0	0	0	0	0	0	0	0	0	0	0	0	0	0	0
k127_10144664_M_bin.52_14	0	0	0	0	0	0	0	0	0.000178762960314623	0	0	0	0	0	0	0	0	0	0.000136372934518263	0	0	0	0	0	0	0	0	0	0	0	0	0	0	0	0	0	0	0	0	0	0	0	0	0	0	0	0.000201267988326457	0	0
k127_10144664_M_bin.52_15	0	0	0	0	0	0	0	0	0.000178762960314623	0	0	0	0	0	0	0	0	0	4.54576448394209e-05	0	0	0	0	0	0	0	0	0	0	0	0	0	0	0	0	0	0	0	0	0	0	5.61750414290931e-05	0	0	3.47192084020484e-05	0	0	0	0
k127_10144664_M_bin.52_16	0	0	0	0	0	0	0	0	0	0	0	0	0	0.000106719030137454	0	0	0	0	4.54576448394209e-05	0	0	0	0	0	0	0	0	0	0	0	0	0	0.000214716681338973	0	0	0	0	0	0	0	0	0	0	0	3.47192084020484e-05	0	0.000100633994163228	0	0
k127_10144664_M_bin.52_17	0	0	0	0	0	0	0	0	0	0	0	0	0	0	0	0	0	0	0.000227288224197104	0	0	0	0.000169343230504361	0	0	0	0	0.00025206377213435	0	0	0.000106207848760023	0	0.000257660017606768	0	0	0	0	0.000396510705789056	0	0	0	0	0	0	0	0	0.000301901982489685	0	0
k127_10144664_M_bin.52_7	0	0	0	0	0	0	0.000239750659314313	0	0	0	0	0	0	0	0	0	0	0	0	0	0	0	0	0	0	0	0	0	0	0	0	0	0	0	0	0	0	0	0	0	0	0	0	0	0	0	0	0	0
k127_10144664_M_bin.52_8	0	0	0	0	0	0	0.000479501318628626	0	0.00107257776188774	0	0	0	0	8.53752241099633e-05	0	0	0.000528890651857728	0	0.000909152896788417	0	0.000280426247896803	0	0.000564477435014535	0	0	0	0	0.000126031886067175	0	0	0.000212415697520047	0	0.000429433362677946	0	0	0.00023191094619666	0	0.00118953211736717	0	0.000223847186987017	0	0.000224700165716372	0	0	0.000347192084020484	0	0.000905705947469055	0	0
k127_10147671_M_bin.86_2	0	0	0	0	0	0	0	0	0	0	0	0	0	0	0	0	0	0	0	0	0	0	0	0	0	0	0	0	0	0	0	0	0	0	0	0	0	0	0	0	0	0	0	0	0	0	0	0	0
k127_10147671_M_bin.86_4	0	0	0	0	0	0	0	0	0	0	0	0	0	0	0	0	0	0	0	0	0	0	0	0	0	0	0	0	0	0	0	0	0	0	0	0	0	0	0	0	0	0	0	0	0	0	0	0	0
k127_1014820_M_bin.12_4	0	0	0	0	0	0	0	0	0	0	0	0	0	8.53752241099633e-05	0	0	0	0	0.000318203513875946	0	0	0	0.000112895487002907	0	0	0.000480422772039395	0	0	0	0	5.31039243800117e-05	0	0.000300603353874563	0	0	0	0	0	0	7.46157289956723e-05	0	0	0	0	3.47192084020484e-05	0	0	0	0
k127_10150501_M_bin.66_2	0	0	0	0	0	0	0	0	0.000178762960314623	0	0	0	0	0.000170750448219927	0	0	0.000264445325928864	0	0.000136372934518263	0	0	0	0.000169343230504361	0	0	0.00120105693009849	0	0.000882223202470225	0	0	0.000159311773140035	0	0.000257660017606768	0	0	0.00023191094619666	0	0.000396510705789056	0	0.000298462915982689	0	0.000168525124287279	0	0	0.000277753667216387	0	0.000100633994163228	0	0
k127_10150501_M_bin.66_3	0	0	0	0	0	0	0	0	0	0	0	0	0	4.26876120549816e-05	0	0	0	0	4.54576448394209e-05	0	0	0	5.64477435014535e-05	0	0	0.000240211386019697	0	0	0	0	0	0	0	0	0	0	0	0	0	0	0	0	0	0	0	0	0	0	0
k127_10150971_M_bin.105_7	0	0	0	0	0	0	0	0	0	0	0	0	0	8.53752241099633e-05	0	0	0	0	0	0	0	0	0.000112895487002907	0	0	0	0	0	0	0	0	0	4.29433362677946e-05	0	0	0	0	0	0	0.000149231457991345	0	0.000112350082858186	0	0	3.47192084020484e-05	0	0.000100633994163228	0	0
k127_10151983_M_bin.102_1	0	0	0	0	0	0	0.000239750659314313	0	0.000178762960314623	0	0	0	0	0	0	0	0	0	0	0	0	0	0	0	0	0	0	0	0	0	0	0	0	0	0	0	0	0	0	0	0	5.61750414290931e-05	0	0	6.94384168040969e-05	0	0	0	0
k127_10151983_M_bin.102_2	0	0.0012531328320802	0	0	0	0.000214892016761577	0.00215775593382882	0	0.00125134072220236	0	0	0	0	0.00153675403397934	0	0.00133067198935462	0.000396667988893296	0	4.54576448394209e-05	0	0	0	0.00355620784059157	0	0	0.00168147970213788	0	0	0	0	0.000212415697520047	0	0.00120241341549825	0	0	0.000347866419294991	0	0.000396510705789056	0	0.000223847186987017	0	0.0048872286043311	0	0.00360522757999099	0.000902699418453259	0	0.00060380396497937	0	0
k127_10151983_M_bin.102_4	0	0.00167084377610693	0	0.0532043530834341	0	0.0186956054582572	0.0517861424118916	0.00468658465143527	0.0135859849839113	0.0234741784037559	0	0	0	0.0147699137710236	0	0.0864936793080506	0.01163559434087	0	0.00281837398004409	0	0	0	0.0504642826902995	0	0.00691908514318662	0.0257026183041076	0	0.00113428697460457	0	0	0.00297381976528065	0	0.0170055611620467	0	0.00476190476190476	0.0149582560296846	0	0.00436161776367962	0	0.00276078197283987	0	0.0658371485548971	0	0.0869761153672826	0.0272892978040101	0.0224824355971897	0.0167052430310959	0	0
k127_10152076_M_bin.66_4	0	0	0	0	0	0	0	0	0	0	0	0	0	0	0	0	0	0	0	0	0	0	0	0	0	0	0	0	0	0	0	0	0	0	0	0	0	0	0	0	0	0	0	0	0	0	0	0	0
k127_10152076_M_bin.66_6	0	0	0	0	0	0	0	0	0	0	0	0	0	0	0	0	0.000132222662964432	0	0	0	0	0	0	0	0	0.000240211386019697	0	0	0	0	0	0	0	0	0	0.000463821892393321	0	0	0	0	0	0	0	0	6.94384168040969e-05	0	0	0	0
k127_10152076_M_bin.66_7	0	0	0	0	0	0	0	0	0	0	0	0	0	0	0	0	0.000264445325928864	0	0.000227288224197104	0	0.000841278743690409	0	0.000112895487002907	0	0	0.000240211386019697	0	0	0	0	0	0	0	0	0	0.000289888682745826	0	0	0	0	0	0	0	0	0	0	0.000201267988326457	0	0
k127_10157308_M_bin.100_3	0	0	0	0	0	0	0	0	0	0	0	0	0	0	0	0	0	0	0	0	0	0	0	0	0	0	0	0	0	0	0	0	0	0	0	0	0	0	0	0	0	0	0	0	0	0	0	0	0
k127_10157308_M_bin.100_4	0	0	0	0	0	0	0	0	0	0	0	0	0	0	0	0	0	0	0	0	0	0	0	0	0	0	0	0	0	0	0	0	0	0	0	0	0	0	0	0	0	0	0	0	0	0	0	0	0
k127_10158542_M_bin.102_2	0	0	0	0	0	0	0	0	0.000357525920629246	0	0	0	0	4.26876120549816e-05	0	0	0	0	0.000181830579357683	0	0	0	0.000395134204510175	0	0	0	0	0	0	0	0	0	8.58866725355893e-05	0	0	0.000173933209647495	0	0	0	7.46157289956723e-05	0	0.000112350082858186	0	0	3.47192084020484e-05	0	0.000201267988326457	0	0
k127_10158542_M_bin.102_3	0	0	0	0	0	0	0	0	0	0	0	0	0	0	0	0	0	0	9.09152896788417e-05	0	0	0	0.000282238717507268	0	0	0.000240211386019697	0	0	0	0	0	0	8.58866725355893e-05	0	0	0	0	0	0	0.000149231457991345	0	0.000112350082858186	0	0	3.47192084020484e-05	0	0	0	0
k127_10158542_M_bin.102_4	0	0	0	0.00483675937122128	0	0.000859568067046309	0	0	0.000178762960314623	0	0	0	0	0.000554938956714761	0	0	0.000793335977786593	0	0.00136372934518263	0	0.000841278743690409	0	0.000564477435014535	0	0	0.000240211386019697	0	0.0005041275442687	0	0	0.000265519621900058	0	0.00032207502200846	0	0.00833333333333333	0.000811688311688312	0	0.000793021411578113	0	0.000373078644978361	0	0.000449400331432744	0	0	0.000243034458814339	0	0.000805071953305827	0	0
k127_10158542_M_bin.102_5	0	0	0	0	0	0	0	0	0.000536288880943868	0	0	0	0	8.53752241099633e-05	0	0	0.000264445325928864	0	0.000227288224197104	0	0	0	0.000112895487002907	0	0	0	0	0	0	0	0	0	4.29433362677946e-05	0	0.00119047619047619	0	0	0.000396510705789056	0	0.000149231457991345	0	5.61750414290931e-05	0	0	0.000243034458814339	0	0	0	0
k127_10158542_M_bin.102_6	0	0	0	0	0	0	0	0	0.000178762960314623	0	0	0	0	0	0	0	0	0	0	0	0	0	0	0	0	0	0	0	0	0	0	0	0	0	0	0	0	0	0	0	0	0	0	0	0	0	0	0	0
k127_10158542_M_bin.102_7	0	0	0	0	0	0	0.000239750659314313	0	0.000178762960314623	0	0	0	0	8.53752241099633e-05	0	0	0	0	0	0	0	0	0	0	0	0	0	0	0	0	0	0	0	0	0	0	0	0	0	0	0	0	0	0	0	0	0.000201267988326457	0	0
k127_10166061_M_bin.1_1	0	0	0	0	0	0	0	0	0	0	0	0	0	0.000298813284384871	0	0	0.000132222662964432	0	0	0	0	0	0.000338686461008721	0	0	0.000240211386019697	0	0	0	0	0	0	0.000472376698945741	0	0	0	0	0	0	0	0	0.000224700165716372	0	0	3.47192084020484e-05	0	0.000402535976652913	0	0
k127_10166061_M_bin.1_10	0	0	0	0	0	0	0	0	0	0	0	0	0	8.53752241099633e-05	0	0	0	0	0	0	0	0	0.000169343230504361	0	0	0	0	0	0	0	5.31039243800117e-05	0	0.000257660017606768	0	0	0	0	0	0	0	0	0.000224700165716372	0	0	0.000104157625206145	0	0.000100633994163228	0	0
k127_10166061_M_bin.1_11	0	0	0	0	0	0	0.000719251977942939	0	0.000357525920629246	0	0	0	0	0.000384188508494835	0	0	0.000132222662964432	0	0.000136372934518263	0	0	0.000610873549175321	0.000451581948011628	0	0	0.000480422772039395	0	0.000126031886067175	0	0	0.000159311773140035	0	0.000429433362677946	0	0	0.000463821892393321	0	0.000396510705789056	0	0.000522310102969706	0	0.000449400331432744	0	0.000450653447498873	0.000590226542834823	0	0.000704437959142598	0	0
k127_10166061_M_bin.1_2	0	0	0	0	0	0	0.000239750659314313	0	0.000178762960314623	0	0	0	0	0.000341500896439853	0	0	0.000528890651857728	0	9.09152896788417e-05	0	0	0.00030543677458766	0.000620925178515989	0	0	0	0	0	0	0	5.31039243800117e-05	0	0.000901810061623688	0	0	0.000347866419294991	0	0	0	0.000298462915982689	0	0.000786450580007303	0	0	0.000347192084020484	0	0.000402535976652913	0	0
k127_10166061_M_bin.1_3	0	0	0	0	0	0	0.000239750659314313	0	0	0	0	0	0	0.000384188508494835	0	0	0.000396667988893296	0	0.000136372934518263	0	0	0	0.000620925178515989	0	0	0	0	0	0	0	0.000106207848760023	0	0.00064415004401692	0	0	0	0	0	0	0.000298462915982689	0	0.000280875207145465	0	0.000450653447498873	0.000208315250412291	0	0.000805071953305827	0	0
k127_10166061_M_bin.1_4	0	0	0	0	0	0	0.000479501318628626	0	0.000178762960314623	0	0	0	0	0.000426876120549816	0	0	0.000396667988893296	0	4.54576448394209e-05	0	0	0	0.000677372922017442	0	0	0	0	0	0	0	0	0	0.000901810061623688	0	0	0.000695732838589981	0	0.000396510705789056	0	0.000298462915982689	0	0.000449400331432744	0	0	0.00045134970922663	0	0.000201267988326457	0	0
k127_10166061_M_bin.1_5	0	0	0	0	0	0	0	0	0	0	0	0	0	0	0	0	0	0	0	0	0	0	0	0	0	0	0	0	0	0	0	0	0	0	0	0	0	0	0	0	0	0	0	0	6.94384168040969e-05	0	0	0	0
k127_10166061_M_bin.1_6	0	0	0	0	0	0	0	0	0	0	0	0	0	0	0	0	0.000132222662964432	0	0.000136372934518263	0	0	0	0.000225790974005814	0	0	0	0	0	0	0	0.000106207848760023	0	0.000257660017606768	0	0	0	0	0	0	7.46157289956723e-05	0	0.000224700165716372	0	0	0.000104157625206145	0	0.00060380396497937	0	0
k127_10166061_M_bin.1_7	0	0	0	0	0	0	0	0	0	0	0	0	0	8.53752241099633e-05	0	0	0	0	0	0	0	0	0.000225790974005814	0	0	0	0	0	0	0	0	0	0.000300603353874563	0	0	0	0	0	0	0.000223847186987017	0	5.61750414290931e-05	0	0	6.94384168040969e-05	0	0.000201267988326457	0	0
k127_10166061_M_bin.1_8	0	0	0	0	0	0	0.000239750659314313	0.00117164616285882	0.000178762960314623	0	0	0	0	8.53752241099633e-05	0	0	0.000132222662964432	0	0.000363661158715367	0	0	0	0.000451581948011628	0	0	0.000960845544078789	0	0	0	0	0	0	0.000472376698945741	0	0	0.000347866419294991	0	0	0	0.000223847186987017	0	0.000393225290003651	0	0.00135196034249662	0.000312472875618436	0	0.00060380396497937	0	0
k127_10166061_M_bin.1_9	0	0	0	0	0	0	0	0	0	0	0	0	0	0	0	0	0	0	0	0	0	0	5.64477435014535e-05	0	0	0	0	0	0	0	0	0	0.000171773345071179	0	0	0	0	0	0	0	0	0	0	0	0	0	0.000301901982489685	0	0
k127_10167367_M_bin.52_6	0	0	0	0	0	0	0	0	0	0	0	0	0	0	0	0	0	0	0	0	0	0	5.64477435014535e-05	0	0	0	0	0	0	0	0	0	8.58866725355893e-05	0	0	0	0	0	0	0	0	0	0	0	0	0	0	0	0
k127_10167591_S_bin.120_1	0	0	0	0	0	0	0	0	0	0	0	0	0	4.26876120549816e-05	0	0	0	0	0	0	0	0	0	0	0	0	0	0	0	0	0	0	4.29433362677946e-05	0	0	0	0	0	0	0	0	5.61750414290931e-05	0	0	0.000104157625206145	0	0	0	0
k127_10169389_M_bin.8_1	0	0	0	0	0	0	0	0	0	0	0	0	0	0	0	0	0	0	0	0	0	0	0	0	0	0	0	0	0	0	0	0	8.58866725355893e-05	0	0	0	0	0	0	0	0	0	0	0	0	0	0.000100633994163228	0	0
k127_10169389_M_bin.8_5	0	0	0	0.00241837968561064	0	0	0	0	0	0	0	0	0	0.00102450268931956	0	0	0.000925558640751025	0	0.000363661158715367	0	0.00112170499158721	0.000916310323762981	0.00101605938302616	0	0	0.000960845544078789	0	0.000126031886067175	0	0	0.000106207848760023	0	0.000987696734159277	0	0.00119047619047619	0.000927643784786642	0	0.000396510705789056	0	0.000298462915982689	0	0.000280875207145465	0	0.000450653447498873	6.94384168040969e-05	0	0.000402535976652913	0	0
k127_10169389_M_bin.8_6	0	0	0	0	0	0	0	0	0	0	0	0	0	0	0	0	0	0	0	0	0	0	0	0	0	0	0	0	0	0	0	0	8.58866725355893e-05	0	0	0	0	0	0	0	0	0	0	0	0	0	0	0	0
k127_10169389_M_bin.8_7	0	0	0	0	0	0	0	0	0	0	0	0	0	0	0	0	0	0	0	0	0	0	0.000112895487002907	0	0	0	0	0	0	0	0	0	0.000128830008803384	0	0	0	0	0	0	0	0	0	0	0	0	0	0	0	0
k127_10171318_M_bin.109_11	0	0	0	0	0	0	0	0	0	0	0	0	0	0	0	0	0	0	0	0	0	0	0	0	0	0	0	0	0	0	0	0	4.29433362677946e-05	0	0	0	0	0	0	0	0	0	0	0	0	0	0	0	0
k127_10171318_M_bin.109_2	0	0	0	0	0	0	0	0	0	0	0	0	0	4.26876120549816e-05	0	0	0	0	0	0	0	0	0.000112895487002907	0	0	0	0	0	0	0	0	0	0	0	0	0	0	0	0	0	0	0	0	0	0	0	0	0	0
k127_10171318_M_bin.109_3	0	0	0	0	0	0	0	0	0	0	0	0	0	0	0	0	0	0	0	0	0	0	0	0	0	0	0	0	0	0	0	0	4.29433362677946e-05	0	0	0	0	0	0	0	0	0	0	0	0	0	0	0	0
k127_10171318_M_bin.109_4	0	0	0	0	0	0	0	0	0	0	0	0	0	0	0	0	0	0	0	0	0	0	0	0	0	0	0	0	0	0	0	0	4.29433362677946e-05	0	0	0	0	0	0	0	0	0	0	0	0	0	0	0	0
k127_10171318_M_bin.109_6	0	0	0	0	0	0	0	0	0	0	0	0	0	0	0	0	0	0	0	0	0	0	0	0	0	0	0	0	0	0	0	0	8.58866725355893e-05	0	0	0	0	0	0	0	0	0	0	0	0	0	0	0	0
k127_10171318_M_bin.109_7	0	0	0	0	0	0	0	0	0	0	0	0	0	0	0	0	0	0	0	0	0	0	0	0	0	0	0	0	0	0	0	0	0.000171773345071179	0	0	0	0	0	0	0	0	0	0	0	0	0	0	0	0
k127_10171318_M_bin.109_9	0	0	0	0	0	0	0	0	0	0	0	0	0	0	0	0	0	0	0	0	0	0	0	0	0	0	0	0	0	0	0	0	0	0	0	0	0	0	0	0	0	0	0	0	0	0	5.03169970816142e-05	0	0
k127_10173093_M_bin.94_1	0	0	0	0	0	0	0	0	0	0	0	0	0	4.26876120549816e-05	0	0	0	0	0	0	0	0	0	0	0	0	0	0	0	0	5.31039243800117e-05	0	8.58866725355893e-05	0	0	0.00011595547309833	0	0	0	0	0	0.000112350082858186	0	0	0.000104157625206145	0	0	0	0
k127_10173093_M_bin.94_10	0	0	0	0	0	0	0	0	0	0	0	0	0	4.26876120549816e-05	0	0	0	0	0	0	0	0	0	0	0	0	0	0	0	0	0	0	8.58866725355893e-05	0	0	0	0	0	0	0	0	0	0	0	3.47192084020484e-05	0	0	0	0
k127_10173093_M_bin.94_11	0	0	0	0	0	0	0	0	0	0	0	0	0	0	0	0	0	0	0	0	0	0	0	0	0	0	0	0	0	0	0	0	0	0	0	0	0	0	0	0	0	0	0	0	0	0	0	0	0
k127_10173093_M_bin.94_12	0	0	0	0	0	0	0	0	0	0	0	0	0	0	0	0	0	0	0	0	0	0	0	0	0	0	0	0	0	0	0	0	8.58866725355893e-05	0	0	0	0	0	0	0	0	0	0	0	0	0	0	0	0
k127_10173093_M_bin.94_2	0	0	0	0	0	0	0	0	0	0	0	0	0	8.53752241099633e-05	0	0	0	0	0	0	0	0	0	0	0	0	0	0	0	0	0	0	0	0	0	0	0	0	0	0	0	0	0	0	0	0	0	0	0
k127_10173093_M_bin.94_3	0	0	0	0	0	0	0.000239750659314313	0	0	0	0	0	0	0.000341500896439853	0	0	0	0	0	0	0	0	0.000225790974005814	0	0	0	0	0	0	0	0	0	0.000128830008803384	0	0	0.00023191094619666	0	0	0	0	0	0.000112350082858186	0	0	0.000208315250412291	0	0	0	0
k127_10173093_M_bin.94_4	0	0	0	0	0	0	0	0	0	0	0	0	0	0.000128062836164945	0	0	0	0	0	0	0	0	5.64477435014535e-05	0	0	0	0	0	0	0	0	0	4.29433362677946e-05	0	0	0	0	0	0	0	0	0.000112350082858186	0	0	6.94384168040969e-05	0	0	0	0
k127_10173093_M_bin.94_5	0	0	0	0	0	0	0	0	0	0	0	0	0	0	0	0	0	0	0	0	0	0	0	0	0	0	0	0	0	0	0	0	8.58866725355893e-05	0	0	0	0	0	0	0	0	0	0	0	0	0	0	0	0
k127_10173093_M_bin.94_6	0	0	0	0	0	0	0	0	0	0	0	0	0	4.26876120549816e-05	0	0	0	0	0	0	0	0	0	0	0	0	0	0	0	0	0	0	0	0	0	0	0	0	0	0	0	0	0	0	0	0	0	0	0
k127_10173093_M_bin.94_7	0	0	0	0.00241837968561064	0	0	0	0	0	0	0	0	0	0.000298813284384871	0	0	0	0	0	0	0	0	5.64477435014535e-05	0	0	0.000240211386019697	0	0	0	0	0	0	0	0	0	0	0	0	0	0	0	0	0	0	0.000208315250412291	0	0	0	0
k127_10173093_M_bin.94_8	0	0	0	0.00483675937122128	0	0	0.000959002637257252	0	0	0	0	0	0	0.000683001792879706	0	0	0.000132222662964432	0	0	0	0	0	0.000338686461008721	0	0	0	0	0	0	0	0	0	0.000128830008803384	0	0	0.00023191094619666	0	0	0	0	0	0.000168525124287279	0	0	0.000416630500824581	0	0.000201267988326457	0	0
k127_10173093_M_bin.94_9	0	0	0	0	0	0	0	0	0	0	0	0	0	0.000341500896439853	0	0	0	0	0	0	0	0	0.000112895487002907	0	0	0	0	0	0	0	0	0	8.58866725355893e-05	0	0	0.00023191094619666	0	0	0	0	0	0.000112350082858186	0	0	0.000138876833608194	0	0	0	0
k127_10173378_M_bin.102_1	0	0	0	0	0	0	0	0	0	0	0	0	0	4.26876120549816e-05	0	0	0	0	0	0	0	0	5.64477435014535e-05	0	0	0	0	0	0	0	0.000159311773140035	0	8.58866725355893e-05	0	0	0	0	0	0	0	0	5.61750414290931e-05	0	0	0	0	0.000100633994163228	0	0
k127_10173378_M_bin.102_10	0	0	0	0	0	0	0	0	0	0	0	0	0	0	0	0	0	0	0	0	0	0	0	0	0	0	0	0	0	0	0	0	0	0	0	0	0	0	0	0	0	0	0	0	0	0	0.000100633994163228	0	0
k127_10173378_M_bin.102_11	0	0	0	0	0	0	0.000239750659314313	0	0.000357525920629246	0	0	0	0	0	0	0.00133067198935462	0	0	9.09152896788417e-05	0	0.000280426247896803	0	0.000451581948011628	0	0	0.000240211386019697	0	0.000126031886067175	0	0	0	0	0.000429433362677946	0	0	0.00023191094619666	0	0	0	0	0	0.000393225290003651	0	0.00135196034249662	3.47192084020484e-05	0	0.000100633994163228	0	0
k127_10173378_M_bin.102_12	0	0	0	0	0	0	0.000239750659314313	0	0.000536288880943868	0	0	0	0	0.000213438060274908	0	0	0.000264445325928864	0	0.000181830579357683	0	0	0	0.000508029691513082	0	0	0.000240211386019697	0	0	0	0	0.000106207848760023	0	0.000472376698945741	0	0	0.00011595547309833	0	0	0	7.46157289956723e-05	0	0.000337050248574558	0	0	0.000312472875618436	0	0.000301901982489685	0	0
k127_10173378_M_bin.102_13	0	0	0	0	0	0	0.000479501318628626	0	0.000357525920629246	0	0	0	0	8.53752241099633e-05	0	0	0.000396667988893296	0	4.54576448394209e-05	0	0	0	0.00107250712652762	0	0	0	0	0	0	0	5.31039243800117e-05	0	0.000429433362677946	0	0	0	0	0	0	7.46157289956723e-05	0	0.000280875207145465	0	0	0.000104157625206145	0	0.000402535976652913	0	0
k127_10173378_M_bin.102_14	0	0	0	0	0	0	0.000959002637257252	0	0.000536288880943868	0	0	0	0	0.000554938956714761	0	0	0.000264445325928864	0	0.000409118803554788	0	0	0	0.00107250712652762	0	0	0.000480422772039395	0	0	0	0	5.31039243800117e-05	0	0.000944753397891482	0	0	0.000347866419294991	0	0.000396510705789056	0	7.46157289956723e-05	0	0.000505575372861838	0	0.000901306894997747	0.000312472875618436	0	0.00060380396497937	0	0
k127_10173378_M_bin.102_16	0	0	0	0	0	0	0	0	0	0	0	0	0	0	0	0	0	0	0	0	0	0	0	0	0	0	0	0	0	0	0	0	0	0	0	0	0	0	0	0	0	0	0	0	0	0	0	0	0
k127_10173378_M_bin.102_2	0	0	0	0.00483675937122128	0	0	0.000719251977942939	0	0.000178762960314623	0	0	0	0	4.26876120549816e-05	0	0	0.000264445325928864	0	0	0	0	0	0.000225790974005814	0	0	0.000480422772039395	0	0	0	0	5.31039243800117e-05	0	8.58866725355893e-05	0	0	0.000347866419294991	0	0	0	0.000298462915982689	0	0.000280875207145465	0	0	0.00045134970922663	0	0.000201267988326457	0	0
k127_10173378_M_bin.102_3	0	0	0	0	0	0	0.000239750659314313	0	0.000357525920629246	0	0	0	0	0.000128062836164945	0	0	0.000264445325928864	0	0	0	0	0	0.000225790974005814	0	0	0	0	0	0	0	0.000106207848760023	0	0	0	0	0	0	0	0	0	0	0.000337050248574558	0	0	0.000173596042010242	0	0.000100633994163228	0	0
k127_10173378_M_bin.102_4	0	0	0	0	0	0	0	0	0	0	0	0	0	0	0	0	0	0	0	0	0	0	0	0	0	0	0	0	0	0	5.31039243800117e-05	0	0	0	0	0	0	0	0	0	0	0	0	0	0	0	0	0	0
k127_10173378_M_bin.102_5	0	0	0	0	0	0	0	0	0.000178762960314623	0	0	0	0	0	0	0	0	0	0.000181830579357683	0	0	0	0	0	0	0	0	0	0	0	5.31039243800117e-05	0	4.29433362677946e-05	0	0	0	0	0	0	0	0	5.61750414290931e-05	0	0	3.47192084020484e-05	0	0.000100633994163228	0	0
k127_10173378_M_bin.102_6	0	0	0	0	0	0	0	0	0	0	0	0	0	0	0	0	0	0	9.09152896788417e-05	0	0	0	0	0	0	0	0	0	0	0	0	0	4.29433362677946e-05	0	0	0	0	0	0	0	0	0	0	0	0	0	0	0	0
k127_10173378_M_bin.102_7	0	0	0	0	0	0	0	0	0	0	0	0	0	0	0	0	0	0	0	0	0	0	0	0	0	0	0	0	0	0	0	0	0	0	0	0	0	0	0	0	0	0	0	0	0	0	0.000100633994163228	0	0
k127_10173916_M_bin.102_4	0	0	0	0	0	0	0	0	0.000178762960314623	0	0	0	0	0	0	0	0	0	0	0	0	0	0	0	0	0	0	0	0	0	0	0	0	0	0	0	0	0	0	0	0	0	0	0	0	0	0.000201267988326457	0	0
k127_10175587_M_bin.66_1	0	0.000417710944026733	0	0	0	0	0.000239750659314313	0	0.00125134072220236	0	0	0.000522147767818293	0	8.53752241099633e-05	0	0	0.000396667988893296	0	0.000136372934518263	0	0.00140213123948402	0	5.64477435014535e-05	0	0.00192196809532962	0.00120105693009849	0	0.000630159430335875	0	0	0.00106207848760023	0	0.000257660017606768	0	0	0.000695732838589981	0	0	0	0.000373078644978361	0	0.000224700165716372	0	0	0.000555507334432775	0	0.000503169970816142	0	0
k127_10175587_M_bin.66_2	0	0.000835421888053467	0	0	0	0.000214892016761577	0.000479501318628626	0	0.00187701108330354	0	0	0.000174049255939431	0	0.00134465977973192	0	0	0.00132222662964432	0.000368731563421829	0.000363661158715367	0	0.00112170499158721	0	0.000620925178515989	0	0.00269075533346146	0.00336295940427576	0	0.0015123826328061	0	0	0.00159311773140035	0	0.000944753397891482	0	0	0.000695732838589981	0	0	0	7.46157289956723e-05	0	0.00106732578715277	0	0.00270392068499324	0.0011457338772676	0	0.000905705947469055	0	0
k127_10175587_M_bin.66_3	0	0	0	0.00483675937122128	0	0.00214892016761577	0.0091105250539439	0	0.00160886664283161	0	0	0.000348098511878862	0	0.00290275761973875	0	0	0.00528890651857728	0.00184365781710914	0.000818237607109576	0	0.000560852495793606	0	0.00293528266207558	0	0.00999423409571401	0.0271438866202258	0	0.00214254206314198	0	0	0.00031862354628007	0.0019020446980504	0.0015889034419084	0	0	0.00660946196660482	0	0.000396510705789056	0	0.000671541560961051	0	0.00393225290003651	0	0.00540784136998648	0.00836732922489367	0.00187353629976581	0.00150950991244843	0	0
k127_10178072_M_bin.55_2	0	0	0	0	0	0	0	0	0	0	0	0	0	0.00025612567232989	0	0	0	0	9.09152896788417e-05	0	0	0	0.000112895487002907	0	0	0	0	0	0	0	0	0	0.000687093380284714	0	0	0.000463821892393321	0	0	0	0.000149231457991345	0	0.000224700165716372	0	0	0	0	0.000201267988326457	0	0
k127_10178844_M_bin.17_10	0	0	0	0	0	0	0	0	0	0	0	0	0	0	0	0	0	0	0	0	0	0	5.64477435014535e-05	0	0	0	0	0	0	0	0	0	0	0	0	0	0	0	0	0	0	0	0	0	0	0	0	0	0
k127_10178844_M_bin.17_11	0	0	0	0	0	0	0	0	0	0	0	0	0	0	0	0	0	0	0	0	0	0	0	0	0	0	0	0	0	0	0	0	0	0	0	0	0	0	0	0	0	0	0	0	0	0	0.000201267988326457	0	0
k127_10178844_M_bin.17_12	0	0	0	0	0	0	0	0	0	0	0	0	0	0	0	0	0	0	0	0	0	0	0.000338686461008721	0	0	0	0	0	0	0	0	0	0	0	0	0	0	0	0	0	0	0	0	0	0	0	0	0	0
k127_10178844_M_bin.17_3	0	0	0	0	0	0	0	0	0	0	0	0	0	0	0	0	0	0	0	0	0	0	5.64477435014535e-05	0	0	0	0	0	0	0	0	0	0	0	0	0	0	0	0	0	0	0	0	0	0	0	0	0	0
k127_10178844_M_bin.17_8	0	0	0	0	0	0	0	0	0	0	0	0	0	0	0	0	0	0	0	0	0	0	5.64477435014535e-05	0	0	0	0	0	0	0	0	0	0	0	0	0	0	0	0	0	0	0	0	0	0	0	0	0	0
k127_10178844_M_bin.17_9	0	0	0	0	0	0	0	0	0	0	0	0	0	0	0	0	0	0	0	0	0	0	8.46716152521803e-05	0	0	0	0	0	0	0	0	0	0	0	0	0	0	0	0	0	0	0	0	0	0	0	0	0	0
k127_10181941_M_bin.100_1	0	0	0	0	0	0	0	0	0	0	0	0	0	0	0	0	0	0	0	0	0	0	5.64477435014535e-05	0	0	0	0	0	0	0	0	0	0	0	0	0	0	0	0	0	0	5.61750414290931e-05	0	0	0	0	0	0	0
k127_10181941_M_bin.100_3	0	0	0	0	0	0	0	0	0	0	0	0	0	8.53752241099633e-05	0	0	0	0	0	0	0	0	0.000225790974005814	0	0	0.000720634158059092	0	0	0	0	0	0	0.000429433362677946	0	0	0	0	0	0	0	0	0.000393225290003651	0	0	0	0	0	0	0
k127_10181941_M_bin.100_4	0	0	0	0	0	0	0	0	0	0	0	0	0	4.26876120549816e-05	0	0	0	0	0	0	0	0	5.64477435014535e-05	0	0	0	0	0	0	0	0	0	0	0	0	0	0	0	0	0	0	0	0	0	0	0	0	0	0
k127_10181983_M_bin.8_1	0	0	0	0	0	0	0	0	0.000357525920629246	0	0	0	0	0.000170750448219927	0	0	0.000264445325928864	0	0.00118189876582494	0	0	0.000610873549175321	0.000112895487002907	0	0	0.000240211386019697	0	0.000126031886067175	0	0	0	0	0.000343546690142357	0	0	0.00023191094619666	0	0.00237906423473434	0	0	0	5.61750414290931e-05	0	0	0	0	0.000201267988326457	0	0
k127_10181983_M_bin.8_2	0	0.000417710944026733	0.0011037527593819	0.00241837968561064	0	0.00279359621790051	0.00239750659314313	0	0.000178762960314623	0	0	0.000348098511878862	0	0.00618970374797234	0	0	0.0037022345630041	0.00331858407079646	0.00168193285905857	0	0.00532809871003926	0.0015271838729383	0.00756399762919477	0.0151515151515152	0.00153757447626369	0.00408359356233485	0	0.00025206377213435	0	0	0.000690351016940152	0.00285306704707561	0.0100057973503962	0	0	0.00440630797773655	0	0.00158604282315623	0	0.00104462020593941	0	0.0032581524028874	0	0.00135196034249662	0.000729103376443017	0.00281030444964871	0.000805071953305827	0	0
k127_10181983_M_bin.8_3	0	0	0	0	0	0	0	0	0	0	0	0	0	0.00025612567232989	0	0	0.000264445325928864	0	0	0	0	0	0.000169343230504361	0	0	0.000480422772039395	0	0	0	0	0	0	0.000214716681338973	0	0	0.00011595547309833	0	0	0	0	0	5.61750414290931e-05	0	0.000450653447498873	6.94384168040969e-05	0	0.000201267988326457	0	0
k127_10182571_M_bin.100_1	0	0	0	0	0	0	0	0	0	0	0	0	0	0	0	0	0	0	0	0	0	0	0	0	0	0	0	0	0	0	0	0	0	0	0	0	0	0	0	0	0	0	0	0	0	0	0	0	0
k127_10182571_M_bin.100_2	0	0	0	0	0	0	0	0	0	0	0	0	0	8.53752241099633e-05	0	0	0	0	0	0	0	0	5.64477435014535e-05	0	0	0	0	0	0	0	0	0	0	0	0	0	0	0	0	0	0	0.000112350082858186	0	0	0	0	0	0	0
k127_10182571_M_bin.100_3	0	0	0	0	0	0	0	0	0	0	0	0	0	4.26876120549816e-05	0	0	0	0	0	0	0	0	0.000620925178515989	0	0	0	0	0	0	0	0	0	0.000257660017606768	0	0	0	0	0	0	0	0	0.000393225290003651	0	0	0	0	0	0	0
k127_10182571_M_bin.100_4	0	0	0	0.0435308343409915	0	0	0.00431551186765764	0	0.000178762960314623	0	0	0	0	0.009305899427986	0	0	0.00066111331482216	0	0	0	0	0	0.01281363777483	0	0	0.00264232524621667	0	0.000378095658201525	0	0	0.000159311773140035	0.00285306704707561	0.00360724024649475	0	0	0.00150742115027829	0	0.000396510705789056	0	0.000298462915982689	0	0.00954975704294582	0	0	0.00159708358649423	0	0.000402535976652913	0	0
k127_10182571_M_bin.100_5	0	0	0	0	0	0	0	0	0	0	0	0	0	0	0	0	0	0	0	0	0	0	0	0	0	0	0	0	0	0	0	0	0	0	0	0	0	0	0	0	0	5.61750414290931e-05	0	0	0	0	0	0	0
k127_10182571_M_bin.100_6	0	0	0	0.00967351874244256	0	0	0.000239750659314313	0	0.00178762960314623	0	0	0	0	0.00239050627507897	0	0	0	0	0	0	0.000280426247896803	0	0.00533431176088736	0	0	0.000240211386019697	0	0.000126031886067175	0	0	0	0	0.0016103751100423	0	0	0.00011595547309833	0	0	0	0	0	0.00331432744431649	0	0.000450653447498873	0.000173596042010242	0	0	0	0
k127_10182571_M_bin.100_7	0	0	0	0	0	0	0	0	0	0	0	0	0	0	0	0	0	0	0	0	0	0	5.64477435014535e-05	0	0	0	0	0	0	0	0	0	0	0	0	0	0	0	0	0	0	0	0	0	0	0	0	0	0
k127_10182571_M_bin.100_8	0	0	0	0	0	0	0	0	0	0	0	0	0	0	0	0	0	0	0	0	0	0	0.000225790974005814	0	0	0	0	0	0	0	0	0	4.29433362677946e-05	0	0	0	0	0	0	0	0	0.000168525124287279	0	0	0	0	0	0	0
k127_10183899_M_bin.77_6	0	0	0	0	0	0	0	0	0	0	0	0	0	0	0	0	0	0	0	0	0	0	0	0	0	0	0	0	0	0	0	0	0	0	0	0	0	0	0	0	0	5.61750414290931e-05	0	0	0	0	0	0	0
k127_10185431_M_bin.77_11	0	0	0	0	0	0	0	0	0	0	0	0	0	0	0	0	0	0	0	0	0	0	0	0	0	0	0	0	0	0	0	0	0	0	0	0	0	0	0	0	0	0	0	0	0	0	0	0	0
k127_10185431_M_bin.77_20	0	0	0	0	0	0	0.000719251977942939	0	0.000357525920629246	0	0	0	0	8.53752241099633e-05	0	0	0.000132222662964432	0	0	0	0	0	0	0	0	0.000480422772039395	0	0	0	0	5.31039243800117e-05	0	8.58866725355893e-05	0	0	0.00011595547309833	0	0	0	0	0	0.000224700165716372	0	0	6.94384168040969e-05	0	0.000201267988326457	0	0
k127_10186502_M_bin.109_1	0	0.000835421888053467	0	0	0	0	0	0	0.000536288880943868	0	0	0.00139239404751545	0	0.0011525655254845	0	0	0.00145444929260875	0	0.00154555992454031	0	0	0.00122174709835064	0.000395134204510175	0	0.00153757447626369	0	0	0.00075619131640305	0	0	5.31039243800117e-05	0	0.000687093380284714	0	0.00238095238095238	0.00023191094619666	0	0.000396510705789056	0	0.00171616176690046	0	0.000337050248574558	0	0	0.000173596042010242	0	0.00161014390661165	0	0
k127_10186502_M_bin.109_10	0	0	0	0	0	0	0	0	0.000178762960314623	0	0	0	0	0.000170750448219927	0	0	0	0	4.54576448394209e-05	0	0	0	0	0	0	0	0	0	0	0	0	0	0.000429433362677946	0	0	0	0	0	0	0	0	0	0	0	0	0	0	0	0
k127_10186502_M_bin.109_11	0	0	0	0	0	0	0	0	0	0	0	0	0	0	0	0	0	0	0	0	0	0	0	0	0	0	0	0	0	0	0	0	0.000472376698945741	0	0	0	0	0	0	0	0	0	0	0	0	0	0.000201267988326457	0	0
k127_10186502_M_bin.109_12	0	0	0	0	0	0	0	0	0	0	0	0	0	4.26876120549816e-05	0	0	0	0	4.54576448394209e-05	0	0	0	0	0	0	0	0	0	0	0	0	0	0.000300603353874563	0	0	0	0	0	0	0	0	0	0	0	0	0	0.000100633994163228	0	0
k127_10186502_M_bin.109_13	0	0	0	0	0	0	0	0	0	0	0	0	0	8.53752241099633e-05	0	0	0	0	0	0	0	0	0	0	0	0	0	0	0	0	0	0	0.000386490026410152	0	0	0	0	0	0	7.46157289956723e-05	0	0	0	0	0	0	0	0	0
k127_10186502_M_bin.109_14	0	0	0	0	0	0	0	0	0	0	0	0	0	0	0	0	0	0	0	0	0	0	0	0	0	0	0	0	0	0	0	0	0.000257660017606768	0	0	0	0	0	0	0	0	0	0	0	0	0	0	0	0
k127_10186502_M_bin.109_15	0	0	0	0	0	0	0	0	0	0	0	0	0	8.53752241099633e-05	0	0	0	0	0	0	0	0	5.64477435014535e-05	0	0	0	0	0	0	0	0	0	0.000386490026410152	0	0	0	0	0	0	0	0	0	0	0	0	0	0	0	0
k127_10186502_M_bin.109_2	0	0	0	0	0	0.000644676050284732	0	0	0.000178762960314623	0	0	0	0	0.000170750448219927	0	0	0	0	0.000227288224197104	0	0	0	0	0	0	0	0	0	0	0	0	0	0.000429433362677946	0	0	0	0	0	0	0	0	0.000112350082858186	0	0	0	0	0.000201267988326457	0	0
k127_10186502_M_bin.109_3	0	0	0	0	0	0	0	0	0	0	0	0	0	0.000170750448219927	0	0	0.000264445325928864	0	0	0	0	0	0.000112895487002907	0	0	0	0	0	0	0	0	0	0.000171773345071179	0	0	0	0	0	0	0	0	0	0	0	0	0	0.000100633994163228	0	0
k127_10186502_M_bin.109_4	0	0	0	0	0	0	0	0	0.000178762960314623	0	0	0	0	0.000298813284384871	0	0	0.000132222662964432	0	0.000272745869036525	0	0	0.00030543677458766	0.000225790974005814	0	0	0	0	0	0	0	5.31039243800117e-05	0	0.000472376698945741	0	0	0	0	0	0	7.46157289956723e-05	0	5.61750414290931e-05	0	0	0.000138876833608194	0	0.000704437959142598	0	0
k127_10186502_M_bin.109_5	0	0	0	0	0	0	0	0	0	0	0	0	0	0.00051225134465978	0	0	0	0	0	0	0	0.00030543677458766	0.000112895487002907	0	0	0	0	0	0	0	0	0	0.000901810061623688	0	0	0.00011595547309833	0	0	0	0	0	0.000280875207145465	0	0	0	0	0.000100633994163228	0	0
k127_10186502_M_bin.109_6	0	0	0	0	0	0	0	0	0	0	0	0	0	0.000128062836164945	0	0	0	0	0	0	0	0	0	0	0	0	0	0	0	0	0	0	0.000601206707749125	0	0	0	0	0	0	0	0	0	0	0	0	0	0.000100633994163228	0	0
k127_10186502_M_bin.109_7	0	0	0	0	0	0	0	0	0	0	0	0	0	0.00140869119781439	0	0	0.000132222662964432	0	9.09152896788417e-05	0	0	0	0.000508029691513082	0	0	0.000240211386019697	0	0	0	0	0.000106207848760023	0	0.00120241341549825	0	0	0.00011595547309833	0	0	0	7.46157289956723e-05	0	0.000617925455720024	0	0	3.47192084020484e-05	0	0.000201267988326457	0	0
k127_10186502_M_bin.109_8	0	0.000417710944026733	0	0.0120918984280532	0	0.00300848823466208	0.0019180052745145	0	0.000536288880943868	0.00469483568075117	0	0.000522147767818293	0	0.0155382907880133	0	0.00199600798403194	0.00383445722596853	0	0.000772779962270155	0	0.00280426247896803	0.00213805742211362	0.00491095368462646	0	0.00230636171439554	0.00168147970213788	0	0.000126031886067175	0	0	0.00244278052148054	0	0.0129259442166062	0	0.00119047619047619	0.00324675324675325	0	0.000396510705789056	0	0.00343232353380093	0	0.00657247984720389	0	0	0.002152590920927	0	0.00281775183657039	0	0
k127_10186502_M_bin.109_9	0.000297707651086633	0.0012531328320802	0	0.0157194679564692	0	0.00268615020951972	0.00371613521937185	0	0.00366464068644977	0	0	0.00104429553563659	0	0.0214078374455733	0	0.000665335994677312	0.00482612719820177	0	0.00354569629747483	0	0.00196298373527762	0.0374160048869884	0.00711241568118315	0	0.00788006919085143	0.00264232524621667	0	0.000693175373369462	0	0	0.00231002071053051	0.000951022349025202	0.0211925364481567	0	0.00357142857142857	0.00376855287569573	0	0.000793021411578113	0	0.00656618415161916	0.00963081861958266	0.00786450580007303	0	0.00180261378999549	0.00404478777883864	0	0.00367314078695783	0	0
k127_10187612_M_bin.8_1	0	0	0	0	0	0	0	0	0	0	0	0	0	8.53752241099633e-05	0	0	0	0	0	0	0	0	0.000112895487002907	0	0	0	0	0	0	0	0	0	0	0	0.00714285714285714	0	0	0	0	0	0	0	0	0	0	0	0	0	0
k127_10187612_M_bin.8_2	0	0	0	0	0	0	0.000239750659314313	0	8.93814801573114e-05	0	0	0	0	0.000192094254247417	0	0	0	0	0.000227288224197104	0	0.000140213123948402	0	0.000169343230504361	0	0	0	0	0	0	0	5.31039243800117e-05	0	0.00055826337148133	0	0	0.00011595547309833	0	0.000991276764472641	0	0	0	2.80875207145465e-05	0	0	5.20788126030727e-05	0	0.000503169970816142	0	0
k127_10187612_M_bin.8_3	0	0	0	0	0	0	0	0	0	0	0	0	0	0	0	0	0	0	4.54576448394209e-05	0	0	0	0	0	0	0	0	0	0	0	0	0	0.000300603353874563	0	0	0.00011595547309833	0	0	0	0	0	0	0	0	0	0	0	0	0
k127_10187612_M_bin.8_5	0	0	0	0	0	0	0	0	0	0	0	0	0	0	0	0	0	0	0	0	0	0	0	0	0	0	0	0	0	0	0	0	8.58866725355893e-05	0	0	0	0	0	0	0	0	0	0	0	0	0	0	0	0
k127_10187612_M_bin.8_7	0	0	0	0	0	0	0	0	0	0	0	0	0	0	0	0	0	0	0	0	0	0	0	0	0	0	0	0	0	0	0	0	8.58866725355893e-05	0	0	0	0	0	0	0	0	0	0	0	0	0	0	0	0
k127_10187612_M_bin.8_8	0	0	0	0	0	0	0	0	0	0	0	0	0	0	0	0	0	0	0	0	0	0	0	0	0	0	0	0	0	0	0	0	0	0	0	0	0	0	0	0	0	5.61750414290931e-05	0	0	3.47192084020484e-05	0	0	0	0
k127_10193568_M_bin.44_1	0	0	0	0	0	0	0	0	0	0	0	0	0	0	0	0	0	0	0	0	0	0	0	0	0	0	0	0	0	0	0	0	0	0	0	0	0	0	0	0	0	5.61750414290931e-05	0	0	0	0	0	0	0
k127_10193568_M_bin.44_5	0	0	0	0	0	0	0	0	0	0	0	0	0	0	0	0	0	0	0	0	0	0	0	0	0	0	0	0	0	0	0	0	0	0	0	0	0	0	0	0	0	0	0	0	0	0	0	0	0
k127_10194560_M_bin.100_1	0	0	0	0	0	0	0	0	0	0	0	0	0	0.000170750448219927	0	0	0	0	0	0	0	0	0.000169343230504361	0	0	0	0	0	0	0	0	0	4.29433362677946e-05	0	0	0	0	0	0	0	0	5.61750414290931e-05	0	0	0	0	0	0	0
k127_10194560_M_bin.100_2	0	0	0	0	0	0	0	0	0	0	0	0	0	8.53752241099633e-05	0	0	0	0	0	0	0	0	0.000338686461008721	0	0	0	0	0	0	0	0	0	0.000128830008803384	0	0	0	0	0	0	0	0	0.000280875207145465	0	0	0	0	0	0	0
k127_10194560_M_bin.100_3	0	0	0	0	0	0	0	0	0	0	0	0	0	0.00025612567232989	0	0	0	0	0	0	0	0	0.000620925178515989	0	0	0	0	0	0	0	0	0	0.000214716681338973	0	0	0	0	0	0	0	0	0.000280875207145465	0	0	0	0	0	0	0
k127_10195416_M_bin.9_1	0	0	0	0	0	0	0	0	0	0	0	0	0	4.26876120549816e-05	0	0	0	0	0.000136372934518263	0	0	0	0	0	0	0	0	0	0	0	0	0	0.000343546690142357	0	0	0.00011595547309833	0	0	0	0	0	0	0	0	6.94384168040969e-05	0	0.000100633994163228	0	0
k127_10195416_M_bin.9_5	0	0	0	0	0	0	0.000239750659314313	0	0	0	0	0	0	0.000170750448219927	0	0	0.000132222662964432	0	0.000227288224197104	0	0	0	0.000282238717507268	0	0	0	0	0	0	0	0	0	0.000300603353874563	0	0	0.00023191094619666	0	0	0	0	0	0.000112350082858186	0	0	0.000208315250412291	0	0.000402535976652913	0	0
k127_10195416_M_bin.9_7	0	0	0	0	0	0	0	0	0.000357525920629246	0	0	0.000348098511878862	0	0.000341500896439853	0	0	0.000132222662964432	0	0.000363661158715367	0	0	0	0.000733820665518896	0	0	0	0	0	0	0	0	0	0.000429433362677946	0	0	0.00023191094619666	0	0.000396510705789056	0	0	0	0.000617925455720024	0	0	0.000173596042010242	0	0.00060380396497937	0	0
k127_10195416_M_bin.9_8	0	0	0	0	0	0	0	0	0.000357525920629246	0	0	0	0	0.000170750448219927	0	0	0.000132222662964432	0	0.00050003409323363	0	0	0	0.000225790974005814	0	0	0	0	0	0	0	0	0	0.000257660017606768	0	0	0.000347866419294991	0	0	0	0	0	0	0	0	0.000243034458814339	0	0.000402535976652913	0	0
k127_10196046_M_bin.44_1	0	0	0	0	0	0	0	0	0	0	0	0	0	0	0	0	0	0	0	0	0	0	0	0	0	0	0	0	0	0	0	0	0	0	0	0	0	0	0	0	0	0	0	0	0	0	0	0	0
k127_10196046_M_bin.44_3	0	0	0	0	0	0	0	0	0	0	0	0	0	0	0	0	0	0	0	0	0	0	0	0	0	0	0	0	0	0	0	0	0	0	0	0	0	0	0	0	0	0	0	0	0	0	0	0	0
k127_10199175_M_bin.32_14	0	0	0	0	0	0	0	0	0	0	0	0	0	8.53752241099633e-05	0	0	0	0	0.000181830579357683	0	0	0	0.000112895487002907	0	0	0.000240211386019697	0	0	0	0	0	0	0.000343546690142357	0	0	0	0	0	0	0	0	0.000112350082858186	0	0	0	0	0.000100633994163228	0	0
k127_10199175_M_bin.32_3	0	0	0	0	0	0	0	0	0	0	0	0	0	0	0	0	0	0	0	0	0	0	0	0	0	0	0	0	0	0	0	0	0	0	0	0	0	0	0	0	0	0	0	0	0	0	0	0	0
k127_10199175_M_bin.32_4	0	0	0	0	0	0	0	0	0	0	0	0	0	0	0	0	0	0	0	0	0	0	0.000112895487002907	0	0	0	0	0	0	0	0	0	0	0	0	0.00023191094619666	0	0	0	0	0	0	0	0	0	0	0	0	0
k127_10199175_M_bin.32_5	0	0	0	0	0	0	0	0	0	0	0	0	0	0	0	0	0	0	0	0	0	0	0.000225790974005814	0	0	0	0	0	0	0	5.31039243800117e-05	0	0	0	0	0.00011595547309833	0	0	0	0	0	0.000112350082858186	0	0	3.47192084020484e-05	0	0	0	0
k127_10199175_M_bin.32_6	0	0	0	0	0	0	0	0	0	0	0	0	0	0	0	0	0.000264445325928864	0	0	0	0	0	0.000112895487002907	0	0	0	0	0	0	0	0	0	0	0	0	0.00023191094619666	0	0	0	7.46157289956723e-05	0	5.61750414290931e-05	0	0	0	0	0.000100633994163228	0	0
k127_10199175_M_bin.32_7	0	0	0	0	0	0	0	0	0	0	0	0	0	0	0	0	0	0	0	0	0	0	0	0	0	0	0	0	0	0	0	0	0	0	0	0.00011595547309833	0	0	0	0	0	0.000112350082858186	0	0	0	0	0	0	0
k127_10199175_M_bin.32_9	0	0	0	0	0	0	0	0	0	0	0	0	0	0	0	0	0	0	0	0	0	0	5.64477435014535e-05	0	0	0	0	0	0	0	0	0	0	0	0	0	0	0	0	0	0	0	0	0	0	0	0	0	0
k127_10203230_M_bin.1_1	0	0	0	0	0	0	0	0	0	0	0	0	0	8.53752241099633e-05	0	0	0	0	0	0	0	0	0	0	0	0	0	0	0	0	0	0	0.000128830008803384	0	0	0	0	0	0	0	0	0	0	0	0	0	0.000100633994163228	0	0
k127_10203230_M_bin.1_2	0	0	0	0	0	0	0	0	0	0	0	0	0	0.000170750448219927	0	0	0	0	0	0	0	0	5.64477435014535e-05	0	0	0	0	0	0	0	5.31039243800117e-05	0	0.000343546690142357	0	0	0	0	0	0	7.46157289956723e-05	0	0.000112350082858186	0	0	6.94384168040969e-05	0	0.000201267988326457	0	0
k127_10203230_M_bin.1_3	0	0	0	0	0	0	0	0	0	0	0	0	0	4.26876120549816e-05	0	0	0	0	0	0	0	0	0.000112895487002907	0	0	0	0	0	0	0	0	0	0.000171773345071179	0	0	0	0	0	0	0	0	0	0	0	0	0	0	0	0
k127_10204444_M_bin.109_1	0	0	0	0	0	0	0.000479501318628626	0	0.000357525920629246	0	0	0	0	8.53752241099633e-05	0	0	0.000132222662964432	0	9.09152896788417e-05	0	0.000280426247896803	0.00030543677458766	0.000112895487002907	0	0	0	0	0.00025206377213435	0	0	0.000106207848760023	0	0.00055826337148133	0	0	0	0	0	0	0.000447694373974034	0	0.000168525124287279	0	0	6.94384168040969e-05	0	0	0	0
k127_10204444_M_bin.109_2	0	0	0	0	0	0	0	0	0.000178762960314623	0	0	0.000174049255939431	0	0.00196363015452916	0	0	0.000396667988893296	0	0.000272745869036525	0	0	0.000916310323762981	0.000677372922017442	0	0	0	0	0.00025206377213435	0	0	0.000531039243800117	0	0.00141713009683722	0	0	0.00023191094619666	0	0.000793021411578113	0	0.000895388747948067	0	0.000786450580007303	0	0	3.47192084020484e-05	0	0.000301901982489685	0	0
k127_10204444_M_bin.109_3	0	0	0	0.00241837968561064	0	0.00279359621790051	0.000239750659314313	0	0.000893814801573114	0	0	0.000174049255939431	0	0.004652949713993	0	0	0.00066111331482216	0	0.000590949382912471	0	0	0.00274893097128894	0.00112895487002907	0	0	0.000480422772039395	0	0.000378095658201525	0	0	0.000690351016940152	0	0.00418697528610998	0	0.00238095238095238	0.000695732838589981	0	0.000793021411578113	0	0.00223847186987017	0	0.00230317669859282	0	0	0.0010068570436594	0	0.000905705947469055	0	0
k127_10204444_M_bin.109_4	0	0	0	0	0	0	0	0	0	0	0	0	0	0.00051225134465978	0	0	0	0	9.09152896788417e-05	0	0	0	0.000112895487002907	0	0	0	0	0	0	0	0	0	0.000429433362677946	0	0	0	0	0	0	0.000149231457991345	0	0.000112350082858186	0	0	0	0	0.000100633994163228	0	0
k127_10210594_M_bin.102_2	0	0	0	0	0	0	0	0	0.000357525920629246	0	0	0	0	0	0	0	0	0	0.000227288224197104	0	0	0	5.64477435014535e-05	0	0	0	0	0	0	0	0	0	8.58866725355893e-05	0	0	0	0	0	0	0	0	0	0	0	6.94384168040969e-05	0	0	0	0
k127_10210594_M_bin.102_3	0	0	0	0	0	0	0	0	0	0	0	0	0	0	0	0	0	0	0	0	0	0	0	0	0	0	0	0	0	0	0	0	8.58866725355893e-05	0	0	0	0	0	0	0	0	0	0	0	0	0	0	0	0
k127_10210594_M_bin.102_4	0	0	0	0	0	0	0	0	0	0	0	0	0	0	0	0	0	0	0	0	0	0	0	0	0	0	0	0	0	0	0	0	8.58866725355893e-05	0	0	0	0	0	0	0	0	0	0	0	0	0	0	0	0
k127_10210594_M_bin.102_5	0	0	0	0	0	0	0	0	0	0	0	0	0	0	0	0	0	0	0	0	0	0	0	0	0	0	0	0	0	0	0	0	0	0	0	0	0	0	0	0	0	0	0	0	0	0	0	0	0
k127_10214976_M_bin.111_1	0	0	0	0	0	0	0	0	0	0	0	0	0	0	0	0	0	0	0	0	0	0	0	0	0	0	0	0	0	0	0	0	0	0	0	0	0	0	0	0	0	0	0	0	6.94384168040969e-05	0	0	0	0
k127_10214976_M_bin.111_3	0	0	0	0	0	0	0	0	0	0	0	0	0	0	0	0	0	0	4.54576448394209e-05	0	0	0	0	0	0	0	0	0	0	0	0	0	4.29433362677946e-05	0	0	0	0	0	0	0	0	0	0	0	0	0	0	0	0
k127_10215461_M_bin.102_10	0	0	0	0.00241837968561064	0	0.000429784033523155	0.00263725725245744	0	0.000178762960314623	0	0	0	0	0.00277469478357381	0	0.00332667997338656	0.00132222662964432	0	0.000727322317430734	0	0.00112170499158721	0	0.00406423753210465	0	0	0.00120105693009849	0	0	0	0	0.000106207848760023	0	0.00538938870160823	0	0	0.00318877551020408	0	0.000396510705789056	0	0.000373078644978361	0	0.00244361430216555	0	0.000901306894997747	0.00145820675288603	0	0.000201267988326457	0	0
k127_10215461_M_bin.102_7	0	0	0	0	0	0	0	0	0	0	0	0	0	0	0	0	0	0	0	0	0	0	0	0	0	0	0	0.000126031886067175	0	0	0	0	0	0	0	0	0	0	0	0	0	0	0	0	0	0	0.000301901982489685	0	0
k127_10215461_M_bin.102_8	0	0	0	0	0	0	0	0	0	0	0	0	0	0.000170750448219927	0	0	0	0	4.54576448394209e-05	0	0	0	0.000225790974005814	0	0	0	0	0	0	0	0	0	0.000257660017606768	0	0	0.00011595547309833	0	0	0	0	0	0.000224700165716372	0	0	0.000173596042010242	0	0	0	0
k127_10215461_M_bin.102_9	0	0	0	0	0	0.00107446008380789	0.00311675857108607	0	0.000893814801573114	0	0	0	0	0.00525057628276274	0	0.00598802395209581	0.00290889858521751	0	0.00118189876582494	0	0	0.000610873549175321	0.00587056532415117	0	0	0.00336295940427576	0	0.0005041275442687	0	0	0.00031862354628007	0	0.00493848367079638	0	0.00238095238095238	0.0049860853432282	0	0	0	0.000298462915982689	0	0.00763980563435666	0	0.00135196034249662	0.00256922142175158	0	0.00161014390661165	0	0
k127_10216757_M_bin.52_1	0	0	0	0	0	0	0	0	0	0	0	0	0	0	0	0	0	0	0	0	0	0	0	0	0	0	0	0	0	0	0	0	8.58866725355893e-05	0	0	0	0	0	0	0	0	0	0	0	0	0	0	0	0
k127_10216757_M_bin.52_5	0	0	0	0	0	0	0	0	0	0	0	0	0	0.000128062836164945	0	0	0	0	0	0	0	0	5.64477435014535e-05	0	0	0.000480422772039395	0	0	0	0	0	0	0	0	0	0	0	0	0	0	0	5.61750414290931e-05	0	0	0	0	0	0	0
k127_10216757_M_bin.52_6	0	0	0	0	0	0	0	0	0	0	0	0.000174049255939431	0	0.00025612567232989	0	0	0.000264445325928864	0	0	0	0	0	0.000733820665518896	0	0	0.000240211386019697	0	0	0	0	0	0	0.000171773345071179	0	0	0	0	0	0	0	0	0.000168525124287279	0	0	0	0	0	0	0
k127_10217511_M_bin.17_1	0	0	0	0	0	0	0	0	0	0	0	0	0	0	0	0	0	0	0	0	0	0	0.000225790974005814	0	0	0	0	0	0	0	0	0	0	0	0	0	0	0	0	0	0	0	0	0	0	0	0	0	0
k127_10217511_M_bin.17_2	0	0	0	0	0	0	0	0	0	0	0	0	0	0	0	0	0	0	0	0	0	0	0.000282238717507268	0	0	0	0	0	0	0	0	0	0	0	0	0	0	0	0	0	0	0	0	0	0	0	0	0	0
k127_10219659_M_bin.100_1	0	0	0	0	0	0	0	0	0	0	0	0	0	0	0	0	0	0	0	0	0	0	0	0	0	0	0	0	0	0	0	0	0	0	0	0	0	0	0	0	0	5.61750414290931e-05	0	0	0	0	0	0	0
k127_10219659_M_bin.100_2	0	0	0	0	0	0	0	0	0	0	0	0	0	0	0	0	0	0	0	0	0	0	5.64477435014535e-05	0	0	0	0	0	0	0	0	0	0	0	0	0	0	0	0	0	0	5.61750414290931e-05	0	0	0	0	0	0	0
k127_10219659_M_bin.100_3	0	0	0	0	0	0	0	0	0	0	0	0	0	4.26876120549816e-05	0	0	0	0	0	0	0	0	5.64477435014535e-05	0	0	0	0	0	0	0	0	0	0	0	0	0	0	0	0	0	0	5.61750414290931e-05	0	0	0	0	0	0	0
k127_10219659_M_bin.100_4	0	0	0	0	0	0	0	0	0	0	0	0	0	0	0	0	0	0	0	0	0	0	0	0	0	0	0	0	0	0	0	0	0	0	0	0	0	0	0	0	0	0	0	0	0	0	0	0	0
k127_10219659_M_bin.100_5	0	0	0	0	0	0	0	0	0	0	0	0	0	0	0	0	0	0	0	0	0	0	0	0	0	0	0	0	0	0	0	0	0	0	0	0	0	0	0	0	0	0	0	0	0	0	0	0	0
k127_10219659_M_bin.100_6	0	0	0	0	0	0	0	0	0	0	0	0	0	0	0	0	0	0	0	0	0	0	0	0	0	0	0	0	0	0	0	0	0	0	0	0	0	0	0	0	0	0	0	0	0	0	0	0	0
k127_10219659_M_bin.100_7	0	0	0	0	0	0	0	0	0	0	0	0	0	0	0	0	0	0	0	0	0	0	5.64477435014535e-05	0	0	0	0	0	0	0	0	0	8.58866725355893e-05	0	0	0	0	0	0	0	0	0	0	0	0	0	0	0	0
k127_10219659_M_bin.100_8	0	0	0	0	0	0	0	0	0	0	0	0	0	8.53752241099633e-05	0	0	0	0	0	0	0	0	5.64477435014535e-05	0	0	0	0	0	0	0	0	0	8.58866725355893e-05	0	0	0	0	0	0	0	0	0.000393225290003651	0	0	0	0	0	0	0
k127_10221575_S_bin.9_2	0	0	0	0	0	0	0	0	0	0	0	0	0	0.000128062836164945	0	0	0	0	0	0	0	0	0	0	0	0	0	0	0	0	0	0	0	0	0	0	0	0	0	0	0	0	0	0	0	0	0	0	0
k127_10221575_S_bin.9_3	0	0	0	0.00241837968561064	0	0	0.000239750659314313	0	0	0	0	0.000174049255939431	0	0.00414069836933322	0	0	0	0	0	0	0	0	0.000620925178515989	0	0	0.000480422772039395	0	0.000378095658201525	0	0	0	0	0	0	0	0	0	0	0	0	0	0.000674100497149117	0	0	0.000104157625206145	0	0	0	0
k127_10221575_S_bin.9_4	0	0	0	0	0	0	0	0	0	0	0	0	0	0.000128062836164945	0	0	0	0	0	0	0	0	0	0	0	0	0	0	0	0	0	0	0	0	0	0	0	0	0	0	0	5.61750414290931e-05	0	0	0	0	0	0	0
k127_10221575_S_bin.9_5	0	0	0	0	0	0	0	0	0	0	0	0	0	0.000640314180824725	0	0	0	0	0	0	0	0	0	0	0	0	0	0	0	0	0	0	0	0	0	0	0	0	0	0	0	0.000112350082858186	0	0	0	0	0	0	0
k127_10221662_M_bin.77_2	0.000595415302173266	0	0	0	0	0.000214892016761577	0.0019180052745145	0	0.00107257776188774	0	0	0.000174049255939431	0	0.00076837701698967	0	0	0.00145444929260875	0.00110619469026549	0.000272745869036525	0	0	0	0.000564477435014535	0	0.00115318085719777	0.00216190247417728	0	0.00075619131640305	0	0	0.000265519621900058	0	0.000472376698945741	0	0	0.00220315398886827	0	0.000396510705789056	0	7.46157289956723e-05	0	0.000561750414290931	0	0.00135196034249662	0.00190955646211266	0.000936768149882904	0.00100633994163228	0	0
k127_10222089_M_bin.94_10	0	0	0	0	0	0	0	0	0	0	0	0	0	0	0	0	0	0	0	0	0	0	0	0	0	0	0	0	0	0	0	0	4.29433362677946e-05	0	0	0	0	0	0	0	0	0	0	0	0	0	0	0	0
k127_10222089_M_bin.94_3	0	0	0	0	0	0	0	0	0	0	0	0	0	8.53752241099633e-05	0	0	0	0	0	0	0	0	0	0	0	0	0	0	0	0	0	0	0	0	0	0	0	0	0	0	0	0	0	0	0	0	0	0	0
k127_10222089_M_bin.94_4	0	0	0	0	0	0	0	0	0	0	0	0	0	0.000298813284384871	0	0	0.000132222662964432	0	0	0	0	0	0	0	0	0	0	0	0	0	0	0	4.29433362677946e-05	0	0	0	0	0	0	0	0	0.000112350082858186	0	0	0.000138876833608194	0	0	0	0
k127_10222089_M_bin.94_8	0	0	0	0	0	0	0	0	0	0	0	0	0	4.26876120549816e-05	0	0	0	0	0	0	0	0	0.000112895487002907	0	0	0	0	0	0	0	0	0	0	0	0	0	0	0	0	0	0	0	0	0	0	0	0	0	0
k127_10222089_M_bin.94_9	0	0	0	0	0	0	0	0	0	0	0	0	0	4.26876120549816e-05	0	0	0	0	0	0	0	0	0	0	0	0	0	0	0	0	0	0	4.29433362677946e-05	0	0	0	0	0	0	0	0	0	0	0	0	0	0	0	0
k127_10222180_S_bin.71_2	0	0	0	0	0	0	0	0	0	0	0	0	0	0	0	0	0	0	0	0	0	0	0	0	0	0	0	0	0	0	0	0	0	0	0	0	0	0	0	0	0	0	0	0	0	0	0	0	0
k127_10223912_M_bin.8_10	0	0	0	0	0	0	0	0	0	0	0	0	0	8.53752241099633e-05	0	0	0	0	0	0	0	0	0	0	0	0	0	0	0	0	0	0	8.58866725355893e-05	0	0	0	0	0	0	0	0	0	0	0	0	0	0	0	0
k127_10223912_M_bin.8_12	0	0	0	0	0	0	0	0	0	0	0	0	0	0	0	0	0	0	0	0	0	0	0	0	0	0	0	0	0	0	0	0	0.000214716681338973	0	0	0	0	0	0	0	0	0	0	0	0	0	0	0	0
k127_10223912_M_bin.8_14	0	0	0	0	0	0	0	0	0	0	0	0	0	0	0	0	0	0	0	0	0	0	0	0	0	0	0	0	0	0	0	0	0.000171773345071179	0	0	0	0	0	0	0	0	0	0	0	0	0	0	0	0
k127_10223912_M_bin.8_15	0	0	0	0	0	0	0	0	0	0	0	0	0	0	0	0	0	0	0	0	0	0	0	0	0	0	0	0	0	0	0	0	4.29433362677946e-05	0	0	0	0	0	0	0	0	0	0	0	0	0	0	0	0
k127_10223912_M_bin.8_16	0	0	0	0	0	0.000214892016761577	0.00143850395588588	0	0.000536288880943868	0	0	0.000522147767818293	0.00386847195357834	0.000170750448219927	0	0	0.000925558640751025	0	0.00100006818646726	0	0.00140213123948402	0	0.00107250712652762	0	0.000768787238131847	0.00168147970213788	0.00869565217391304	0.000126031886067175	0	0	0.00031862354628007	0.0019020446980504	0.000601206707749125	0	0	0.00023191094619666	0.0142475512021371	0.00277557494052339	0	0.000149231457991345	0	0.000365137769289105	0	0	0.000243034458814339	0	0.000201267988326457	0	0
k127_10223912_M_bin.8_17	0	0.000417710944026733	0	0	0	0	0	0	0	0	0	0.000348098511878862	0	0.000170750448219927	0	0	0.00132222662964432	0.000368731563421829	0.000136372934518263	0	0.000841278743690409	0	0.000225790974005814	0	0	0.000480422772039395	0	0.00025206377213435	0	0	0.000212415697520047	0.000951022349025202	0.000300603353874563	0	0	0.000579777365491651	0	0.000793021411578113	0	0.000596925831965378	0	0	0	0	0	0	0	0	0
k127_10223912_M_bin.8_18	0	0	0	0	0	0	0	0	0	0	0	0	0	0	0	0	0	0	0	0	0	0	0	0	0	0	0	0	0	0	0	0	8.58866725355893e-05	0	0	0	0	0	0	0	0	0	0	0	0	0	0	0	0
k127_10223912_M_bin.8_2	0	0	0	0	0	0	0	0	0	0	0	0	0	0	0	0	0	0	0	0	0	0	0	0	0	0	0	0	0	0	0	0	0	0	0	0	0	0	0	0	0	0.000112350082858186	0	0	0	0	0	0	0
k127_10223912_M_bin.8_20	0	0	0	0	0	0	0	0	0	0	0	0	0	0	0	0	0	0	0	0	0	0	0	0	0	0	0	0	0	0	0	0	4.29433362677946e-05	0	0	0	0	0	0	0	0	0	0	0	0	0	0	0	0
k127_10223912_M_bin.8_22	0	0	0	0	0	0	0	0	0	0	0	0	0	0	0	0	0	0	0	0	0	0	0	0	0	0	0	0	0	0	0	0	4.29433362677946e-05	0	0	0	0	0	0	0	0	0	0	0	0	0	0	0	0
k127_10223912_M_bin.8_24	0	0	0	0	0	0	0	0	0	0	0	0	0	0	0	0	0	0	0.000136372934518263	0	0	0	0	0	0	0	0	0	0	0	0	0	8.58866725355893e-05	0	0	0	0	0	0	0	0	0	0	0	0	0	0	0	0
k127_10223912_M_bin.8_25	0	0	0	0	0	0	0	0	0	0	0	0	0	0	0	0	0.000132222662964432	0	0.000181830579357683	0	0	0	0	0	0	0	0	0	0	0	0	0	0.000171773345071179	0	0	0	0	0	0	0	0	0	0	0	0	0	0	0	0
k127_10223912_M_bin.8_5	0	0	0	0	0	0	0	0	0	0	0	0	0	0.000213438060274908	0	0	0.000132222662964432	0	0.000272745869036525	0	0.000560852495793606	0	0.000508029691513082	0	0	0.000240211386019697	0	0.000126031886067175	0	0	0	0	0.000687093380284714	0	0	0.000579777365491651	0	0.00118953211736717	0	0	0	0.000168525124287279	0	0	6.94384168040969e-05	0	0.000201267988326457	0	0
k127_10223912_M_bin.8_8	0	0	0	0	0	0	0.000239750659314313	0	0	0	0	0	0	0.000384188508494835	0	0.00199600798403194	0.000264445325928864	0	0.000181830579357683	0	0.000560852495793606	0	0.000451581948011628	0	0	0	0	0.000126031886067175	0	0	0	0	0.000386490026410152	0	0	0.00023191094619666	0	0	0	7.46157289956723e-05	0	0.000112350082858186	0	0	6.94384168040969e-05	0	0	0	0
k127_10223912_M_bin.8_9	0	0	0	0	0	0	0	0	0	0	0	0	0	0	0	0	0	0	0	0	0	0	0	0	0	0	0	0	0	0	0	0	8.58866725355893e-05	0	0	0	0	0	0	0	0	0	0	0	0	0	0.000100633994163228	0	0
k127_10226214_M_bin.94_1	0	0	0	0	0	0	0.000239750659314313	0	0.000893814801573114	0	0	0	0	0	0	0	0	0	0	0	0.000560852495793606	0	0.000677372922017442	0	0.000768787238131847	0	0	0.00025206377213435	0	0	0	0	0.000171773345071179	0	0	0	0	0	0	0.000149231457991345	0	0	0	0	0.000138876833608194	0	0.000503169970816142	0	0
k127_10226214_M_bin.94_2	0	0	0	0	0	0	0	0	0	0	0	0	0	0	0	0	0	0	0	0	0	0	0	0	0	0.000240211386019697	0	0	0	0	0	0	0	0	0	0	0	0	0	0	0	0	0	0	3.47192084020484e-05	0	0	0	0
k127_10226214_M_bin.94_3	0	0	0	0	0	0	0.000239750659314313	0	0	0	0	0	0	0.000213438060274908	0	0	0.000396667988893296	0	0	0	0	0	0.000338686461008721	0	0.000768787238131847	0.000240211386019697	0	0	0	0	0	0	0.000214716681338973	0	0	0.00011595547309833	0	0	0	0	0	0.000224700165716372	0	0	0.000277753667216387	0	0	0	0
k127_10226508_M_bin.102_1	0	0.000417710944026733	0	0	0	0	0	0	0.000357525920629246	0	0	0	0	0	0	0	0	0	0	0	0	0	0	0	0	0	0	0	0	0	0	0	0	0	0	0	0	0	0	0	0	0	0	0	0	0	0	0	0
k127_10226508_M_bin.102_10	0	0	0	0	0	0	0	0	0	0	0	0	0	0	0	0	0	0	0	0	0	0	5.64477435014535e-05	0	0	0	0	0	0	0	0	0	0	0	0	0	0	0	0	0	0	0	0	0	0	0	0	0	0
k127_10226508_M_bin.102_11	0	0	0	0	0	0	0	0	0.000178762960314623	0	0	0	0	0	0	0	0	0	0.000227288224197104	0	0	0	0.000112895487002907	0	0	0	0	0.000126031886067175	0	0	0	0	0	0	0	0	0	0	0	0	0	0	0	0	0	0	0	0	0
k127_10226508_M_bin.102_2	0	0	0	0	0	0	0	0	0	0	0	0	0	0	0	0	0	0	0	0	0	0	0	0	0	0	0	0	0	0	5.31039243800117e-05	0	0	0	0	0.00011595547309833	0	0	0	0	0	0.000112350082858186	0	0	0	0	0	0	0
k127_10226508_M_bin.102_5	0	0	0	0	0	0	0	0	0.000178762960314623	0	0	0	0	4.26876120549816e-05	0	0	0	0	9.09152896788417e-05	0	0	0	0.000282238717507268	0	0	0	0	0	0	0	0	0	0.000257660017606768	0	0	0	0	0	0	0	0	0	0	0	0	0	0.000301901982489685	0	0
k127_10226508_M_bin.102_6	0	0	0	0	0	0	0	0	0	0	0	0	0	0	0	0	0	0	0	0	0	0	0.000112895487002907	0	0	0	0	0	0	0	0	0	0	0	0	0	0	0	0	0	0	0	0	0	0	0	0.000100633994163228	0	0
k127_10226508_M_bin.102_7	0	0.000417710944026733	0	0	0	0	0.000959002637257252	0	0.000357525920629246	0	0	0	0	0.000213438060274908	0	0	0.000264445325928864	0	9.09152896788417e-05	0	0.000280426247896803	0	0.000338686461008721	0	0	0	0	0	0	0	0.000265519621900058	0	0.000171773345071179	0	0	0	0	0	0	0.000298462915982689	0	0.000617925455720024	0	0.00180261378999549	0.000347192084020484	0	0.00060380396497937	0	0
k127_10226508_M_bin.102_9	0	0	0	0	0	0	0	0	0	0	0	0	0	0	0	0	0	0	0	0	0	0	0	0	0	0	0	0	0	0	0	0	4.29433362677946e-05	0	0	0	0	0	0	0	0	0	0	0	0	0	0	0	0
k127_10228209_M_bin.105_2	0	0	0	0	0	0	0	0	0	0	0	0	0	0	0	0	0	0	0	0	0	0	0	0	0	0	0	0	0	0	0	0	0	0	0	0	0	0	0	0	0	0	0	0	0	0	0	0	0
k127_10228209_M_bin.105_4	0	0	0	0	0	0.000644676050284732	0	0	0	0	0	0	0	0	0	0	0	0	0	0	0	0	0	0	0	0	0	0	0	0	0	0	0	0	0	0	0	0	0	0	0	0	0	0	0	0	0	0	0
k127_10230750_M_bin.87_1	0	0	0	0	0	0	0	0	0	0	0	0	0	0	0	0	0	0	0	0	0	0	0	0	0	0	0	0	0	0	0	0	0.000128830008803384	0	0	0	0	0	0	0	0	0	0	0	0	0	0	0	0
k127_10230750_M_bin.87_2	0	0	0	0	0	0	0	0	0	0	0	0	0	0	0	0	0	0	0	0	0	0	0	0	0	0	0	0	0	0	0	0	8.58866725355893e-05	0	0	0	0	0	0	0	0	0	0	0	0	0	0	0	0
k127_10231315_M_bin.87_10	0	0	0	0	0	0	0	0	0	0	0	0	0	0	0	0	0	0	0	0	0	0	0	0	0	0	0	0	0	0	0	0	0	0	0	0	0	0	0	0	0	0	0	0	0	0	0	0	0
k127_10231315_M_bin.87_2	0	0	0	0	0	0	0	0	0	0	0	0	0	0.00025612567232989	0	0	0	0	9.09152896788417e-05	0	0	0	0.000112895487002907	0	0	0	0	0	0	0	0	0	0.000386490026410152	0	0	0	0	0	0	0	0	5.61750414290931e-05	0	0	0	0	0	0	0
k127_10231315_M_bin.87_4	0	0	0	0	0	0.000214892016761577	0	0	0	0.0140845070422535	0	0.000174049255939431	0	0.00119525313753949	0	0	0	0	0	0	0	0.00030543677458766	0.000451581948011628	0	0	0	0	0	0	0	0	0	0.00150301676937281	0	0	0.00011595547309833	0	0	0	0	0	0.000168525124287279	0	0	6.94384168040969e-05	0	0	0	0
k127_10231315_M_bin.87_5	0	0	0	0	0	0	0	0	0	0	0	0.000348098511878862	0	0.000554938956714761	0	0	0	0	0	0	0	0	5.64477435014535e-05	0	0	0	0	0	0	0	0	0	0.000472376698945741	0	0	0	0	0	0	0	0	5.61750414290931e-05	0	0	0	0	0	0	0
k127_10231315_M_bin.87_6	0	0	0	0.00241837968561064	0	0	0.00119875329657157	0	0.000178762960314623	0	0	0	0	0.00175019209425425	0	0	0.000528890651857728	0	9.09152896788417e-05	0	0.000841278743690409	0	0.00163698456154215	0	0	0.000960845544078789	0	0.000126031886067175	0	0	0	0	0.00377901359156593	0	0	0.00150742115027829	0	0	0	0.000149231457991345	0	0.000561750414290931	0	0.00180261378999549	0.000208315250412291	0	0.000301901982489685	0	0
k127_10231315_M_bin.87_7	0	0	0	0	0	0	0	0	0	0	0	0	0	0	0	0	0	0	0	0	0	0	0	0	0	0	0	0	0	0	0	0	8.58866725355893e-05	0	0	0	0	0	0	0	0	0	0	0	0	0	0	0	0
k127_10231315_M_bin.87_8	0	0	0	0	0	0	0	0	0	0	0	0	0	0	0	0	0	0	0	0	0	0	0	0	0	0	0	0	0	0	0	0	8.58866725355893e-05	0	0	0	0	0	0	0	0	0	0	0	0	0	0	0	0
k127_10231315_M_bin.87_9	0	0	0	0	0	0	0	0	0	0	0	0	0	0	0	0	0	0	4.54576448394209e-05	0	0	0	0	0	0	0	0	0	0	0	0	0	8.58866725355893e-05	0	0	0	0	0	0	0	0	0	0	0	0	0	0.000100633994163228	0	0
k127_10233800_M_bin.100_1	0	0	0	0	0	0	0	0	0.000178762960314623	0	0	0	0	0.000426876120549816	0	0	0	0	0	0	0	0	0.000338686461008721	0	0	0	0	0	0	0	0	0	0	0	0	0.00023191094619666	0	0	0	0	0	0.000168525124287279	0	0	0	0	0	0	0
k127_10233800_M_bin.100_2	0	0	0	0.00241837968561064	0	0	0	0	0	0	0	0	0	0	0	0	0	0	0	0	0	0	5.64477435014535e-05	0	0	0	0	0	0	0	0	0	0	0	0	0	0	0	0	0	0	5.61750414290931e-05	0	0	0	0	0	0	0
k127_10233800_M_bin.100_4	0	0	0	0	0	0	0	0	0	0	0	0	0	0	0	0	0	0	0	0	0	0	0	0	0	0	0	0	0	0	0	0	0	0	0	0	0	0	0	0	0	0	0	0	0	0	0	0	0
k127_10234538_M_bin.9_2	0	0	0	0	0	0	0	0	0	0	0	0	0	0	0	0	0	0	9.09152896788417e-05	0	0	0	0	0	0	0	0	0	0	0	0	0	0	0	0	0	0	0	0	0	0	0	0	0	0	0	0	0	0
k127_10234538_M_bin.9_3	0	0	0	0	0	0	0	0	0	0	0	0	0	0	0	0	0	0	4.54576448394209e-05	0	0	0	0.000112895487002907	0	0	0	0	0	0	0	0	0	4.29433362677946e-05	0	0	0.00011595547309833	0	0	0	0	0	0	0	0	0.000173596042010242	0	0.000201267988326457	0	0
k127_10234538_M_bin.9_4	0	0	0	0	0	0	0	0	0.000178762960314623	0	0	0	0	8.53752241099633e-05	0	0	0.000528890651857728	0	0.000181830579357683	0	0	0	0.000169343230504361	0	0	0	0	0	0	0	0	0	0.000214716681338973	0	0	0.00011595547309833	0	0.000793021411578113	0	0	0	5.61750414290931e-05	0	0	0.000138876833608194	0	0.000201267988326457	0	0
k127_10234538_M_bin.9_5	0	0.000417710944026733	0	0	0	0	0	0	0.000178762960314623	0	0	0	0	0.000213438060274908	0	0	0.000132222662964432	0	0.000181830579357683	0	0.000560852495793606	0	0.000112895487002907	0	0	0	0	0	0	0	0	0	0.000128830008803384	0	0	0	0	0	0	0	0	0.000112350082858186	0	0	0	0	0	0	0
k127_10234538_M_bin.9_7	0	0	0	0	0	0	0	0	0	0	0	0	0	0	0	0	0	0	0	0	0	0	5.64477435014535e-05	0	0	0	0	0	0	0	0	0	0	0	0	0	0	0	0	0	0	0	0	0	0	0	0	0	0
k127_10234538_M_bin.9_8	0	0	0	0	0	0.00128935210056946	0.0055142651642292	0	0.00125134072220236	0	0	0.000870246279697154	0	0.00243319388713395	0	0.00266134397870925	0.0074044691260082	0	0.00290928926972294	0	0.000280426247896803	0	0.00174988004854506	0	0	0.00672591880855153	0.00869565217391304	0.0010082550885374	0	0	0.000743454941320164	0.000951022349025202	0.00244777016726429	0	0.00357142857142857	0.0102040816326531	0	0.00555114988104679	0	0.000596925831965378	0	0.0016290762014437	0	0	0.00388855134102942	0	0.00301901982489685	0	0
k127_10235701_S_bin.120_2	0	0	0	0	0	0	0	0	0	0	0	0	0	0	0	0	0	0	0	0	0	0	0	0	0	0	0	0	0	0	0	0	0	0	0	0	0	0	0	0	0	0	0	0	0	0	0	0	0
k127_10235701_S_bin.120_4	0	0	0	0	0	0	0	0	0	0	0	0	0	0	0	0	0	0	0	0	0	0	0.000112895487002907	0	0	0.000240211386019697	0	0	0	0	0.000212415697520047	0	0	0	0	0	0	0	0	0.000596925831965378	0	0.000168525124287279	0	0	6.94384168040969e-05	0	0.000100633994163228	0	0
k127_10235701_S_bin.120_5	0	0	0	0	0	0	0	0	0	0	0	0	0	0	0	0	0	0	0	0	0	0	0.000225790974005814	0	0	0	0	0	0	0	0	0	0	0	0	0	0	0	0	0	0	0.000112350082858186	0	0	6.94384168040969e-05	0	0	0	0
k127_10241565_M_bin.100_1	0	0	0	0	0	0	0	0	0	0	0	0	0	0	0	0	0	0	0	0	0	0	0	0	0	0	0	0	0	0	0	0	0	0	0	0	0	0	0	0	0	0.000112350082858186	0	0	0	0	0	0	0
k127_10241565_M_bin.100_3	0	0	0	0	0	0	0	0	0	0	0	0	0	0	0	0	0	0	0	0	0	0	5.64477435014535e-05	0	0	0	0	0	0	0	0	0	0	0	0	0	0	0	0	0	0	5.61750414290931e-05	0	0	0	0	0	0	0
k127_10241565_M_bin.100_4	0	0	0	0	0	0	0	0	0	0	0	0	0	0	0	0	0	0	0	0	0	0	0	0	0	0	0	0	0	0	0	0	0	0	0	0	0	0	0	0	0	5.61750414290931e-05	0	0	0	0	0	0	0
k127_10241565_M_bin.100_5	0	0	0	0	0	0	0	0	0	0	0	0	0	8.53752241099633e-05	0	0	0	0	0	0	0	0	0.000169343230504361	0	0	0	0	0	0	0	0.000106207848760023	0	8.58866725355893e-05	0	0	0	0	0	0	0	0	0.000168525124287279	0	0	0	0	0	0	0
k127_10241932_M_bin.86_2	0	0	0	0	0	0	0	0	0	0	0	0	0	0	0	0	0	0	0	0	0	0	0	0	0	0	0	0	0	0	0	0	0	0	0	0	0	0	0	0	0	5.61750414290931e-05	0	0	0	0	0	0	0
k127_10243126_M_bin.86_2	0	0	0	0	0	0	0	0	0	0	0	0	0	0	0	0	0	0	0	0	0	0	0	0	0	0	0	0	0	0	0	0	0	0	0	0	0	0	0	0	0	0	0	0	0	0	0.000100633994163228	0	0
k127_10243431_M_bin.66_11	0	0	0	0	0	0	0	0	0	0	0	0	0	0.000128062836164945	0	0	0.000396667988893296	0	4.54576448394209e-05	0	0	0	0.000225790974005814	0	0	0.000240211386019697	0	0.000126031886067175	0	0	0	0	0.000128830008803384	0	0	0.00023191094619666	0	0	0	0	0	0.000112350082858186	0	0	0.000173596042010242	0	0.000201267988326457	0	0
k127_10243431_M_bin.66_6	0	0	0	0	0	0	0	0	0	0	0	0	0	0	0	0	0	0	0	0	0	0	0	0	0	0	0	0	0	0	0	0	8.58866725355893e-05	0	0	0	0	0	0	0	0	0	0	0	0	0	0.000201267988326457	0	0
k127_10243431_M_bin.66_9	0	0	0	0	0	0	0	0	0	0	0	0	0	0	0	0	0	0	0	0	0	0	5.64477435014535e-05	0	0	0	0	0	0	0	0	0	0	0	0	0	0	0	0	0	0	0	0	0	0	0	0	0	0
k127_10244308_S_bin.74_1	0	0	0	0	0	0	0	0	0	0	0	0	0	0	0	0	0	0	0	0	0	0	0	0	0	0	0	0	0	0	0	0	0	0	0	0.00011595547309833	0	0	0	0	0	0	0	0	0	0	0	0	0
k127_10244308_S_bin.74_2	0	0	0	0	0	0	0.000239750659314313	0	0	0	0	0	0	0	0	0	0.000132222662964432	0	0	0	0	0	0	0	0	0.000240211386019697	0	0	0	0	0	0	0	0	0	0.000347866419294991	0	0	0	0	0	0	0	0	0	0	0	0	0
k127_10244450_M_bin.87_1	0.00119083060434653	0.0037593984962406	0.0011037527593819	0.0169286577992745	0	0.0019340281508542	0.0172620474706305	0.00117164616285882	0.0135859849839113	0.00938967136150235	0	0.00626577321381951	0	0.0135746606334842	0	0.00864936793080506	0.00912336374454581	0.00184365781710914	0.010046139509512	0	0.00729108244531688	0.00274893097128894	0.0179503824334622	0	0.00499711704785701	0.0122507806870046	0	0.00478921167055265	0	0	0.0040890021772609	0.00475511174512601	0.0208704614261482	0	0.00357142857142857	0.00927643784786642	0	0.0166534496431404	0	0.0048500223847187	0	0.0124427716765441	0	0.00721045515998197	0.0066660880131933	0.00281030444964871	0.0109691053637919	0	0
k127_10244450_M_bin.87_2	0	0	0	0	0	0	0	0	0	0	0	0	0	4.26876120549816e-05	0	0	0	0	0	0	0	0	0	0	0	0	0	0	0	0	0	0	0.000171773345071179	0	0	0	0	0	0	0	0	0	0	0	0	0	0	0	0
k127_10244450_M_bin.87_3	0	0	0	0	0	0	0	0	0	0	0	0.000174049255939431	0	0.000426876120549816	0	0	0.000132222662964432	0	0.000318203513875946	0	0	0	0.000592701306765262	0	0	0.000480422772039395	0	0.000315079715167937	0	0	0.000159311773140035	0	0.000665621712150817	0	0	0.00023191094619666	0	0	0	0.000149231457991345	0	5.61750414290931e-05	0	0	6.94384168040969e-05	0	0.000100633994163228	0	0
k127_10244450_M_bin.87_4	0	0	0	0	0	0	0	0	0.000357525920629246	0	0	0.000348098511878862	0	0.000640314180824725	0	0.00399201596806387	0.000264445325928864	0	0.00050003409323363	0	0	0	0.00101605938302616	0	0	0.000720634158059092	0	0.00025206377213435	0	0	0.000212415697520047	0	0.00231894015846091	0	0	0.000347866419294991	0	0.000396510705789056	0	7.46157289956723e-05	0	0.000337050248574558	0	0.000450653447498873	0.000138876833608194	0	0.000301901982489685	0	0
k127_10245342_M_bin.87_1	0	0	0	0	0	0	0	0	0	0	0	0	0	0	0	0	0	0	0	0	0	0	0.000112895487002907	0	0	0	0	0	0	0	0	0	0.000171773345071179	0	0	0	0	0	0	0	0	0	0	0	0	0	0	0	0
k127_10245342_M_bin.87_2	0	0	0	0	0	0	0.000479501318628626	0	0	0	0	0	0	0.0016221292580893	0	0	0.000727224646304377	0	0.000318203513875946	0	0	0	0.00129829810053343	0	0	0.000240211386019697	0	0	0	0	5.31039243800117e-05	0	0.00206128014085414	0	0	0.000695732838589981	0	0.000396510705789056	0	0	0	0.000561750414290931	0	0	0.00045134970922663	0	0.000301901982489685	0	0
k127_10245342_M_bin.87_3	0	0	0	0	0	0	0.000239750659314313	0	0	0	0	0	0	0.00051225134465978	0	0	0.000132222662964432	0	0	0	0	0	0.000395134204510175	0	0	0	0	0	0	0	0	0	0.000429433362677946	0	0	0.00011595547309833	0	0	0	7.46157289956723e-05	0	0.000280875207145465	0	0	0.000104157625206145	0	0	0	0
k127_10251231_M_bin.86_4	0	0	0	0	0	0	0	0	0.000178762960314623	0	0	0	0	0	0	0	0	0	0	0	0	0	0	0	0	0	0	0	0	0	0	0	0	0	0	0	0	0	0	0	0	0	0	0	0	0	0	0	0
k127_10255727_M_bin.52_1	0	0	0	0	0	0	0	0	0	0	0	0	0	0	0	0	0	0	0	0	0	0	0	0	0	0	0	0	0	0	0	0	0	0	0	0	0	0	0	0	0	0	0	0	0	0	0	0	0
k127_10255727_M_bin.52_12	0	0	0	0	0	0	0	0	0	0	0	0	0	0	0	0	0	0	0	0	0	0	0	0	0	0	0	0	0	0	0	0	0	0	0	0	0	0	0	0	0	0	0	0	0	0	0	0	0
k127_10255727_M_bin.52_14	0	0	0	0	0	0	0	0	0	0	0	0	0	0.000128062836164945	0	0	0	0	0	0	0	0	5.64477435014535e-05	0	0	0	0	0	0	0	0	0	8.58866725355893e-05	0	0	0	0	0	0	0	0	0.000112350082858186	0	0	0	0	0	0	0
k127_10255727_M_bin.52_19	0	0	0	0	0	0	0	0	0	0	0	0	0	0	0	0	0	0	0	0	0	0	0	0	0	0	0	0	0	0	0	0	8.58866725355893e-05	0	0	0	0	0	0	0	0	0	0	0	0	0	0	0	0
k127_10255727_M_bin.52_24	0	0	0	0	0	0	0	0	0	0	0	0	0	0.000170750448219927	0	0	0	0	0	0	0	0	5.64477435014535e-05	0	0	0	0	0	0	0	0	0	0.000128830008803384	0	0	0	0	0	0	0	0	0.000168525124287279	0	0	0	0	0	0	0
k127_10255727_M_bin.52_4	0	0	0	0	0	0	0	0	0	0	0	0	0	0	0	0	0	0	0	0	0	0	5.64477435014535e-05	0	0	0	0	0	0	0	0	0	0	0	0	0	0	0	0	0	0	0	0	0	0	0	0	0	0
k127_10255727_M_bin.52_5	0	0	0	0	0	0	0	0	0	0	0	0	0	0.000128062836164945	0	0	0	0	0	0	0	0	0.000225790974005814	0	0	0	0	0	0	0	0	0	0.000214716681338973	0	0	0	0	0	0	0	0	0.000168525124287279	0	0	0	0	0	0	0
k127_10255727_M_bin.52_7	0	0	0	0	0	0	0	0	0	0	0	0	0	0.000640314180824725	0	0	0	0	0	0	0	0	0.000620925178515989	0	0	0	0	0	0	0	0	0	0.000772980052820304	0	0	0	0	0	0	0	0	0.000393225290003651	0	0	0	0	0	0	0
k127_10256778_M_bin.111_10	0	0	0	0	0	0	0	0	0	0	0	0	0	0.000128062836164945	0	0	0	0	0.000181830579357683	0	0	0	0.000169343230504361	0	0	0	0	0	0	0	5.31039243800117e-05	0	0.000214716681338973	0	0	0.00023191094619666	0	0	0	0	0	0.000112350082858186	0	0	0.000173596042010242	0	0.000301901982489685	0	0
k127_10256778_M_bin.111_2	0	0	0	0	0	0	0	0	0	0	0	0	0	4.26876120549816e-05	0	0	0	0	0	0	0	0	5.64477435014535e-05	0	0	0	0	0	0	0	0	0	8.58866725355893e-05	0	0	0	0	0	0	0	0	0	0	0	0	0	0	0	0
k127_10256778_M_bin.111_4	0	0.00584795321637427	0	0.0435308343409915	0	0.00408294831846997	0.0273315751618317	0	0.0100107257776189	0	0	0.00104429553563659	0	0.0107145906258004	0	0.0179640718562874	0.0169245008594473	0.00294985250737463	0.00490942564265745	0	0.00392596747055524	0.000610873549175321	0.0265304394456832	0	0.00461272342879108	0.0160941628633197	0	0.00075619131640305	0	0	0.00308002761404068	0	0.0201833680458635	0	0.00357142857142857	0.0177411873840445	0	0.00555114988104679	0	0.00679003133860618	0.00642054574638844	0.0169648625115861	0	0.0135196034249662	0.0188525301623123	0.00187353629976581	0.016302707054443	0	0
k127_10256778_M_bin.111_7	0	0	0	0	0	0	0	0	0	0	0	0	0	0	0	0	0	0	4.54576448394209e-05	0	0	0	0	0	0	0	0	0	0	0	0	0	8.58866725355893e-05	0	0	0	0	0	0	0	0	0	0	0	0	0	0	0	0
k127_1025728_S_bin.56_1	0	0	0	0	0	0	0	0	0	0	0	0	0	0	0	0	0	0	0	0	0	0	0.000112895487002907	0	0	0	0	0	0	0	0	0	0.000214716681338973	0	0	0	0	0	0	0	0	0	0	0	0	0	0	0	0
k127_1025728_S_bin.56_2	0	0	0	0	0	0	0	0	0.000715051841258491	0	0	0	0	0.00025612567232989	0	0	0	0	0.000181830579357683	0	0	0	0.000169343230504361	0	0	0	0	0.000378095658201525	0	0	0	0	4.29433362677946e-05	0	0	0	0	0	0	0	0	0.000112350082858186	0	0	0	0	0	0	0
k127_1025728_S_bin.56_3	0	0	0	0	0	0	0	0	0	0	0	0	0	0	0	0	0	0	0	0	0	0	0.000225790974005814	0	0	0	0	0	0	0	0	0	0.000257660017606768	0	0	0	0	0	0	0	0	0	0	0	0	0	0	0	0
k127_10258801_M_bin.52_1	0	0	0	0	0	0	0	0	0	0	0	0	0	0	0	0	0	0	0	0	0	0	0.000112895487002907	0	0	0	0	0	0	0	0	0	0	0	0	0	0	0	0	0	0	0	0	0	0	0	0	0	0
k127_10258801_M_bin.52_10	0	0	0	0	0	0	0	0	0	0	0	0	0	0	0	0	0	0	0	0	0	0	0	0	0	0	0	0	0	0	0	0	0	0	0	0	0	0	0	0	0	0	0	0	0	0	0	0	0
k127_10258801_M_bin.52_11	0	0	0	0	0	0	0	0	0	0	0	0	0	0.000298813284384871	0	0	0	0	0	0	0	0	5.64477435014535e-05	0	0	0.000480422772039395	0	0	0	0	0	0	0	0	0	0	0	0	0	0	0	0	0	0	0	0	0	0	0
k127_10258801_M_bin.52_13	0	0	0	0	0	0	0	0	0	0	0	0	0	0	0	0	0	0	0	0	0	0	5.64477435014535e-05	0	0	0	0	0	0	0	0	0	0	0	0	0	0	0	0	0	0	0	0	0	0	0	0	0	0
k127_10258801_M_bin.52_14	0	0	0	0	0	0	0	0	0	0	0	0.000696197023757723	0	0.000683001792879706	0	0	0	0	4.54576448394209e-05	0	0	0	0.000112895487002907	0	0	0.000240211386019697	0	0	0	0	0.000106207848760023	0	0.000601206707749125	0	0	0	0	0	0	0	0	0.000449400331432744	0	0	0	0	0	0	0
k127_10260576_S_bin.71_4	0	0	0	0	0	0	0	0	0	0	0	0	0	0	0	0	0	0	0	0	0	0	0.000225790974005814	0	0	0	0	0	0	0	0	0	0	0	0	0	0	0	0	0	0	0	0	0	0	0	0	0	0
k127_10261928_S_bin.80_3	0	0	0	0	0	0	0	0	0	0	0	0	0	0	0	0	0	0	0	0	0	0	0.000112895487002907	0	0	0	0	0	0	0	0	0	0	0	0	0	0	0	0	0	0	0	0	0	0	0	0.000100633994163228	0	0
k127_10262338_M_bin.109_1	0	0	0	0	0	0	0	0	0	0	0	0	0	0	0	0	0	0	0	0	0	0	0	0	0	0	0	0	0	0	0	0	0.000386490026410152	0	0	0	0	0	0	0	0	0	0	0	0	0	0	0	0
k127_10262338_M_bin.109_2	0	0	0	0	0	0	0	0	0	0	0	0	0	8.53752241099633e-05	0	0	0	0	0	0	0	0	0.000112895487002907	0	0	0	0	0	0	0	0	0	0.000343546690142357	0	0	0	0	0	0	0	0	0	0	0	0	0	0	0	0
k127_10262338_M_bin.109_3	0	0	0	0	0	0	0	0	0	0	0	0	0	4.26876120549816e-05	0	0	0	0	9.09152896788417e-05	0	0	0	0.000112895487002907	0	0	0	0	0	0	0	0	0	0.000257660017606768	0	0	0	0	0	0	0	0	0	0	0	0	0	0	0	0
k127_10262338_M_bin.109_4	0	0	0	0	0	0	0	0	0	0	0	0	0	8.53752241099633e-05	0	0	0	0	0	0	0	0	5.64477435014535e-05	0	0	0	0	0	0	0	0	0	0.000257660017606768	0	0	0	0	0	0	0	0	0	0	0	0	0	0.000100633994163228	0	0
k127_10262338_M_bin.109_5	0	0	0	0	0	0	0	0	0	0	0	0	0	0	0	0	0	0	0	0	0	0	0	0	0	0	0	0	0	0	0	0	0.000257660017606768	0	0	0	0	0	0	0	0	0	0	0	0	0	0.000100633994163228	0	0
k127_10262338_M_bin.109_6	0	0	0	0	0	0	0	0	0	0	0	0	0	0	0	0	0	0	4.54576448394209e-05	0	0	0	0.000112895487002907	0	0	0	0	0	0	0	0	0	0.000257660017606768	0	0	0	0	0	0	0	0	0	0	0	0	0	0	0	0
k127_10262338_M_bin.109_7	0	0	0	0	0	0	0	0	0	0	0	0.000174049255939431	0	0.000341500896439853	0	0	0	0	9.09152896788417e-05	0	0	0	0.000169343230504361	0	0	0	0	0.000126031886067175	0	0	0	0	0.000257660017606768	0	0	0	0	0	0	0.000149231457991345	0	5.61750414290931e-05	0	0	5.20788126030727e-05	0	0.000402535976652913	0	0
k127_10262467_S_bin.36_1	0	0	0	0	0	0	0	0	0	0	0	0	0	4.26876120549816e-05	0	0	0	0	9.09152896788417e-05	0	0	0	0	0	0	0	0	0.000126031886067175	0	0	0.000212415697520047	0	0	0	0	0.00011595547309833	0	0	0	7.46157289956723e-05	0	5.61750414290931e-05	0	0	0.000520788126030727	0	0.000201267988326457	0	0
k127_10262467_S_bin.36_2	0	0.000417710944026733	0	0	0	0.000214892016761577	0	0	0	0	0	0	0	8.53752241099633e-05	0	0.000665335994677312	0	0	4.54576448394209e-05	0	0	0.00030543677458766	0	0	0	0.000960845544078789	0	0	0	0	0.000159311773140035	0	0	0	0	0	0	0.000396510705789056	0	0	0	0	0	0	0.000798541793247114	0	0.000201267988326457	0	0
k127_10262467_S_bin.36_3	0	0	0.000551876379690949	0	0	0	0	0	0	0	0	0	0	0	0	0	0.00066111331482216	0	0	0	0	0	0	0	0.000384393619065923	0.000720634158059092	0	0.000126031886067175	0	0	5.31039243800117e-05	0	0	0	0	0.00011595547309833	0	0	0	0	0	0	0	0.000450653447498873	0.000277753667216387	0	0	0	0
k127_10262467_S_bin.36_4	0	0	0.0022075055187638	0	0	0	0.000239750659314313	0	0	0	0	0	0	8.53752241099633e-05	0	0	0.000396667988893296	0	0	0	0	0.000610873549175321	0	0	0	0.000240211386019697	0	0.00025206377213435	0	0	0.000106207848760023	0	0	0	0	0.00023191094619666	0	0	0	0.000298462915982689	0	5.61750414290931e-05	0	0	0.0010762954604635	0	0.000402535976652913	0	0
k127_10262467_S_bin.36_5	0	0.000417710944026733	0	0	0	0	0.000479501318628626	0.00234329232571763	0	0	0	0	0	8.53752241099633e-05	0	0	0	0	4.54576448394209e-05	0	0	0.00030543677458766	0	0	0	0.000240211386019697	0	0	0	0	0.000424831395040093	0	0	0	0	0	0	0	0	0.000223847186987017	0	0	0	0	0.000381911292422533	0	0.000100633994163228	0	0
k127_10264059_M_bin.99_1	0	0	0	0	0	0	0	0	0	0	0	0	0	0	0	0	0	0	0	0	0	0	0.000112895487002907	0	0	0	0	0	0	0	0	0	0	0	0	0	0	0	0	0	0	0	0	0	0	0	0	0	0
k127_10264254_M_bin.102_1	0	0	0	0	0	0	0	0	0.000178762960314623	0	0	0	0	0	0	0	0	0	0.000272745869036525	0	0	0	0.000112895487002907	0	0	0	0	0	0	0	0	0	8.58866725355893e-05	0	0	0.00011595547309833	0	0	0	0	0	0	0	0	6.94384168040969e-05	0	0.000100633994163228	0	0
k127_10264254_M_bin.102_2	0	0	0	0	0	0	0	0	0.000178762960314623	0	0	0	0	0	0	0	0	0	0.000363661158715367	0	0	0	0.000169343230504361	0	0	0	0	0.000126031886067175	0	0	0	0	0.000171773345071179	0	0	0	0	0	0	0	0	0.000112350082858186	0	0	3.47192084020484e-05	0	0.000402535976652913	0	0
k127_10264904_M_bin.99_1	0	0	0	0	0	0	0	0	0	0	0	0	0	0	0	0	0	0	0	0	0	0	0	0	0	0	0	0	0	0	0	0	0	0	0	0	0	0	0	0	0	0	0	0	3.47192084020484e-05	0	0	0	0
k127_10264949_M_bin.87_1	0	0	0	0.00483675937122128	0	0	0.000479501318628626	0	0.000536288880943868	0	0	0.000174049255939431	0	0.0025612567232989	0	0	0.00145444929260875	0	0.00350023865263541	0	0	0	0.000846716152521803	0	0.000384393619065923	0	0	0.00113428697460457	0	0	0.000159311773140035	0	0.00274837352113886	0	0	0.000579777365491651	0	0.00674068199841396	0	0.000298462915982689	0	0.00112350082858186	0	0.000450653447498873	0.000208315250412291	0	0.00221394787159102	0	0
k127_10264949_M_bin.87_2	0	0	0	0	0	0	0	0	0	0	0	0	0	0	0	0	0	0	0	0	0	0	0	0	0	0	0	0	0	0	0	0	8.58866725355893e-05	0	0	0	0	0	0	0	0	0	0	0	0	0	0	0	0
k127_10264949_M_bin.87_3	0	0	0	0	0	0	0	0	0	0	0	0	0	0.000469563732604798	0	0	0	0	0	0	0	0	0.000282238717507268	0	0	0	0	0	0	0	0	0	0.00064415004401692	0	0	0.00011595547309833	0	0	0	0	0	5.61750414290931e-05	0	0	0	0	0	0	0
k127_10264949_M_bin.87_4	0	0	0	0	0	0	0	0	0	0	0	0	0	0.00025612567232989	0	0	0	0	0	0	0	0	0.000338686461008721	0	0	0	0	0	0	0	0	0	0.000944753397891482	0	0	0	0	0	0	0	0	0.000168525124287279	0	0	0	0	0	0	0
k127_10264949_M_bin.87_5	0	0	0	0	0	0	0	0	0	0	0	0	0	0.00025612567232989	0	0	0	0	4.54576448394209e-05	0	0	0	0.000169343230504361	0	0	0	0	0	0	0	0	0	0.00064415004401692	0	0	0.00011595547309833	0	0	0	0	0	0.000168525124287279	0	0	0	0	0	0	0
k127_10265595_M_bin.21_10	0	0	0	0	0	0	0	0	0	0	0	0	0	0	0	0	0	0	0	0	0	0	0	0	0	0	0	0	0	0	0	0	0	0	0	0	0	0	0	0	0	0	0	0	0	0	0	0	0
k127_10265595_M_bin.21_11	0	0	0	0	0	0	0	0	0	0	0	0	0	8.53752241099633e-05	0	0	0	0	0	0	0	0	0	0	0	0	0	0	0	0	0	0	0	0	0	0	0	0	0	0	0	0	0	0	0	0	0	0	0
k127_10265595_M_bin.21_12	0	0	0	0	0	0	0	0	0	0	0	0	0	4.26876120549816e-05	0	0	0	0	0	0	0	0	5.64477435014535e-05	0	0	0	0	0	0	0	0	0	0	0	0	0	0	0	0	0	0	0	0	0	0	0	0	0	0
k127_10265595_M_bin.21_13	0	0	0	0	0	0	0	0	0	0	0	0	0	0	0	0	0	0	0	0	0	0	0	0	0.000384393619065923	0	0	0	0	0	0	0	8.58866725355893e-05	0	0	0	0	0	0	0	0	0	0	0	6.94384168040969e-05	0	0.000503169970816142	0	0
k127_10265595_M_bin.21_17	0	0	0	0.00483675937122128	0	0	0	0	0	0	0	0	0	0.000298813284384871	0	0	0	0	0	0	0	0	0.000112895487002907	0	0	0	0	0	0	0	0	0	8.58866725355893e-05	0	0	0	0	0	0	0	0	0.000112350082858186	0	0	3.47192084020484e-05	0	0	0	0
k127_10265595_M_bin.21_19	0	0	0	0	0	0	0	0	0	0	0	0	0	4.26876120549816e-05	0	0	0	0	0	0	0	0	0	0	0	0	0	0	0	0	0	0	0	0	0	0	0	0	0	0	0	0	0	0	0	0	0	0	0
k127_10265595_M_bin.21_2	0	0	0	0	0	0	0	0	0	0	0	0	0	0	0	0	0	0	0	0	0	0	0	0	0	0	0	0	0	0	0	0	0	0	0	0	0	0	0	0	0	0	0	0	3.47192084020484e-05	0	0	0	0
k127_10265595_M_bin.21_7	0	0	0	0	0	0	0	0	0	0	0	0	0	0	0	0	0	0	0	0	0	0	0	0	0	0	0	0	0	0	0	0	4.29433362677946e-05	0	0	0	0	0	0	0	0	0	0	0	0	0	0	0	0
k127_10265595_M_bin.21_8	0	0	0	0	0	0	0	0	0	0	0	0	0	0	0	0	0	0	0	0	0	0	0	0	0	0	0	0	0	0	0	0	0	0	0	0	0	0	0	0	0	0	0	0	0	0	0	0	0
k127_10266024_M_bin.87_2	0	0	0	0	0	0	0	0	0	0	0	0	0	0	0	0	0	0	0	0	0	0	5.64477435014535e-05	0	0	0	0	0	0	0	0	0	8.58866725355893e-05	0	0	0.00011595547309833	0	0	0	0	0	0	0	0	0	0	0	0	0
k127_10266024_M_bin.87_3	0	0	0	0	0	0	0	0	0	0	0	0	0	0.000213438060274908	0	0	0	0	0	0	0	0	0.000338686461008721	0	0	0	0	0	0	0	0	0	0.000858866725355893	0	0	0	0	0	0	0	0	0.000224700165716372	0	0	0	0	0	0	0
k127_10266024_M_bin.87_4	0	0	0	0	0	0	0.000239750659314313	0	0	0	0	0	0	0.000170750448219927	0	0	0	0.000368731563421829	0.000136372934518263	0	0	0	0	0	0	0.000240211386019697	0	0	0	0	0	0	0.000944753397891482	0	0	0.000463821892393321	0	0	0	0	0	0.000224700165716372	0	0	3.47192084020484e-05	0	0.000201267988326457	0	0
k127_10266024_M_bin.87_5	0	0	0	0	0	0	0	0	0	0	0	0	0	0.000170750448219927	0	0	0	0	0	0	0	0	0	0	0	0	0	0	0	0	0	0	8.58866725355893e-05	0	0	0	0	0	0	0	0	0	0	0	0	0	0	0	0
k127_10266024_M_bin.87_6	0	0	0	0	0	0	0	0	0	0	0	0	0	0	0	0	0	0	0	0	0	0	5.64477435014535e-05	0	0	0	0	0	0	0	0	0	0.000257660017606768	0	0	0	0	0	0	0	0	0	0	0	0	0	0	0	0
k127_10267672_M_bin.87_1	0	0	0	0	0	0	0	0	0	0	0	0	0	0.000128062836164945	0	0	0	0	0	0	0	0	0	0	0	0	0	0	0	0	0	0	0.000257660017606768	0	0	0	0	0	0	0	0	0	0	0	0	0	0	0	0
k127_10267672_M_bin.87_2	0	0	0	0	0	0	0	0	0	0	0	0	0	8.53752241099633e-05	0	0	0	0	0	0	0	0	0	0	0	0	0	0	0	0	0	0	0.000257660017606768	0	0	0	0	0	0	0	0	5.61750414290931e-05	0	0	0	0	0	0	0
k127_10267672_M_bin.87_3	0	0	0	0	0	0	0	0	0	0	0	0	0	0.000128062836164945	0	0	0	0	4.54576448394209e-05	0	0.000841278743690409	0	5.64477435014535e-05	0	0	0	0	0	0	0	0	0	0.000300603353874563	0	0.00119047619047619	0	0	0	0	0	0	0	0	0	0	0	0	0	0
k127_10268553_M_bin.8_1	0	0	0	0	0	0	0	0	0	0	0	0	0	0	0	0	0	0	4.54576448394209e-05	0	0	0	0	0	0	0	0	0.000126031886067175	0	0	0	0	0	0	0	0	0	0.000396510705789056	0	0	0	0	0	0	0	0	0.000100633994163228	0	0
k127_10268553_M_bin.8_2	0	0	0	0	0	0	0	0	0	0	0	0	0	0	0	0	0	0	0	0	0	0	0	0	0	0	0	0	0	0	0	0	8.58866725355893e-05	0	0	0	0	0	0	0	0	0	0	0	0	0	0	0	0
k127_10268553_M_bin.8_3	0	0	0	0	0	0	0	0	0	0	0	0	0	0	0	0	0	0	0	0	0	0	0	0	0	0	0	0	0	0	0	0	8.58866725355893e-05	0	0	0	0	0	0	0	0	0	0	0	0	0	0	0	0
k127_10268553_M_bin.8_5	0	0	0	0	0	0	0	0	0	0	0	0	0	0	0	0	0	0	0	0	0	0	5.64477435014535e-05	0	0	0	0	0	0	0	0	0	4.29433362677946e-05	0	0	0	0	0	0	0	0	0	0	0	0	0	0	0	0
k127_10268553_M_bin.8_6	0	0	0	0	0	0	0	0	0	0	0	0	0	0.000128062836164945	0	0	0	0	0.000136372934518263	0	0	0	0.000225790974005814	0	0	0	0	0	0	0	0	0	4.29433362677946e-05	0	0	0	0	0	0	0	0	0	0	0	0	0	0.000402535976652913	0	0
k127_10268553_M_bin.8_8	0	0	0	0	0	0	0	0	0	0	0	0	0	8.53752241099633e-05	0	0	0	0	0	0	0	0	5.64477435014535e-05	0	0	0	0	0	0	0	0	0	0.000300603353874563	0	0	0	0	0	0	0	0	0	0	0	0	0	0	0	0
k127_10268553_M_bin.8_9	0	0	0	0	0	0	0	0	0	0	0	0	0	0.000832408435072142	0	0	0	0	0.000227288224197104	0	0	0	0.000508029691513082	0	0	0	0	0	0	0	0	0	0.000944753397891482	0	0	0.00023191094619666	0	0.000396510705789056	0	0	0	0.00073027553857821	0	0	0.000208315250412291	0	0	0	0
k127_10269196_M_bin.87_2	0	0	0	0	0	0	0	0	0	0	0	0	0	0	0	0	0	0	0	0	0	0	0	0	0	0	0	0	0	0	0	0	0.000128830008803384	0	0	0	0	0	0	0	0	0	0	0	0	0	0	0	0
k127_10269196_M_bin.87_3	0	0	0	0	0	0	0	0	0	0	0	0	0	0	0	0	0	0	0	0	0	0	0	0	0	0	0	0	0	0	0	0	8.58866725355893e-05	0	0	0	0	0	0	0	0	0	0	0	0	0	0.000100633994163228	0	0
k127_10269196_M_bin.87_4	0	0	0	0	0	0	0	0	0	0	0	0	0	0	0	0	0	0	0	0	0	0	0	0	0	0	0	0	0	0	0	0	0	0	0	0	0	0	0	0	0	0	0	0	0	0	0	0	0
k127_10269256_M_bin.66_1	0	0	0	0	0	0	0	0	0	0	0	0	0	0	0	0	0	0	0	0	0	0	0	0	0	0	0	0	0	0	0	0	0	0	0	0	0	0	0	0	0	0	0	0	3.47192084020484e-05	0	0	0	0
k127_10269256_M_bin.66_2	0	0	0	0	0	0	0	0	0	0	0	0	0	0	0	0	0	0	4.54576448394209e-05	0	0	0	5.64477435014535e-05	0	0	0.000240211386019697	0	0	0	0	0	0	0	0	0	0	0	0	0	0	0	5.61750414290931e-05	0	0	0	0	0.000201267988326457	0	0
k127_10269256_M_bin.66_3	0	0	0	0	0	0	0.000239750659314313	0	0	0	0	0	0	0.000170750448219927	0	0	0.000132222662964432	0	4.54576448394209e-05	0	0	0	0.000112895487002907	0	0	0.000480422772039395	0	0	0	0	5.31039243800117e-05	0	0.000128830008803384	0	0	0.00023191094619666	0	0	0	0	0	0.000112350082858186	0	0	0.000104157625206145	0	0.000100633994163228	0	0
k127_10269256_M_bin.66_4	0	0.00208855472013367	0.0011037527593819	0.0120918984280532	0	0.00214892016761577	0.00383601054902901	0	0.00286020736503396	0	0	0.000522147767818293	0	0.00563476479125758	0	0	0.00357001190003967	0.00147492625368732	0.00209105166261336	0	0.000280426247896803	0	0.00654793824616861	0	0.00115318085719777	0.012731203459044	0	0.0045371478984183	0	0	0.00201794912644044	0.0014265335235378	0.00386490026410152	0	0.00119047619047619	0.00510204081632653	0	0.00198255352894528	0	0.00432771228174899	0	0.00528045389433475	0	0.000901306894997747	0.0033677632149987	0.00187353629976581	0.00191204588910134	0	0
k127_10269256_M_bin.66_5	0	0	0	0	0	0	0.000479501318628626	0	0	0	0	0	0	4.26876120549816e-05	0	0	0	0	9.09152896788417e-05	0	0	0	0.000112895487002907	0	0	0.00168147970213788	0	0	0	0	5.31039243800117e-05	0	0.000257660017606768	0	0	0.00011595547309833	0	0	0	7.46157289956723e-05	0	5.61750414290931e-05	0	0	0.000173596042010242	0	0	0	0
k127_10269256_M_bin.66_6	0	0	0	0	0	0	0	0	0	0	0	0	0	0	0	0	0	0	0	0	0	0	0	0	0	0.000480422772039395	0	0.00025206377213435	0	0	5.31039243800117e-05	0	8.58866725355893e-05	0	0	0	0	0	0	0	0	0	0	0	0	0	0	0	0
k127_10269256_M_bin.66_7	0	0	0	0	0	0	0	0	0	0	0	0	0	4.26876120549816e-05	0	0	0.000132222662964432	0.000368731563421829	0	0	0	0	0	0	0	0.000480422772039395	0	0	0	0	0	0	0.000128830008803384	0	0	0.000347866419294991	0	0	0	0.000223847186987017	0	0	0	0	0	0	0	0	0
k127_10270133_M_bin.111_12	0	0	0	0	0	0	0	0	0.000178762960314623	0	0	0	0	0	0	0	0	0	9.09152896788417e-05	0	0	0	5.64477435014535e-05	0	0	0	0	0	0	0	0	0	0.000128830008803384	0	0	0	0	0	0	0.000149231457991345	0	0	0	0	3.47192084020484e-05	0	0	0	0
k127_10270133_M_bin.111_13	0	0	0	0.00241837968561064	0	0	0.0019180052745145	0	0.00107257776188774	0	0	0.000174049255939431	0	0.000426876120549816	0	0.00199600798403194	0.000925558640751025	0	0.00100006818646726	0	0	0	0.000846716152521803	0	0	0.000960845544078789	0	0.00025206377213435	0	0	0.00031862354628007	0	0.000858866725355893	0	0	0.00139146567717996	0	0.000793021411578113	0	0.000149231457991345	0	0.00073027553857821	0	0.000450653447498873	0.000867980210051211	0	0.00060380396497937	0	0
k127_10270133_M_bin.111_3	0	0	0	0	0	0	0	0	0	0	0	0	0	0	0	0	0	0	0	0	0	0	0	0	0	0	0	0	0	0	0	0	8.58866725355893e-05	0	0	0	0	0	0	0	0	0	0	0	0	0	0	0	0
k127_10270133_M_bin.111_5	0	0	0	0	0	0	0	0	0	0	0	0	0	0	0	0	0	0	0.000136372934518263	0	0	0	5.64477435014535e-05	0	0	0	0	0	0	0	0	0	4.29433362677946e-05	0	0	0	0	0	0	0	0	0	0	0	0	0	0	0	0
k127_10270133_M_bin.111_8	0	0	0	0	0	0	0	0	0	0	0	0	0	0	0	0	0	0	0	0	0	0	5.64477435014535e-05	0	0	0	0	0	0	0	0	0	0	0	0	0	0	0	0	0	0	0	0	0	0	0	0	0	0
k127_10270797_M_bin.47_3	0	0	0	0	0	0	0	0	0	0	0	0	0	0	0	0	0	0	0	0	0	0	5.64477435014535e-05	0	0	0	0	0	0	0	0	0	0	0	0	0	0	0	0	0	0	5.61750414290931e-05	0	0	0	0	0	0	0
k127_10270797_M_bin.47_5	0	0	0	0	0	0	0	0	0	0	0	0	0	0	0	0	0	0	0	0	0	0	0	0	0	0	0	0	0	0	0	0	0	0	0	0	0	0	0	0	0	5.61750414290931e-05	0	0	0	0	0	0	0
k127_10270797_M_bin.47_6	0	0	0	0	0	0	0	0	0	0	0	0	0	0	0	0	0	0	0	0	0	0	0	0	0	0	0	0	0	0	0	0	4.29433362677946e-05	0	0	0	0	0	0	0	0	5.61750414290931e-05	0	0	0	0	0	0	0
k127_10271716_M_bin.100_2	0	0	0	0	0	0	0	0	0	0	0	0	0	0	0	0	0	0	0	0	0	0	0	0	0	0	0	0	0	0	0	0	0	0	0	0	0	0	0	0	0	0	0	0	0	0	0	0	0
k127_10271716_M_bin.100_4	0	0	0	0	0	0	0	0	0	0	0	0	0	0	0	0	0	0	0	0	0	0	5.64477435014535e-05	0	0	0	0	0	0	0	0	0	0	0	0	0	0	0	0	0	0	5.61750414290931e-05	0	0	0	0	0	0	0
k127_10272745_M_bin.87_1	0	0	0	0	0	0	0	0	0	0	0	0	0	8.53752241099633e-05	0	0	0	0	0.000136372934518263	0	0	0	0.000112895487002907	0	0	0	0	0	0	0	0	0	0.000343546690142357	0	0	0	0	0	0	0	0	0	0	0	0	0	0	0	0
k127_10272745_M_bin.87_2	0	0	0	0	0	0	0	0	0	0	0	0	0	4.26876120549816e-05	0	0	0	0	4.54576448394209e-05	0	0	0	5.64477435014535e-05	0	0	0	0	0	0	0	0	0	0	0	0	0	0	0	0	0	0	0	0	0	0	0	0	0	0
k127_10272745_M_bin.87_6	0	0	0	0	0	0.000214892016761577	0.000719251977942939	0	0.000893814801573114	0	0	0.000522147767818293	0	0.000213438060274908	0	0	0.00119000396667989	0	0.000863695251948997	0	0	0	0.00101605938302616	0	0.000384393619065923	0.00120105693009849	0	0.00025206377213435	0	0	0.000424831395040093	0.00285306704707561	0.000429433362677946	0	0	0.00208719851576994	0	0.00118953211736717	0	0.00111923593493508	0	0.00112350082858186	0	0.000901306894997747	0.000416630500824581	0	0.00251584985408071	0	0
k127_10272745_M_bin.87_7	0	0.0012531328320802	0	0.00483675937122128	0	0.00128935210056946	0.00311675857108607	0	0.00500536288880944	0	0	0.00104429553563659	0	0.00243319388713395	0	0.00199600798403194	0.00317334391114637	0.00110619469026549	0.00363661158715367	0	0.00140213123948402	0	0.00344331235358867	0	0.00422832980972516	0.00432380494835455	0	0.0010082550885374	0	0	0.00111518241198025	0.00380408939610081	0.00453052197625234	0	0.00833333333333333	0.00301484230055659	0	0.00753370340999207	0	0.00097000447694374	0.00321027287319422	0.00308962727860012	0	0.00495718792248761	0.00276017706796285	0	0.00654120962060984	0	0
k127_10273321_M_bin.109_1	0	0	0	0	0	0	0	0	0	0	0	0	0	0	0	0	0	0	0	0	0	0	0	0	0	0	0	0	0	0	0	0	0.000343546690142357	0	0	0	0	0	0	0	0	0	0	0	0	0	0.000201267988326457	0	0
k127_10273321_M_bin.109_2	0	0	0	0	0	0	0	0	0	0	0	0	0	0.000554938956714761	0	0	0.000264445325928864	0	0.000181830579357683	0	0	0.000610873549175321	0.000225790974005814	0	0	0	0	0.000126031886067175	0	0	0.000106207848760023	0	0.000687093380284714	0	0	0.00011595547309833	0	0	0	0.000149231457991345	0	0.000168525124287279	0	0	0.000104157625206145	0	0.000301901982489685	0	0
k127_10273321_M_bin.109_3	0	0	0	0	0	0	0	0	0.000178762960314623	0	0	0	0	0.000170750448219927	0	0	0.000396667988893296	0	9.09152896788417e-05	0	0	0.00122174709835064	0.000225790974005814	0	0	0	0	0.000126031886067175	0	0	0	0	0.000343546690142357	0	0	0	0	0	0	0.000447694373974034	0	0	0	0	0	0	0	0	0
k127_10273321_M_bin.109_4	0	0	0	0	0	0.000214892016761577	0	0	0	0	0	0	0	0.00119525313753949	0	0	0	0	9.09152896788417e-05	0	0.000280426247896803	0	0.000338686461008721	0	0	0	0	0	0	0	0.000265519621900058	0	0.000901810061623688	0	0	0.00011595547309833	0	0	0	0.000447694373974034	0	0.000674100497149117	0	0	0.000104157625206145	0	0.000704437959142598	0	0
k127_10273321_M_bin.109_5	0	0	0	0	0	0	0	0	0	0	0	0	0	0.000683001792879706	0	0	0.000132222662964432	0	0.000136372934518263	0	0	0	0.000169343230504361	0	0	0	0	0	0	0	5.31039243800117e-05	0	0.000901810061623688	0	0	0	0	0	0	0.000298462915982689	0	0.000505575372861838	0	0.000901306894997747	0.000173596042010242	0	0.000201267988326457	0	0
k127_10274565_M_bin.12_1	0	0	0	0	0	0	0	0	0	0	0	0	0	0	0	0	0	0	0	0	0	0	0	0	0	0	0	0	0	0	0	0	4.29433362677946e-05	0	0	0	0	0	0	0	0	0	0	0	0	0	0	0	0
k127_10274565_M_bin.12_5	0	0	0	0	0	0	0	0	0	0	0	0	0	0.000213438060274908	0	0	0.000132222662964432	0	0.000181830579357683	0	0	0	0.000508029691513082	0	0	0.000240211386019697	0	0.000126031886067175	0	0	0	0	0.000214716681338973	0	0	0	0	0	0	0	0	0.000168525124287279	0	0	0.000104157625206145	0	0	0	0
k127_10274565_M_bin.12_6	0	0	0	0	0	0	0	0	0	0	0	0	0	0	0	0	0	0	0	0	0	0	0	0	0	0	0	0	0	0	0	0	8.58866725355893e-05	0	0	0	0	0	0	0	0	0	0	0	0	0	0	0	0
k127_10274565_M_bin.12_8	0	0	0	0	0	0	0.000239750659314313	0	0	0	0	0	0	8.53752241099633e-05	0	0	0.000132222662964432	0	0.000181830579357683	0	0	0	0.000169343230504361	0	0	0	0	0	0	0	0	0	0.000128830008803384	0	0	0	0	0	0	7.46157289956723e-05	0	0	0	0	0	0	0	0	0
k127_10274595_M_bin.111_4	0	0	0	0	0	0	0	0	0	0	0	0	0	0.000128062836164945	0	0	0	0	0	0	0	0	0.000112895487002907	0	0	0	0	0	0	0	0	0	0.00150301676937281	0	0	0.00011595547309833	0	0	0	0	0	0.000674100497149117	0	0	0	0	0	0	0
k127_10274595_M_bin.111_6	0	0	0	0	0	0	0	0	0	0	0	0	0	0	0	0	0	0	0	0	0	0	0.000112895487002907	0	0	0	0	0	0	0	0	0	0	0	0	0	0	0	0	0	0	0	0	0	6.94384168040969e-05	0	0.000201267988326457	0	0
k127_10274595_M_bin.111_7	0	0	0	0	0	0	0	0	0	0	0	0	0	0	0	0	0	0	0	0	0	0	0	0	0	0	0	0	0	0	0	0	0	0	0	0	0	0	0	0	0	0	0	0	3.47192084020484e-05	0	0.000402535976652913	0	0
k127_1027541_M_bin.105_4	0	0	0	0	0	0	0	0	0	0	0	0	0	0.00025612567232989	0	0	0	0	0	0	0	0	0	0	0	0	0	0	0	0	0	0	0	0	0	0	0	0	0	0	0	0	0	0	3.47192084020484e-05	0	0	0	0
k127_10275539_M_bin.8_2	0	0	0	0	0	0	0	0	0	0	0	0	0	0	0	0	0	0	0	0	0	0	0	0	0	0	0	0	0	0	0	0	0	0	0	0	0	0	0	0	0	0	0	0	0	0	0	0	0
k127_10275539_M_bin.8_3	0	0	0	0	0	0	0	0	0	0	0	0	0	0	0	0	0	0	0	0	0	0	0	0	0	0	0	0	0	0	0	0	0	0	0	0	0	0	0	0	0	0	0	0	0	0	0	0	0
k127_10275640_M_bin.87_2	0	0	0	0	0	0	0	0	0	0	0	0	0	0	0	0	0	0	0	0	0	0	5.64477435014535e-05	0	0.00115318085719777	0	0	0	0	0	0	0	8.58866725355893e-05	0	0	0	0	0	0	0	0	0	0	0	0	0	0.000100633994163228	0	0
k127_10275640_M_bin.87_3	0	0	0	0	0	0	0	0	0	0	0	0	0	4.26876120549816e-05	0	0	0	0	4.54576448394209e-05	0	0	0	0.000112895487002907	0	0	0	0	0	0	0	0	0	0.000300603353874563	0	0	0	0	0	0	0	0	0	0	0	0	0	0.000100633994163228	0	0
k127_10275640_M_bin.87_4	0	0	0	0	0	0	0	0	0	0	0	0	0	0	0	0	0	0	0.000363661158715367	0	0	0	0	0	0	0	0	0	0	0	0	0	8.58866725355893e-05	0	0	0	0	0.000396510705789056	0	0	0	0	0	0	0	0	0	0	0
k127_1027896_M_bin.66_1	0	0	0	0	0	0	0	0	0	0	0	0	0	0	0	0	0	0	0	0	0	0	0	0	0	0	0	0	0	0	0	0	0	0	0	0	0	0	0	0	0	5.61750414290931e-05	0	0	0	0	0	0	0
k127_1027896_M_bin.66_2	0	0	0	0	0	0	0	0	0	0	0	0	0	8.53752241099633e-05	0	0	0	0	0	0	0	0	0	0	0	0	0	0.000126031886067175	0	0	0	0	0	0	0	0	0	0	0	0	0	5.61750414290931e-05	0	0	3.47192084020484e-05	0	0	0	0
k127_1027896_M_bin.66_3	0	0	0	0	0	0	0	0	0	0	0	0	0	4.26876120549816e-05	0	0	0	0	0	0	0	0	0	0	0	0	0	0	0	0	0	0	0	0	0	0	0	0	0	0	0	0	0	0	0	0	0	0	0
k127_1027896_M_bin.66_5	0	0	0	0	0	0	0	0	0	0	0	0	0	8.53752241099633e-05	0	0	0	0	0	0	0	0	0	0	0	0	0	0	0	0	0	0	0	0	0	0	0	0	0	0	0	5.61750414290931e-05	0	0	0	0	0	0	0
k127_1027896_M_bin.66_6	0	0	0	0	0	0	0	0	0	0	0	0	0	4.26876120549816e-05	0	0	0	0	0	0	0	0	0	0	0	0	0	0	0	0	0	0	0	0	0	0	0	0	0	0	0	0	0	0	0	0	0	0	0
k127_10280277_M_bin.99_3	0	0	0	0	0	0	0	0	0	0	0	0	0	0	0	0	0	0	0	0	0	0	0.000112895487002907	0	0	0	0	0	0	0	0	0	0	0	0	0	0	0	0	0	0	0	0	0	0	0	0	0	0
k127_10280600_M_bin.102_2	0	0	0	0	0	0	0	0	0	0	0	0	0	0	0	0	0	0	0	0	0	0	0	0	0	0	0	0	0	0	0	0	0	0	0	0	0	0	0	0	0	0	0	0	0	0	0.000100633994163228	0	0
k127_10280600_M_bin.102_3	0	0	0	0	0	0	0	0	0	0	0	0	0	0	0	0	0	0	0	0	0	0	0	0	0	0	0	0	0	0	0	0	8.58866725355893e-05	0	0	0	0	0	0	0	0	0	0	0	0	0	0	0	0
k127_10280744_M_bin.1_1	0	0	0	0	0	0.000429784033523155	0.00239750659314313	0	0.000357525920629246	0	0	0.000348098511878862	0	0.00149406642192436	0	0.00199600798403194	0.000396667988893296	0	0.000636407027751892	0	0.000560852495793606	0.00244349419670128	0.00141119358753634	0	0.000768787238131847	0.00120105693009849	0	0.000630159430335875	0	0	0.000477935319420105	0.000951022349025202	0.00107358340669487	0	0	0.000811688311688312	0	0.00118953211736717	0	0.00097000447694374	0	0.000786450580007303	0	0.00135196034249662	0.00187483725371062	0	0.00191204588910134	0	0
k127_10280744_M_bin.1_2	0	0	0	0	0	0	0	0	0	0	0	0	0	0	0	0	0	0	0	0	0	0.000610873549175321	5.64477435014535e-05	0	0	0	0	0	0	0	5.31039243800117e-05	0	0.000171773345071179	0	0	0	0	0	0	0	0	0	0	0	0	0	0.000100633994163228	0	0
k127_10280744_M_bin.1_3	0	0	0	0	0	0	0	0	0	0	0	0	0	0	0	0	0	0	0	0	0	0	0.000112895487002907	0	0	0	0	0	0	0	0	0	8.58866725355893e-05	0	0	0	0	0	0	0	0	0	0	0	3.47192084020484e-05	0	0.000100633994163228	0	0
k127_10280744_M_bin.1_4	0	0	0	0	0	0	0.000239750659314313	0	0	0	0	0	0	0	0	0	0	0	0	0	0	0	0	0	0	0	0	0	0	0	0	0	0.000257660017606768	0	0	0	0	0	0	0	0	0	0	0	6.94384168040969e-05	0	0.000201267988326457	0	0
k127_10281496_S_bin.29_1	0	0	0	0	0	0	0	0	0	0	0	0	0	0	0	0	0	0	0	0	0	0	0	0	0	0	0	0	0	0	0	0	0	0	0	0	0	0	0	0	0	0	0	0	0	0	0	0	0
k127_10283385_M_bin.12_2	0	0	0	0	0	0	0	0	0	0	0	0	0	4.26876120549816e-05	0	0	0	0	0	0	0	0	0.000225790974005814	0	0	0	0	0	0	0	0	0	0.000128830008803384	0	0	0	0	0	0	0	0	0.000168525124287279	0	0	0	0	0	0	0
k127_10283385_M_bin.12_4	0	0	0	0	0	0	0	0	0	0	0	0	0	8.53752241099633e-05	0	0	0	0	0	0	0	0	0.000112895487002907	0	0	0	0	0	0	0	0	0	8.58866725355893e-05	0	0	0	0	0	0	0	0	5.61750414290931e-05	0	0	0	0	0	0	0
k127_10284468_M_bin.44_1	0	0	0	0	0	0	0.000479501318628626	0	0.000178762960314623	0	0	0.000174049255939431	0	0	0	0	0	0	0.000136372934518263	0	0	0	0.000112895487002907	0	0	0	0	0	0	0	0	0	0.000171773345071179	0	0	0	0	0	0	0	0	0.000280875207145465	0	0	0	0	0.000100633994163228	0	0
k127_10284468_M_bin.44_5	0	0	0	0	0	0	0	0	0	0	0	0	0	0	0	0	0	0	0	0	0	0	5.64477435014535e-05	0	0	0	0	0	0	0	0	0	0	0	0	0	0	0	0	0	0	0	0	0	0	0	0	0	0
k127_10284468_M_bin.44_7	0	0	0	0	0	0	0	0	0	0	0	0	0	0	0	0	0	0	0	0	0	0	0.000225790974005814	0	0	0	0	0	0	0	0	0	4.29433362677946e-05	0	0	0	0	0	0	0	0	0	0	0	0	0	0	0	0
k127_10286890_M_bin.66_3	0	0	0	0	0	0	0	0	0	0	0	0	0	0	0	0	0	0	0	0	0	0	0.000112895487002907	0	0	0	0	0	0	0	0	0	4.29433362677946e-05	0	0	0.000347866419294991	0	0	0	0	0	0.000168525124287279	0	0	0.000277753667216387	0	0.000100633994163228	0	0
k127_10286890_M_bin.66_4	0	0.000417710944026733	0	0	0	0.000214892016761577	0.000239750659314313	0	0.000446907400786557	0	0	0	0	0.000128062836164945	0	0	0.00105778130371546	0	4.54576448394209e-05	0	0.000560852495793606	0	0.000508029691513082	0	0.000768787238131847	0.00192169108815758	0	0.00075619131640305	0	0	0.000212415697520047	0	0.000128830008803384	0	0	0.00173933209647495	0	0.000396510705789056	0	0.000149231457991345	0	0.000280875207145465	0	0	0.000920059022654283	0	0.000100633994163228	0	0
k127_10287780_M_bin.109_1	0	0	0	0	0	0	0	0	0.000178762960314623	0	0	0	0	4.26876120549816e-05	0	0	0.000396667988893296	0	0.000227288224197104	0	0	0	0	0	0	0	0	0	0	0	0	0	0.000128830008803384	0	0	0	0	0	0	0	0	0	0	0	0	0	0	0	0
k127_10287780_M_bin.109_2	0	0	0	0	0	0	0	0	0.000178762960314623	0	0	0	0	0	0	0	0.000264445325928864	0	9.09152896788417e-05	0	0	0.00030543677458766	0.000225790974005814	0	0.000768787238131847	0	0	0	0	0	5.31039243800117e-05	0	0.00055826337148133	0	0	0	0	0	0	0	0	5.61750414290931e-05	0	0.00315457413249211	0	0	0.00060380396497937	0	0
k127_10287780_M_bin.109_3	0	0	0	0	0	0	0	0	0	0	0	0	0	8.53752241099633e-05	0	0	0	0	0	0	0	0.00030543677458766	0.000112895487002907	0	0	0	0	0	0	0	0	0	0.000601206707749125	0	0	0	0	0	0	0.000298462915982689	0	0	0	0	0	0	0.000402535976652913	0	0
k127_10287780_M_bin.109_4	0	0	0	0	0	0	0.000239750659314313	0	0.000357525920629246	0	0	0.000348098511878862	0	0.000298813284384871	0	0	0.000396667988893296	0	0.000454576448394209	0	0	0.000916310323762981	0.000677372922017442	0	0	0	0	0.0005041275442687	0	0	0.000212415697520047	0	0.000858866725355893	0	0	0	0	0	0	0.000223847186987017	0	0.000337050248574558	0	0	0.000138876833608194	0	0.00060380396497937	0	0
k127_10287787_M_bin.102_1	0	0	0	0	0	0	0	0	0	0	0	0	0	0	0	0	0	0	9.09152896788417e-05	0	0	0	0.000112895487002907	0	0	0	0	0	0	0	0	0	0.000300603353874563	0	0	0	0	0	0	0	0	0	0	0	0.000104157625206145	0	0	0	0
k127_10287787_M_bin.102_2	0	0	0	0	0	0	0	0	0	0	0	0	0	0.000128062836164945	0	0	0	0	0.000272745869036525	0	0	0	0.000225790974005814	0	0	0	0	0	0	0	0	0	0.000171773345071179	0	0	0.00011595547309833	0	0	0	0	0	0.000168525124287279	0	0	0.000104157625206145	0	0	0	0
k127_10287787_M_bin.102_3	0	0	0	0	0	0	0	0	0	0	0	0	0	0	0	0	0	0	0	0	0	0	5.64477435014535e-05	0	0	0	0	0	0	0	0	0	0	0	0	0	0	0	0	0	0	0	0	0	0	0	0	0	0
k127_10287788_M_bin.94_1	0	0	0	0	0	0	0	0	0	0	0	0.000348098511878862	0	4.26876120549816e-05	0	0.000665335994677312	0.000396667988893296	0	9.09152896788417e-05	0	0	0	0.000112895487002907	0	0.00115318085719777	0	0	0	0	0	0	0	0	0	0.00119047619047619	0	0	0	0	0	0	5.61750414290931e-05	0	0	0	0	0	0	0
k127_10287788_M_bin.94_10	0	0	0	0	0	0	0	0	0	0	0	0	0	0.00025612567232989	0	0	0.00066111331482216	0	0	0	0	0	0.000282238717507268	0	0	0.00144126831611818	0	0	0	0	0	0	8.58866725355893e-05	0	0	0.00023191094619666	0	0	0	0	0	5.61750414290931e-05	0	0	0.000729103376443017	0	0.000100633994163228	0	0
k127_10287788_M_bin.94_11	0	0	0	0	0	0	0	0	0	0	0	0	0	4.26876120549816e-05	0	0	0	0	0	0	0	0	0	0	0	0	0	0	0	0	0	0	0	0	0	0	0	0	0	0	0	0	0	0	0	0	0	0	0
k127_10287788_M_bin.94_12	0	0	0	0	0	0	0	0	0	0	0	0	0	4.26876120549816e-05	0	0	0	0	0	0	0	0	0	0	0	0	0	0	0	0	0	0	4.29433362677946e-05	0	0	0	0	0	0	0	0	0	0	0	0	0	0	0	0
k127_10287788_M_bin.94_2	0	0	0	0	0	0	0	0	0	0	0	0	0	0.000170750448219927	0	0	0	0	0	0	0	0	0.000169343230504361	0	0	0	0	0	0	0	0	0	0	0	0	0	0	0	0	0	0	0.000112350082858186	0	0	0.000138876833608194	0	0	0	0
k127_10287788_M_bin.94_6	0	0	0	0	0	0	0	0	0	0	0	0	0	0.000341500896439853	0	0	0	0	0	0	0	0	0.000169343230504361	0	0	0	0	0	0	0	0	0	8.58866725355893e-05	0	0	0.00011595547309833	0	0	0	0	0	0.000112350082858186	0	0	6.94384168040969e-05	0	0	0	0
k127_10287788_M_bin.94_7	0	0	0	0	0	0	0.000239750659314313	0	0	0	0	0	0	0.000298813284384871	0	0	0	0	0	0	0	0	0.000225790974005814	0	0	0	0	0	0	0	0	0	4.29433362677946e-05	0	0	0	0	0	0	0	0	0.000168525124287279	0	0	6.94384168040969e-05	0	0	0	0
k127_10287788_M_bin.94_8	0	0	0	0	0	0.000214892016761577	0.00239750659314313	0	0.000357525920629246	0	0	0	0	0.00132331597370443	0	0	0.000396667988893296	0	0	0	0	0	0.000338686461008721	0	0	0.000720634158059092	0	0	0	0	0	0	0.00137418676056943	0	0	0.000463821892393321	0	0	0	0	0	0.000617925455720024	0	0	0.000243034458814339	0	0.00060380396497937	0	0
k127_10287788_M_bin.94_9	0	0	0	0	0	0	0.000239750659314313	0	0	0	0	0.000174049255939431	0	0.000170750448219927	0	0	0.000132222662964432	0	9.09152896788417e-05	0	0	0	0	0	0	0	0	0	0	0	0	0	0	0	0	0.00011595547309833	0	0	0	0	0	5.61750414290931e-05	0	0	0.000243034458814339	0	0.000201267988326457	0	0
k127_10288293_M_bin.87_1	0	0	0	0	0	0	0	0	0	0	0	0	0	0	0	0	0	0	0	0	0	0	5.64477435014535e-05	0	0	0	0	0	0	0	0	0	0.000214716681338973	0	0	0	0	0	0	0	0	0	0	0	0	0	0	0	0
k127_10288293_M_bin.87_2	0	0	0	0	0	0	0	0	0	0	0	0	0	0	0	0	0	0	0	0	0	0	0	0	0	0	0	0	0	0	0	0	0.000171773345071179	0	0	0	0	0	0	0	0	0	0	0	0	0	0	0	0
k127_10288293_M_bin.87_3	0	0	0	0	0	0	0	0	0	0	0	0	0	4.26876120549816e-05	0	0	0	0	9.09152896788417e-05	0	0	0	0.000112895487002907	0	0	0	0	0	0	0	0	0	0.000386490026410152	0	0	0	0	0	0	0	0	5.61750414290931e-05	0	0	0	0	0	0	0
k127_10288293_M_bin.87_4	0	0	0	0	0	0	0.000239750659314313	0	0	0	0	0	0	0.000683001792879706	0	0	0.000132222662964432	0	0.000136372934518263	0	0	0	0.000508029691513082	0	0	0	0	0	0	0	0	0	0.000901810061623688	0	0	0	0	0	0	0	0	0.000168525124287279	0	0	0	0	0.000100633994163228	0	0
k127_10288293_M_bin.87_5	0	0	0	0	0	0	0	0	0	0	0	0	0	0.000128062836164945	0	0	0	0	0	0	0	0	5.64477435014535e-05	0	0	0	0	0	0	0	0	0	0.000343546690142357	0	0	0	0	0	0	0	0	0	0	0	0	0	0	0	0
k127_10288293_M_bin.87_6	0	0	0	0	0	0	0	0	0.000893814801573114	0	0	0.000174049255939431	0	0.00106719030137454	0	0	0.00158667195557319	0	0.0052276291565334	0	0	0	0.000282238717507268	0	0	0	0	0.000630159430335875	0	0	0	0	0.000687093380284714	0	0	0.000579777365491651	0	0.00832672482157018	0	0	0	0.000337050248574558	0	0	3.47192084020484e-05	0	0.00120760792995874	0	0
k127_10288293_M_bin.87_7	0.000595415302173266	0	0	0.00241837968561064	0	0.00171913613409262	0.00767202109805802	0	0.00160886664283161	0	0	0.00104429553563659	0	0.0195082387091266	0	0.00465735196274118	0.0040989025518974	0.00221238938053097	0.00145464463486147	0	0.00224340998317443	0.00030543677458766	0.0136603539273518	0	0.00115318085719777	0.0151333173192409	0	0.00025206377213435	0	0	0.00169932558016037	0	0.0306185987589376	0	0.0166666666666667	0.0076530612244898	0	0.00277557494052339	0	0.00194000895388748	0	0.0106170828300986	0	0.00630914826498423	0.00319416717298846	0.00374707259953162	0.00191204588910134	0	0
k127_10288293_M_bin.87_8	0	0	0	0	0	0	0	0	0	0	0	0	0	0	0	0	0	0	0	0	0	0	0	0	0	0	0	0	0	0	0	0	0.000171773345071179	0	0	0	0	0	0	0	0	0	0	0	0	0	0	0	0
k127_1029145_M_bin.47_2	0	0	0	0	0	0	0.000719251977942939	0	0	0	0	0	0	0.000426876120549816	0	0	0.000132222662964432	0	0	0	0	0	0.00333041686658576	0	0	0.000480422772039395	0	0	0	0	0.000159311773140035	0	0.00257660017606768	0	0	0.000463821892393321	0	0	0	0	0	0.00455017835575654	0	0	0.00104157625206145	0	0.000100633994163228	0	0
k127_1029145_M_bin.47_3	0	0	0	0	0	0	0	0	0	0	0	0	0	0	0	0	0	0	0	0	0	0	0	0	0	0	0	0	0	0	0	0	8.58866725355893e-05	0	0	0	0	0	0	0	0	0.000112350082858186	0	0	0	0	0	0	0
k127_1029145_M_bin.47_4	0	0	0	0	0	0	0	0	0	0	0	0	0	0	0	0	0	0	0	0	0	0	0	0	0	0	0	0	0	0	0	0	8.58866725355893e-05	0	0	0	0	0	0	0	0	0.000112350082858186	0	0	0	0	0	0	0
k127_1029145_M_bin.47_5	0	0	0	0	0	0	0	0	0	0	0	0	0	0	0	0	0	0	0	0	0	0	0	0	0	0	0	0	0	0	0	0	0	0	0	0	0	0	0	0	0	0.000112350082858186	0	0	0	0	0	0	0
k127_10291651_M_bin.8_1	0	0	0	0	0	0	0	0	0	0	0	0.000174049255939431	0	0.000341500896439853	0	0	0.000264445325928864	0	4.54576448394209e-05	0	0.000280426247896803	0	0.000508029691513082	0	0	0.000480422772039395	0	0	0	0	5.31039243800117e-05	0	0.000429433362677946	0	0	0.00011595547309833	0	0.000396510705789056	0	7.46157289956723e-05	0	0.000224700165716372	0	0	0.000104157625206145	0	0	0	0
k127_10291651_M_bin.8_2	0	0	0	0	0	0	0	0	0	0	0	0	0	0	0	0	0	0	0	0	0	0	0	0	0	0	0	0	0	0	0	0	0.000257660017606768	0	0	0	0	0	0	0	0	0	0	0	0	0	0	0	0
k127_10291651_M_bin.8_3	0	0	0	0	0	0	0	0	0	0	0	0	0	0	0	0	0	0	0	0	0	0	0	0	0	0	0	0	0	0	0	0	4.29433362677946e-05	0	0	0	0	0	0	0	0	0	0	0	0	0	0	0	0
k127_10291661_M_bin.111_1	0	0	0	0	0	0	0	0	0	0	0	0	0	0.000128062836164945	0	0	0	0	0.000181830579357683	0	0	0	0.000112895487002907	0	0	0	0	0.000126031886067175	0	0	0.000159311773140035	0	0.000214716681338973	0	0	0.00011595547309833	0	0	0	0	0	0	0	0.000901306894997747	3.47192084020484e-05	0	0	0	0
k127_10291661_M_bin.111_2	0	0	0	0	0	0	0	0	0	0	0	0	0	4.26876120549816e-05	0	0	0	0	9.09152896788417e-05	0	0	0	0.000225790974005814	0	0	0	0	0	0	0	5.31039243800117e-05	0	0.000171773345071179	0	0	0	0	0	0	0	0	0.000168525124287279	0	0	3.47192084020484e-05	0	0	0	0
k127_10291661_M_bin.111_3	0	0	0	0	0	0	0	0	0	0	0	0	0	0.000128062836164945	0	0	0	0	4.54576448394209e-05	0	0	0	0.000395134204510175	0	0	0	0	0	0	0	0	0	0.000343546690142357	0	0	0	0	0	0	0.000149231457991345	0	5.61750414290931e-05	0	0	6.94384168040969e-05	0	0	0	0
k127_10295643_M_bin.52_1	0	0	0	0	0	0	0	0	0	0	0	0	0	4.26876120549816e-05	0	0	0	0	0	0	0	0	0.000112895487002907	0	0	0	0	0	0	0	0	0	0	0	0	0	0	0	0	0	0	0	0	0	0	0	0	0	0
k127_10297447_S_bin.56_1	0	0	0	0	0	0	0	0	0	0	0	0	0	0	0	0	0	0	0	0	0	0	0	0	0	0	0	0	0	0	0	0	0	0	0	0	0	0	0	0	0	0	0	0	0	0	0	0	0
k127_10297447_S_bin.56_4	0	0	0	0.00483675937122128	0	0	0	0	0	0	0	0	0	0.000554938956714761	0	0	0	0	0	0	0	0	0.000620925178515989	0	0	0	0	0	0	0	0	0	0.000386490026410152	0	0	0.00011595547309833	0	0	0	0	0	0.000786450580007303	0	0	0	0	0	0	0
k127_10300282_M_bin.8_1	0	0	0	0	0	0	0	0	0	0	0	0	0	0	0	0	0	0	4.54576448394209e-05	0	0.000560852495793606	0	0	0	0	0	0	0	0	0	0	0	0.000214716681338973	0	0	0	0	0	0	0	0	0	0	0	0	0	0.000201267988326457	0	0
k127_10300282_M_bin.8_10	0	0	0	0	0	0	0	0	0	0	0	0	0	0.000128062836164945	0	0	0	0	9.09152896788417e-05	0	0	0	5.64477435014535e-05	0	0	0.000480422772039395	0	0	0	0	0	0	0.000257660017606768	0	0	0.00011595547309833	0	0	0	0	0	0.000168525124287279	0	0	0.000208315250412291	0	0.000100633994163228	0	0
k127_10300282_M_bin.8_2	0	0	0	0	0	0	0	0	0.000178762960314623	0	0	0	0	0.000170750448219927	0	0	0	0	0	0	0	0	5.64477435014535e-05	0	0	0	0	0	0	0	0	0	8.58866725355893e-05	0	0	0	0	0	0	0	0	0	0	0	0	0	0	0	0
k127_10300282_M_bin.8_3	0	0	0	0	0	0	0	0	0	0	0	0	0	0	0	0	0	0	0	0	0	0	0	0	0	0	0	0	0	0	0	0	0	0	0	0	0	0	0	0	0	0	0	0	0	0	0	0	0
k127_10300282_M_bin.8_4	0	0	0	0	0	0	0	0	0	0	0	0	0	0	0	0	0	0	0	0	0	0	0	0	0	0	0	0	0	0	0	0	8.58866725355893e-05	0	0	0	0	0	0	0	0	0	0	0	0	0	0	0	0
k127_10300282_M_bin.8_6	0	0	0	0	0	0	0	0	0	0	0	0	0	0	0	0	0	0	0	0	0	0	0	0	0	0	0	0	0	0	0	0	0	0	0	0	0	0	0	0	0	5.61750414290931e-05	0	0	0	0	0	0	0
k127_10300282_M_bin.8_7	0	0	0	0	0	0	0	0	0	0	0	0	0	4.26876120549816e-05	0	0	0	0	0.000136372934518263	0	0	0	0.000282238717507268	0	0	0	0	0	0	0	0	0	0.000128830008803384	0	0	0	0	0	0	0	0	0	0	0	0	0	0	0	0
k127_10300282_M_bin.8_9	0	0	0	0	0	0	0	0	0	0	0	0	0	0	0	0	0	0	0	0	0	0	0	0	0	0	0	0	0	0	0	0	0.000171773345071179	0	0	0	0	0	0	0	0	0	0	0	0	0	0	0	0
k127_10301666_M_bin.1_1	0	0.000417710944026733	0	0.00241837968561064	0	0.000429784033523155	0.000479501318628626	0	0.000178762960314623	0	0	0	0	0.00076837701698967	0	0.00133067198935462	0.000925558640751025	0	0.000272745869036525	0	0	0.0015271838729383	0.00118540261353052	0	0	0	0	0.000126031886067175	0	0	0	0	0.0016318467781762	0	0	0.000579777365491651	0	0	0	0.000298462915982689	0	0.00101115074572368	0	0	0.00065966495963892	0	0.000805071953305827	0	0
k127_10301666_M_bin.1_2	0	0	0	0	0	0	0	0	0	0	0	0	0	0.000170750448219927	0	0	0	0	0	0	0	0	5.64477435014535e-05	0	0	0	0	0	0	0	0	0	0.000128830008803384	0	0	0	0	0	0	0	0	0	0	0	3.47192084020484e-05	0	0.000100633994163228	0	0
k127_10301666_M_bin.1_3	0	0	0	0	0	0	0	0	0	0	0	0	0	0	0	0	0	0	0	0	0	0	5.64477435014535e-05	0	0	0	0	0	0	0	0	0	0.000257660017606768	0	0	0	0	0	0	0	0	0	0	0	0	0	0.000100633994163228	0	0
k127_10301666_M_bin.1_4	0	0	0	0	0	0	0	0	0	0	0	0	0	4.26876120549816e-05	0	0	0	0	0	0	0	0	0.000112895487002907	0	0	0	0	0	0	0	0	0	0	0	0	0.00011595547309833	0	0	0	0	0	0	0	0	3.47192084020484e-05	0	0	0	0
k127_10301666_M_bin.1_5	0	0	0	0	0	0	0	0	0	0	0	0	0	0	0	0	0	0	0	0	0	0	5.64477435014535e-05	0	0	0	0	0	0	0	0	0	8.58866725355893e-05	0	0	0	0	0	0	0	0	0	0	0	3.47192084020484e-05	0	0.000201267988326457	0	0
k127_10301666_M_bin.1_7	0	0	0	0	0	0	0	0	0	0	0	0	0	0	0	0	0	0	0	0	0	0	0	0	0	0	0	0	0	0	0	0	0	0	0	0	0	0	0	0	0	0	0	0	0	0	0.000100633994163228	0	0
k127_10301666_M_bin.1_8	0	0	0	0	0	0	0	0	0	0	0	0	0	0	0	0	0	0	0	0	0	0	0	0	0	0	0	0	0	0	0	0	0	0	0	0	0	0	0	0	0	0	0	0	0	0	0.000100633994163228	0	0
k127_10301666_M_bin.1_9	0	0	0	0	0	0	0	0	0	0	0	0	0	0	0	0	0.000132222662964432	0	4.54576448394209e-05	0	0	0	0	0	0	0	0	0	0	0	0	0	0.000128830008803384	0	0	0	0	0	0	7.46157289956723e-05	0	5.61750414290931e-05	0	0	0.000104157625206145	0	0.000100633994163228	0	0
k127_10301709_M_bin.52_2	0	0	0	0	0	0	0	0	0	0	0	0	0	4.26876120549816e-05	0	0	0	0	0	0	0	0	0	0	0	0	0	0	0	0	0	0	4.29433362677946e-05	0	0	0	0	0	0	0	0	0	0	0	0	0	0	0	0
k127_10301709_M_bin.52_4	0	0	0	0	0	0	0	0	0	0	0	0	0	8.53752241099633e-05	0	0	0	0	0	0	0	0	0	0	0	0.000240211386019697	0	0	0	0	0	0	0	0	0	0	0	0	0	0	0	0	0	0	0	0	0	0	0
k127_10301709_M_bin.52_6	0	0	0	0	0	0	0	0	0	0	0	0	0	0	0	0	0	0	0	0	0	0	0	0	0	0	0	0	0	0	0	0	4.29433362677946e-05	0	0	0	0	0	0	0	0	0	0	0	0	0	0	0	0
k127_10304917_M_bin.99_1	0	0	0	0	0	0	0	0	0	0	0	0	0	0	0	0	0	0	0	0	0	0	0.000169343230504361	0	0	0	0	0	0	0	0	0	0	0	0	0	0	0	0	0	0	0	0	0	0	0	0	0	0
k127_10304917_M_bin.99_3	0	0	0	0	0	0	0	0	0	0	0	0	0	4.26876120549816e-05	0	0	0	0	4.54576448394209e-05	0	0	0	0	0	0	0	0	0	0	0	0	0	4.29433362677946e-05	0	0	0	0	0	0	0	0	0	0	0	3.47192084020484e-05	0	0	0	0
k127_103059_M_bin.111_1	0	0	0	0	0	0	0	0	0	0	0	0	0	0	0	0	0	0	0	0	0	0	0	0	0	0	0	0	0	0	0	0	0	0	0	0	0	0	0	0	0	0	0	0	0	0	0	0	0
k127_103059_M_bin.111_2	0	0	0	0	0	0	0	0	0	0	0	0	0	0	0	0	0	0	0	0	0.000280426247896803	0	0.000112895487002907	0	0	0	0	0	0	0	0	0	0.000171773345071179	0	0	0	0	0	0	0	0	0.000112350082858186	0	0	0.000104157625206145	0	0.000301901982489685	0	0
k127_103059_M_bin.111_3	0	0	0	0	0	0	0.000239750659314313	0	0.000178762960314623	0	0	0	0	0	0	0	0	0	0.000409118803554788	0	0	0	0.000338686461008721	0	0	0.000480422772039395	0	0	0	0	0	0	0.000429433362677946	0	0	0.000347866419294991	0	0.000396510705789056	0	0	0	0.000337050248574558	0	0	0.000347192084020484	0	0.000201267988326457	0	0
k127_10308774_M_bin.55_4	0	0	0	0.00967351874244256	0	0	0.00107887796691441	0	0.000357525920629246	0	0	0.000174049255939431	0	0.00243319388713395	0	0.000665335994677312	0.000925558640751025	0	0.000136372934518263	0	0	0.000610873549175321	0.00677372922017442	0	0	0.00144126831611818	0	0.00025206377213435	0	0	0.000424831395040093	0	0.00328516522448629	0	0	0.000521799628942486	0	0	0	0.00048500223847187	0	0.00561750414290931	0	0.000901306894997747	0.000138876833608194	0	0.00100633994163228	0	0
k127_10309248_M_bin.109_1	0	0	0	0	0	0.000429784033523155	0.000239750659314313	0	0.000536288880943868	0	0	0.000174049255939431	0	0.00286007000768377	0	0	0.000396667988893296	0	0.000318203513875946	0	0	0.000916310323762981	0.000790268409020349	0	0	0	0	0	0	0	0.000265519621900058	0	0.00266248684860327	0	0	0.00023191094619666	0	0	0	0.000895388747948067	0	0.00117967587001095	0	0	0.000277753667216387	0	0.00060380396497937	0	0
k127_10309354_S_bin.74_1	0	0	0	0	0	0	0	0	0	0	0	0	0	0	0	0	0	0	0	0	0	0	0	0	0	0.000480422772039395	0	0.00025206377213435	0	0	0	0	0	0	0	0.000347866419294991	0	0	0	0	0	0	0	0	6.94384168040969e-05	0	0	0	0
k127_10309354_S_bin.74_2	0	0	0	0	0	0	0	0	0	0	0	0	0	0	0	0	0	0	0	0	0	0	0	0	0	0	0	0	0	0	0	0	0	0	0	0	0	0	0	0	0	0	0	0	0	0	0	0	0
k127_10309354_S_bin.74_3	0	0	0	0	0	0	0	0	0	0	0	0	0	0	0	0	0	0	0	0	0	0	0	0	0	0	0	0	0	0	0	0	0	0	0	0.00023191094619666	0	0	0	0	0	0	0	0	0	0	0	0	0
k127_10309354_S_bin.74_4	0	0	0	0	0	0	0	0	0	0	0	0	0	0	0	0	0	0	0	0	0	0	0	0	0	0	0	0.000126031886067175	0	0	0	0	0	0	0	0	0	0	0	0	0	0	0	0	0	0	0	0	0
k127_10309354_S_bin.74_5	0	0	0	0	0	0	0	0	0	0	0	0	0	0	0	0	0.000264445325928864	0	0	0	0	0	0	0	0	0	0	0.000126031886067175	0	0	0	0	0	0	0	0.000347866419294991	0	0.000793021411578113	0	0	0	0	0	0	0	0	0	0	0
k127_10309402_S_bin.27_1	0	0	0	0	0	0	0.000239750659314313	0	0.000715051841258491	0	0	0	0	0.000384188508494835	0	0	0.000793335977786593	0.00147492625368732	0.000181830579357683	0	0	0	0.000733820665518896	0	0.00230636171439554	0.00144126831611818	0	0.0005041275442687	0	0	0.000159311773140035	0	0.000257660017606768	0	0	0.000927643784786642	0	0	0	0	0	0.000617925455720024	0	0.000450653447498873	0.000867980210051211	0	0.000402535976652913	0	0
k127_10309402_S_bin.27_2	0	0	0	0	0	0	0	0	0	0	0	0	0	4.26876120549816e-05	0	0	0	0	0	0	0	0	0	0	0	0	0	0	0	0	0	0	0	0	0	0	0	0	0	0	0	0	0	0	0	0	0	0	0
k127_10309402_S_bin.27_3	0	0	0	0	0	0	0	0	0	0	0	0	0	0	0	0	0	0	0	0	0	0	5.64477435014535e-05	0	0	0	0	0	0	0	0	0	0	0	0	0	0	0	0	0	0	0	0	0	0.000173596042010242	0	0.000100633994163228	0	0
k127_10309402_S_bin.27_4	0	0	0	0	0	0	0.000239750659314313	0	0.000178762960314623	0	0	0	0	0.000213438060274908	0	0	0.000528890651857728	0	0	0	0	0	0.000282238717507268	0	0.000768787238131847	0.000720634158059092	0	0.000378095658201525	0	0	0.000265519621900058	0	0.000128830008803384	0	0	0.000811688311688312	0	0.000793021411578113	0	0	0	0.000505575372861838	0	0	0.000902699418453259	0	0	0	0
k127_1031370_S_bin.117_1	0	0	0	0.00483675937122128	0	0	0.000239750659314313	0	0	0	0	0	0	4.26876120549816e-05	0	0	0	0	0	0	0	0	5.64477435014535e-05	0	0	0	0	0	0	0	0	0	4.29433362677946e-05	0	0	0	0	0	0	0	0	0.000224700165716372	0	0	0	0	0	0	0
k127_1031370_S_bin.117_2	0	0	0	0.00241837968561064	0	0	0	0	0	0	0	0	0	0	0	0	0	0	0	0	0	0	0.000564477435014535	0	0	0	0	0	0	0	0	0	0	0	0	0	0	0	0	0	0	0.000870713142150942	0	0	0	0	0	0	0
k127_1031370_S_bin.117_5	0	0	0	0	0	0	0	0	0	0	0	0	0	0	0	0	0	0	0	0	0	0	0	0	0	0	0	0	0	0	0	0	0	0	0	0	0	0	0	0	0	0	0	0	0	0	0	0	0
k127_1031370_S_bin.117_6	0	0	0	0	0	0	0	0	0	0	0	0	0	8.53752241099633e-05	0	0	0	0	0	0	0	0	0.000225790974005814	0	0	0	0	0	0	0	0	0	0.000171773345071179	0	0	0	0	0	0	0	0	0.000224700165716372	0	0	0	0	0	0	0
k127_1031370_S_bin.117_7	0	0	0	0	0	0	0	0	0	0	0	0	0	0	0	0	0	0	0	0	0	0	5.64477435014535e-05	0	0	0	0	0	0	0	0	0	0	0	0	0	0	0	0	0	0	0	0	0	0	0	0	0	0
k127_10314796_M_bin.52_1	0	0	0	0	0	0	0	0	0	0	0	0	0	0	0	0	0	0	0	0	0	0	0.000112895487002907	0	0	0	0	0	0	0	0	0	0	0	0	0	0	0	0	0	0	0	0	0	0	0	0	0	0
k127_10314796_M_bin.52_14	0	0	0	0	0	0	0	0	0	0	0	0	0	0	0	0	0	0	0	0	0	0	0	0	0	0	0	0	0	0	0	0	0	0	0	0	0	0	0	0	0	0	0	0	0	0	0	0	0
k127_10314796_M_bin.52_22	0	0	0	0	0	0	0	0	0	0	0	0	0	0	0	0	0	0	0	0	0	0	0	0	0	0	0	0	0	0	0	0	0	0	0	0	0	0	0	0	0	0	0	0	0	0	0	0	0
k127_10314796_M_bin.52_5	0	0	0	0	0	0	0	0	0	0	0	0	0	0.000170750448219927	0	0	0	0	0	0	0	0	0.000169343230504361	0	0	0	0	0	0	0	0	0	0	0	0	0	0	0	0	0	0	0	0	0	0	0	0	0	0
k127_10314796_M_bin.52_9	0	0	0	0	0	0	0	0	0	0	0	0	0	0	0	0	0	0	0	0	0	0	0.000112895487002907	0	0	0	0	0	0	0	0	0	0	0	0	0	0	0	0	0	0	0	0	0	0	0	0	0	0
k127_103184_S_bin.74_2	0	0	0	0	0	0	0	0	0	0	0	0	0	0	0	0	0	0	0	0	0	0	0	0	0	0	0	0	0	0	0	0	0	0	0	0	0	0	0	0	0	0	0	0	0	0	0	0	0
k127_103184_S_bin.74_3	0	0	0	0	0	0	0	0	0	0	0	0	0	0	0	0	0	0	0	0	0	0	0	0	0	0	0	0	0	0	0	0	0	0	0	0	0	0	0	0	0	0	0	0	0	0	0	0	0
k127_10320405_M_bin.47_1	0	0	0	0	0	0	0	0	0	0	0	0	0	0	0	0	0	0	0	0	0	0	0	0	0	0	0	0	0	0	0	0	0	0	0	0	0	0	0	0	0	5.61750414290931e-05	0	0	0	0	0	0	0
k127_10320405_M_bin.47_4	0	0	0	0	0	0	0	0	0	0	0	0	0	0	0	0	0	0	0	0	0	0	0	0	0	0	0	0	0	0	0	0	8.58866725355893e-05	0	0	0	0	0	0	0	0	0	0	0	0	0	0	0	0
k127_10320405_M_bin.47_6	0	0	0	0	0	0	0	0	0.000178762960314623	0	0	0	0	0	0	0	0	0	0	0	0	0	0.000112895487002907	0	0	0	0	0	0	0	0.000212415697520047	0	8.58866725355893e-05	0	0	0	0	0	0	0	0	0.000280875207145465	0	0	0	0	0	0	0
k127_10320405_M_bin.47_7	0	0	0	0	0	0	0	0	0	0	0	0	0	0	0	0	0	0	0	0	0	0	0	0	0	0	0	0	0	0	0	0	8.58866725355893e-05	0	0	0	0	0	0	0	0	0	0	0	0	0	0	0	0
k127_10320651_M_bin.87_1	0	0	0	0	0	0	0	0	0	0	0	0	0	4.26876120549816e-05	0	0	0	0	0	0	0	0	0	0	0	0	0	0	0	0	0	0	0.000257660017606768	0	0	0	0	0	0	0	0	0	0	0	0	0	0	0	0
k127_10320651_M_bin.87_10	0	0	0	0	0	0	0	0	0	0	0	0	0	0.00025612567232989	0	0	0	0	0	0	0	0	5.64477435014535e-05	0	0	0	0	0	0	0	0	0	0.000171773345071179	0	0	0	0	0	0	0	0	0.000112350082858186	0	0	0.000104157625206145	0	0	0	0
k127_10320651_M_bin.87_11	0	0	0	0	0	0	0	0	0	0	0	0	0	0	0	0	0	0	0	0	0	0	0	0	0	0	0	0	0	0	0	0	8.58866725355893e-05	0	0	0	0	0	0	0	0	0	0	0	0	0	0	0	0
k127_10320651_M_bin.87_12	0	0	0	0	0	0	0	0	0	0	0	0	0	0	0	0	0	0	0	0	0	0	0	0	0	0	0	0	0	0	0	0	8.58866725355893e-05	0	0	0	0	0	0	0	0	0	0	0	0	0	0	0	0
k127_10320651_M_bin.87_13	0	0	0	0	0	0	0	0	0	0	0	0	0	0	0	0	0	0	0	0	0	0	0	0	0	0	0	0	0	0	0	0	8.58866725355893e-05	0	0	0	0	0	0	0	0	0	0	0	0	0	0	0	0
k127_10320651_M_bin.87_2	0	0	0	0	0	0	0	0	0	0	0	0	0	4.26876120549816e-05	0	0	0	0	0	0	0	0	0	0	0	0	0	0	0	0	0	0	0.000128830008803384	0	0	0	0	0	0	0	0	0	0	0	0	0	0	0	0
k127_10320651_M_bin.87_3	0	0	0	0	0	0	0	0	0	0	0	0	0	0.000170750448219927	0	0	0	0	0	0	0	0	0	0	0	0	0	0	0	0	0	0	0	0	0	0	0	0	0	0	0	0	0	0	0	0	0	0	0
k127_10320651_M_bin.87_4	0	0	0	0	0	0	0	0	0	0	0	0	0	4.26876120549816e-05	0	0	0	0	0	0	0	0	0	0	0	0	0	0	0	0	0	0	8.58866725355893e-05	0	0	0	0	0	0	0	0	0	0	0	0	0	0	0	0
k127_10320651_M_bin.87_5	0	0	0	0	0	0	0	0	0	0	0	0	0	0	0	0	0	0	0	0	0	0	0	0	0	0	0	0	0	0	0	0	8.58866725355893e-05	0	0	0	0	0	0	0	0	0	0	0	0	0	0	0	0
k127_10320651_M_bin.87_6	0	0	0	0	0	0	0	0	0	0	0	0	0	0	0	0	0	0	0	0	0	0	0	0	0	0	0	0	0	0	0	0	8.58866725355893e-05	0	0	0	0	0	0	0	0	0	0	0	0	0	0	0	0
k127_10320651_M_bin.87_9	0	0	0	0.00241837968561064	0	0.00171913613409262	0.00479501318628626	0	0.000178762960314623	0	0	0.000174049255939431	0	0.00729958166140186	0	0.00798403193612774	0.00357001190003967	0.00147492625368732	0.000818237607109576	0	0	0.000610873549175321	0.00699952019418024	0	0	0.00648570742253183	0	0.000126031886067175	0	0	0.000212415697520047	0.000951022349025202	0.0146007343310502	0	0.00238095238095238	0.00475417439703154	0	0.00158604282315623	0	0.000223847186987017	0	0.00410077802432379	0	0.00360522757999099	0.00128461071087579	0.000936768149882904	0.00110697393579551	0	0
k127_10322567_S_bin.117_1	0	0	0	0.00241837968561064	0	0	0.000479501318628626	0	0	0	0	0	0	0.000426876120549816	0	0	0	0	0	0	0	0	0.000225790974005814	0	0	0	0	0	0	0	0	0	0.000214716681338973	0	0	0	0	0	0	0	0	0.00106732578715277	0	0	3.47192084020484e-05	0	0	0	0
k127_10322567_S_bin.117_2	0	0	0	0	0	0	0	0	0	0	0	0	0	0	0	0	0	0	0	0	0	0	0	0	0	0	0	0	0	0	0	0	0	0	0	0	0	0	0	0	0	0	0	0	0	0	0	0	0
k127_10322567_S_bin.117_3	0	0	0	0	0	0	0	0	0	0	0	0	0	4.26876120549816e-05	0	0	0	0	0	0	0	0	0	0	0	0	0	0	0	0	0	0	0	0	0	0	0	0	0	0	0	0	0	0	0	0	0	0	0
k127_10322567_S_bin.117_4	0	0	0	0	0	0	0	0	0	0	0	0	0	0	0	0	0	0	0	0	0	0	5.64477435014535e-05	0	0	0	0	0	0	0	0	0	0	0	0	0	0	0	0	0	0	0	0	0	0	0	0	0	0
k127_10322596_S_bin.30_1	0	0	0	0	0	0	0	0	0	0	0	0	0	0	0	0	0	0	0	0	0	0	0	0	0	0	0	0	0	0	0	0	0	0	0	0	0	0	0	0	0	0	0	0	0	0	0	0	0
k127_10322596_S_bin.30_11	0	0	0	0	0	0	0	0	0	0	0	0	0	0	0	0	0	0	0	0	0	0	0	0	0	0	0	0	0	0	0	0	0	0	0	0	0	0	0	0	0	0	0	0	0	0	0	0	0
k127_10322596_S_bin.30_12	0	0	0	0	0	0	0	0	0	0	0	0	0	8.53752241099633e-05	0	0	0	0	0	0	0	0	0	0	0	0	0	0	0	0	0	0	0	0	0.00238095238095238	0	0	0	0	0	0	0	0	0	0	0	0	0	0
k127_10322596_S_bin.30_3	0	0	0	0	0	0	0	0	0	0	0	0	0	0	0	0	0	0	0	0	0	0	0	0	0	0	0	0	0	0	0	0	0	0	0	0	0	0	0	0	0	0	0	0	0	0	0	0	0
k127_10322596_S_bin.30_4	0	0	0	0	0	0.00171913613409262	0	0	0	0	0	0.000522147767818293	0	0.000853752241099633	0	0	0	0	0.000227288224197104	0	0	0	0.00174988004854506	0	0	0	0	0	0	0	0	0	0.0015889034419084	0	0	0	0	0	0	7.46157289956723e-05	0	0.000337050248574558	0	0	0	0	0	0	0
k127_10322596_S_bin.30_5	0	0	0	0	0	0.00107446008380789	0	0	0	0	0	0.000348098511878862	0	0.00025612567232989	0	0	0	0	4.54576448394209e-05	0	0	0	0.000338686461008721	0	0	0	0	0	0	0	0	0	0.000214716681338973	0	0	0	0	0	0	0	0	5.61750414290931e-05	0	0	0	0	0	0	0
k127_10322596_S_bin.30_6	0	0	0	0	0	0	0	0	0	0	0	0	0	0	0	0	0	0	0	0	0	0	0.000169343230504361	0	0	0	0	0	0	0	0	0	0.000214716681338973	0	0	0	0	0	0	0	0	0	0	0	0	0	0	0	0
k127_10323576_M_bin.87_1	0	0	0	0	0	0	0	0	0	0	0	0	0	0	0	0	0	0	0	0	0	0	0	0	0	0	0	0	0	0	0	0	8.58866725355893e-05	0	0	0	0	0	0	0	0	0	0	0	0	0	0	0	0
k127_10323576_M_bin.87_2	0	0	0	0	0	0	0	0	0	0	0	0	0	0	0	0	0	0	0	0	0	0	0	0	0	0	0	0	0	0	0	0	8.58866725355893e-05	0	0	0	0	0	0	0	0	0	0	0	0	0	0	0	0
k127_10323912_M_bin.12_16	0	0	0	0	0	0	0	0	0	0	0	0	0	0	0	0	0	0	0	0	0	0	0	0	0	0	0	0	0	0	0	0	0	0	0	0	0	0	0	0	0	0	0	0	6.94384168040969e-05	0	0	0	0
k127_10323912_M_bin.12_19	0	0	0	0	0	0	0	0	0	0	0	0	0	0	0	0	0	0	0	0	0	0	0	0	0	0	0	0	0	0	0	0	0	0	0	0	0	0	0	0	0	0	0	0	0	0	0	0	0
k127_10323912_M_bin.12_7	0	0	0	0	0	0	0	0	0	0	0	0	0	0	0	0	0	0	0	0	0	0	0.000112895487002907	0	0	0	0	0	0	0	0	0	0.000128830008803384	0	0	0	0	0	0	0	0	0	0	0	0	0	0	0	0
k127_10326947_M_bin.99_2	0	0	0	0	0	0	0	0	0	0	0	0	0	0	0	0	0	0	0	0	0	0	0	0	0	0	0	0	0	0	5.31039243800117e-05	0	0	0	0	0	0	0	0	0	0	0	0	0	0	0	0	0	0
k127_10326947_M_bin.99_6	0	0	0	0	0	0	0	0	0	0	0	0	0	0	0	0	0	0	0	0	0	0	5.64477435014535e-05	0	0	0	0	0	0	0	0	0	0	0	0	0	0	0	0	0	0	0	0	0	0	0	0	0	0
k127_10328657_S_bin.74_1	0	0	0	0	0	0	0.000719251977942939	0	0	0	0	0	0	0	0	0	0.000264445325928864	0	0	0	0	0	0	0	0	0.00120105693009849	0	0	0	0	0	0	0	0	0	0.000463821892393321	0	0	0	0	0	0	0	0	0.000104157625206145	0	0	0	0
k127_10328657_S_bin.74_3	0	0	0	0	0	0	0	0	0	0	0	0	0	0	0	0	0	0	0	0	0	0	0	0	0	0	0	0	0	0	0	0	0	0	0	0.00023191094619666	0	0	0	0	0	0	0	0	0.000173596042010242	0	0	0	0
k127_10328657_S_bin.74_4	0	0	0	0	0	0	0	0	0	0	0	0	0	0	0	0	0	0	0	0	0	0	0	0	0	0.000240211386019697	0	0.000126031886067175	0	0	0	0	0	0	0	0	0	0	0	0	0	0	0	0	0	0	0	0	0
k127_10329074_M_bin.86_1	0	0	0	0	0	0	0	0	0	0	0	0	0	0	0	0	0	0	0	0	0	0	5.64477435014535e-05	0	0	0	0	0	0	0	0	0	0	0	0	0	0	0	0	0	0	0	0	0	0	0	0	0	0
k127_10329074_M_bin.86_3	0	0	0	0	0	0	0	0	0.000178762960314623	0	0	0	0	0	0	0	0	0	0	0	0	0	0	0	0	0	0	0	0	0	0	0	0	0	0	0	0	0	0	0	0	0	0	0	0	0	0	0	0
k127_10329074_M_bin.86_4	0	0	0	0	0	0	0	0	0	0	0	0	0	0	0	0	0	0	0	0	0	0	5.64477435014535e-05	0	0	0	0	0	0	0	0	0	0	0	0	0	0	0	0	0	0	0	0	0	0	0	0	0	0
k127_10335028_S_bin.8_1	0	0	0	0	0	0	0.000239750659314313	0	0	0	0	0	0	0.000128062836164945	0	0	0	0	0	0	0	0	0.000225790974005814	0	0	0	0	0	0	0	0	0	0.000128830008803384	0	0	0	0	0	0	0	0	5.61750414290931e-05	0	0	6.94384168040969e-05	0	0	0	0
k127_10335028_S_bin.8_10	0	0	0	0	0	0	0	0	0	0	0	0	0	4.26876120549816e-05	0	0	0	0	0	0	0	0	0	0	0	0	0	0	0	0	0	0	4.29433362677946e-05	0	0	0	0	0	0	0	0	0	0	0	0	0	0	0	0
k127_10335028_S_bin.8_2	0	0	0	0	0	0	0	0	0	0	0	0	0	0	0	0	0	0	0.000136372934518263	0	0	0	0	0	0	0	0	0	0	0	0	0	4.29433362677946e-05	0	0	0	0	0	0	0	0	5.61750414290931e-05	0	0	6.94384168040969e-05	0	0	0	0
k127_10335028_S_bin.8_3	0	0	0	0	0	0	0	0	0	0	0	0	0	0	0	0	0	0	4.54576448394209e-05	0	0	0	0	0	0	0	0	0	0	0	0	0	0	0	0	0	0	0	0	0	0	0	0	0	0	0	0	0	0
k127_10335028_S_bin.8_5	0	0	0	0	0	0	0	0	0.000357525920629246	0	0	0	0	4.26876120549816e-05	0	0	0	0	0	0	0	0	0	0	0	0	0	0	0	0	0	0	0	0	0	0	0	0	0	0	0	0	0	0	0	0	0	0	0
k127_10335028_S_bin.8_7	0	0	0	0	0	0	0	0	0	0	0	0	0	8.53752241099633e-05	0	0	0	0	0	0	0	0	0	0	0	0	0	0	0	0	0	0	0	0	0	0	0	0	0	0	0	0	0	0	0	0	0	0	0
k127_10335028_S_bin.8_8	0	0	0	0	0	0	0	0	0	0	0	0	0	0.000128062836164945	0	0	0	0	9.09152896788417e-05	0	0	0	0.000112895487002907	0	0.000768787238131847	0	0	0	0	0	0	0	4.29433362677946e-05	0	0	0	0	0	0	0	0	0.000112350082858186	0	0	0	0	0	0	0
k127_10335028_S_bin.8_9	0	0	0	0	0	0	0	0	0	0	0	0	0	0.000213438060274908	0	0	0	0	9.09152896788417e-05	0	0	0	0.000225790974005814	0	0.000768787238131847	0	0	0	0	0	0.000159311773140035	0	4.29433362677946e-05	0	0	0	0	0	0	7.46157289956723e-05	0	0.000112350082858186	0	0	0	0	0	0	0
k127_103350_M_bin.102_1	0	0	0	0	0	0	0	0	0	0	0	0	0	0	0	0	0	0	0	0	0	0	0.000169343230504361	0	0	0	0	0	0	0	0	0	0	0	0	0	0	0	0	0	0	0	0	0	0	0	0	0	0
k127_103350_M_bin.102_3	0	0	0	0	0	0	0	0	0.000178762960314623	0	0	0	0	0	0	0	0.000132222662964432	0	0	0	0	0	5.64477435014535e-05	0	0	0	0	0	0	0	0	0	0	0	0	0	0	0	0	0	0	0	0	0	0	0	0	0	0
k127_103350_M_bin.102_8	0	0	0	0	0	0	0	0	0	0	0	0	0	0	0	0	0	0	0	0	0	0	0	0	0	0	0	0	0	0	0	0	8.58866725355893e-05	0	0	0	0	0	0	0	0	0	0	0	0	0	0	0	0
k127_10335290_M_bin.1_1	0	0	0	0	0	0	0.000239750659314313	0	0	0	0	0	0	0	0	0	0.000132222662964432	0	0	0	0	0	0.000225790974005814	0	0	0	0	0	0	0	0	0	4.29433362677946e-05	0	0	0	0	0	0	0	0	0.000280875207145465	0	0	0.000104157625206145	0	0	0	0
k127_10335744_M_bin.99_1	0	0	0	0	0	0	0	0	0	0	0	0	0	0	0	0	0	0	0	0	0	0	0.000169343230504361	0	0	0	0	0	0	0	0	0	0	0	0	0	0	0	0	0	0	0	0	0	0	0	0	0	0
k127_10335744_M_bin.99_3	0	0	0	0	0	0	0	0	0	0	0	0	0	0	0	0	0	0	0	0	0	0	0.000112895487002907	0	0	0	0	0	0	0	0	0	0	0	0	0	0	0	0	0	0	0	0	0	0	0	0	0	0
k127_10335744_M_bin.99_5	0	0	0	0	0	0	0	0	0	0	0	0	0	0	0	0	0	0	0	0	0	0	0	0	0	0	0	0	0	0	0	0	0	0	0	0	0	0	0	0	0	0	0	0	0	0	0	0	0
k127_10335744_M_bin.99_6	0	0	0	0	0	0	0.000239750659314313	0	0	0	0	0	0	8.53752241099633e-05	0	0.000665335994677312	0.000396667988893296	0.000368731563421829	4.54576448394209e-05	0	0	0	0.00290705879032486	0	0	0.00120105693009849	0	0	0	0	0.000265519621900058	0	0.000429433362677946	0	0	0.0011595547309833	0	0.000793021411578113	0	0	0	0.00101115074572368	0	0	0.000486068917628678	0	0.000301901982489685	0	0
k127_10335744_M_bin.99_7	0	0	0	0	0	0	0	0	0	0	0	0	0	0.000170750448219927	0	0	0	0	0.000136372934518263	0	0	0	0.00112895487002907	0	0	0.000240211386019697	0	0	0	0	0.000106207848760023	0	0.000257660017606768	0	0	0.00011595547309833	0	0	0	0	0	0.000674100497149117	0	0.00135196034249662	0.000138876833608194	0	0.000100633994163228	0	0
k127_10335744_M_bin.99_8	0	0	0	0	0	0	0	0	0	0	0	0	0	0	0	0	0.000264445325928864	0	0	0	0	0	0	0	0	0	0	0	0	0	0	0	0	0	0	0	0	0	0	0	0	0	0	0	0	0	0.000301901982489685	0	0
k127_10337700_M_bin.44_5	0	0.000417710944026733	0	0	0	0	0.000479501318628626	0	0.000893814801573114	0	0	0	0	0.00051225134465978	0	0	0	0	4.54576448394209e-05	0	0	0.00030543677458766	0.00095961163952471	0	0	0	0	0.0005041275442687	0	0	0.000265519621900058	0	0.000730036716552509	0	0	0.00023191094619666	0	0	0	0.000223847186987017	0	0.00258405190573828	0	0.000901306894997747	0.000243034458814339	0	0.000301901982489685	0	0
k127_10337700_M_bin.44_6	0	0	0	0	0	0	0	0	0	0	0	0	0	0	0	0	0	0	0	0	0	0	0.000169343230504361	0	0	0	0	0	0	0	0	0	0	0	0	0	0	0	0	0	0	5.61750414290931e-05	0	0	3.47192084020484e-05	0	0	0	0
k127_10342003_M_bin.8_2	0	0	0	0	0	0	0	0	0	0	0	0	0	8.53752241099633e-05	0	0	0	0	0	0	0	0	0	0	0	0	0	0	0	0	0	0	4.29433362677946e-05	0	0	0	0	0.000793021411578113	0	0	0	0	0	0	0	0	0	0	0
k127_10342003_M_bin.8_3	0	0	0	0	0	0	0	0	0	0	0	0	0	4.26876120549816e-05	0	0	0.000132222662964432	0	4.54576448394209e-05	0	0	0	5.64477435014535e-05	0	0	0	0	0	0	0	0.000159311773140035	0	8.58866725355893e-05	0	0	0	0	0	0	0	0	0	0	0	0	0	0	0	0
k127_10342003_M_bin.8_4	0	0	0	0	0	0	0	0	0	0	0	0	0	0	0	0	0	0	0	0	0	0	0	0	0	0	0	0	0	0	0	0	0	0	0	0	0	0	0	0	0	0.000112350082858186	0	0	0	0	0	0	0
k127_10342003_M_bin.8_5	0	0	0	0	0	0	0	0	0	0	0	0.000174049255939431	0	0	0	0	0.000132222662964432	0	4.54576448394209e-05	0	0	0	0	0	0	0	0	0	0	0	0	0	0.000171773345071179	0	0	0	0	0.000396510705789056	0	0	0	5.61750414290931e-05	0	0	0.000104157625206145	0	0	0	0
k127_10342593_M_bin.86_1	0	0	0	0	0	0	0	0	0	0	0	0	0	8.53752241099633e-05	0	0	0	0	0	0	0	0	0	0	0	0	0	0	0	0	0	0	0	0	0	0	0	0	0	0	0	0	0	0	0	0	0	0	0
k127_10342593_M_bin.86_4	0	0	0	0	0	0	0.000239750659314313	0	0	0	0	0	0	4.26876120549816e-05	0	0	0	0	4.54576448394209e-05	0	0	0	5.64477435014535e-05	0	0	0	0	0	0	0	0	0	0	0	0	0	0	0	0	0	0	5.61750414290931e-05	0	0	0	0	0.000100633994163228	0	0
k127_10344128_M_bin.60_14	0	0	0	0	0	0	0	0	0	0	0	0	0	0	0	0	0	0	0	0	0	0	0	0	0	0	0	0	0	0	0	0	0	0	0	0	0	0	0	0	0	0	0	0	0	0	0	0	0
k127_10344128_M_bin.60_3	0	0	0	0	0	0	0	0	0	0	0	0	0	0	0	0	0	0	0	0	0	0	0.000225790974005814	0	0	0	0	0	0	0	0	0	4.29433362677946e-05	0	0	0.00011595547309833	0	0	0	0	0	0	0	0	0	0	0.000100633994163228	0	0
k127_10344128_M_bin.60_4	0	0	0	0.00483675937122128	0	0	0.000479501318628626	0	0	0	0	0	0	0.000170750448219927	0	0	0	0	9.09152896788417e-05	0	0	0	0.00107250712652762	0	0	0	0	0.00025206377213435	0	0	0	0	0.000515320035213536	0	0	0.00023191094619666	0	0	0	0	0	0.00101115074572368	0	0	0.000138876833608194	0	0	0	0
k127_10344128_M_bin.60_5	0	0	0	0	0	0	0	0	0	0	0	0	0	0	0	0	0	0	0	0	0	0	0	0	0	0	0	0	0	0	0	0	0	0	0	0	0	0	0	0	0	0	0	0	0	0	0	0	0
k127_10344128_M_bin.60_6	0	0	0	0	0	0	0	0	0	0	0	0	0	0	0	0	0	0	0	0	0	0	0	0	0	0	0	0	0	0	0	0	0	0	0	0	0	0	0	0	0	0.000168525124287279	0	0	0	0	0	0	0
k127_10344128_M_bin.60_7	0	0	0	0	0	0	0	0	0	0	0	0	0	4.26876120549816e-05	0	0	0	0	0	0	0	0	0.000282238717507268	0	0	0	0	0	0	0	0	0	4.29433362677946e-05	0	0	0	0	0	0	0	0	0.000112350082858186	0	0	3.47192084020484e-05	0	0	0	0
k127_10344394_M_bin.44_3	0	0	0	0	0	0	0	0	0	0	0	0	0	0	0	0	0	0	4.54576448394209e-05	0	0	0	0	0	0	0	0	0	0	0	0	0	0	0	0	0	0	0	0	0	0	0	0	0	0	0	0.000100633994163228	0	0
k127_10346838_M_bin.44_3	0	0	0	0	0	0	0	0	0	0	0	0	0	0	0	0	0	0	0	0	0	0	0.000282238717507268	0	0	0	0	0	0	0	0	0	0	0	0	0	0	0	0	0	0	0.000168525124287279	0	0	0	0	0	0	0
k127_10346838_M_bin.44_4	0	0	0	0	0	0	0	0	0	0	0	0	0	0	0	0	0	0	0	0	0	0	0	0	0	0	0	0	0	0	0	0	0	0	0	0	0	0	0	0	0	0	0	0	0	0	0	0	0
k127_10350486_M_bin.35_1	0	0	0	0	0	0	0	0	0	0	0	0	0	0	0	0	0	0	0	0	0	0	0	0	0	0	0	0	0	0	0	0	0	0	0	0	0	0	0	0	0	0	0	0	0	0	0	0	0
k127_10355923_M_bin.86_3	0	0	0	0	0	0	0	0	0	0	0	0	0	0	0	0	0	0	0	0	0	0	0	0	0	0	0	0	0	0	0	0	0	0	0	0	0	0	0	0	0	0	0	0	0	0	0	0	0
k127_1036057_M_bin.8_2	0	0	0	0	0	0	0	0	0	0	0	0	0	0	0	0	0	0	0	0	0	0	0	0	0	0	0	0	0	0	0	0	8.58866725355893e-05	0	0	0	0	0	0	0	0	0	0	0	0	0	0	0	0
k127_1036057_M_bin.8_3	0	0	0	0	0	0	0	0	0	0	0	0	0	0	0	0	0	0	0	0	0	0	0	0	0	0	0	0	0	0	0	0	8.58866725355893e-05	0	0	0	0	0	0	0	0	0	0	0	0	0	0	0	0
k127_10365664_M_bin.1_1	0	0	0	0.00483675937122128	0	0	0.000239750659314313	0	0.000536288880943868	0	0	0	0	0.00136600358575941	0	0	0.00066111331482216	0	0.000181830579357683	0	0	0.00030543677458766	0.00169343230504361	0	0	0.000480422772039395	0	0.000126031886067175	0	0	0.000212415697520047	0	0.00253365683979988	0	0	0.000347866419294991	0	0.000793021411578113	0	0.000522310102969706	0	0.00129202595286914	0	0.00180261378999549	0.000312472875618436	0	0.00100633994163228	0	0
k127_10365664_M_bin.1_2	0	0	0	0	0	0	0	0	0.000536288880943868	0	0	0	0	0.00076837701698967	0	0	0.000132222662964432	0	0.000227288224197104	0	0	0	0.00129829810053343	0	0	0.000720634158059092	0	0.000126031886067175	0	0	5.31039243800117e-05	0	0.00154596010564061	0	0	0.00023191094619666	0	0	0	0.000447694373974034	0	0.00101115074572368	0	0	0.000312472875618436	0	0.00060380396497937	0	0
k127_10365664_M_bin.1_3	0	0	0	0	0	0	0	0	0	0	0	0	0	0.000554938956714761	0	0	0.000132222662964432	0	4.54576448394209e-05	0	0	0.00030543677458766	0.000338686461008721	0	0	0	0	0	0	0	0	0	0.00111652674296266	0	0	0.00023191094619666	0	0	0	0.000149231457991345	0	0.000505575372861838	0	0	0.000347192084020484	0	0.000402535976652913	0	0
k127_10365664_M_bin.1_4	0	0	0	0	0	0	0.000959002637257252	0	0.000178762960314623	0.00938967136150235	0	0	0	0.0011525655254845	0	0.00598802395209581	0.00066111331482216	0	0.000227288224197104	0	0.000280426247896803	0.00122174709835064	0.00180632779204651	0	0	0.000480422772039395	0	0.000126031886067175	0	0	0	0.000951022349025202	0.0024048268309965	0	0.00357142857142857	0.000347866419294991	0	0	0	0.000223847186987017	0	0.00168525124287279	0	0	0.000416630500824581	0	0.000704437959142598	0	0
k127_10365664_M_bin.1_5	0	0	0	0	0	0	0	0	0	0	0	0	0	0.000170750448219927	0	0	0	0	0.000181830579357683	0	0	0	0.000282238717507268	0	0	0	0	0	0	0	0	0	0.000257660017606768	0	0	0	0	0	0	0	0	5.61750414290931e-05	0	0	6.94384168040969e-05	0	0.000402535976652913	0	0
k127_10365664_M_bin.1_6	0	0	0	0	0	0	0	0	0	0	0	0	0	0.000298813284384871	0	0	0.000264445325928864	0	0	0	0	0	0.000338686461008721	0	0	0.000240211386019697	0	0	0	0	5.31039243800117e-05	0	0.00055826337148133	0	0	0	0	0	0	7.46157289956723e-05	0	0.000280875207145465	0	0	0.000243034458814339	0	0.000301901982489685	0	0
k127_10365901_M_bin.12_1	0	0	0	0	0	0	0.000239750659314313	0	0	0	0	0	0	8.53752241099633e-05	0	0	0	0	9.09152896788417e-05	0	0	0	0.000112895487002907	0	0	0	0	0	0	0	0	0	0.000343546690142357	0	0	0	0	0	0	0	0	5.61750414290931e-05	0	0	0.000104157625206145	0	0	0	0
k127_10365901_M_bin.12_2	0	0	0	0	0	0	0	0	0	0	0	0	0	0	0	0	0	0	9.09152896788417e-05	0	0	0	0.000112895487002907	0	0	0	0	0	0	0	0	0	0.000128830008803384	0	0	0	0	0	0	0	0	2.80875207145465e-05	0	0	1.73596042010242e-05	0	0	0	0
k127_10365901_M_bin.12_3	0	0	0	0	0	0	0	0	0	0	0	0	0	0	0	0	0	0	0	0	0	0	0	0	0	0	0	0	0	0	0	0	0	0	0	0	0	0	0	0	0	0	0	0	0	0	0	0	0
k127_10367366_M_bin.111_3	0	0	0	0	0	0	0	0	0	0	0	0	0	0	0	0	0	0	0	0	0	0	5.64477435014535e-05	0	0	0	0	0	0	0	0	0	0	0	0	0.00011595547309833	0	0.000396510705789056	0	0	0	0	0	0	0	0	0	0	0
k127_10368725_M_bin.109_3	0	0.0012531328320802	0	0	0	0	0	0	0	0	0	0	0	0	0	0	0	0	0	0	0	0	0	0	0	0	0	0	0	0	0	0	0	0	0	0	0	0	0	0	0	0	0	0	0	0	0	0	0
k127_10368725_M_bin.109_6	0	0	0	0	0	0	0	0	0	0	0	0	0	0	0	0	0	0	0	0	0	0	0	0	0	0	0	0	0	0	0	0	8.58866725355893e-05	0	0	0	0	0	0	0	0	0	0	0	0	0	0	0	0
k127_10368725_M_bin.109_8	0	0	0	0	0	0	0	0	0	0	0	0	0	0	0	0	0	0	0	0	0	0	0	0	0	0	0	0	0	0	0	0	8.58866725355893e-05	0	0	0	0	0	0	0	0	0	0	0	0	0	0	0	0
k127_10373724_M_bin.100_2	0	0	0	0	0	0	0	0	0	0	0	0	0	0	0	0	0	0	0	0	0	0	0	0	0	0	0	0	0	0	0	0	0	0	0	0	0	0	0	0	0	0.000112350082858186	0	0	0	0	0	0	0
k127_10373724_M_bin.100_5	0	0	0	0	0	0	0	0	0	0	0	0	0	0	0	0	0	0	0	0	0	0	0.000112895487002907	0	0	0	0	0	0	0	0	0	0	0	0	0	0	0	0	0	0	5.61750414290931e-05	0	0	0	0	0	0	0
k127_10373724_M_bin.100_6	0	0	0	0	0	0	0	0	0	0	0	0	0	0	0	0	0	0	0	0	0	0	0	0	0	0	0	0	0	0	0	0	0	0	0	0	0	0	0	0	0	0	0	0	0	0	0	0	0
k127_1037602_S_bin.27_1	0	0	0	0	0	0	0	0	0	0	0	0	0	4.26876120549816e-05	0	0	0	0	0	0	0	0	0	0	0	0	0	0	0	0	0	0	0	0	0	0	0	0	0	0	0	0	0	0	0	0	0	0	0
k127_1037602_S_bin.27_2	0	0	0	0	0	0	0	0	0	0	0	0	0	4.26876120549816e-05	0	0	0	0	0	0	0	0	0	0	0	0	0	0	0	0	0	0	0	0	0	0	0	0	0	0	0	0	0	0	0	0	0	0	0
k127_1037602_S_bin.27_4	0	0	0	0	0	0.000214892016761577	0	0	0.000357525920629246	0	0	0	0	0.000683001792879706	0	0	0.000264445325928864	0	0.000272745869036525	0	0	0	0.000508029691513082	0	0	0.000960845544078789	0	0.000126031886067175	0	0	0.000106207848760023	0	0.000257660017606768	0	0	0.000347866419294991	0	0	0	0.000149231457991345	0	0.000449400331432744	0	0	0.000416630500824581	0	0.000201267988326457	0	0
k127_1037602_S_bin.27_5	0	0	0	0	0	0	0	0	0	0	0	0	0	4.26876120549816e-05	0	0	0	0	0	0	0	0	0	0	0	0	0	0	0	0	0	0	4.29433362677946e-05	0	0	0	0	0	0	0	0	5.61750414290931e-05	0	0	3.47192084020484e-05	0	0	0	0
k127_1037602_S_bin.27_6	0	0	0	0	0	0	0	0	0	0	0	0	0	0	0	0	0	0	0	0	0	0	0	0	0	0	0	0	0	0	0	0	0	0	0	0	0	0	0	0	0	0	0	0	3.47192084020484e-05	0	0	0	0
k127_1037602_S_bin.27_7	0	0	0	0	0	0	0	0	0	0	0	0	0	0	0	0	0	0	0	0	0	0	5.64477435014535e-05	0	0	0	0	0	0	0	0	0	0	0	0	0	0	0	0	0	0	5.61750414290931e-05	0	0	0	0	0	0	0
k127_1037602_S_bin.27_8	0	0	0	0	0	0	0	0	0	0	0	0	0	0	0	0	0	0	0	0	0	0	0	0	0	0	0	0	0	0	0	0	8.58866725355893e-05	0	0	0	0	0	0	0	0	0	0	0	6.94384168040969e-05	0	0	0	0
k127_10379172_M_bin.99_2	0	0	0	0	0	0	0	0	0	0	0	0	0	0	0	0	0	0	0	0	0	0	0	0	0	0	0	0	0	0	0	0	0	0	0	0	0	0	0	0	0	0	0	0	0	0	0	0	0
k127_10379172_M_bin.99_3	0	0	0	0	0	0	0	0	0	0	0	0	0	0	0	0	0	0	0	0	0	0	0.000112895487002907	0	0	0	0	0	0	0	0	0	0	0	0	0	0	0	0	0	0	0	0	0	0	0	0	0	0
k127_10379172_M_bin.99_4	0	0	0	0	0	0	0	0	0	0	0	0	0	0	0	0	0	0	4.54576448394209e-05	0	0	0	0.000282238717507268	0	0	0	0	0	0	0	0	0	4.29433362677946e-05	0	0	0	0	0	0	0	0	0.000112350082858186	0	0	0	0	0.000301901982489685	0	0
k127_10379172_M_bin.99_5	0	0	0	0	0	0	0	0	0	0	0	0	0	0.000170750448219927	0	0	0	0	0.000181830579357683	0	0	0	0.000395134204510175	0	0	0	0	0	0	0	5.31039243800117e-05	0	8.58866725355893e-05	0	0	0	0	0	0	0	0	5.61750414290931e-05	0	0	0.000138876833608194	0	0.000201267988326457	0	0
k127_10385812_M_bin.1_2	0	0	0	0	0	0	0	0	0	0	0	0	0	0	0	0	0	0	0	0	0	0	0	0	0	0	0	0	0	0	0	0	0.000171773345071179	0	0	0	0	0	0	0	0	0	0	0	0	0	0	0	0
k127_10385812_M_bin.1_3	0	0	0	0	0	0	0	0	0	0	0	0	0	0	0	0	0	0	0	0	0	0	0	0	0	0	0	0	0	0	0	0	8.58866725355893e-05	0	0	0	0	0	0	0	0	0	0	0	0	0	0	0	0
k127_10385812_M_bin.1_4	0	0	0	0	0	0	0	0	0	0	0	0.000174049255939431	0	4.26876120549816e-05	0	0.000665335994677312	0	0	0	0	0	0	0.000112895487002907	0	0	0.000240211386019697	0	0	0	0	0	0	0.000429433362677946	0	0	0	0	0	0	0	0	5.61750414290931e-05	0	0	0	0	0.000201267988326457	0	0
k127_10385812_M_bin.1_5	0	0	0	0	0	0	0	0	0	0	0	0	0	0	0	0	0	0	0	0	0	0	5.64477435014535e-05	0	0	0	0	0	0	0	0	0	0	0	0	0	0	0	0	0	0	0	0	0	6.94384168040969e-05	0	0	0	0
k127_10385812_M_bin.1_6	0	0	0	0	0	0	0	0	0	0	0	0	0	0	0	0	0	0	0	0	0	0	0	0	0	0	0	0	0	0	0	0	0	0	0	0	0	0	0	0	0	0	0	0	0	0	0.000201267988326457	0	0
k127_10385812_M_bin.1_7	0	0	0	0	0	0	0	0	0	0	0	0	0	0	0	0	0.000132222662964432	0	0	0	0	0	0.000112895487002907	0	0	0	0	0	0	0	0	0	8.58866725355893e-05	0	0	0	0	0	0	0	0	0.000112350082858186	0	0	0	0	0	0	0
k127_1038821_M_bin.21_1	0	0	0	0	0	0	0	0	0	0	0	0	0	4.26876120549816e-05	0	0	0	0	0	0	0	0	0	0	0	0	0	0	0	0	0	0	0	0	0	0	0	0	0	0	0	0	0	0	0	0	0	0	0
k127_10389862_M_bin.47_10	0	0	0	0	0	0	0	0	0	0	0	0	0	0	0	0	0	0	0	0	0	0	0	0	0	0	0	0	0	0	0	0	0.000128830008803384	0	0	0	0	0	0	0	0	0	0	0	0	0	0	0	0
k127_10389862_M_bin.47_11	0	0	0	0	0	0	0	0	0	0	0	0	0	0	0	0	0	0	0	0	0	0	0.000112895487002907	0	0	0	0	0	0	0	0	0	0.000214716681338973	0	0	0	0	0	0	0	0	0.000393225290003651	0	0	0	0	0	0	0
k127_10389862_M_bin.47_12	0	0	0	0	0	0	0	0	0	0	0	0	0	0	0	0	0	0	0	0	0	0	5.64477435014535e-05	0	0	0	0	0	0	0	0	0	0	0	0	0	0	0	0	0	0	0.000168525124287279	0	0	0	0	0	0	0
k127_10389862_M_bin.47_13	0	0	0	0	0	0	0	0	0	0	0	0	0	0	0	0	0	0	0	0	0	0	0.000112895487002907	0	0	0	0	0	0	0	0	0	0.000171773345071179	0	0	0	0	0	0	0	0	0.000112350082858186	0	0	0	0	0	0	0
k127_10389862_M_bin.47_3	0	0	0	0	0	0	0	0	0	0	0	0	0	0	0	0	0	0	0	0	0	0	0	0	0	0	0	0	0	0	0	0	0	0	0	0	0	0	0	0	0	0.000112350082858186	0	0	0	0	0	0	0
k127_10389862_M_bin.47_4	0	0	0	0	0	0	0.000479501318628626	0	0	0	0	0	0	0.000128062836164945	0	0	0	0	0	0	0	0	0.000338686461008721	0	0	0	0	0	0	0	0.000212415697520047	0	0.000171773345071179	0	0	0	0	0	0	0	0	0.000337050248574558	0	0	0.000416630500824581	0	0	0	0
k127_10389862_M_bin.47_5	0	0	0	0	0	0	0	0	0	0	0	0	0	8.53752241099633e-05	0	0	0	0	0	0	0	0	5.64477435014535e-05	0	0	0	0	0	0	0	5.31039243800117e-05	0	0.000128830008803384	0	0	0.00011595547309833	0	0	0	0	0	0.000280875207145465	0	0	3.47192084020484e-05	0	0	0	0
k127_10389862_M_bin.47_6	0	0	0	0	0	0	0	0	0	0	0	0	0	4.26876120549816e-05	0	0	0	0	0	0	0	0	0	0	0	0	0	0	0	0	0	0	4.29433362677946e-05	0	0	0	0	0	0	0	0	0.000280875207145465	0	0	0	0	0	0	0
k127_10389862_M_bin.47_7	0	0	0	0	0	0	0	0	0	0	0	0	0	0	0	0	0	0	0	0	0	0	0.000112895487002907	0	0	0	0	0	0	0	0	0	0	0	0	0	0	0	0	0	0	0	0	0	0	0	0	0	0
k127_10389862_M_bin.47_8	0	0	0	0	0	0	0	0	0	0	0	0	0	0	0	0	0	0	0	0	0	0	0.000338686461008721	0	0	0	0	0	0	0	0	0	0	0	0	0	0	0	0	0	0	0.000224700165716372	0	0	6.94384168040969e-05	0	0	0	0
k127_10389862_M_bin.47_9	0	0	0	0	0	0	0	0	0	0	0	0	0	0	0	0	0	0	0	0	0	0	5.64477435014535e-05	0	0	0	0	0	0	0	0	0	0	0	0	0	0	0	0	0	0	0	0	0	0	0	0	0	0
k127_10392282_M_bin.22_33	0	0	0	0	0	0	0	0	0	0	0	0	0	8.53752241099633e-05	0	0	0	0	0	0	0	0	0	0	0	0	0	0	0	0	0	0	0	0	0	0	0	0	0	0	0	0	0	0	0	0	0	0	0
k127_10396535_M_bin.66_1	0	0	0	0	0	0	0	0	0	0	0	0	0	0.000213438060274908	0	0	0.000264445325928864	0	0	0	0	0	0.000338686461008721	0	0	0.000480422772039395	0	0	0	0	5.31039243800117e-05	0	0.000343546690142357	0	0	0	0	0	0	0.000149231457991345	0	0.000786450580007303	0	0	6.94384168040969e-05	0	0	0	0
k127_10396535_M_bin.66_2	0	0	0	0	0	0	0.000239750659314313	0	0	0	0	0	0	0	0	0	0	0	0	0	0	0	0.000225790974005814	0	0	0	0	0	0	0	0	0	0	0	0	0	0	0	0	0	0	0.000112350082858186	0	0	6.94384168040969e-05	0	0	0	0
k127_10396535_M_bin.66_3	0	0	0	0	0	0	0	0	0	0	0	0	0	0.000170750448219927	0	0	0	0	9.09152896788417e-05	0	0	0	0.000225790974005814	0	0	0.000240211386019697	0	0.000126031886067175	0	0	0	0	0.000300603353874563	0	0	0	0	0	0	0.000149231457991345	0	0.000224700165716372	0	0	3.47192084020484e-05	0	0.000201267988326457	0	0
k127_10396535_M_bin.66_4	0	0	0	0	0	0	0	0	0	0	0	0	0	0	0	0	0	0	0	0	0	0	0	0	0	0	0	0	0	0	0	0	0	0	0	0	0	0	0	0	0	0	0	0	0	0	0	0	0
k127_1039687_S_bin.61_3	0	0	0	0	0	0	0	0	0	0	0	0	0	4.26876120549816e-05	0	0	0	0	0	0	0	0	0	0	0	0	0	0	0	0	0	0	0	0	0	0	0	0	0	0	0	0	0	0	0	0	0	0	0
k127_1039687_S_bin.61_4	0	0	0	0	0	0	0	0	0	0	0	0	0	0.000170750448219927	0	0	0	0	4.54576448394209e-05	0	0	0	0	0	0	0	0	0.00025206377213435	0	0	0	0	0	0	0	0.00011595547309833	0	0	0	0	0	0	0	0	0	0	0	0	0
k127_1039687_S_bin.61_5	0	0	0	0	0	0	0	0	0	0	0	0	0	8.53752241099633e-05	0	0	0.000132222662964432	0	9.09152896788417e-05	0	0	0	0	0	0	0	0	0	0	0	0	0	0	0	0	0	0	0	0	0	0	0	0	0	0	0	0	0	0
k127_10399363_M_bin.109_1	0	0	0	0	0	0	0	0	0	0	0	0	0	0	0	0	0	0	0	0	0	0	0.000112895487002907	0	0	0	0	0	0	0	0	0	0.000257660017606768	0	0	0	0	0	0	0	0	0	0	0	0	0	0	0	0
k127_10399363_M_bin.109_10	0	0	0	0	0	0	0.000239750659314313	0	0	0	0	0.000348098511878862	0	0.000725689404934688	0	0	0.000264445325928864	0	0.00050003409323363	0	0	0.00030543677458766	0.000395134204510175	0	0	0	0	0	0	0	0.000212415697520047	0	0.00120241341549825	0	0	0.00023191094619666	0	0	0	0.000223847186987017	0	0.000280875207145465	0	0	0.000104157625206145	0	0.000704437959142598	0	0
k127_10399363_M_bin.109_11	0	0	0	0	0	0.000214892016761577	0.000479501318628626	0	0	0	0	0	0	0.000939127465209596	0	0	0.000132222662964432	0	9.09152896788417e-05	0	0	0.00122174709835064	0.000620925178515989	0	0	0	0	0	0	0	0.000212415697520047	0	0.000944753397891482	0	0	0	0	0	0	0.000596925831965378	0	0.000505575372861838	0	0	0.000138876833608194	0	0.000402535976652913	0	0
k127_10399363_M_bin.109_2	0	0.000835421888053467	0	0	0	0	0	0	0.000178762960314623	0	0	0.000696197023757723	0	0.000469563732604798	0	0	0.000528890651857728	0	0.000636407027751892	0	0	0.000610873549175321	0.000282238717507268	0	0.00153757447626369	0	0	0.000882223202470225	0	0	0.00154001380702034	0	0.000515320035213536	0	0	0.00023191094619666	0	0.000396510705789056	0	0.0040292493657663	0	0.000224700165716372	0	0	0	0	0.00150950991244843	0	0
k127_10399363_M_bin.109_3	0	0	0	0	0	0	0	0	0	0	0	0	0	8.53752241099633e-05	0	0	0	0	0.000136372934518263	0	0	0	0.000112895487002907	0	0	0	0	0	0	0	0	0	0.00064415004401692	0	0	0	0	0	0	0.000149231457991345	0	5.61750414290931e-05	0	0	0	0	0.000201267988326457	0	0
k127_10399363_M_bin.109_4	0	0	0	0	0	0	0	0	0.000357525920629246	0	0	0	0	0.000170750448219927	0	0	0	0	4.54576448394209e-05	0	0	0.000610873549175321	0.000112895487002907	0	0	0	0	0	0	0	0	0	0.000386490026410152	0	0	0	0	0	0	7.46157289956723e-05	0	0	0	0	3.47192084020484e-05	0	0	0	0
k127_10399363_M_bin.109_5	0	0	0	0	0	0	0	0	0	0	0	0	0	0	0	0	0	0	0	0	0	0	0	0	0	0	0	0	0	0	0	0	0.000171773345071179	0	0	0	0	0	0	0	0	0	0	0	0	0	0	0	0
k127_10399363_M_bin.109_6	0	0	0	0	0	0	0	0	0	0	0	0	0	0	0	0	0	0	0	0	0	0	0	0	0	0	0	0	0	0	0	0	0.000171773345071179	0	0	0	0	0	0	0	0	0	0	0	0	0	0	0	0
k127_10399363_M_bin.109_7	0	0	0	0	0	0	0	0	0	0	0	0	0	0	0	0	0	0	0	0	0	0	0	0	0	0	0	0	0	0	0	0	0.000300603353874563	0	0	0	0	0	0	0	0	0	0	0	0	0	0	0	0
k127_10399363_M_bin.109_8	0	0.0025062656641604	0	0.00725513905683192	0	0.00300848823466208	0.000719251977942939	0	0.00321773328566321	0	0	0.000522147767818293	0	0.00951933748826091	0	0.00199600798403194	0.00158667195557319	0	0.00240925517648931	0	0.00168255748738082	0.00824679291386683	0.00304817814907849	0	0.00153757447626369	0.00240211386019697	0	0.00075619131640305	0	0	0.00095587063884021	0	0.00691387713911494	0	0.00238095238095238	0.00359461966604824	0	0.000396510705789056	0	0.00611848977764513	0	0.00415695306575289	0	0.000450653447498873	0.00295113271417412	0	0.00231458186575425	0	0
k127_10399363_M_bin.109_9	0	0	0	0	0	0	0	0	0.000715051841258491	0	0	0.000174049255939431	0	0.0016221292580893	0	0	0.000132222662964432	0	0.000636407027751892	0	0	0.00274893097128894	0.000508029691513082	0	0.000384393619065923	0.000240211386019697	0	0.000126031886067175	0	0	0.000265519621900058	0	0.00141713009683722	0	0.00119047619047619	0	0	0	0	0.000447694373974034	0	0.000617925455720024	0	0	0.000381911292422533	0	0.000503169970816142	0	0
k127_1040111_M_bin.66_1	0	0	0	0.00241837968561064	0	0.00107446008380789	0.00383601054902901	0	0.00178762960314623	0	0	0	0	0.00187825493041919	0	0	0.00317334391114637	0.00184365781710914	0.000272745869036525	0	0	0	0.00225790974005814	0	0.00461272342879108	0.00984866682680759	0	0.0005041275442687	0	0	0.00031862354628007	0	0.000472376698945741	0	0	0.00417439703153989	0	0.000793021411578113	0	0.000298462915982689	0	0.000898800662865489	0	0.00766110860748085	0.00368023609061713	0.00281030444964871	0.00110697393579551	0	0
k127_1040111_M_bin.66_2	0	0	0	0.00241837968561064	0	0.000859568067046309	0.0019180052745145	0	0	0	0	0	0	0.000811064629044651	0	0	0.000396667988893296	0.000737463126843658	0.000272745869036525	0	0	0	0.00163698456154215	0	0	0.00552486187845304	0	0.00025206377213435	0	0	0.000212415697520047	0	0.000944753397891482	0	0	0.00139146567717996	0	0	0	0.000671541560961051	0	0.000589837935005477	0	0	0.000416630500824581	0	0.000201267988326457	0	0
k127_1040111_M_bin.66_3	0	0	0	0	0	0	0	0	0	0	0	0	0	0.000170750448219927	0	0	0	0	4.54576448394209e-05	0	0	0	0.000225790974005814	0	0	0.00120105693009849	0	0	0	0	5.31039243800117e-05	0	0.000300603353874563	0	0	0	0	0	0	7.46157289956723e-05	0	0.000112350082858186	0	0	3.47192084020484e-05	0	0	0	0
k127_1040111_M_bin.66_4	0	0	0	0	0	0	0	0	0	0	0	0	0	0	0	0	0	0	0	0	0	0	0.000112895487002907	0	0	0	0	0	0	0	0	0	0	0	0	0	0	0	0	0	0	0	0	0	0.000104157625206145	0	0	0	0
k127_10408621_M_bin.1_1	0	0	0	0	0	0	0	0	0	0	0	0	0	0	0	0	0	0	0	0	0	0	0.000225790974005814	0	0	0	0	0	0	0	0	0	4.29433362677946e-05	0	0	0	0	0	0	0	0	5.61750414290931e-05	0	0	0	0	0	0	0
k127_10408621_M_bin.1_2	0	0	0	0	0	0	0	0	0	0	0	0	0	0	0	0	0	0	0	0	0	0	0.000112895487002907	0	0	0	0	0	0	0	0	0	0	0	0	0	0	0	0	0	0	0	0	0	0	0	0	0	0
k127_10410083_M_bin.8_3	0	0	0	0	0	0	0	0	0	0	0	0	0	0	0	0	0	0	0	0	0	0	0	0	0	0	0	0	0	0	0	0	0.000171773345071179	0	0	0	0	0	0	0	0	0	0	0	0	0	0	0	0
k127_10410909_M_bin.32_2	0	0	0	0	0	0	0	0	0.000178762960314623	0	0	0	0	8.53752241099633e-05	0	0	0.000132222662964432	0	0.000363661158715367	0	0	0	0.000620925178515989	0	0	0.000240211386019697	0	0	0	0	0.000106207848760023	0	0.000214716681338973	0	0	0	0	0	0	0	0	0.000224700165716372	0	0	0.000173596042010242	0	0.000201267988326457	0	0
k127_10410909_M_bin.32_4	0	0	0	0	0	0	0	0	0	0	0	0	0	0	0	0	0	0	9.09152896788417e-05	0	0	0	5.64477435014535e-05	0	0	0	0	0	0	0	0	0	0	0	0	0	0	0	0	0	0	0	0	0	0	0	0	0	0
k127_10412427_S_bin.36_1	0	0	0	0	0	0	0	0	0	0	0	0	0	0	0	0	0	0	4.54576448394209e-05	0	0	0	0	0	0	0	0	0	0	0	0	0	0	0	0.00119047619047619	0	0	0	0	0	0	0	0	0	0	0	0	0	0
k127_10412427_S_bin.36_2	0	0	0	0	0	0	0	0	0	0	0	0	0	0	0	0	0.000132222662964432	0	0	0	0	0	0	0	0	0	0	0	0	0	0.000212415697520047	0	0	0	0	0	0	0	0	0	0	0	0	0	6.94384168040969e-05	0	0	0	0
k127_10412427_S_bin.36_3	0	0	0	0	0	0	0	0	0	0	0	0	0	0	0	0	0	0	0	0	0	0.000610873549175321	0	0	0	0	0	0	0	0	0	0	0	0	0	0	0	0	0	0	0	0	0	0	3.47192084020484e-05	0	0.000402535976652913	0	0
k127_10412427_S_bin.36_4	0	0	0.0022075055187638	0	0	0	0	0	0.000357525920629246	0	0	0	0	0	0	0	0	0	9.09152896788417e-05	0	0	0	0	0	0	0	0	0	0	0	0	0	0	0	0	0.00023191094619666	0	0	0	0	0	0	0	0	0.000138876833608194	0	0.000100633994163228	0	0
k127_10413682_M_bin.44_1	0	0	0	0	0	0	0	0	0	0	0	0	0	8.53752241099633e-05	0	0	0	0	0	0	0	0	0.000225790974005814	0	0	0	0	0	0	0	0	0	0.000257660017606768	0	0	0	0	0	0	0	0	0.000168525124287279	0	0	0	0	0	0	0
k127_1041454_M_bin.52_1	0	0	0	0	0	0	0	0	0	0	0	0	0	4.26876120549816e-05	0	0	0	0	4.54576448394209e-05	0	0	0	5.64477435014535e-05	0	0	0	0	0	0	0	0	0	0.000171773345071179	0	0	0	0	0	0	0	0	0	0	0	0	0	0	0	0
k127_10418318_M_bin.32_2	0	0	0	0	0	0	0.000719251977942939	0	0.000178762960314623	0	0	0.000174049255939431	0	0.00025612567232989	0	0	0.000264445325928864	0	0.000409118803554788	0	0	0	0.000564477435014535	0	0	0.000240211386019697	0	0.00025206377213435	0	0	0.00031862354628007	0	0.000386490026410152	0	0	0.000579777365491651	0	0	0	0.000149231457991345	0	0.000168525124287279	0	0	0.000243034458814339	0	0.000805071953305827	0	0
k127_10418318_M_bin.32_4	0	0	0	0	0	0	0	0	0	0	0	0	0	0	0	0	0	0	0	0	0.000280426247896803	0	0	0	0	0	0	0	0	0	0	0	0.000128830008803384	0	0	0	0	0	0	0	0	5.61750414290931e-05	0	0	0	0	0	0	0
k127_10419859_M_bin.99_3	0	0	0	0	0	0	0	0	0	0	0	0	0	0	0	0	0	0	0	0	0	0	0	0	0	0	0	0	0	0	0	0	0	0	0	0	0	0	0	0	0	0	0	0	0	0	0	0	0
k127_10421653_M_bin.32_1	0	0	0	0	0	0	0	0	0	0	0	0	0	0	0	0	0	0	9.09152896788417e-05	0	0	0	0	0	0	0	0	0	0	0	0	0	0	0	0	0	0	0	0	0	0	0	0	0	0	0	0	0	0
k127_10421653_M_bin.32_5	0	0.000417710944026733	0	0.00483675937122128	0	0.00128935210056946	0.00407576120834332	0	0.000715051841258491	0	0	0.000348098511878862	0	0.00128062836164945	0	0.00133067198935462	0.00436334787782626	0.000737463126843658	0.000863695251948997	0	0.00112170499158721	0	0.00508029691513082	0	0.000768787238131847	0.00456401633437425	0	0.000378095658201525	0	0	0.00095587063884021	0	0.0032207502200846	0	0	0.00487012987012987	0	0.000396510705789056	0	0.000895388747948067	0	0.0032019773614583	0	0.00180261378999549	0.00392327054943147	0	0.00181141189493811	0	0
k127_10422174_M_bin.12_3	0	0	0	0	0	0	0	0	0	0	0	0	0	0.000128062836164945	0	0	0	0	9.09152896788417e-05	0	0	0	5.64477435014535e-05	0	0	0	0	0	0	0	0	0	8.58866725355893e-05	0	0	0	0	0	0	0	0	0	0	0	0	0	0	0	0
k127_10422174_M_bin.12_4	0	0	0	0	0	0	0	0	0	0	0	0	0	0	0	0	0	0	0	0	0	0	0.000112895487002907	0	0	0	0	0	0	0	0	0	0	0	0	0	0	0	0	0	0	0	0	0	0	0	0	0	0
k127_10422174_M_bin.12_7	0	0	0	0	0	0	0	0	0	0	0	0	0	8.53752241099633e-05	0	0	0	0	0	0	0	0	0	0	0	0	0	0	0	0	0	0	0.000257660017606768	0	0	0	0	0	0	0	0	0	0	0	0	0	0	0	0
k127_10422697_M_bin.99_4	0	0	0	0	0	0	0	0	0	0	0	0	0	0	0	0	0	0	0	0	0	0	5.64477435014535e-05	0	0	0	0	0	0	0	0	0	0	0	0	0	0	0	0	0	0	0	0	0	0	0	0	0	0
k127_10424133_M_bin.52_4	0	0	0	0	0	0	0	0	0	0	0	0	0	0	0	0	0	0	0	0	0	0	0	0	0	0	0	0	0	0	0	0	4.29433362677946e-05	0	0	0	0	0	0	0	0	0	0	0	0	0	0	0	0
k127_10424133_M_bin.52_6	0	0	0	0	0	0	0	0	0	0	0	0.000174049255939431	0	0.000384188508494835	0	0	0	0	0	0	0	0	0.000508029691513082	0	0	0	0	0	0	0	0	0	0.000257660017606768	0	0	0	0	0	0	0	0	0.000280875207145465	0	0	0	0	0	0	0
k127_10424133_M_bin.52_7	0	0	0	0	0	0	0	0	0	0	0	0	0	4.26876120549816e-05	0	0	0	0	0	0	0	0	0	0	0	0	0	0	0	0	0	0	0	0	0	0	0	0	0	0	0	0	0	0	0	0	0	0	0
k127_10424142_M_bin.66_4	0	0	0	0	0	0	0	0	0	0	0	0	0	0	0	0	0	0	0	0	0	0	0	0	0	0	0	0	0	0	0	0	0	0	0	0	0	0	0	7.46157289956723e-05	0	0	0	0	0	0	0	0	0
k127_10424142_M_bin.66_7	0	0	0	0	0	0	0	0	0	0	0	0	0	0	0	0	0	0	0	0	0	0	0	0	0	0.000240211386019697	0	0.000126031886067175	0	0	0	0	4.29433362677946e-05	0	0	0	0	0	0	0	0	0	0	0	0	0	0	0	0
k127_10424142_M_bin.66_8	0	0	0	0	0	0	0	0	0	0	0	0	0	8.53752241099633e-05	0	0	0	0	4.54576448394209e-05	0	0	0	0.000112895487002907	0	0	0.000240211386019697	0	0	0	0	0	0	4.29433362677946e-05	0	0	0.00011595547309833	0	0	0	0	0	0	0	0	6.94384168040969e-05	0	0	0	0
k127_10424938_M_bin.86_2	0	0	0	0	0	0	0	0	0	0	0	0	0	0	0	0	0	0	0	0	0	0	5.64477435014535e-05	0	0	0	0	0	0	0	0	0	0	0	0	0	0	0	0	0	0	0	0	0	0	0	0	0	0
k127_10424938_M_bin.86_3	0	0	0	0	0	0	0	0	0	0	0	0	0	0	0	0	0	0	0	0	0	0	0	0	0	0	0	0	0	0	0	0	0	0	0	0	0	0	0	0	0	0	0	0	0	0	0	0	0
k127_10425298_S_bin.56_1	0	0	0	0	0	0	0	0	0	0	0	0	0	0.000170750448219927	0	0	0.000132222662964432	0	0	0	0	0	0.000112895487002907	0	0	0	0	0	0	0	0	0	0.000128830008803384	0	0	0	0	0	0	0	0	0	0	0	0	0	0	0	0
k127_10425298_S_bin.56_10	0	0	0	0	0	0	0	0	0	0	0	0	0	0	0	0	0	0	0	0	0	0	0.000112895487002907	0	0	0	0	0	0	0	0	0	4.29433362677946e-05	0	0	0	0	0	0	0	0	0.000112350082858186	0	0	0	0	0	0	0
k127_10425298_S_bin.56_11	0	0	0	0	0	0	0	0	0	0	0	0	0	0	0	0	0	0	0	0	0	0	0	0	0	0	0	0	0	0	0	0	4.29433362677946e-05	0	0	0	0	0	0	0	0	0	0	0	0	0	0	0	0
k127_10425298_S_bin.56_12	0	0	0	0	0	0	0	0	0	0	0	0	0	0	0	0	0	0	0	0	0	0	0	0	0	0	0	0	0	0	0	0	0	0	0	0	0	0	0	0	0	0	0	0	0	0	0	0	0
k127_10425298_S_bin.56_14	0	0	0	0	0	0	0	0	0	0	0	0	0	0.000597626568769743	0	0	0.000264445325928864	0	0	0	0	0	0.000451581948011628	0	0	0.000480422772039395	0	0	0	0	0	0	0.000300603353874563	0	0	0	0	0	0	0	0	0.000337050248574558	0	0	6.94384168040969e-05	0	0	0	0
k127_10425298_S_bin.56_15	0	0	0	0	0	0	0	0	0	0	0	0	0	0	0	0	0	0	0	0	0	0	5.64477435014535e-05	0	0	0	0	0	0	0	0	0	0	0	0	0	0	0	0	0	0	0	0	0	0	0	0	0	0
k127_10425298_S_bin.56_16	0	0	0	0	0	0	0	0	0	0	0	0	0	2.13438060274908e-05	0	0	0	0	0	0	0	0	0	0	0	0	0	0	0	0	0	0	0	0	0	0	0	0	0	0	0	0	0	0	0	0	0	0	0
k127_10425298_S_bin.56_17	0	0.0012531328320802	0	0	0	0	0.000239750659314313	0	0.000715051841258491	0	0.00123533045089561	0.000696197023757723	0	0.000811064629044651	0	0	0.000793335977786593	0	0.000590949382912471	0	0.000560852495793606	0	0.00124185035703198	0	0	0.000960845544078789	0	0.0010082550885374	0	0	0.000584143168180129	0	0.00064415004401692	0	0	5.79777365491651e-05	0	0.000396510705789056	0	0.00048500223847187	0	0.000786450580007303	0	0	0.000173596042010242	0	0.000704437959142598	0	0
k127_10425298_S_bin.56_18	0	0	0	0	0	0	0	0	0	0	0	0	0	2.13438060274908e-05	0	0	0	0	0	0	0	0	5.64477435014535e-05	0	0	0	0	0	0	0	0	0	8.58866725355893e-05	0	0	0	0	0	0	0	0	0	0	0	0	0	0	0	0
k127_10425298_S_bin.56_19	0	0	0	0	0	0	0	0	0	0	0	0.000174049255939431	0	0.000469563732604798	0	0	0.000132222662964432	0	0.000272745869036525	0	0	0	0.000733820665518896	0	0	0.000240211386019697	0	0.0005041275442687	0	0	0.000584143168180129	0	0.000300603353874563	0	0	0	0	0	0	0.000522310102969706	0	0.000337050248574558	0	0	0.000104157625206145	0	0.000301901982489685	0	0
k127_10425298_S_bin.56_2	0	0	0	0	0	0	0	0	0	0	0	0	0	0	0	0	0	0	0	0	0	0	0	0	0	0	0	0	0	0	0	0	8.58866725355893e-05	0	0	0	0	0	0	0	0	0	0	0	0	0	0	0	0
k127_10425298_S_bin.56_20	0	0	0	0	0	0	0	0	0	0	0	0	0	0	0	0	0	0	0	0	0	0	0	0	0	0	0	0	0	0	0	0	8.58866725355893e-05	0	0	0	0	0	0	0	0	0	0	0	0	0	0	0	0
k127_10425298_S_bin.56_21	0	0	0	0	0	0	0	0	0	0	0	0	0	0	0	0	0	0	0	0	0	0	5.64477435014535e-05	0	0	0	0	0	0	0	0	0	8.58866725355893e-05	0	0	0	0	0	0	0	0	0	0	0	0	0	0	0	0
k127_10425298_S_bin.56_5	0	0	0	0	0	0	0	0	0	0	0	0	0	0.00145137880986938	0	0	0	0	4.54576448394209e-05	0	0	0	0.00141119358753634	0	0.000384393619065923	0.000240211386019697	0	0.000126031886067175	0	0	0	0	0.0015889034419084	0	0	0.00011595547309833	0	0	0	0.000298462915982689	0	0.000674100497149117	0	0.000450653447498873	0.00065966495963892	0	0.000503169970816142	0	0
k127_10425298_S_bin.56_6	0	0	0	0.00483675937122128	0	0.000429784033523155	0.00119875329657157	0	0	0	0	0	0	0.00213438060274908	0	0	0.000793335977786593	0	0	0	0	0	0.0027377155598205	0	0.000384393619065923	0.000480422772039395	0	0	0	0	0.000106207848760023	0	0.00167479011444399	0	0	0.0011595547309833	0	0.000396510705789056	0	0.000223847186987017	0	0.000786450580007303	0	0	0.00111101466886555	0	0.000100633994163228	0	0
k127_10425298_S_bin.56_7	0	0	0	0	0	0	0	0	0	0	0	0	0	0.000597626568769743	0	0	0	0	0	0	0	0	0.00112895487002907	0	0	0	0	0	0	0	0	0	0.000515320035213536	0	0	0	0	0	0	0	0	0.000561750414290931	0	0	0.000138876833608194	0	0	0	0
k127_10425298_S_bin.56_8	0	0	0	0.00483675937122128	0	0	0	0	0	0	0	0	0	0.000426876120549816	0	0	0	0	0	0	0	0	0.000395134204510175	0	0	0.000240211386019697	0	0	0	0	0.000106207848760023	0	0.000343546690142357	0	0	0	0	0	0	0	0	0.000337050248574558	0	0	3.47192084020484e-05	0	0.000100633994163228	0	0
k127_10425298_S_bin.56_9	0	0	0	0	0	0	0	0	0	0	0	0	0	0.000128062836164945	0	0	0	0	0	0	0	0	0	0	0	0.000480422772039395	0	0	0	0	0	0	0	0	0	0	0	0	0	0	0	0	0	0	0	0	0	0	0
k127_10426944_M_bin.99_2	0	0	0	0	0	0	0	0	0	0	0	0	0	0	0	0	0	0	0	0	0	0	0.000112895487002907	0	0	0	0	0	0	0	0	0	0	0	0	0	0	0	0	0	0	0	0	0	0	0	0	0	0
k127_10432164_M_bin.111_3	0	0	0	0	0	0	0	0	0	0	0	0	0	0	0	0	0	0	4.54576448394209e-05	0	0	0	0	0	0	0	0	0	0	0	0	0	4.29433362677946e-05	0	0	0	0	0	0	0	0	0	0	0	0	0	0	0	0
k127_10432164_M_bin.111_4	0	0.0012531328320802	0	0.00241837968561064	0	0.000214892016761577	0.0035962598897147	0	0.00196639256346085	0	0	0	0	0.00251856911124392	0	0	0.00224778527039535	0.000368731563421829	0.0010909834761461	0	0.000280426247896803	0	0.00496740142812791	0	0	0.00432380494835455	0	0.000126031886067175	0	0	0.000371727470660082	0	0.00506731367959977	0	0.00119047619047619	0.00359461966604824	0	0.000396510705789056	0	0.00149231457991345	0	0.00314580232002921	0	0.000901306894997747	0.0043746202586581	0	0.00432726174901882	0	0
k127_10432771_M_bin.47_1	0	0	0	0	0	0	0	0	0	0	0	0	0	0	0	0	0	0	0	0	0	0	5.64477435014535e-05	0	0	0	0	0	0	0	0	0	4.29433362677946e-05	0	0	0	0	0	0	0	0	5.61750414290931e-05	0	0	0	0	0	0	0
k127_10432771_M_bin.47_2	0	0	0	0	0	0	0	0	0	0	0	0	0	0	0	0	0	0	0	0	0	0	0.000225790974005814	0	0	0	0	0	0	0	0.000159311773140035	0	0.000515320035213536	0	0	0	0	0	0	0	0	0.000842625621436396	0	0	0	0	0	0	0
k127_10432771_M_bin.47_3	0	0	0	0	0	0	0	0	0	0	0	0	0	0	0	0	0	0	0	0	0	0	5.64477435014535e-05	0	0	0	0	0	0	0	0	0	4.29433362677946e-05	0	0	0	0	0	0	0	0	5.61750414290931e-05	0	0	0	0	0	0	0
k127_10432771_M_bin.47_4	0	0	0	0	0	0	0.000479501318628626	0	0	0	0	0	0	4.26876120549816e-05	0	0	0	0	0	0	0	0	0	0	0	0	0	0	0	0	0	0	0	0	0	0	0	0	0	0	0	0.000280875207145465	0	0	0	0	0	0	0
k127_10432771_M_bin.47_7	0	0	0	0	0	0	0	0	0	0	0	0	0	0	0	0	0	0	0	0	0	0	0	0	0	0	0	0	0	0	0	0	0	0	0	0	0	0	0	0	0	0	0	0	0	0	0	0	0
k127_10432771_M_bin.47_8	0	0	0	0	0	0	0	0	0	0	0	0	0	0	0	0	0	0	0	0	0	0	0	0	0	0	0	0	0	0	0	0	8.58866725355893e-05	0	0	0	0	0	0	0	0	0	0	0	0	0	0	0	0
k127_10436091_M_bin.8_1	0	0	0	0	0	0	0	0	0	0	0	0	0	0	0	0	0	0	0	0	0	0	0	0	0	0	0	0	0	0	0	0	4.29433362677946e-05	0	0	0	0	0	0	0	0	0	0	0	0	0	0.000100633994163228	0	0
k127_10436091_M_bin.8_10	0	0	0	0	0	0	0	0	0	0	0	0	0	0	0	0	0	0	0	0	0	0	0	0	0	0	0	0	0	0	0	0	0	0	0	0	0	0	0	0	0	0	0	0	0	0	0	0	0
k127_10436091_M_bin.8_2	0	0	0	0	0	0	0	0	0	0	0	0	0	0	0	0	0	0	0	0	0	0	0	0	0	0	0	0	0	0	0	0	0	0	0	0.00011595547309833	0	0	0	0	0	0	0	0	0	0	0	0	0
k127_10436091_M_bin.8_3	0	0	0	0	0	0	0	0	0	0	0	0	0	0	0	0	0	0	0	0	0	0	0	0	0	0	0	0	0	0	0	0	8.58866725355893e-05	0	0	0	0	0	0	0	0	0	0	0	0	0	0	0	0
k127_10436091_M_bin.8_4	0	0	0	0	0	0	0	0	0	0	0	0	0	0	0	0	0	0	0	0	0	0	0	0	0	0	0	0	0	0	0	0	0.000171773345071179	0	0	0	0	0	0	0	0	0	0	0	0	0	0	0	0
k127_10436091_M_bin.8_9	0	0	0	0	0	0	0	0	0	0	0	0	0	0	0	0	0	0	0	0	0	0	0	0	0	0	0	0	0	0	0	0	8.58866725355893e-05	0	0	0	0	0	0	0	0	0	0	0	0	0	0	0	0
k127_10437226_M_bin.99_3	0	0	0	0	0	0	0	0	0.000178762960314623	0	0	0	0	0	0	0	0	0.000368731563421829	0	0	0	0	0.000112895487002907	0	0	0	0	0	0	0	0	0	0	0	0	0	0	0	0	0	0	0	0	0	3.47192084020484e-05	0	0	0	0
k127_10437226_M_bin.99_4	0	0	0	0	0	0	0	0	0	0	0	0	0	0	0	0	0	0	0	0	0	0	0.000112895487002907	0	0	0	0	0	0	0	0	0	4.29433362677946e-05	0	0	0	0	0	0	0	0	0	0	0	0	0	0	0	0
k127_10437269_S_bin.9_1	0	0	0	0	0	0	0	0	0	0	0	0	0	0.000213438060274908	0	0	0	0	0	0	0	0	0	0	0	0	0	0	0	0	0	0	0	0	0	0	0	0	0	0	0	5.61750414290931e-05	0	0	0	0	0	0	0
k127_10437269_S_bin.9_2	0	0	0	0	0	0	0	0	0	0	0	0	0	0.000213438060274908	0	0	0	0	0	0	0	0	5.64477435014535e-05	0	0	0	0	0	0	0	0	0	0	0	0	0	0	0	0	0	0	5.61750414290931e-05	0	0	0	0	0	0	0
k127_10437269_S_bin.9_3	0	0	0	0	0	0	0	0	0	0	0	0	0	0.00051225134465978	0	0	0	0	0	0	0	0	0.000112895487002907	0	0	0.000240211386019697	0	0	0	0	0	0	0	0	0	0	0	0	0	0	0	0	0	0	0	0	0	0	0
k127_10440691_M_bin.66_1	0	0	0	0	0	0	0	0	0	0	0	0	0	4.26876120549816e-05	0	0	0.000264445325928864	0	0	0	0	0	0.000112895487002907	0	0	0	0	0	0	0	0	0	0.000128830008803384	0	0	0	0	0	0	0	0	0	0	0	6.94384168040969e-05	0	0.000100633994163228	0	0
k127_10440691_M_bin.66_2	0	0	0	0	0	0	0	0	0	0	0	0	0	0	0	0	0	0	0	0	0	0	0	0	0	0	0	0	0	0	0	0	4.29433362677946e-05	0	0	0	0	0	0	0	0	0	0	0	0	0	0	0	0
k127_10440691_M_bin.66_3	0	0	0	0	0	0	0	0	0	0	0	0	0	0	0	0	0	0	0	0	0	0	0	0	0	0	0	0	0	0	0	0	0	0	0	0	0	0	0	0	0	0	0	0	0	0	0	0	0
k127_10448_M_bin.100_1	0	0	0	0	0	0	0	0	0	0	0	0	0	0	0	0	0	0	0	0	0	0	0.000112895487002907	0	0	0	0	0	0	0	0	0	0	0	0	0	0	0	0	0	0	0	0	0	0	0	0	0	0
k127_10448_M_bin.100_5	0	0	0	0	0	0	0	0	0	0	0	0	0	0	0	0	0	0	0	0	0	0	0	0	0	0	0	0	0	0	0	0	0	0	0	0	0	0	0	0	0	5.61750414290931e-05	0	0	0	0	0	0	0
k127_10454254_M_bin.109_1	0	0	0	0	0	0	0	0	0	0	0	0	0	0	0	0	0	0	0	0	0	0	0	0	0	0	0	0	0	0	0	0	0.000300603353874563	0	0	0	0	0	0	0	0	0	0	0	0	0	0.000201267988326457	0	0
k127_10454254_M_bin.109_2	0	0	0	0	0	0	0	0	0	0	0	0	0	4.26876120549816e-05	0	0	0.000264445325928864	0	0	0	0	0	5.64477435014535e-05	0	0	0	0	0	0	0	0	0	0.000171773345071179	0	0	0	0	0	0	0	0	0	0	0	0	0	0	0	0
k127_10454254_M_bin.109_3	0	0	0	0	0	0	0	0	0	0	0	0	0	4.26876120549816e-05	0	0	0	0	0	0	0	0	0	0	0	0	0	0	0	0	0	0	0.000300603353874563	0	0	0	0	0	0	0	0	0	0	0	0	0	0.000100633994163228	0	0
k127_10454928_M_bin.52_10	0	0	0	0	0	0	0	0	0	0	0	0	0	4.26876120549816e-05	0	0	0	0	0	0	0	0	5.64477435014535e-05	0	0	0	0	0	0	0	0	0	8.58866725355893e-05	0	0	0	0	0	0	0	0	0	0	0	0	0	0	0	0
k127_10454928_M_bin.52_11	0	0	0	0.00241837968561064	0	0	0	0	0	0	0	0	0	0.000640314180824725	0	0	0	0	0	0	0	0	0.000677372922017442	0	0	0	0	0	0	0	0	0	0.00137418676056943	0	0	0	0	0	0	0	0	0.000674100497149117	0	0	0	0	0	0	0
k127_10454928_M_bin.52_12	0	0	0	0	0	0	0	0	0	0	0	0	0	0.000213438060274908	0	0	0	0	0	0	0	0	0.000282238717507268	0	0	0	0	0	0	0	0	0	0.000214716681338973	0	0	0	0	0	0	0	0	5.61750414290931e-05	0	0	0	0	0	0	0
k127_10454928_M_bin.52_13	0	0	0	0	0	0	0	0	0	0	0	0	0	0.000469563732604798	0	0	0	0	0	0	0	0	0.000395134204510175	0	0	0	0	0	0	0	0	0	0.000343546690142357	0	0	0	0	0	0	0	0	0.000337050248574558	0	0	0	0	0	0	0
k127_10454928_M_bin.52_16	0	0	0	0	0	0.00128935210056946	0.000959002637257252	0	0	0.00938967136150235	0	0	0	0.00281738239562879	0	0.00731869594145043	0.000396667988893296	0	0.000272745869036525	0	0	0	0.000903163896023256	0	0	0.00288253663223637	0	0	0	0	0.000159311773140035	0	0.00648444377643699	0	0.00357142857142857	0.00104359925788497	0	0.00356859635210151	0	0	0	0.00157290116001461	0	0	0.000624945751236872	0	0.000402535976652913	0	0
k127_10454928_M_bin.52_3	0	0	0	0	0	0	0	0	0	0	0	0	0	0	0	0	0	0	0	0	0	0	0	0	0	0	0	0	0	0	0	0	0	0	0	0	0	0	0	0	0	0	0	0	0	0	0	0	0
k127_10454928_M_bin.52_6	0	0	0	0	0	0	0	0	0	0	0	0	0	0.000426876120549816	0	0	0	0	0	0	0	0	0.000282238717507268	0	0	0	0	0	0	0	0	0	0.000601206707749125	0	0	0	0	0	0	0	0	0.000168525124287279	0	0	0	0	0	0	0
k127_10454928_M_bin.52_7	0	0	0	0	0	0	0	0	0	0	0	0	0	4.26876120549816e-05	0	0	0	0	0	0	0	0	0	0	0	0	0	0	0	0	0	0	0	0	0	0	0	0	0	0	0	0	0	0	0	0	0	0	0
k127_10454928_M_bin.52_9	0	0	0	0	0	0	0	0	0	0	0	0	0	4.26876120549816e-05	0	0	0	0	9.09152896788417e-05	0	0	0	0.000225790974005814	0	0	0	0	0	0	0	0	0	0.000429433362677946	0	0	0	0	0	0	0	0	5.61750414290931e-05	0	0	0	0	0	0	0
k127_10456984_M_bin.111_2	0	0	0	0	0	0	0	0	0	0	0	0	0	4.26876120549816e-05	0	0	0	0	0	0	0	0	0.000225790974005814	0	0	0	0	0	0	0	0	0	0.000171773345071179	0	0	0	0	0	0	0	0	5.61750414290931e-05	0	0	0.000104157625206145	0	0	0	0
k127_10456984_M_bin.111_3	0	0	0	0	0	0	0	0	0	0	0	0	0	0	0	0	0	0	0	0	0	0	0	0	0	0	0	0	0	0	0	0	0.000171773345071179	0	0	0	0	0	0	0	0	0	0	0	0	0	0	0	0
k127_10456984_M_bin.111_4	0	0	0	0	0	0	0	0	0.000178762960314623	0	0	0	0	6.40314180824725e-05	0	0	0	0	9.09152896788417e-05	0	0.000560852495793606	0	5.64477435014535e-05	0	0	0	0	0	0	0	0	0	0.00055826337148133	0	0	0	0	0	0	0	0	0.000112350082858186	0	0	0.000243034458814339	0	0.000402535976652913	0	0
k127_10456984_M_bin.111_5	0	0	0	0	0	0	0	0	0.000357525920629246	0	0	0	0	0	0	0	0	0	0	0	0	0	0.000169343230504361	0	0	0	0	0	0	0	0	0	0	0	0	0	0	0	0	0	0	5.61750414290931e-05	0	0	0	0	0	0	0
k127_10460205_M_bin.17_2	0	0	0	0	0	0	0	0	0	0	0	0	0	0	0	0	0	0	0	0	0	0	5.64477435014535e-05	0	0	0	0	0	0	0	0	0	0	0	0	0	0	0	0	0	0	0	0	0	0	0	0	0	0
k127_10461582_M_bin.47_1	0	0	0	0	0	0	0	0	0	0	0	0	0	0	0	0	0	0	0	0	0	0	5.64477435014535e-05	0	0	0	0	0	0	0	0	0	0	0	0	0	0	0	0	0	0	0	0	0	0	0	0	0	0
k127_10462759_M_bin.94_10	0	0	0	0	0	0	0	0	0	0	0	0	0	8.53752241099633e-05	0	0	0	0	0	0	0	0	5.64477435014535e-05	0	0	0	0	0	0	0	0	0	0	0	0	0	0	0	0	0	0	5.61750414290931e-05	0	0	6.94384168040969e-05	0	0	0	0
k127_10462759_M_bin.94_13	0	0	0	0	0	0	0	0	0	0	0	0	0	0	0	0	0	0	0	0	0	0	0	0	0	0	0	0	0	0	0	0	0	0	0	0	0	0	0	0	0	5.61750414290931e-05	0	0	0	0	0	0	0
k127_10462759_M_bin.94_2	0	0	0	0	0	0	0	0	0	0	0	0	0	0	0	0	0	0	0	0	0	0	0	0	0	0	0	0	0	0	0	0	8.58866725355893e-05	0	0	0	0	0	0	0	0	0	0	0	0	0	0	0	0
k127_10462759_M_bin.94_3	0	0	0	0	0	0	0	0	0	0	0	0	0	0	0	0	0	0	0	0	0	0	5.64477435014535e-05	0	0	0	0	0	0	0	0	0	0	0	0	0	0	0	0	0	0	0	0	0	0	0	0	0	0
k127_10462759_M_bin.94_4	0	0	0	0	0	0	0	0	0	0	0	0	0	0	0	0	0	0	0	0	0	0	0	0	0	0	0	0	0	0	0	0	0	0	0	0	0	0	0	0	0	0	0	0	0	0	0	0	0
k127_10462759_M_bin.94_5	0	0	0	0	0	0	0	0	0	0	0	0	0	0	0	0	0	0	0	0	0	0	0	0	0	0	0	0	0	0	0	0	8.58866725355893e-05	0	0	0	0	0	0	0	0	0	0	0	0	0	0	0	0
k127_10462759_M_bin.94_7	0	0	0	0	0	0	0	0	0	0	0	0	0	0	0	0	0	0	0	0	0	0	0	0	0	0	0	0	0	0	0	0	0	0	0	0	0	0	0	0	0	0	0	0	0	0	0	0	0
k127_10465561_M_bin.47_1	0	0	0	0	0	0	0	0	0	0	0	0	0	0	0	0	0	0	0	0	0	0	5.64477435014535e-05	0	0	0	0	0	0	0	0	0	0	0	0	0	0	0	0	0	0	0	0	0	0	0	0	0	0
k127_10465561_M_bin.47_2	0	0	0	0	0	0	0	0	0	0	0	0	0	0.000128062836164945	0	0	0	0	0	0	0	0	0.000846716152521803	0	0	0	0	0	0	0	0.000106207848760023	0	0.000772980052820304	0	0	0	0	0	0	0	0	0.000898800662865489	0	0	0.000138876833608194	0	0	0	0
k127_10465561_M_bin.47_3	0	0	0	0	0	0	0	0	0	0	0	0	0	4.26876120549816e-05	0	0	0	0	0	0	0	0	0.000225790974005814	0	0	0	0	0	0	0	0	0	0.000687093380284714	0	0	0	0	0	0	0	0	0.00117967587001095	0	0	0.000104157625206145	0	0	0	0
k127_1046811_M_bin.32_1	0	0	0	0	0	0	0	0	0	0	0	0	0	0	0	0	0	0	0	0	0	0	0	0	0	0	0	0	0	0	0	0	0	0	0	0	0	0	0	0	0	0	0	0	0	0	0	0	0
k127_1046811_M_bin.32_3	0	0	0	0	0	0	0	0	0	0	0	0	0	0	0	0	0	0	0	0	0	0	0	0	0	0	0	0	0	0	0	0	0	0	0	0	0	0	0	0	0	0	0	0	0	0	0	0	0
k127_1046811_M_bin.32_4	0	0	0	0	0	0	0	0	0	0	0	0	0	0	0	0	0	0	4.54576448394209e-05	0	0	0	0	0	0	0	0	0	0	0	0	0	4.29433362677946e-05	0	0	0	0	0	0	0	0	0	0	0	0	0	0	0	0
k127_1046811_M_bin.32_6	0	0	0	0	0	0	0	0	0	0	0	0	0	0	0	0	0	0	0	0	0	0	5.64477435014535e-05	0	0	0	0	0	0	0	0	0	0	0	0	0	0	0	0	0	0	0	0	0	0	0	0	0	0
k127_1046811_M_bin.32_8	0	0	0	0	0	0	0	0	0	0	0	0	0	0	0	0	0	0	0	0	0	0	0	0	0	0	0	0	0	0	0	0	0	0	0	0	0	0	0	0	0	0	0	0	0	0	0	0	0
k127_10470574_M_bin.109_1	0	0	0	0	0	0	0	0	0	0	0	0	0	8.53752241099633e-05	0	0	0	0	0	0	0	0	0	0	0	0	0	0	0	0	0	0	0.000429433362677946	0	0	0	0	0	0	0	0	0	0	0	0	0	0.000100633994163228	0	0
k127_10470574_M_bin.109_2	0	0	0	0	0	0	0	0	0	0	0	0	0	8.53752241099633e-05	0	0	0	0	0.000136372934518263	0	0	0	0.000112895487002907	0	0	0	0	0	0	0	0.000106207848760023	0	0.00055826337148133	0	0	0	0	0	0	0.000223847186987017	0	0	0	0	0	0	0.000402535976652913	0	0
k127_10470574_M_bin.109_3	0	0.006265664160401	0	0.00725513905683192	0	0.00408294831846997	0.00743227043874371	0	0.0132284590632821	0.0328638497652582	0	0.00400313288660691	0	0.00879364808332622	0	0.00598802395209581	0.00608224249636388	0.00184365781710914	0.0102734277337091	0	0.00476724621424565	0.00977397678680513	0.00790268409020349	0	0.00307514895252739	0.00672591880855153	0	0.00894826391076942	0	0	0.00754075726196166	0.00760817879220162	0.0115947007923046	0	0.00238095238095238	0.00556586270871985	0	0.00951625693893735	0	0.00895388747948067	0	0.00825773109007668	0	0.00946372239747634	0.00711743772241993	0.000936768149882904	0.00986213142799638	0	0
k127_10472038_M_bin.32_2	0	0	0	0	0	0	0	0	0	0	0	0	0	4.26876120549816e-05	0	0	0	0	0	0	0	0	0.000169343230504361	0	0	0	0	0	0	0	0	0	8.58866725355893e-05	0	0	0	0	0	0	0	0	5.61750414290931e-05	0	0	0	0	0	0	0
k127_10475371_M_bin.12_2	0	0	0	0	0	0	0	0	0	0	0	0	0	0	0	0	0	0	0	0	0	0	5.64477435014535e-05	0	0	0	0	0	0	0	0	0	8.58866725355893e-05	0	0	0	0	0	0	0	0	0	0	0	0	0	0	0	0
k127_10477112_M_bin.8_1	0	0	0	0	0	0	0	0	0	0	0	0	0	8.53752241099633e-05	0	0	0	0	0	0	0	0	0	0	0	0	0	0	0	0	0	0	4.29433362677946e-05	0	0	0.00011595547309833	0	0	0	0	0	0	0	0	0	0	0	0	0
k127_10477112_M_bin.8_2	0	0	0	0	0	0	0	0	0	0	0	0	0	0	0	0	0	0	0	0	0	0	0	0	0	0	0	0	0	0	0	0	8.58866725355893e-05	0	0	0	0	0	0	0	0	0	0	0	0	0	0	0	0
k127_10477112_M_bin.8_5	0	0	0	0	0	0	0	0	0	0	0	0	0	0	0	0	0	0	0	0	0	0	0	0	0	0	0	0	0	0	0	0	8.58866725355893e-05	0	0	0	0	0	0	0	0	0	0	0	0	0	0	0	0
k127_10477112_M_bin.8_6	0	0	0	0	0	0	0	0	0	0	0	0	0	0	0	0	0	0	9.09152896788417e-05	0	0	0	0.000112895487002907	0	0	0	0	0	0	0	0	0	0.000128830008803384	0	0	0	0	0	0	0	0	0	0	0	0	0	0	0	0
k127_10477112_M_bin.8_7	0	0	0	0	0	0	0	0	0	0	0	0	0	0	0	0	0	0	0	0	0	0	0	0	0	0	0	0	0	0	0	0	0	0	0	0	0	0.000396510705789056	0	0	0	0	0	0	0	0	0	0	0
k127_10478132_M_bin.111_7	0	0	0	0	0	0	0	0	0	0	0	0	0	0	0	0	0	0	0	0	0	0	0	0	0	0	0	0	0	0	0	0	0	0	0	0	0	0	0	0	0	0	0	0	0	0	0	0	0
k127_10480665_S_bin.80_1	0	0	0	0	0	0	0	0	0	0.0375586854460094	0	0	0	0	0	0	0	0	0	0	0	0	0.000112895487002907	0	0	0	0	0	0	0	0	0	4.29433362677946e-05	0	0	0	0	0	0	0	0	0.000112350082858186	0	0.000901306894997747	6.94384168040969e-05	0	0	0	0
k127_10480665_S_bin.80_2	0	0	0	0	0	0	0	0	0	0	0	0	0	0	0	0	0	0	0	0	0	0	0.000169343230504361	0	0	0	0	0	0	0	0	0	0	0	0	0	0	0	0	0	0	0	0	0	0	0	0	0	0
k127_10480665_S_bin.80_3	0	0	0	0	0	0	0	0	0	0	0	0	0	0	0	0	0	0	0	0	0	0	8.46716152521803e-05	0	0	0	0	0	0	0	0	0	0	0	0	0	0	0	0	0	0	0.000112350082858186	0	0	0	0	0	0	0
k127_10480665_S_bin.80_5	0	0	0	0	0	0	0	0	0	0	0	0	0	0	0	0	0	0	0	0	0	0	0	0	0	0	0	0	0	0	0	0	0	0	0	0	0	0	0	0	0	0	0	0	0	0	0	0	0
k127_10481722_M_bin.44_2	0	0	0	0	0	0	0	0	0	0	0	0	0	0	0	0	0	0	0	0	0	0	0	0	0	0	0	0	0	0	0	0	0	0	0	0	0	0	0	0	0	0	0	0	0	0	0	0	0
k127_10481885_M_bin.109_1	0	0	0	0	0	0	0	0	0	0	0	0	0	0	0	0	0	0	0	0	0	0	0	0	0	0	0	0	0	0	0	0	0.000214716681338973	0	0	0	0	0	0	0	0	0	0	0	0	0	0.000100633994163228	0	0
k127_10481885_M_bin.109_2	0	0	0	0	0	0	0	0	0	0	0	0	0	0	0	0	0	0	0	0	0	0	0	0	0	0	0	0	0	0	0	0	0	0	0	0	0	0	0	0	0	0	0	0	0	0	0	0	0
k127_10481885_M_bin.109_3	0	0	0	0	0	0	0	0	0	0	0	0	0	8.53752241099633e-05	0	0	0	0	0	0	0	0	0.000112895487002907	0	0	0	0	0	0	0	0	0	0.000343546690142357	0	0	0	0	0	0	0	0	0	0	0	0	0	0.000100633994163228	0	0
k127_10481885_M_bin.109_4	0	0	0	0	0	0.000214892016761577	0	0	0	0	0	0	0	2.13438060274908e-05	0	0	0	0	0.000181830579357683	0	0	0	0.000112895487002907	0	0	0	0	0	0	0	0	0	0.000257660017606768	0	0	0	0	0	0	0	0	0	0	0	0	0	0.000100633994163228	0	0
k127_10481885_M_bin.109_6	0	0	0	0	0	0	0	0	0	0	0	0	0	0	0	0	0	0	0	0	0	0	0	0	0	0	0	0	0	0	0	0	0.000257660017606768	0	0	0	0	0	0	0	0	0	0	0	0	0	0	0	0
k127_10482615_S_bin.8_1	0	0	0	0	0	0	0	0	0	0	0	0	0	0	0	0	0	0	4.54576448394209e-05	0	0	0	0	0	0	0	0	0.00025206377213435	0	0	0.000106207848760023	0	0	0	0	0	0	0	0	0	0	0	0	0	0	0	0	0	0
k127_10482615_S_bin.8_2	0	0	0	0	0	0	0	0	0.000178762960314623	0	0	0	0	4.26876120549816e-05	0	0	0	0	0.000136372934518263	0	0	0	0	0	0.000768787238131847	0	0	0.000126031886067175	0	0	5.31039243800117e-05	0	0	0	0	0	0	0	0	0	0	0	0	0	0	0	0	0	0
k127_10482615_S_bin.8_3	0	0	0	0	0	0	0	0	0	0	0	0	0	0	0	0	0	0	0	0	0	0	0	0	0	0	0	0	0	0	0	0	0	0	0	0	0	0	0	0	0	0	0	0	0	0	0	0	0
k127_10482768_M_bin.12_3	0	0	0	0	0	0	0	0	0	0	0	0	0	0	0	0	0	0	4.54576448394209e-05	0	0	0	0	0	0	0	0	0	0	0	0	0	0	0	0	0	0	0	0	0	0	0	0	0	0	0	0	0	0
k127_10487464_M_bin.111_1	0	0	0	0	0	0	0.000479501318628626	0	0.000357525920629246	0	0	0	0	0.000597626568769743	0	0	0.000132222662964432	0	0.000454576448394209	0	0	0	0.000564477435014535	0	0	0.000480422772039395	0	0.000126031886067175	0	0	0.000106207848760023	0	0.00064415004401692	0	0	0.000347866419294991	0	0	0	0.000149231457991345	0	0.000505575372861838	0	0	0.000277753667216387	0	0.000301901982489685	0	0
k127_10491203_M_bin.55_2	0	0	0	0	0	0	0	0	0.000178762960314623	0	0	0	0	8.53752241099633e-05	0	0	0	0	0.000181830579357683	0	0	0	0.000112895487002907	0	0	0	0	0	0	0	0	0	0.000343546690142357	0	0	0	0	0	0	0	0	0.000112350082858186	0	0	0	0	0.00060380396497937	0	0
k127_10492652_M_bin.87_10	0	0	0	0	0	0	0	0	0	0	0	0	0	4.26876120549816e-05	0	0	0	0	4.54576448394209e-05	0	0	0	0	0	0	0	0	0	0	0	0	0	0	0	0	0	0	0	0	0	0	0	0	0	0	0	0	0	0
k127_10492652_M_bin.87_12	0	0	0	0	0	0	0.000959002637257252	0	0	0	0	0	0	0.00149406642192436	0	0.00332667997338656	0.000396667988893296	0	4.54576448394209e-05	0	0	0	0.000903163896023256	0	0	0.000480422772039395	0	0	0	0	0	0	0.0031778068838168	0	0.00357142857142857	0.00011595547309833	0	0.000396510705789056	0	0.000447694373974034	0.00321027287319422	0.000674100497149117	0	0	0.000173596042010242	0.00187353629976581	0.00100633994163228	0	0
k127_10492652_M_bin.87_15	0	0	0	0	0	0	0	0	0	0	0	0	0	4.26876120549816e-05	0	0	0	0	0	0	0	0	0	0	0	0	0	0	0	0	5.31039243800117e-05	0	0.000128830008803384	0	0	0.00011595547309833	0	0	0	0	0	0	0	0	0	0	0	0	0
k127_10492652_M_bin.87_2	0	0	0	0	0	0	0	0	0	0	0	0	0	0	0	0	0	0	9.09152896788417e-05	0	0	0	0	0	0	0	0	0	0	0	0	0	0	0	0	0	0	0	0	0	0	0	0	0	0	0	0	0	0
k127_10492652_M_bin.87_4	0	0	0	0	0	0	0	0	0	0	0	0	0	4.26876120549816e-05	0	0	0	0	9.09152896788417e-05	0	0	0	0.000112895487002907	0	0	0	0	0	0	0	0	0	0.000128830008803384	0	0	0	0	0	0	0	0	0	0	0	0	0	0	0	0
k127_10492652_M_bin.87_6	0	0	0	0	0	0	0	0	0	0	0	0	0	0.000170750448219927	0	0	0	0	0	0	0	0	0.000169343230504361	0	0	0	0	0	0	0	0	0	0	0	0	0	0	0	0	0	0	0	0	0	0	0	0	0	0
k127_10492652_M_bin.87_7	0	0	0	0	0	0	0	0	0	0	0	0	0	8.53752241099633e-05	0	0	0	0	0	0	0	0	0	0	0	0	0	0	0	0	0	0	0	0	0	0	0	0	0	0	0	0.000224700165716372	0	0	0	0	0	0	0
k127_10494197_M_bin.111_1	0	0	0	0	0	0	0	0	0	0	0	0	0	4.26876120549816e-05	0	0	0	0	0	0	0	0	0.000225790974005814	0	0	0	0	0	0	0	0	0	4.29433362677946e-05	0	0	0	0	0	0	0	0	0	0	0	0	0	0	0	0
k127_10494785_M_bin.12_1	0	0	0	0	0	0	0	0	0	0	0	0	0	0.000213438060274908	0	0	0	0	9.09152896788417e-05	0	0	0	0.000620925178515989	0	0	0	0	0	0	0	0.000106207848760023	0	8.58866725355893e-05	0	0	0.00011595547309833	0	0	0	0	0	5.61750414290931e-05	0	0	3.47192084020484e-05	0	0	0	0
k127_10494785_M_bin.12_3	0	0	0	0	0	0	0	0	0	0	0	0	0	8.53752241099633e-05	0	0	0	0	9.09152896788417e-05	0	0	0	0.000282238717507268	0	0	0	0	0.000126031886067175	0	0	0.000265519621900058	0	0.000128830008803384	0	0	0	0	0	0	0	0	0.000112350082858186	0	0	6.94384168040969e-05	0	0	0	0
k127_10497598_M_bin.8_1	0	0	0	0	0	0	0	0	0	0	0	0	0	0	0	0	0	0	0	0	0	0	0	0	0	0	0	0	0	0	0	0	8.58866725355893e-05	0	0	0	0	0	0	0	0	0	0	0	0	0	0	0	0
k127_10497598_M_bin.8_2	0	0	0	0	0	0	0	0	0	0	0	0	0	4.26876120549816e-05	0	0	0.000132222662964432	0	0.000181830579357683	0	0	0	0	0	0	0	0	0	0	0	0	0	0	0	0	0.00023191094619666	0	0.000396510705789056	0	0	0	0	0	0	0	0	0.000100633994163228	0	0
k127_10497598_M_bin.8_3	0	0	0	0	0	0	0	0	0	0	0	0	0	0	0	0	0	0	0	0	0	0	0	0	0	0	0	0	0	0	0	0	4.29433362677946e-05	0	0	0	0	0	0	0	0	0	0	0	0	0	0	0	0
k127_10499370_M_bin.66_1	0	0	0	0	0	0.00107446008380789	0.0019180052745145	0	0.000178762960314623	0	0	0	0	0.000939127465209596	0	0.000665335994677312	0.00105778130371546	0.00110619469026549	9.09152896788417e-05	0	0	0	0.000903163896023256	0	0	0.00408359356233485	0	0.00025206377213435	0	0	0	0	0.00124535675176604	0	0	0.00127551020408163	0	0	0	0.0013430831219221	0	0.000786450580007303	0	0.000901306894997747	0.000867980210051211	0	0.000503169970816142	0	0
k127_10499370_M_bin.66_10	0	0	0	0	0	0	0	0	0	0	0	0	0	8.53752241099633e-05	0	0	0.000132222662964432	0	0	0	0	0	0.000169343230504361	0	0	0.000240211386019697	0	0	0	0	0	0	0	0	0	0.00011595547309833	0	0	0	0	0	5.61750414290931e-05	0	0	0	0	0.000201267988326457	0	0
k127_10499370_M_bin.66_2	0	0	0	0.00725513905683192	0	0.00386805630170839	0.00599376648285783	0	0.000357525920629246	0	0	0	0	0.00520788867070776	0	0.00199600798403194	0.00383445722596853	0.00147492625368732	9.09152896788417e-05	0	0	0.000610873549175321	0.00920098219073692	0	0	0.0252221955320682	0	0.0005041275442687	0	0	0.000424831395040093	0.000951022349025202	0.00528203036093874	0	0	0.00475417439703154	0	0	0	0.0021638561408745	0	0.00393225290003651	0	0.00225326723749437	0.00440933946706015	0.00562060889929742	0.00171077790077488	0	0
k127_10499370_M_bin.66_3	0	0	0	0	0	0	0.00119875329657157	0	0.000178762960314623	0	0	0.000174049255939431	0	0.000811064629044651	0	0	0.000793335977786593	0.000368731563421829	4.54576448394209e-05	0	0	0	0.00101605938302616	0	0	0.00312274801825607	0	0.000126031886067175	0	0	0.000106207848760023	0	0.00055826337148133	0	0	0.00139146567717996	0	0	0	0.000223847186987017	0	0.000505575372861838	0	0.000901306894997747	0.000833261001649162	0	0.000402535976652913	0	0
k127_10499370_M_bin.66_4	0	0	0	0	0	0	0	0	0	0	0	0	0	0	0	0	0	0	0	0	0	0	0	0	0	0.000480422772039395	0	0	0	0	0	0	0	0	0	0.00011595547309833	0	0	0	0	0	0	0	0	3.47192084020484e-05	0	0	0	0
k127_10499370_M_bin.66_5	0	0	0	0	0	0	0	0	0	0	0	0	0	4.26876120549816e-05	0	0	0	0	0	0	0	0	0.000169343230504361	0	0	0.000480422772039395	0	0	0	0	0	0	8.58866725355893e-05	0	0	0.00011595547309833	0	0	0	0	0	0	0	0	0.000173596042010242	0	0	0	0
k127_10499370_M_bin.66_8	0	0	0	0	0	0	0	0	0	0	0	0	0	0	0	0	0	0	0	0	0	0	0	0	0	0	0	0	0	0	0	0	8.58866725355893e-05	0	0	0	0	0	0	0	0	0	0	0	0	0	0	0	0
k127_10501893_M_bin.12_1	0	0	0	0	0	0	0.000239750659314313	0	0.000178762960314623	0	0	0	0	4.26876120549816e-05	0	0	0.000132222662964432	0	0.000636407027751892	0	0	0	0.000225790974005814	0	0	0	0	0	0	0	5.31039243800117e-05	0	0.000429433362677946	0	0	0.000463821892393321	0	0	0	0	0	0.000112350082858186	0	0	0.000243034458814339	0	0.000201267988326457	0	0
k127_10504772_M_bin.100_1	0	0	0	0	0	0	0	0	0	0	0	0	0	0	0	0	0	0	0	0	0	0	0	0	0	0	0	0	0	0	0	0	0	0	0	0	0	0	0	0	0	0	0	0	0	0	0	0	0
k127_10504772_M_bin.100_10	0	0	0	0	0	0	0	0	0	0	0	0	0	0	0	0	0	0	0	0	0	0	0.000282238717507268	0	0	0	0	0	0	0	0	0	8.58866725355893e-05	0	0	0	0	0	0	0	0	0.000112350082858186	0	0	0	0	0	0	0
k127_10504772_M_bin.100_2	0	0	0	0	0	0	0	0	0	0	0	0	0	0	0	0	0	0	0	0	0	0	0	0	0	0	0	0	0	0	0	0	0	0	0	0	0	0	0	0	0	0	0	0	0	0	0	0	0
k127_10504772_M_bin.100_5	0	0	0	0	0	0	0.000239750659314313	0	0	0	0	0	0	4.26876120549816e-05	0	0	0	0	0	0	0	0	0	0	0	0	0	0	0	0	0	0	4.29433362677946e-05	0	0	0	0	0	0	0	0	0	0	0	0	0	0	0	0
k127_10504772_M_bin.100_6	0	0	0	0	0	0	0	0	0	0	0	0	0	0	0	0	0	0	0	0	0	0	0	0	0	0	0	0	0	0	0	0	0	0	0	0	0	0	0	0	0	0	0	0	0	0	0	0	0
k127_10504772_M_bin.100_8	0	0	0	0	0	0	0	0	0	0	0	0	0	8.53752241099633e-05	0	0	0	0	0	0	0	0	0.000225790974005814	0	0	0	0	0	0	0	0	0	4.29433362677946e-05	0	0	0	0	0	0	0	0	0.000224700165716372	0	0	0	0	0	0	0
k127_10504772_M_bin.100_9	0	0	0	0	0	0	0	0	0	0	0	0	0	4.26876120549816e-05	0	0	0	0	0	0	0	0	0.000338686461008721	0	0	0.000240211386019697	0	0	0	0	0	0	0.000171773345071179	0	0	0	0	0	0	0	0	5.61750414290931e-05	0	0	0	0	0	0	0
k127_10506162_M_bin.47_5	0	0	0	0	0	0	0	0	0	0	0	0	0	0	0	0	0	0	0	0	0	0	0.000112895487002907	0	0	0	0	0	0	0	0	0	0	0	0	0	0	0	0	0	0	5.61750414290931e-05	0	0	0	0	0	0	0
k127_10506162_M_bin.47_6	0	0	0	0	0	0	0	0	0	0	0	0	0	0	0	0	0	0	0	0	0	0	0	0	0	0	0	0	0	0	0	0	8.58866725355893e-05	0	0	0	0	0	0	0	0	0	0	0	0	0	0	0	0
k127_10506373_S_bin.56_4	0	0	0	0	0	0	0	0	0	0	0	0	0	0	0	0	0	0	0	0	0	0	0	0	0	0	0	0	0	0	0	0	0	0	0	0	0	0	0	0	0	0	0	0	0	0	0	0	0
k127_10506373_S_bin.56_5	0	0	0	0	0	0	0	0	0	0	0	0	0	0	0	0	0	0	0	0	0	0	0	0	0	0	0	0	0	0	0	0	0	0	0	0	0	0	0	0	0	0	0	0	0	0	0	0	0
k127_10506373_S_bin.56_7	0	0	0	0	0	0	0	0	0	0	0	0	0	4.26876120549816e-05	0	0	0	0	0	0	0	0	5.64477435014535e-05	0	0	0	0	0	0	0	0	0	0	0	0	0	0	0	0	0	0	0	0	0	0	0	0	0	0
k127_10507746_M_bin.99_1	0	0	0	0	0	0	0	0	0	0	0	0	0	0	0	0	0	0	0	0	0	0	0.000112895487002907	0	0	0	0	0	0	0	0	0	0	0	0	0	0	0	0	0	0	5.61750414290931e-05	0	0	0	0	0	0	0
k127_10507746_M_bin.99_2	0	0	0	0	0	0	0	0	0	0	0	0	0	0	0	0	0	0	0	0	0	0	5.64477435014535e-05	0	0	0	0	0	0	0	0	0	0	0	0	0	0	0	0	0	0	5.61750414290931e-05	0	0	0	0	0.000100633994163228	0	0
k127_10507746_M_bin.99_3	0	0	0	0	0	0	0	0	0	0	0	0	0	0	0	0	0	0	0	0	0	0	5.64477435014535e-05	0	0	0	0	0	0	0	0	0	0	0	0	0	0	0	0	0	0	0	0	0	0	0	0	0	0
k127_10507746_M_bin.99_4	0	0	0	0	0	0	0	0	0	0	0	0	0	8.53752241099633e-05	0	0	0	0	0	0	0	0	0	0	0	0	0	0	0	0	0	0	0	0	0	0	0	0	0	0	0	0	0	0	0	0	0	0	0
k127_10507974_M_bin.52_1	0	0	0	0	0	0	0	0	0	0	0	0	0	0.000128062836164945	0	0	0	0	9.09152896788417e-05	0	0	0	0.000112895487002907	0	0	0	0	0	0	0	0	0	0.000257660017606768	0	0	0	0	0	0	0	0	5.61750414290931e-05	0	0	3.47192084020484e-05	0	0	0	0
k127_10507974_M_bin.52_10	0	0	0	0	0	0	0	0	0	0	0	0	0	0.000170750448219927	0	0	0	0	0	0	0	0	0	0	0	0	0	0	0	0	0	0	0	0	0	0	0	0	0	0	0	0	0	0	0	0	0	0	0
k127_10507974_M_bin.52_11	0	0	0	0	0	0	0	0	0	0	0	0	0	0	0	0	0	0	0	0	0	0	0	0	0	0	0	0	0	0	0	0	0	0	0	0	0	0	0	0	0	0	0	0	0	0	0	0	0
k127_10507974_M_bin.52_4	0	0	0	0	0	0	0	0	0	0	0	0	0	8.53752241099633e-05	0	0	0	0	9.09152896788417e-05	0	0	0	0.000197567102255087	0	0	0	0	0	0	0	0	0	0.000257660017606768	0	0	0	0	0	0	0	0	0.000112350082858186	0	0	3.47192084020484e-05	0	0	0	0
k127_10507974_M_bin.52_5	0	0	0	0	0	0	0	0	0.000178762960314623	0	0	0.000174049255939431	0	0.000298813284384871	0	0	0.000264445325928864	0	0.000636407027751892	0	0	0	0.000451581948011628	0	0	0.000240211386019697	0	0	0	0	0.000106207848760023	0	0.00055826337148133	0	0	0.00023191094619666	0	0.000793021411578113	0	0	0	0.000168525124287279	0	0	0.000104157625206145	0	0.000100633994163228	0	0
k127_10507974_M_bin.52_8	0	0	0	0	0	0	0	0	0	0	0	0	0	0	0	0	0	0	0	0	0	0	0	0	0	0	0	0	0	0	0	0	4.29433362677946e-05	0	0	0	0	0	0	0	0	0	0	0	0	0	0	0	0
k127_10507974_M_bin.52_9	0	0	0	0	0	0	0	0	0	0	0	0	0	4.26876120549816e-05	0	0	0	0	0	0	0	0	0.000112895487002907	0	0	0	0	0	0	0	0	0	8.58866725355893e-05	0	0	0	0	0	0	0	0	0	0	0	0	0	0	0	0
k127_10508352_M_bin.12_1	0	0	0	0	0	0	0	0	0	0	0	0	0	0	0	0	0	0	4.54576448394209e-05	0	0	0	0	0	0	0	0	0	0	0	0	0	0	0	0	0	0	0	0	0	0	0	0	0	0	0	0	0	0
k127_10508352_M_bin.12_10	0	0	0	0	0	0	0	0	0	0	0	0	0	0	0	0	0	0	0	0	0	0	0	0	0	0	0	0	0	0	0	0	0	0	0	0	0	0	0	0	0	0	0	0	0	0	0	0	0
k127_10508352_M_bin.12_2	0	0	0	0	0	0	0	0	0	0	0	0	0	4.26876120549816e-05	0	0	0	0	0	0	0	0	5.64477435014535e-05	0	0	0	0	0	0	0	0	0	0.000257660017606768	0	0	0	0	0	0	0	0	0	0	0	0	0	0	0	0
k127_10508764_M_bin.9_1	0	0	0	0.00967351874244256	0	0.000214892016761577	0.00599376648285783	0	0.00250268144440472	0.00469483568075117	0.00123533045089561	0.00104429553563659	0	0.00286007000768377	0	0.000665335994677312	0.0103133677112257	0.000737463126843658	0.00204559401777394	0	0.000560852495793606	0.00030543677458766	0.00225790974005814	0	0.000768787238131847	0.00696613019457122	0	0.0010082550885374	0	0	0.000690351016940152	0	0.00266248684860327	0	0	0.0111317254174397	0	0.00198255352894528	0	0.000895388747948067	0	0.00258405190573828	0	0.000901306894997747	0.00930474785174898	0	0.00352218979571299	0	0
k127_10508764_M_bin.9_2	0	0	0	0	0	0	0	0	0	0	0	0	0	0	0	0	0	0	0	0	0	0	0	0	0	0	0	0	0	0	0	0	0.000128830008803384	0	0	0	0	0	0	0	0	0	0	0	3.47192084020484e-05	0	0.000100633994163228	0	0
k127_10508764_M_bin.9_4	0	0	0	0	0	0	0	0	0	0	0	0	0	4.26876120549816e-05	0	0	0	0	0	0	0	0	0.000225790974005814	0	0	0	0	0	0	0	0	0	0	0	0	0	0	0	0	0	0	5.61750414290931e-05	0	0	0	0	0	0	0
k127_10508764_M_bin.9_5	0	0	0	0	0	0	0	0	0	0	0	0	0	0	0	0	0	0	0	0	0	0	0.000282238717507268	0	0	0	0	0	0	0	0	0	0	0	0	0	0	0	0	0	0	0.000112350082858186	0	0	0	0	0	0	0
k127_10508764_M_bin.9_6	0	0	0	0	0	0	0	0	0	0	0	0	0	0	0	0	0	0	0	0	0	0	0	0	0	0.000480422772039395	0	0	0	0	0	0	0	0	0	0	0	0	0	0	0	0	0	0	0	0	0	0	0
k127_10508764_M_bin.9_7	0	0	0	0	0	0	0	0	0	0	0	0	0	0.000170750448219927	0	0	0.000396667988893296	0	9.09152896788417e-05	0	0	0	0.000451581948011628	0	0	0.000480422772039395	0	0	0	0	0	0	0.000429433362677946	0	0	0.000579777365491651	0	0	0	0	0	0	0	0	0.000173596042010242	0	0	0	0
k127_10508764_M_bin.9_8	0	0	0	0	0	0.000214892016761577	0.00143850395588588	0	0.00107257776188774	0	0	0	0	0.000896439853154615	0	0.000665335994677312	0.00264445325928864	0	0.00150010227970089	0	0	0	0.000790268409020349	0	0	0.00240211386019697	0	0.000378095658201525	0	0	0.000106207848760023	0	0.00111652674296266	0	0	0.0026669758812616	0	0.000793021411578113	0	0	0	0.00073027553857821	0	0	0.00142348754448399	0	0.000905705947469055	0	0
k127_10509498_M_bin.102_1	0	0	0	0.00241837968561064	0	0.000859568067046309	0.000479501318628626	0	0.000178762960314623	0	0	0	0	0.000896439853154615	0	0.00199600798403194	0.000528890651857728	0.000737463126843658	9.09152896788417e-05	0	0	0.000610873549175321	0.00310462589257994	0	0	0.00216190247417728	0	0	0	0	0.000212415697520047	0	0.00210422347712194	0	0.00119047619047619	0.000927643784786642	0	0.00118953211736717	0	7.46157289956723e-05	0.00642054574638844	0.00196612645001826	0	0.000901306894997747	0.00065966495963892	0	0.000503169970816142	0	0
k127_10509498_M_bin.102_2	0	0	0	0	0	0	0.000239750659314313	0	0	0	0	0	0	0	0	0	0	0	0	0	0	0	0	0	0	0	0	0	0	0	0	0	0	0	0	0	0	0	0	0	0	0	0	0	0	0	0	0	0
k127_10509498_M_bin.102_3	0	0	0	0	0	0	0.000239750659314313	0	0.000178762960314623	0	0	0	0	0.00025612567232989	0	0	0.00066111331482216	0	0.000272745869036525	0	0	0	0.000395134204510175	0	0	0.000480422772039395	0	0	0	0	0	0	0.000343546690142357	0	0	0.000463821892393321	0	0	0	0.000298462915982689	0	0.000505575372861838	0	0	0.000312472875618436	0	0.000201267988326457	0	0
k127_10509498_M_bin.102_4	0	0	0	0.00241837968561064	0	0	0.000239750659314313	0	0	0	0	0	0	0	0	0	0	0	0	0	0	0	0.000112895487002907	0	0	0.000240211386019697	0	0	0	0	5.31039243800117e-05	0	4.29433362677946e-05	0	0	0	0	0	0	0	0	0.000224700165716372	0	0	0.000243034458814339	0	0.000201267988326457	0	0
k127_10509498_M_bin.102_5	0	0	0	0	0	0	0.00239750659314313	0	0.000536288880943868	0	0	0	0	0.000469563732604798	0	0.00266134397870925	0.00158667195557319	0	9.09152896788417e-05	0	0	0	0.0015805368180407	0	0	0.00144126831611818	0	0	0	0	0.000212415697520047	0	0.000343546690142357	0	0	0.00104359925788497	0	0	0	0.000223847186987017	0	0.00207847653287644	0	0.00315457413249211	0.00159708358649423	0	0.00100633994163228	0	0
k127_10509498_M_bin.102_6	0	0	0	0	0	0	0	0	0.000178762960314623	0	0	0	0	0	0	0	0	0	0	0	0	0	0	0	0	0	0	0	0	0	0	0	0	0	0	0	0	0	0	0	0	0	0	0	0	0	0	0	0
k127_10510431_M_bin.111_1	0	0.000835421888053467	0	0.00725513905683192	0	0.000859568067046309	0.00335650923040038	0	0.00357525920629246	0	0	0.00156644330345488	0	0.00226244343891403	0	0.00133067198935462	0.00277667592225307	0.00110619469026549	0.00336386571811714	0	0.00224340998317443	0.00030543677458766	0.00468516271062064	0	0.000768787238131847	0.00408359356233485	0	0.00163841451887328	0	0	0.0013807020338803	0	0.00519614368840315	0	0	0.00394248608534323	0	0.00515463917525773	0	0.00179077749589613	0	0.00275257703002556	0	0.00450653447498873	0.00319416717298846	0	0.00291838583073362	0	0
k127_10510431_M_bin.111_2	0	0	0	0	0	0	0	0	0	0	0	0	0	0	0	0	0	0	0	0	0	0	0	0	0	0	0	0	0	0	0	0	4.29433362677946e-05	0	0	0	0	0	0	0	0	0	0	0	0	0	0.000100633994163228	0	0
k127_10510431_M_bin.111_3	0	0	0	0	0	0.000214892016761577	0	0	0	0	0	0	0	8.53752241099633e-05	0	0	0	0	4.54576448394209e-05	0	0	0	5.64477435014535e-05	0	0	0	0	0	0	0	0	0	0	0	0	0	0	0	0	0	0	0	0	0	6.94384168040969e-05	0	0	0	0
k127_10510431_M_bin.111_4	0	0	0	0	0	0	0.000719251977942939	0	0	0	0	0	0	8.53752241099633e-05	0	0	0.000132222662964432	0	0.000181830579357683	0	0	0	0.000169343230504361	0	0	0	0	0	0	0	0	0	0.000257660017606768	0	0	0	0	0.000793021411578113	0	0	0	0.000224700165716372	0	0	6.94384168040969e-05	0	0.000201267988326457	0	0
k127_10510431_M_bin.111_6	0	0	0	0	0	0	0	0	0.000357525920629246	0	0	0	0	4.26876120549816e-05	0	0	0.000132222662964432	0	4.54576448394209e-05	0	0	0	5.64477435014535e-05	0	0	0.000240211386019697	0	0.00025206377213435	0	0	0	0	0.000257660017606768	0	0	0	0	0.000396510705789056	0	0.000149231457991345	0	5.61750414290931e-05	0	0	6.94384168040969e-05	0	0.00060380396497937	0	0
k127_10511175_M_bin.111_1	0	0	0	0	0	0	0	0	0.000178762960314623	0	0	0	0	0.000170750448219927	0	0	0.000528890651857728	0	0.00050003409323363	0	0	0	0.000733820665518896	0	0	0	0	0	0	0	5.31039243800117e-05	0	0.000601206707749125	0	0	0.00011595547309833	0	0	0	7.46157289956723e-05	0	0.000280875207145465	0	0	0.000104157625206145	0	0	0	0
k127_10511892_M_bin.9_44	0	0	0	0	0	0	0	0	0	0	0	0	0	0	0	0	0	0	0	0	0	0	0.000112895487002907	0	0	0	0	0	0	0	0	0	8.58866725355893e-05	0	0	0	0	0	0	0	0	0	0	0	3.47192084020484e-05	0	0	0	0
k127_10511892_M_bin.9_47	0	0	0	0	0	0	0	0	0	0	0	0	0	8.53752241099633e-05	0	0	0	0	9.09152896788417e-05	0	0	0	0.000112895487002907	0	0	0	0	0	0	0	0	0	0.000171773345071179	0	0	0.00011595547309833	0	0	0	0	0	0.000168525124287279	0	0	0.000104157625206145	0	0.000100633994163228	0	0
k127_10511892_M_bin.9_48	0	0	0	0	0	0	0.000239750659314313	0	0	0	0	0	0	0.000298813284384871	0	0	0.000528890651857728	0	0.000227288224197104	0	0	0	0.000112895487002907	0	0	0	0	0	0	0	0	0	0.00055826337148133	0	0	0.00023191094619666	0	0	0	0	0	0.000168525124287279	0	0	0.000208315250412291	0	0	0	0
k127_10511892_M_bin.9_50	0	0	0	0	0	0	0	0	0	0	0	0	0	0	0	0	0	0	4.54576448394209e-05	0	0	0	0.000169343230504361	0	0	0	0	0	0	0	0	0	0	0	0	0	0	0	0	0	0	0	0	0	0	0	0	0	0
k127_10511892_M_bin.9_51	0	0	0	0	0	0	0	0	0	0	0	0	0	0.000128062836164945	0	0	0	0	9.09152896788417e-05	0	0	0	0.000169343230504361	0	0	0	0	0	0	0	0	0	8.58866725355893e-05	0	0	0.00023191094619666	0	0	0	0	0	0.000168525124287279	0	0	3.47192084020484e-05	0	0	0	0
k127_1051303_S_bin.27_1	0	0	0	0	0	0	0	0	0	0	0	0	0	0	0	0	0	0	0	0	0	0	0	0	0	0	0	0	0	0	0	0	0	0	0	0	0	0	0	0	0	0	0	0	0	0	0	0	0
k127_1051303_S_bin.27_4	0	0	0	0	0	0	0	0	0	0	0	0	0	0	0	0	0	0	0	0	0	0	0	0	0	0	0	0	0	0	0	0	4.29433362677946e-05	0	0	0	0	0	0	0	0	0	0	0	0	0	0	0	0
k127_10516873_M_bin.32_10	0	0	0	0	0	0	0	0	0	0	0	0	0	0	0	0	0	0	0	0	0	0	0	0	0	0	0	0	0	0	0	0	8.58866725355893e-05	0	0	0	0	0	0	0	0	0	0	0	0	0	0	0	0
k127_10516873_M_bin.32_4	0	0	0	0	0	0	0	0	0	0	0	0	0	8.53752241099633e-05	0	0	0	0	0	0	0	0	0	0	0	0	0	0	0	0	0	0	0	0	0	0	0	0	0	0	0	0	0	0	0	0	0	0	0
k127_10516873_M_bin.32_5	0	0	0	0	0	0	0	0	0	0	0	0	0	0	0	0	0	0	0	0	0	0	0	0	0	0	0	0	0	0	0	0	0	0	0	0	0	0	0	0	0	0	0	0	3.47192084020484e-05	0	0.000100633994163228	0	0
k127_10516970_S_bin.117_1	0	0	0	0	0	0	0	0	0	0	0	0	0	0	0	0	0	0	0	0	0	0	0.000338686461008721	0	0	0	0	0	0	0	0	0	8.58866725355893e-05	0	0	0	0	0	0	0	0	0.000280875207145465	0	0	0	0	0	0	0
k127_10516970_S_bin.117_2	0	0	0	0	0	0	0	0	0	0	0	0	0	0.00025612567232989	0	0	0	0	0	0	0	0	0.00124185035703198	0	0	0	0	0	0	0	0	0	0	0	0	0	0	0	0	0	0	0.000280875207145465	0	0	0	0	0	0	0
k127_10516970_S_bin.117_3	0	0	0	0	0	0	0	0	0	0	0	0	0	4.26876120549816e-05	0	0	0	0	0	0	0	0	0.000112895487002907	0	0	0	0	0	0	0	0	0	0.000128830008803384	0	0	0	0	0	0	0	0	0	0	0	0	0	0	0	0
k127_10516970_S_bin.117_4	0	0	0	0	0	0	0	0	0	0	0	0	0	0.000213438060274908	0	0	0	0	0	0	0	0	0.000395134204510175	0	0	0	0	0	0	0	0	0	0.000257660017606768	0	0	0	0	0	0	0	0	0.000224700165716372	0	0	0	0	0	0	0
k127_10516970_S_bin.117_5	0	0	0	0	0	0	0.000959002637257252	0	0	0	0	0	0	0.00051225134465978	0	0	0	0	0	0	0	0	0.000169343230504361	0	0	0	0	0	0	0	0	0	0.00064415004401692	0	0	0.00011595547309833	0	0	0	0	0	0.000393225290003651	0	0	6.94384168040969e-05	0	0	0	0
k127_10517536_S_bin.50_1	0	0	0	0	0	0	0	0	0	0	0	0	0	0	0	0	0	0	0	0	0	0	0.00135474584403488	0	0	0	0	0	0	0	0	0	0.000472376698945741	0	0	0	0	0	0	0	0	0.000674100497149117	0	0	0	0	0	0	0
k127_10517536_S_bin.50_2	0	0	0	0	0	0	0	0	0	0	0	0	0	0.000170750448219927	0	0	0	0	0	0	0	0	0.00152408907453925	0	0	0	0	0	0	0	0	0	0.000815923389088098	0	0	0	0	0	0	0	0	0.000393225290003651	0	0	0	0	0	0	0
k127_10517536_S_bin.50_7	0	0	0	0	0	0	0	0	0	0	0	0	0	0	0	0	0	0	0	0	0	0	0	0	0	0	0	0	0	0	0	0	0	0	0	0	0	0	0	0	0	0	0	0	0	0	0	0	0
k127_10517536_S_bin.50_9	0	0	0	0	0	0	0	0	0	0	0	0	0	0	0	0	0	0	0	0	0	0	0	0	0	0	0	0	0	0	0	0	0	0	0	0	0	0	0	0	0	0	0	0	0	0	0	0	0
k127_10520327_S_bin.9_3	0	0	0	0	0	0	0	0	0	0	0	0	0	0	0	0	0	0	0	0	0	0	0	0	0	0	0	0	0	0	0	0	0	0	0	0	0	0	0	0	0	0	0	0	0	0	0	0	0
k127_10520327_S_bin.9_4	0	0	0	0	0	0	0	0	0	0	0	0	0	0.000384188508494835	0	0	0	0	0	0	0	0	0	0	0	0	0	0	0	0	0	0	0	0	0	0	0	0	0	0	0	5.61750414290931e-05	0	0	0	0	0	0	0
k127_10520327_S_bin.9_5	0	0	0	0	0	0	0	0	0	0	0	0	0	0	0	0	0	0	0	0	0	0	0	0	0	0	0	0	0	0	0	0	0	0	0	0	0	0	0	0	0	0	0	0	0	0	0	0	0
k127_10520327_S_bin.9_6	0	0	0	0	0	0	0	0	0	0	0	0	0	0.000128062836164945	0	0	0	0	0	0	0	0	0	0	0	0	0	0	0	0	0	0	0	0	0	0	0	0	0	0	0	0	0	0	0	0	0	0	0
k127_10520327_S_bin.9_7	0	0.000417710944026733	0	0	0	0	0	0	0.000178762960314623	0	0	0	0	0.000426876120549816	0	0	0	0	0	0	0	0	0.000112895487002907	0	0.000384393619065923	0	0	0	0	0	0	0	0	0	0	0	0	0	0	0	0	0	0	0	0	0	0	0	0
k127_10521732_M_bin.109_1	0	0	0	0	0	0	0	0	0	0	0	0	0	8.53752241099633e-05	0	0	0.000132222662964432	0	0.000136372934518263	0	0	0.00030543677458766	0	0	0	0	0	0	0	0	0	0	0.000343546690142357	0	0	0	0	0	0	7.46157289956723e-05	0	5.61750414290931e-05	0	0	0	0	0.000201267988326457	0	0
k127_10521732_M_bin.109_2	0	0	0	0	0	0	0	0	0	0	0	0	0	0	0	0	0	0	0	0	0	0	0	0	0	0	0	0	0	0	0	0	0.000343546690142357	0	0	0	0	0	0	0	0	0	0	0	0	0	0	0	0
k127_10521732_M_bin.109_3	0	0	0	0	0	0	0	0	0	0	0	0	0	0	0	0	0	0	4.54576448394209e-05	0	0	0	0	0	0	0	0	0	0	0	0	0	0.000257660017606768	0	0	0	0	0	0	0	0	0	0	0	0	0	0	0	0
k127_10521732_M_bin.109_4	0	0	0	0	0	0	0	0	0.000178762960314623	0	0	0	0	0	0	0	0	0	0.000136372934518263	0	0	0	0.000112895487002907	0	0	0	0	0	0	0	0	0	0.000171773345071179	0	0	0.00011595547309833	0	0	0	0	0	0	0	0	0	0	0.000201267988326457	0	0
k127_10522085_S_bin.30_1	0	0	0	0	0	0	0	0	0	0	0	0	0	0	0	0	0	0	0	0	0	0	0	0	0	0	0	0	0	0	0	0	4.29433362677946e-05	0	0	0	0	0	0	0	0	0	0	0	0	0	0	0	0
k127_10522085_S_bin.30_10	0	0	0	0	0	0	0	0	0	0	0	0	0	0	0	0	0	0	0	0	0	0	0	0	0	0	0	0	0	0	0	0	0.000128830008803384	0	0	0	0	0	0	0	0	5.61750414290931e-05	0	0	0	0	0	0	0
k127_10522085_S_bin.30_2	0	0	0	0	0	0	0	0	0	0	0	0	0	0	0	0	0	0	0	0	0	0	0	0	0	0	0	0	0	0	0	0	8.58866725355893e-05	0	0	0	0	0	0	0	0	0	0	0	0	0	0	0	0
k127_10522085_S_bin.30_3	0	0	0	0	0	0	0	0	0	0	0	0	0	0	0	0	0.000132222662964432	0	0	0	0	0	0	0	0	0	0	0	0	0	0	0	0	0	0	0	0	0	0	0	0	0	0	0	0	0	0	0	0
k127_10522085_S_bin.30_4	0	0.000835421888053467	0	0.00241837968561064	0	0.00214892016761577	0	0	0	0	0	0.000174049255939431	0	0.00192094254247417	0	0	0.00132222662964432	0	0.000136372934518263	0	0.00224340998317443	0.00122174709835064	0.000846716152521803	0	0	0.000480422772039395	0	0	0	0	0	0	0.00906104395250467	0	0	0	0	0	0	0	0	0.0019942139707328	0	0.000901306894997747	0	0	0.000100633994163228	0	0
k127_10522085_S_bin.30_5	0	0	0	0	0	0	0	0	0	0	0	0	0	8.53752241099633e-05	0	0	0	0	0	0	0	0	5.64477435014535e-05	0	0	0	0	0	0	0	0	0	0.000300603353874563	0	0	0	0	0	0	0	0	5.61750414290931e-05	0	0	0	0	0	0	0
k127_10522085_S_bin.30_6	0	0	0	0	0	0	0	0	0	0	0	0	0	0	0	0	0	0	0	0	0	0	0	0	0	0	0	0	0	0	0	0	0	0	0	0	0	0	0	0	0	0	0	0	0	0	0	0	0
k127_10522085_S_bin.30_7	0	0	0	0	0	0	0	0	0	0	0	0	0	0	0	0	0	0	0	0	0	0	0	0	0	0	0	0	0	0	0	0	0	0	0	0	0	0	0	0	0	0	0	0	0	0	0	0	0
k127_10522085_S_bin.30_8	0	0	0	0	0	0	0	0	0	0	0	0	0	0	0	0	0	0	0	0	0	0	0	0	0	0	0	0	0	0	0	0	4.29433362677946e-05	0	0	0	0	0	0	0	0	0	0	0	0	0	0	0	0
k127_10522085_S_bin.30_9	0	0	0	0	0	0	0	0	0	0	0	0	0	0	0	0	0	0	0	0	0	0	0	0	0	0	0	0	0	0	0	0	4.29433362677946e-05	0	0	0	0	0	0	0	0	0	0	0	0	0	0	0	0
k127_10522667_M_bin.47_1	0	0	0	0	0	0	0	0	0	0	0	0	0	0.000683001792879706	0	0	0	0	0	0	0	0	0.00135474584403488	0	0	0	0	0	0	0	0.000424831395040093	0	0.00133124342430163	0	0	0.000463821892393321	0	0	0	0	0	0.00190995140858916	0	0	6.94384168040969e-05	0	0	0	0
k127_10522667_M_bin.47_2	0	0	0	0	0	0	0	0	0	0	0	0	0	0	0	0	0	0	0	0	0	0	0.000112895487002907	0	0	0	0	0	0	0	0	0	0.000128830008803384	0	0	0	0	0	0	0	0	0.000168525124287279	0	0	0	0	0	0	0
k127_10522667_M_bin.47_3	0	0	0	0	0	0	0	0	0	0	0	0	0	0	0	0	0	0	0	0	0	0	0.000169343230504361	0	0	0	0	0	0	0	0.000106207848760023	0	0.000300603353874563	0	0	0	0	0	0	0	0	0.000337050248574558	0	0	0	0	0	0	0
k127_10522667_M_bin.47_4	0	0	0	0	0	0	0	0	0	0	0	0	0	0	0	0	0	0	0	0	0	0	0.000112895487002907	0	0	0	0	0	0	0	0	0	0.000128830008803384	0	0	0	0	0	0	0	0	0.000112350082858186	0	0	0	0	0	0	0
k127_10522667_M_bin.47_5	0	0	0	0	0	0	0	0	0	0	0	0	0	0	0	0	0	0	0	0	0	0	0.000112895487002907	0	0	0	0	0	0	0	0	0	4.29433362677946e-05	0	0	0	0	0	0	0	0	0.000112350082858186	0	0	0	0	0	0	0
k127_10522667_M_bin.47_6	0	0	0	0	0	0	0	0	0	0	0	0	0	0	0	0	0	0	0	0	0	0	5.64477435014535e-05	0	0	0	0	0	0	0	0	0	8.58866725355893e-05	0	0	0	0	0	0	0	0	0.000112350082858186	0	0	0	0	0	0	0
k127_10524125_S_bin.56_1	0	0	0	0	0	0	0	0	0	0	0	0	0	0	0	0	0	0	0	0	0	0	0.000903163896023256	0	0	0	0	0	0	0	0	0	4.29433362677946e-05	0	0	0	0	0	0	0	0	0.000280875207145465	0	0	0	0	0	0	0
k127_10524125_S_bin.56_2	0	0	0	0	0	0	0	0	0	0	0	0	0	0	0	0	0	0	0	0	0	0	0.000451581948011628	0	0	0	0	0	0	0	0	0	0	0	0	0	0	0	0	0	0	0.000112350082858186	0	0	0	0	0	0	0
k127_10524125_S_bin.56_3	0	0	0	0	0	0	0	0	0	0	0	0	0	4.26876120549816e-05	0	0	0	0	0	0	0	0	0.000677372922017442	0	0	0	0	0	0	0	0	0	0.000128830008803384	0	0	0	0	0	0	0	0	0.000337050248574558	0	0	0	0	0	0	0
k127_10524125_S_bin.56_4	0	0	0	0	0	0	0	0	0	0	0	0	0	0	0	0	0	0	0	0	0	0	0.000733820665518896	0	0	0	0	0	0	0	0	0	8.58866725355893e-05	0	0	0	0	0	0	0	0	0.000280875207145465	0	0	0	0	0	0	0
k127_10524394_M_bin.44_2	0	0	0	0	0	0	0	0	0.000536288880943868	0	0	0	0	0	0	0	0	0	4.54576448394209e-05	0	0	0	0.000508029691513082	0	0	0	0	0	0	0	0	0	8.58866725355893e-05	0	0	0	0	0	0	0	0	0.000393225290003651	0	0	0.000104157625206145	0	0.000301901982489685	0	0
k127_10524394_M_bin.44_3	0	0	0	0	0	0	0	0	0	0	0	0	0	0	0	0	0	0	0	0	0	0	0	0	0	0	0	0	0	0	0	0	0	0	0	0	0	0	0	0	0	0	0	0	0	0	0	0	0
k127_10524394_M_bin.44_4	0	0	0	0	0	0	0	0	0	0	0	0	0	0	0	0	0	0	0	0	0	0	0	0	0	0	0	0	0	0	0	0	0	0	0	0	0	0	0	0	0	0	0	0	0	0	0	0	0
k127_10525416_M_bin.100_1	0	0	0	0	0	0	0	0	0	0	0	0	0	0	0	0	0	0	0	0	0	0	0	0	0	0	0	0	0	0	0	0	0	0	0	0	0	0	0	0	0	0	0	0	0	0	0	0	0
k127_10525416_M_bin.100_2	0	0	0	0	0	0	0	0	0	0	0	0	0	0	0	0	0	0	0	0	0	0	0	0	0	0	0	0	0	0	0	0	0	0	0	0	0	0	0	0	0	0	0	0	0	0	0	0	0
k127_10526721_S_bin.71_1	0	0	0	0	0	0	0	0	0	0	0	0	0	0	0	0	0	0	0	0	0	0	8.46716152521803e-05	0	0	0	0	0	0	0	0	0	0	0	0	0	0	0	0	0	0	0	0	0	0	0	0	0	0
k127_10526721_S_bin.71_2	0	0	0	0	0	0	0	0	0	0	0	0	0	0.000170750448219927	0	0	0	0	0	0	0	0.00030543677458766	0.00124185035703198	0	0	0.000240211386019697	0	0	0	0	5.31039243800117e-05	0	0.000815923389088098	0	0	0.000579777365491651	0	0	0	0	0	0.000505575372861838	0	0	0.000104157625206145	0	0.000100633994163228	0	0
k127_10526721_S_bin.71_3	0	0	0	0	0	0	0	0	0	0	0	0	0	0.000170750448219927	0	0	0	0	0	0	0	0	0.000677372922017442	0	0	0	0	0	0	0	0	0	0.000214716681338973	0	0	0.00011595547309833	0	0	0	0	0	0.000280875207145465	0	0	0.000104157625206145	0	0	0	0
k127_10527618_M_bin.66_1	0	0	0	0	0	0	0	0	0	0	0	0	0	8.53752241099633e-05	0	0	0	0	0	0	0	0	0.000225790974005814	0	0	0.000480422772039395	0	0	0	0	0	0	4.29433362677946e-05	0	0	0	0	0	0	0	0	0.000112350082858186	0	0	6.94384168040969e-05	0	0	0	0
k127_10527618_M_bin.66_2	0	0	0	0	0	0	0	0	0	0	0	0	0	0	0	0	0	0	0	0	0	0	0.000112895487002907	0	0	0.000240211386019697	0	0	0	0	0	0	8.58866725355893e-05	0	0	0	0	0	0	0	0	0.000112350082858186	0	0	6.94384168040969e-05	0	0	0	0
k127_10527618_M_bin.66_3	0	0	0	0	0	0	0.000239750659314313	0	0	0	0	0	0	0	0	0.00133067198935462	0.000264445325928864	0	9.09152896788417e-05	0	0	0	0.000112895487002907	0	0	0.000720634158059092	0	0.000126031886067175	0	0	0	0	0.000128830008803384	0	0	0	0	0	0	0.000149231457991345	0	0.000112350082858186	0	0	0.000104157625206145	0	0	0	0
k127_10527618_M_bin.66_4	0	0	0	0.00241837968561064	0	0	0.000959002637257252	0	0.000178762960314623	0	0	0	0	0.000341500896439853	0	0	0.000132222662964432	0.000737463126843658	0.000136372934518263	0	0.000560852495793606	0	0.000112895487002907	0	0	0.00168147970213788	0	0.000378095658201525	0	0	0	0	0.000300603353874563	0	0	0.00023191094619666	0	0	0	0	0	5.61750414290931e-05	0	0	0.00065966495963892	0	0.000100633994163228	0	0
k127_10530001_S_bin.117_3	0	0	0	0	0	0	0	0	0	0	0	0	0	0	0	0	0	0	0	0	0	0	0	0	0	0	0	0	0	0	0	0	0	0	0	0	0	0	0	0	0	0	0	0	0	0	0	0	0
k127_10531246_S_bin.71_2	0	0	0	0	0	0	0	0	0	0	0	0	0	0	0	0	0	0	0	0	0	0	0	0	0	0	0	0	0	0	0	0	0	0	0	0	0	0	0	0	0	0	0	0	0	0	0	0	0
k127_10531246_S_bin.71_9	0	0	0	0	0	0	0	0	0	0	0	0	0	0	0	0	0	0	0	0	0	0	0	0	0	0	0	0	0	0	0	0	0	0	0	0	0	0	0	0	0	0	0	0	0	0	0	0	0
k127_10534426_S_bin.50_1	0	0	0	0	0	0	0	0	0	0	0	0	0	0.000170750448219927	0	0	0	0	0	0	0	0	0.000508029691513082	0	0	0	0	0	0	0	0	0	0.000300603353874563	0	0	0	0	0	0	0	0	0.000674100497149117	0	0	0	0	0	0	0
k127_10534426_S_bin.50_2	0	0	0	0	0	0	0	0	0	0	0	0	0	0.00110987791342952	0	0	0	0	0	0	0	0	0.00214501425305523	0	0	0	0	0	0	0	0	0	0.000944753397891482	0	0	0	0	0	0	0	0	0.00235935174002191	0	0	0	0	0	0	0
k127_10534426_S_bin.50_3	0	0	0	0.00241837968561064	0	0	0	0	0	0	0	0	0	0.00132331597370443	0	0	0	0	0	0	0	0	0.00293528266207558	0	0	0	0	0	0	0	0	0	0.00193245013205076	0	0	0	0	0	0	0	0	0.00207847653287644	0	0	3.47192084020484e-05	0	0	0	0
k127_10534426_S_bin.50_4	0	0	0	0	0	0	0	0	0	0	0	0	0	0.000213438060274908	0	0	0	0	0	0	0	0	0.000620925178515989	0	0	0	0	0.00025206377213435	0	0	0	0	0.000343546690142357	0	0	0	0	0	0	0	0	0.000449400331432744	0	0	0	0	0	0	0
k127_10536707_M_bin.109_1	0	0	0	0	0	0	0	0	0	0	0	0	0	0.00119525313753949	0	0	0	0	0	0	0	0	0	0	0	0	0	0	0	0	0	0	0.00103064007042707	0	0	0	0	0	0	0.000447694373974034	0	0.000280875207145465	0	0	0.000173596042010242	0	0	0	0
k127_10536707_M_bin.109_2	0	0	0	0	0	0	0	0	0	0	0	0	0	0.00106719030137454	0	0	0	0	9.09152896788417e-05	0	0	0.00030543677458766	0.000169343230504361	0	0	0	0	0.000126031886067175	0	0	0.000106207848760023	0	0.00133124342430163	0	0	0.00011595547309833	0	0	0	0.000223847186987017	0	0.000337050248574558	0	0	6.94384168040969e-05	0	0.000402535976652913	0	0
k127_10536707_M_bin.109_3	0	0	0	0	0	0	0	0	0.000893814801573114	0	0	0.000174049255939431	0	8.53752241099633e-05	0	0	0	0	0.000136372934518263	0	0	0	0	0	0	0	0	0.000126031886067175	0	0	5.31039243800117e-05	0	0.000343546690142357	0	0.00119047619047619	0	0	0.000793021411578113	0	0	0	0	0	0	0	0	0	0	0
k127_10537387_M_bin.87_1	0	0	0	0	0	0	0	0	0	0	0	0	0	4.26876120549816e-05	0	0	0	0	4.54576448394209e-05	0	0	0	0	0	0	0	0	0	0	0	0	0	0.000171773345071179	0	0	0	0	0	0	0	0	5.61750414290931e-05	0	0	0	0	0.000301901982489685	0	0
k127_10537387_M_bin.87_2	0	0	0	0	0	0	0	0	0	0	0	0	0	8.53752241099633e-05	0	0	0	0	0	0	0	0	5.64477435014535e-05	0	0	0	0	0	0	0	0	0	0	0	0	0	0	0	0	0	0	0	0	0	0	0	0	0	0
k127_10537387_M_bin.87_3	0	0	0	0	0	0	0.000239750659314313	0	0	0	0	0	0	8.53752241099633e-05	0	0	0	0	9.09152896788417e-05	0	0	0	0	0	0	0	0	0	0	0	0	0	0.000343546690142357	0	0	0.00023191094619666	0	0	0	0	0	0	0	0	0	0	0	0	0
k127_10537387_M_bin.87_5	0	0	0	0	0	0	0	0	0	0	0	0	0	0.000896439853154615	0	0	0.000264445325928864	0	0.000136372934518263	0	0	0	0.000903163896023256	0	0	0.000480422772039395	0	0	0	0	0	0	0.00188950679578296	0	0	0.00023191094619666	0	0	0	0	0	0.000561750414290931	0	0	0.000138876833608194	0	0	0	0
k127_10537387_M_bin.87_6	0	0	0	0	0	0	0.000239750659314313	0	0	0	0	0	0	0.000725689404934688	0	0	0.000132222662964432	0	0.000181830579357683	0	0	0	0.000677372922017442	0	0	0.000480422772039395	0	0	0	0	0	0	0.00180362012324738	0	0	0.000463821892393321	0	0	0	0	0	0.000505575372861838	0	0	0.000104157625206145	0	0	0	0
k127_10537387_M_bin.87_7	0	0	0	0	0	0	0.000479501318628626	0	0	0	0	0	0	0.000896439853154615	0	0	0.000132222662964432	0	9.09152896788417e-05	0	0	0	0.000508029691513082	0	0	0.000240211386019697	0	0	0	0	0	0	0.00146007343310502	0	0	0.00023191094619666	0	0	0	0	0	0.000224700165716372	0	0	3.47192084020484e-05	0	0	0	0
k127_10537880_S_bin.27_1	0	0	0	0	0	0	0	0	0	0	0	0	0	0	0	0	0	0	0	0	0	0	0	0	0	0	0	0	0	0	0	0	8.58866725355893e-05	0	0	0	0	0	0	0	0	5.61750414290931e-05	0	0	0	0	0.000201267988326457	0	0
k127_10537880_S_bin.27_2	0	0	0	0	0	0	0	0	0	0	0	0	0	0	0	0	0	0	0	0	0	0	5.64477435014535e-05	0	0	0	0	0	0	0	0	0	0	0	0	0	0	0	0	0	0	0	0	0	6.94384168040969e-05	0	0	0	0
k127_10537880_S_bin.27_3	0	0	0	0.00241837968561064	0	0	0.000719251977942939	0	0.000357525920629246	0	0	0	0	4.26876120549816e-05	0	0	0.000396667988893296	0	0.000181830579357683	0	0	0	0.000169343230504361	0	0	0.00192169108815758	0	0	0	0	5.31039243800117e-05	0	0.000214716681338973	0	0	0.00011595547309833	0	0	0	0.000447694373974034	0	0.000112350082858186	0	0	0.000416630500824581	0	0.000201267988326457	0	0
k127_10537880_S_bin.27_4	0	0	0	0	0	0	0	0	0	0	0	0	0	0	0	0	0	0	0	0	0	0	0	0	0	0.000240211386019697	0	0	0	0	0	0	4.29433362677946e-05	0	0	0	0	0	0	0	0	0	0	0	0	0	0	0	0
k127_10539590_S_bin.27_1	0	0	0	0.00483675937122128	0	0	0.00215775593382882	0	0.000536288880943868	0	0	0.000174049255939431	0	0.000341500896439853	0	0.000665335994677312	0.00119000396667989	0	9.09152896788417e-05	0	0	0	0.000620925178515989	0	0.000768787238131847	0.000960845544078789	0	0.000126031886067175	0	0	0.000106207848760023	0	0.000343546690142357	0	0	0.00127551020408163	0	0	0	0	0	0.000505575372861838	0	0.00135196034249662	0.00170124121170037	0	0.000301901982489685	0	0
k127_10539590_S_bin.27_10	0	0	0	0	0	0	0	0	0	0	0	0	0	0	0	0	0	0	0	0	0	0	0	0	0	0	0	0	0	0	0	0	8.58866725355893e-05	0	0	0	0	0	0	0	0	0	0	0	0	0	0	0	0
k127_10539590_S_bin.27_11	0	0	0	0	0	0	0	0	0	0	0	0	0	4.26876120549816e-05	0	0	0	0	0	0	0	0	5.64477435014535e-05	0	0	0	0	0	0	0	0	0	0	0	0	0	0	0	0	0	0	0	0	0	0	0	0	0	0
k127_10539590_S_bin.27_12	0	0	0	0.00241837968561064	0	0	0	0	0	0	0	0	0	0	0	0	0.000132222662964432	0	0	0	0	0	5.64477435014535e-05	0	0	0.000240211386019697	0	0	0	0	0.000159311773140035	0	8.58866725355893e-05	0	0	0.00011595547309833	0	0	0	0	0	0.000168525124287279	0	0	0.000173596042010242	0	0	0	0
k127_10539590_S_bin.27_13	0	0	0	0	0	0	0	0	0	0	0	0	0	0	0	0	0	0	0	0	0	0	0	0	0	0	0	0	0	0	0	0	0	0	0	0	0	0	0	0	0	0	0	0	0	0	0	0	0
k127_10539590_S_bin.27_14	0	0	0	0	0	0	0	0	0	0	0	0	0	8.53752241099633e-05	0	0	0	0	9.09152896788417e-05	0	0	0	0	0	0	0.000240211386019697	0	0	0	0	0	0	8.58866725355893e-05	0	0	0	0	0	0	0	0	0	0	0	0	0	0	0	0
k127_10539590_S_bin.27_15	0	0	0	0	0	0	0	0	0	0	0	0	0	4.26876120549816e-05	0	0	0.000132222662964432	0	0	0	0	0	0.000112895487002907	0	0.000384393619065923	0.000480422772039395	0	0	0	0	0	0	0.000128830008803384	0	0	0	0	0	0	0	0	0.000168525124287279	0	0	0.000243034458814339	0	0	0	0
k127_10539590_S_bin.27_16	0	0	0	0	0	0	0	0	0	0	0	0	0	0	0	0	0.000132222662964432	0	0	0	0	0	0	0	0	0	0	0	0	0	0	0	0.000128830008803384	0	0	0	0	0	0	0	0	0	0	0	6.94384168040969e-05	0	0.000201267988326457	0	0
k127_10539590_S_bin.27_18	0	0	0	0	0	0	0.000239750659314313	0	0	0	0	0	0	0	0	0	0	0	4.54576448394209e-05	0	0	0	0.000112895487002907	0	0	0.000480422772039395	0	0.00025206377213435	0	0	0.000159311773140035	0	4.29433362677946e-05	0	0	0.00011595547309833	0	0	0	0	0	5.61750414290931e-05	0	0	0	0	0	0	0
k127_10539590_S_bin.27_19	0	0	0	0	0	0	0	0	0	0	0	0	0	0	0	0	0	0	0	0	0	0	5.64477435014535e-05	0	0	0	0	0	0	0	0	0	4.29433362677946e-05	0	0	0	0	0	0	0	0	0	0	0	0	0	0	0	0
k127_10539590_S_bin.27_2	0	0	0	0	0	0	0.000239750659314313	0	0	0	0	0	0	4.26876120549816e-05	0	0	0	0	0.000136372934518263	0	0	0	0.000112895487002907	0	0	0.000720634158059092	0	0	0	0	0.000106207848760023	0	0.000214716681338973	0	0	0	0	0	0	0	0	0	0	0	0.000104157625206145	0	0	0	0
k127_10539590_S_bin.27_7	0	0	0	0	0	0	0	0	0	0	0	0	0	0	0	0	0	0	0	0	0	0	0	0	0	0	0	0	0	0	0	0	0	0	0	0	0	0	0	0	0	0	0	0	6.94384168040969e-05	0	0	0	0
k127_10539590_S_bin.27_9	0	0	0	0	0	0	0	0	0	0	0	0	0	4.26876120549816e-05	0	0	0	0	0	0	0	0	5.64477435014535e-05	0	0	0	0	0	0	0	0	0	0	0	0	0	0	0	0	0	0	0	0	0	0.000104157625206145	0	0	0	0
k127_10540892_S_bin.56_1	0	0	0	0.0193470374848851	0	0	0.00263725725245744	0	0	0	0	0	0	0.00409801075727824	0	0	0.000925558640751025	0	0	0	0	0	0.0115153396742965	0	0	0.00360317079029546	0	0	0	0	0	0	0.0148583943486569	0	0	0.00023191094619666	0	0	0	0	0	0.00994298233294947	0	0	0.0010762954604635	0	0	0	0
k127_10540892_S_bin.56_2	0	0	0	0.00241837968561064	0	0	0	0	0	0	0	0	0	0.000128062836164945	0	0	0	0	0	0	0	0	0.00095961163952471	0	0	0	0	0	0	0	0	0	0.000730036716552509	0	0	0	0	0	0	0	0	0.000561750414290931	0	0	0	0	0	0	0
k127_10540892_S_bin.56_3	0	0	0	0	0	0	0	0	0	0	0	0	0	0.00025612567232989	0	0	0	0	0	0	0	0	0.00118540261353052	0	0	0	0	0	0	0	0	0	0.000987696734159277	0	0	0	0	0	0	0	0	0.000786450580007303	0	0	0	0	0	0	0
k127_10540892_S_bin.56_4	0	0	0	0.00483675937122128	0	0	0.000959002637257252	0	0.000536288880943868	0	0	0	0	0.00298813284384871	0	0	0.000396667988893296	0	4.54576448394209e-05	0	0	0	0.00722531116818605	0	0	0.000720634158059092	0	0	0	0	0	0	0.00622678375883022	0	0	0	0	0	0	0	0	0.00651630480577479	0	0	0.000173596042010242	0	0.000100633994163228	0	0
k127_10540892_S_bin.56_5	0	0	0	0.00241837968561064	0	0	0.000239750659314313	0	0.000178762960314623	0	0	0	0	0.0011525655254845	0	0	0	0	0.000136372934518263	0	0	0	0.00694307245067878	0	0	0	0	0.00025206377213435	0	0	5.31039243800117e-05	0	0.00326369355635239	0	0	0	0	0	0	0	0	0.00359520265146196	0	0	0.000138876833608194	0	0	0	0
k127_10540892_S_bin.56_6	0	0	0	0	0	0	0	0	0	0	0	0	0	0.000384188508494835	0	0	0	0	0	0	0	0	0.00225790974005814	0	0	0.000720634158059092	0	0	0	0	0	0	0.00146007343310502	0	0	0	0	0	0	0.000149231457991345	0	0.000842625621436396	0	0	0	0	0.000201267988326457	0	0
k127_10542172_M_bin.105_1	0	0	0	0	0	0	0	0	0	0	0	0	0	0	0	0	0	0	0	0	0	0	0	0	0	0	0	0	0	0	0	0	0	0	0	0	0	0	0	7.46157289956723e-05	0	0	0	0	0	0	0	0	0
k127_10542172_M_bin.105_11	0	0	0	0	0	0	0	0	0	0	0	0	0	0	0	0	0	0	0	0	0	0	0	0	0	0	0	0	0	0	0.000106207848760023	0	0	0	0	0	0	0	0	0	0	0	0	0	3.47192084020484e-05	0	0	0	0
k127_10542172_M_bin.105_5	0	0	0	0	0	0	0.000719251977942939	0	0.000536288880943868	0	0	0	0	0.000170750448219927	0	0	0	0	0	0	0	0	0.00107250712652762	0	0.00153757447626369	0	0.00869565217391304	0	0	0	0.000106207848760023	0.000951022349025202	0.000386490026410152	0	0	0	0	0	0	0	0	0.000449400331432744	0	0	6.94384168040969e-05	0.000936768149882904	0.000201267988326457	0	0
k127_10542654_S_bin.117_1	0	0	0	0.00241837968561064	0	0	0	0	0	0	0	0	0	0.000341500896439853	0	0	0	0	0	0	0	0	0.000677372922017442	0	0	0	0	0	0	0	0	0	0.000429433362677946	0	0	0	0	0	0	0	0	0.000954975704294582	0	0	0	0	0	0	0
k127_10542654_S_bin.117_2	0	0	0	0	0	0	0	0	0	0	0	0	0	4.26876120549816e-05	0	0	0	0	0	0	0	0	0.000225790974005814	0	0	0	0	0	0	0	0	0	0.000257660017606768	0	0	0.00023191094619666	0	0	0	0	0	0.000393225290003651	0	0	3.47192084020484e-05	0	0	0	0
k127_10542654_S_bin.117_3	0	0	0	0	0	0	0	0	0	0	0	0	0	0	0	0	0	0	0	0	0	0	0	0	0	0	0	0	0	0	0	0	8.58866725355893e-05	0	0	0	0	0	0	0	0	0	0	0	0	0	0	0	0
k127_10544918_M_bin.99_1	0	0	0	0	0	0	0.000239750659314313	0	0	0	0	0.000174049255939431	0	0.000384188508494835	0	0.00133067198935462	0.000132222662964432	0	0.000227288224197104	0	0	0	0.0015805368180407	0	0	0.000240211386019697	0	0.000126031886067175	0	0	0.000159311773140035	0	0.000386490026410152	0	0	0.000579777365491651	0	0	0	0.000149231457991345	0	0.000842625621436396	0	0.000450653447498873	0.000312472875618436	0	0.000402535976652913	0	0
k127_10544918_M_bin.99_2	0	0	0.0011037527593819	0	0	0.000859568067046309	0.000239750659314313	0	0.000357525920629246	0	0	0	0	0.000811064629044651	0	0.00266134397870925	0.00145444929260875	0	0.000181830579357683	0	0	0	0.00132652197228416	0	0	0.000480422772039395	0	0	0	0	0.000185863735330041	0	0.000901810061623688	0	0	0.000927643784786642	0	0.000793021411578113	0	0.000223847186987017	0	0.00134820099429823	0	0.000450653447498873	0.000520788126030727	0	0.000402535976652913	0	0
k127_10545887_S_bin.50_2	0	0	0	0	0	0	0	0	0	0	0	0	0	0	0	0	0	0	0	0	0	0	0	0	0	0	0	0	0	0	0	0	4.29433362677946e-05	0	0	0	0	0	0	0	0	0	0	0	0	0	0	0	0
k127_10545887_S_bin.50_3	0	0	0	0	0	0	0	0	0	0	0	0	0	0	0	0	0	0	0	0	0	0	0.000225790974005814	0	0	0	0	0	0	0	0	0	8.58866725355893e-05	0	0	0	0	0	0	0	0	0	0	0	0	0	0	0	0
k127_10546675_M_bin.66_4	0	0	0	0	0	0	0	0	0	0	0	0	0	8.53752241099633e-05	0	0	0.000132222662964432	0	0	0	0	0	0.000169343230504361	0	0	0.000480422772039395	0	0	0	0	0	0	4.29433362677946e-05	0	0	0	0	0	0	0.000149231457991345	0	5.61750414290931e-05	0	0	6.94384168040969e-05	0	0	0	0
k127_10547103_S_bin.30_10	0	0	0	0	0	0	0	0	0	0	0	0.000174049255939431	0	0.00025612567232989	0	0	0	0	0	0	0	0	0.000225790974005814	0	0	0	0	0	0	0	0	0	0.000515320035213536	0	0	0	0	0	0	0	0	0.000505575372861838	0	0	0	0	0	0	0
k127_10547103_S_bin.30_12	0	0	0	0	0	0	0	0	0	0	0	0	0	0	0	0	0	0	0	0	0	0	0	0	0	0	0	0	0	0	0	0	0	0	0	0	0	0	0	0	0	0	0	0	0	0	0	0	0
k127_10547103_S_bin.30_4	0	0	0	0	0	0	0	0	0	0	0	0	0	0	0	0	0	0	0	0	0	0	0	0	0	0	0	0	0	0	0	0	4.29433362677946e-05	0	0	0	0	0	0	0	0	0	0	0	0	0	0	0	0
k127_10547103_S_bin.30_6	0	0	0	0	0	0	0	0	0	0	0	0	0	0	0	0	0.000264445325928864	0	0	0	0	0	0.000169343230504361	0	0	0	0	0	0	0	0	0	0.000257660017606768	0	0	0	0	0	0	0	0	0	0	0	0	0	0	0	0
k127_10547103_S_bin.30_7	0	0	0	0	0	0	0	0	0	0	0	0	0	0	0	0	0	0	0	0	0	0	0	0	0	0	0	0	0	0	0	0	0	0	0	0	0	0	0	0	0	0	0	0	0	0	0	0	0
k127_10547103_S_bin.30_8	0	0	0	0	0	0	0	0	0	0	0	0	0	0	0	0	0	0	0	0	0	0	0	0	0	0	0	0	0	0	0	0	4.29433362677946e-05	0	0	0	0	0	0	0	0	0	0	0	0	0	0	0	0
k127_10547103_S_bin.30_9	0	0	0	0	0	0	0	0	0	0	0	0	0	0	0	0	0	0	0	0	0	0	0	0	0	0	0	0	0	0	0	0	0	0	0	0	0	0	0	0	0	0	0	0	0	0	0	0	0
k127_10548150_S_bin.36_1	0	0	0	0	0	0	0	0	0	0	0	0	0	0	0	0	0	0	0	0	0	0	0	0	0	0	0	0	0	0	0	0	0	0	0	0	0	0	0	0	0	0	0	0	3.47192084020484e-05	0	0	0	0
k127_10548150_S_bin.36_2	0	0	0	0	0	0	0	0	0	0	0	0	0	0	0	0	0	0	0	0	0	0	0	0	0	0	0	0	0	0	0	0	0	0	0	0	0	0	0	0	0	0	0	0	3.47192084020484e-05	0	0	0	0
k127_10548150_S_bin.36_3	0	0	0	0	0	0	0	0	0	0	0	0	0	0	0	0	0	0	0	0	0	0	0	0	0	0	0	6.30159430335875e-05	0	0	5.31039243800117e-05	0	0	0	0	0	0	0	0	0	0	0	0	0	0.000277753667216387	0	0.000201267988326457	0	0
k127_10548150_S_bin.36_5	0	0	0.00441501103752759	0	0	0	0.000479501318628626	0	0	0	0	0	0	0	0	0	0	0	0	0	0	0.00122174709835064	0	0	0	0	0	0.000126031886067175	0	0	0	0	0	0	0	0	0	0	0	0	0	0	0	0	0.000243034458814339	0	0.000201267988326457	0	0
k127_10548937_M_bin.8_1	0.00119083060434653	0	0.0011037527593819	0.00241837968561064	0	0.00236381218437735	0.00527451450491489	0	0.000357525920629246	0	0	0.00104429553563659	0	0.0155809784000683	0	0.00465735196274118	0.00687557847415047	0.00110619469026549	0.00245471282132873	0	0.00532809871003926	0.00366524129505192	0.0181197256639666	0	0.00230636171439554	0.0110497237569061	0	0.0010082550885374	0	0	0.000849662790080187	0.00380408939610081	0.0261739634552208	0	0.00357142857142857	0.0133928571428571	0	0.00713719270420301	0	0.00111923593493508	0	0.00629160464005842	0	0.00585849481748535	0.00243034458814339	0.00281030444964871	0.00120760792995874	0	0
k127_10548937_M_bin.8_2	0	0	0	0	0	0	0	0	0	0	0	0	0	4.26876120549816e-05	0	0	0	0	0.000136372934518263	0	0	0	0.000112895487002907	0	0	0	0	0	0	0	0	0	0.000128830008803384	0	0	0.00011595547309833	0	0	0	0	0	5.61750414290931e-05	0	0	0	0	0	0	0
k127_10548937_M_bin.8_4	0	0	0	0	0	0	0	0	0	0	0	0	0	8.53752241099633e-05	0	0	0	0	0	0	0	0	0	0	0	0	0	0	0	0	0	0	0.000171773345071179	0	0	0	0	0	0	0	0	0	0	0	0	0	0	0	0
k127_10548937_M_bin.8_6	0	0	0	0	0	0.000859568067046309	0.00215775593382882	0	0	0	0	0	0	0.00286007000768377	0	0.000665335994677312	0.00171889461853762	0.00110619469026549	4.54576448394209e-05	0	0.000841278743690409	0.000610873549175321	0.00225790974005814	0	0	0.00312274801825607	0	0.000126031886067175	0	0	0	0	0.00266248684860327	0	0.00357142857142857	0.00544990723562152	0	0.000396510705789056	0	7.46157289956723e-05	0	0.000842625621436396	0	0.00270392068499324	0.000833261001649162	0	0.00110697393579551	0	0
k127_10548937_M_bin.8_7	0	0	0	0	0	0	0	0	0.000178762960314623	0	0	0	0	0.000426876120549816	0	0.000665335994677312	0.000396667988893296	0	9.09152896788417e-05	0	0	0	0.000677372922017442	0	0	0	0	0	0	0	0	0	0.000515320035213536	0	0	0.000347866419294991	0	0.000793021411578113	0	0	0	0.000168525124287279	0	0	0.000138876833608194	0	0.000201267988326457	0	0
k127_10550006_M_bin.44_3	0	0	0	0	0	0	0	0	0	0	0	0	0	0	0	0	0	0	0	0	0	0	0.000112895487002907	0	0	0	0	0	0	0	0	0	4.29433362677946e-05	0	0	0	0	0	0	0	0	0.000168525124287279	0	0	0	0	0	0	0
k127_10550006_M_bin.44_4	0	0	0	0.00241837968561064	0	0.000214892016761577	0.000479501318628626	0	0.00214515552377547	0	0	0	0	0.000341500896439853	0	0.00266134397870925	0.00105778130371546	0	0.00136372934518263	0	0	0	0.000790268409020349	0	0	0.000960845544078789	0	0.000567143487302287	0	0	0.000690351016940152	0	0.000515320035213536	0	0	0.000347866419294991	0	0.00118953211736717	0	0	0	0.000112350082858186	0	0	0.000416630500824581	0	0.000402535976652913	0	0
k127_10551660_M_bin.47_1	0	0	0	0	0	0	0	0	0	0	0	0	0	0.000128062836164945	0	0	0	0	0	0	0	0	0	0	0	0	0	0	0	0	0	0	0.000128830008803384	0	0	0	0	0	0	0	0	0.000112350082858186	0	0	0	0	0	0	0
k127_10551660_M_bin.47_2	0	0	0	0	0	0	0	0	0	0	0	0	0	0	0	0	0	0	0	0	0	0	0	0	0	0	0	0	0	0	0	0	4.29433362677946e-05	0	0	0	0	0	0	0	0	0	0	0	0	0	0	0	0
k127_10551660_M_bin.47_3	0	0	0	0	0	0	0	0	0	0	0	0	0	4.26876120549816e-05	0	0	0	0	0	0	0	0	0.000225790974005814	0	0	0	0	0	0	0	0	0	0.000300603353874563	0	0	0	0	0	0	0	0	0.000505575372861838	0	0	3.47192084020484e-05	0	0	0	0
k127_10551660_M_bin.47_5	0	0	0	0	0	0	0	0	0	0	0	0	0	0	0	0	0	0	0	0	0	0	0	0	0	0	0	0	0	0	0	0	0	0	0	0	0	0	0	0	0	0.000112350082858186	0	0	0	0	0	0	0
k127_10553022_M_bin.12_1	0	0	0	0	0	0	0	0	0	0	0	0	0	0	0	0	0	0	4.54576448394209e-05	0	0	0	5.64477435014535e-05	0	0	0	0	0	0	0	0	0	4.29433362677946e-05	0	0	0	0	0	0	0	0	0.000112350082858186	0	0	6.94384168040969e-05	0	0	0	0
k127_10553022_M_bin.12_2	0	0	0	0	0	0	0	0	0	0	0	0	0	0	0	0	0	0	9.09152896788417e-05	0	0	0	5.64477435014535e-05	0	0	0	0	0	0	0	0	0	0.000300603353874563	0	0	0	0	0.000396510705789056	0	0	0	0	0	0	6.94384168040969e-05	0	0.000301901982489685	0	0
k127_10553022_M_bin.12_4	0	0	0	0	0	0	0	0	0.000178762960314623	0	0	0	0	0	0	0	0	0	0.000136372934518263	0	0	0	0.000225790974005814	0	0	0	0	0	0	0	0.000212415697520047	0	4.29433362677946e-05	0	0	0	0	0	0	0	0	0	0	0	0.000173596042010242	0	0	0	0
k127_10553022_M_bin.12_5	0	0	0	0	0	0	0	0	0	0	0	0	0	0	0	0	0	0	0	0	0	0	0	0	0	0	0	0	0	0	0	0	0	0	0	0	0	0	0	0	0	5.61750414290931e-05	0	0	3.47192084020484e-05	0	0	0	0
k127_10553022_M_bin.12_6	0	0	0	0.00241837968561064	0	0.000214892016761577	0.000959002637257252	0	0.000357525920629246	0	0	0	0	0.000597626568769743	0	0.000665335994677312	0.000528890651857728	0.000368731563421829	4.54576448394209e-05	0	0	0	0.0015805368180407	0	0	0.00120105693009849	0	0	0	0	5.31039243800117e-05	0	0.00150301676937281	0	0	0.000521799628942486	0	0.000396510705789056	0	0.000447694373974034	0	0.00134820099429823	0	0.000450653447498873	0.000555507334432775	0	0.000201267988326457	0	0
k127_10554053_S_bin.71_2	0	0	0	0	0	0	0	0	0	0	0	0	0	0	0	0	0	0	0	0	0	0	5.64477435014535e-05	0	0	0	0	0	0	0	0	0	0	0	0	0	0	0	0	0	0	0	0	0	0	0	0	0	0
k127_10554053_S_bin.71_3	0	0	0	0	0	0	0	0	0	0	0	0	0	0	0	0	0	0	0	0	0	0	0	0	0	0	0	0	0	0	0	0	0	0	0	0	0	0	0	0	0	0	0	0	0	0	0	0	0
k127_10555423_S_bin.36_1	0	0	0	0	0	0	0	0	0	0	0	0	0	0	0	0	0	0	0	0	0	0	0	0	0	0	0	0	0	0	0	0	0	0	0	0.00011595547309833	0	0	0	0	0	0	0	0	0.000243034458814339	0	0.000100633994163228	0	0
k127_10555423_S_bin.36_2	0.00119083060434653	0.0133667502088555	0.0298013245033113	0	0	0.00687654453637047	0.00815152241668665	0	0.0103682516982481	0	0	0.00713601949351667	0.034816247582205	0.00192094254247417	0	0	0.0074044691260082	0	0.00427301861490556	0	0.0128996074032529	0.00641417226634087	0.000395134204510175	0	0.0123005958101096	0.00696613019457122	0.00869565217391304	0.0192828785682778	0	0	0.0537411714725718	0.0019020446980504	0.0015889034419084	0	0.00595238095238095	0.00185528756957328	0.0106856634016028	0.00317208564631245	0	0.0321220713326369	0	0.00314580232002921	0	0.0067598017124831	0.00817637357868241	0	0.0202777498238905	0	0
k127_10555423_S_bin.36_3	0.00357249181303959	0	0.0121412803532009	0	0	0.00107446008380789	0.00287700791177176	0	0.00143010368251698	0	0	0	0	0.000811064629044651	0	0.00133067198935462	0.00185111728150205	0	0.000227288224197104	0	0.000280426247896803	0	0.000169343230504361	0	0	0.00144126831611818	0	0.0005041275442687	0	0	0.00111518241198025	0	0.000300603353874563	0	0.00238095238095238	0.000811688311688312	0	0	0	0.000596925831965378	0	0.000674100497149117	0	0	0.00291641350577207	0	0.00261648384824394	0	0.0212765957446809
k127_10555423_S_bin.36_4	0	0	0.00441501103752759	0	0	0	0.000479501318628626	0	0.000178762960314623	0	0	0	0	0.000170750448219927	0	0	0.000396667988893296	0	9.09152896788417e-05	0	0	0	0	0	0	0.000480422772039395	0	0.00025206377213435	0	0	0.00031862354628007	0	0.000214716681338973	0	0.00119047619047619	0.000347866419294991	0	0	0	0.000298462915982689	0.00321027287319422	0.000337050248574558	0	0	0.000486068917628678	0	0.000402535976652913	0	0
k127_10555423_S_bin.36_5	0	0.000417710944026733	0.0209713024282561	0.00241837968561064	0	0.00322338025142366	0.00383601054902901	0	0.000357525920629246	0	0	0	0	0.000811064629044651	0	0.000665335994677312	0.000793335977786593	0.000737463126843658	0.00054549173807305	0	0.000560852495793606	0.00274893097128894	0.000112895487002907	0	0.00307514895252739	0.00216190247417728	0	0.000378095658201525	0	0	0.000902766714460199	0.00285306704707561	0.000300603353874563	0	0.00357142857142857	0.0011595547309833	0	0	0	0.00111923593493508	0	0.000842625621436396	0	0.000450653447498873	0.0043746202586581	0	0.00251584985408071	0	0
k127_10555423_S_bin.36_6	0	0	0.0022075055187638	0	0	0.000644676050284732	0	0	0.000178762960314623	0	0	0.000174049255939431	0	0.000170750448219927	0	0	0.00066111331482216	0	0	0	0	0	0	0	0	0.000240211386019697	0	0	0	0	0.000212415697520047	0.000951022349025202	8.58866725355893e-05	0	0	0.00011595547309833	0	0	0	0.000223847186987017	0	0	0	0	0.00104157625206145	0	0.000301901982489685	0	0
k127_10557167_M_bin.32_4	0	0	0	0	0	0	0	0	0	0	0	0	0	0.000128062836164945	0	0	0.000793335977786593	0	0.000272745869036525	0	0	0	0.000282238717507268	0	0	0.000240211386019697	0	0	0	0	5.31039243800117e-05	0	8.58866725355893e-05	0	0	0.000579777365491651	0	0.000793021411578113	0	0	0	0.000168525124287279	0	0	0.000138876833608194	0	0.000402535976652913	0	0
k127_10557167_M_bin.32_5	0	0	0	0	0	0	0	0	0	0	0	0	0	0	0	0	0	0	0	0	0	0	0	0	0	0	0	0	0	0	0.000106207848760023	0	0	0	0	0	0	0	0	0	0	0	0	0	0	0	0	0	0
k127_10559704_S_bin.8_1	0	0.000835421888053467	0	0.00241837968561064	0	0	0.000479501318628626	0	0	0	0	0.000174049255939431	0	0.00025612567232989	0	0	0.000132222662964432	0	0.000136372934518263	0	0	0	0.000677372922017442	0	0.00345954257159331	0.000480422772039395	0	0	0	0	0.000212415697520047	0	0.00055826337148133	0	0	0.00011595547309833	0	0.000396510705789056	0	0.000298462915982689	0	0.000393225290003651	0	0	0.000208315250412291	0	0	0	0
k127_10559704_S_bin.8_10	0	0	0	0	0	0	0	0	0	0	0	0	0	4.26876120549816e-05	0	0	0	0	9.09152896788417e-05	0	0	0	0	0	0.000768787238131847	0	0	0	0	0	0	0	0	0	0	0	0	0	0	0	0	0	0	0	0	0	0	0	0
k127_10559704_S_bin.8_11	0	0.000835421888053467	0	0.0145102781136638	0	0	0.00287700791177176	0	0.00196639256346085	0	0	0.00139239404751545	0	0.00179287970630923	0	0	0.00145444929260875	0	0.00154555992454031	0	0	0	0.00152408907453925	0	0.00845665961945032	0	0	0.0015123826328061	0	0	0.00100897456322022	0	0.00171773345071179	0	0	0.000347866419294991	0	0.00158604282315623	0	0.000149231457991345	0	0.00112350082858186	0	0	0.000694384168040969	0	0.000100633994163228	0	0
k127_10559704_S_bin.8_12	0	0	0	0	0	0	0.000479501318628626	0	0	0	0	0.000348098511878862	0	4.26876120549816e-05	0	0	0	0	0.000227288224197104	0	0	0	0.000112895487002907	0	0.00384393619065923	0.000240211386019697	0	0.000126031886067175	0	0	0.000212415697520047	0	0.000257660017606768	0	0	0.00011595547309833	0	0	0	0	0	5.61750414290931e-05	0	0	3.47192084020484e-05	0	0	0	0
k127_10559704_S_bin.8_13	0	0	0	0	0	0	0	0	0	0	0	0	0	0	0	0	0	0	9.09152896788417e-05	0	0	0	0.000112895487002907	0	0	0	0	0	0	0	0	0	4.29433362677946e-05	0	0	0.00011595547309833	0	0	0	7.46157289956723e-05	0	5.61750414290931e-05	0	0	0	0	0	0	0
k127_10559704_S_bin.8_14	0	0.000835421888053467	0	0	0	0	0.000239750659314313	0	0.000357525920629246	0	0	0.000174049255939431	0	0.000234781866302399	0	0	0.000264445325928864	0	0.000636407027751892	0	0	0	0.000395134204510175	0	0.00230636171439554	0	0	0.00025206377213435	0	0	0.000212415697520047	0	0.000300603353874563	0	0	0.00023191094619666	0	0	0	0	0	0.000337050248574558	0	0	3.47192084020484e-05	0	0	0	0
k127_10559704_S_bin.8_15	0	0	0	0	0	0	0	0	0	0	0	0.000348098511878862	0	0	0	0	0	0	0	0	0	0	0.000112895487002907	0	0	0	0	0	0	0	0	0	0	0	0	0	0	0	0	0	0	0	0	0	0	0	0	0	0
k127_10559704_S_bin.8_16	0	0	0	0	0	0	0	0	0	0	0	0	0	0	0	0	0	0	0	0	0	0	0	0	0	0	0	0	0	0	0	0	0	0	0	0	0	0	0	0	0	0	0	0	0	0	0	0	0
k127_10559704_S_bin.8_17	0	0	0	0	0	0	0	0	0	0	0	0	0	0	0	0	0	0	0.000136372934518263	0	0	0	0	0	0	0	0	0	0	0	0	0	0	0	0	0	0	0	0	0	0	0	0	0	0	0	0	0	0
k127_10559704_S_bin.8_2	0	0	0	0	0	0	0	0	0	0	0	0	0	0	0	0	0	0	0	0	0	0	0	0	0	0	0	0	0	0	0	0	0	0	0	0	0	0	0	0	0	0	0	0	0	0	0	0	0
k127_10559704_S_bin.8_3	0	0	0	0	0	0	0	0	0	0	0	0	0	4.26876120549816e-05	0	0	0	0	9.09152896788417e-05	0	0	0	5.64477435014535e-05	0	0	0	0	0	0	0	5.31039243800117e-05	0	0	0	0	0	0	0	0	0	0	0	0	0	6.94384168040969e-05	0	0	0	0
k127_10559704_S_bin.8_4	0	0	0	0	0	0	0	0	0	0	0	0	0	0	0	0	0	0	4.54576448394209e-05	0	0	0	0	0	0	0	0	0	0	0	0	0	0	0	0	0	0	0.000396510705789056	0	0	0	0	0	0	3.47192084020484e-05	0	0	0	0
k127_10559704_S_bin.8_5	0	0	0	0	0	0	0	0	0	0	0	0	0	0	0	0	0	0	9.09152896788417e-05	0	0	0	0	0	0	0.000240211386019697	0	0.000126031886067175	0	0	0	0	8.58866725355893e-05	0	0	0	0	0	0	0	0	0.000112350082858186	0	0	0	0	0	0	0
k127_10559704_S_bin.8_6	0	0	0	0	0	0	0	0	0	0	0	0	0	0	0	0	0	0	0	0	0	0	0	0	0.000384393619065923	0	0	0	0	0	0	0	0	0	0	0	0	0	0	7.46157289956723e-05	0	0	0	0	0	0	0	0	0
k127_10559704_S_bin.8_7	0	0	0	0	0	0	0	0	0	0	0	0	0	0	0	0	0	0	0	0	0	0	0	0	0	0	0	0	0	0	0	0	0	0	0	0.00011595547309833	0	0	0	0	0	5.61750414290931e-05	0	0	0	0	0	0	0
k127_10559704_S_bin.8_8	0	0	0	0	0	0	0.000239750659314313	0	0	0	0	0	0	0.000384188508494835	0	0	0.000132222662964432	0	0.000136372934518263	0	0	0	0.000677372922017442	0	0.00269075533346146	0.000240211386019697	0	0.000126031886067175	0	0	0	0	0.000429433362677946	0	0	0.00023191094619666	0	0	0	0.000149231457991345	0	5.61750414290931e-05	0	0	0.000138876833608194	0	0.000402535976652913	0	0
k127_10559704_S_bin.8_9	0	0.000835421888053467	0	0	0	0	0.000959002637257252	0	0	0	0	0.000174049255939431	0	0.000640314180824725	0	0	0	0	0.00050003409323363	0	0	0	0.000451581948011628	0	0.00230636171439554	0	0	0.00025206377213435	0	0	0.00031862354628007	0	0.000386490026410152	0	0	0.000579777365491651	0	0	0	0.000447694373974034	0	0.000337050248574558	0	0	0.000416630500824581	0	0	0	0
k127_105597_M_bin.102_1	0	0	0	0	0	0	0	0	0.000357525920629246	0	0	0	0	0	0	0	0	0	0	0	0	0	0	0	0	0	0	0	0	0	0	0	0	0	0	0	0	0	0	0	0	0	0	0	0	0	0	0	0
k127_105597_M_bin.102_2	0	0	0	0	0	0	0	0	0	0	0	0	0	0	0	0	0	0	0	0	0	0	0	0	0	0.000240211386019697	0	0	0	0	0	0	0	0	0	0	0	0	0	0	0	0	0	0	0	0	0	0	0
k127_105597_M_bin.102_4	0	0	0	0	0	0	0	0	0.000178762960314623	0	0	0	0	4.26876120549816e-05	0	0	0	0	0.000272745869036525	0	0	0	0.000282238717507268	0	0	0	0	0	0	0	0	0	8.58866725355893e-05	0	0	0	0	0	0	0	0	0	0	0	0	0	0.000100633994163228	0	0
k127_10560969_M_bin.99_1	0	0	0	0	0	0	0	0	0	0	0	0	0	4.26876120549816e-05	0	0	0	0	0	0	0	0	5.64477435014535e-05	0	0	0	0	0	0	0	0	0	0	0	0	0	0	0	0	0	0	0	0	0	3.47192084020484e-05	0	0	0	0
k127_10560969_M_bin.99_6	0	0	0	0	0	0	0	0	0	0	0	0	0	0	0	0	0	0	0	0	0	0	0	0	0	0	0	0	0	0	0	0	0	0	0	0	0	0	0	0	0	0	0	0	0	0	0.000201267988326457	0	0
k127_10561565_S_bin.56_1	0	0	0	0	0	0	0	0	0	0	0	0	0	0	0	0	0	0	0	0	0	0	5.64477435014535e-05	0	0	0	0	0	0	0	0	0	0	0	0	0	0	0	0	0	0	0	0	0	0	0	0	0	0
k127_10561565_S_bin.56_2	0	0	0	0	0	0	0	0	0	0	0	0	0	8.53752241099633e-05	0	0	0	0	0	0	0	0	0.000564477435014535	0	0	0	0	0	0	0	0	0	0	0	0	0	0	0	0	0	0	0	0	0	0	0	0	0	0
k127_10561565_S_bin.56_6	0	0	0	0	0	0	0	0	0	0	0	0	0	0	0	0	0	0	0	0	0	0	0.000112895487002907	0	0	0	0	0	0	0	0	0	0.000214716681338973	0	0	0	0	0	0	0	0	0	0	0	0	0	0	0	0
k127_10561565_S_bin.56_7	0	0	0	0	0	0	0	0	0	0	0	0	0	0	0	0	0	0	0	0	0	0	0.000169343230504361	0	0	0	0	0	0	0	0	0	8.58866725355893e-05	0	0	0	0	0	0	0	0	5.61750414290931e-05	0	0	0	0	0	0	0
k127_10565872_S_bin.56_5	0	0	0	0	0	0	0	0	0.000178762960314623	0	0	0	0	8.53752241099633e-05	0	0	0	0	0	0	0	0	0.000112895487002907	0	0	0	0	0	0	0	5.31039243800117e-05	0	0.000429433362677946	0	0	0	0	0	0	0	0	0.000168525124287279	0	0	0	0	0	0	0
k127_10565872_S_bin.56_6	0	0	0	0	0	0	0	0	0	0	0	0	0	0.000128062836164945	0	0	0	0	0	0	0	0	0.000282238717507268	0	0	0.000240211386019697	0	0	0	0	5.31039243800117e-05	0	0.000214716681338973	0	0	0.00011595547309833	0	0	0	0	0	0.000280875207145465	0	0	0.000104157625206145	0	0	0	0
k127_10565872_S_bin.56_8	0	0	0	0	0	0	0	0	0	0	0	0	0	0	0	0	0	0	0	0	0	0	0	0	0	0	0	0	0	0	0	0	4.29433362677946e-05	0	0	0	0	0	0	0	0	0	0	0	0	0	0	0	0
k127_10565872_S_bin.56_9	0	0	0	0	0	0	0	0	0	0	0	0	0	0	0	0	0	0	0	0	0	0	0	0	0	0	0	0	0	0	0	0	0	0	0	0	0	0	0	0	0	0	0	0	0	0	0	0	0
k127_1057103_S_bin.120_2	0	0	0	0	0	0	0	0	0	0	0	0	0	4.26876120549816e-05	0	0	0	0	0	0	0	0	0	0	0	0.000240211386019697	0	0	0	0	0	0	0	0	0	0	0	0	0	0.000820773018952395	0	0.000112350082858186	0	0	0.000173596042010242	0	0	0	0
k127_1057103_S_bin.120_3	0	0	0	0	0	0	0.000239750659314313	0	0.000178762960314623	0	0	0	0	4.26876120549816e-05	0	0.000665335994677312	0	0	0	0	0	0	5.64477435014535e-05	0	0	0.000480422772039395	0	0	0	0	0	0	0	0	0	0	0	0	0	0.000447694373974034	0	0.000112350082858186	0	0	0.000173596042010242	0	0	0	0
k127_1057103_S_bin.120_4	0	0	0	0	0	0	0	0	0	0	0	0	0	0	0	0	0	0	0	0	0	0	0	0	0	0	0	0	0	0	0	0	0	0	0	0	0	0	0	7.46157289956723e-05	0	0	0	0	0	0	0	0	0
k127_1057103_S_bin.120_6	0	0	0	0	0	0	0	0	0	0	0	0	0	0	0	0	0	0	0	0	0	0	0	0	0	0	0	0	0	0	5.31039243800117e-05	0	0	0	0	0	0	0	0	0	0	0	0	0	0	0	0	0	0
k127_10571145_M_bin.102_2	0	0.000417710944026733	0	0.0120918984280532	0	0.000644676050284732	0.00431551186765764	0	0.00268144440471934	0	0	0	0	0.0016221292580893	0	0.00266134397870925	0.00211556260743091	0	0.000227288224197104	0	0.000841278743690409	0	0.00496740142812791	0	0.000768787238131847	0.00360317079029546	0	0.00025206377213435	0	0	0.000690351016940152	0	0.00111652674296266	0	0.00119047619047619	0.00324675324675325	0	0	0	0.000373078644978361	0	0.00533662893576384	0	0.0112663361874718	0.00298585192257617	0.000936768149882904	0.00261648384824394	0	0
k127_10571145_M_bin.102_3	0	0.00459482038429407	0	0.0459492140266022	0	0.00580208445256259	0.0387197314792616	0	0.00858062209510189	0	0	0.000522147767818293	0	0.00542132673098267	0	0.0219560878243513	0.0134867116223721	0.000737463126843658	0.00206832284019365	0	0.00140213123948402	0	0.0167085320764302	0	0.00345954257159331	0.0168147970213788	0	0.0010082550885374	0	0	0.00387658647974085	0.0019020446980504	0.00605501041375904	0	0.00714285714285714	0.0189007421150278	0	0.00158604282315623	0	0.0048500223847187	0.00321027287319422	0.0186220262337443	0	0.0615141955835962	0.0224980470445274	0.0131147540983607	0.0139881251886887	0	0
k127_10571145_M_bin.102_5	0	0.000417710944026733	0	0.00241837968561064	0	0.000429784033523155	0.00215775593382882	0	0.000536288880943868	0	0	0	0	0.000469563732604798	0	0.00266134397870925	0.000528890651857728	0	9.09152896788417e-05	0	0	0	0.00129829810053343	0	0	0	0	0	0	0	0.000371727470660082	0	0.000515320035213536	0	0	0.000695732838589981	0	0	0	0.000223847186987017	0	0.002415526781451	0	0.00180261378999549	0.0010068570436594	0.000936768149882904	0.00191204588910134	0	0
k127_10571145_M_bin.102_6	0	0	0	0	0	0	0	0	0.000536288880943868	0	0	0	0	0.000128062836164945	0	0	0	0	0	0	0	0	0.000169343230504361	0	0	0	0	0	0	0	0	0	4.29433362677946e-05	0	0	0.00023191094619666	0	0	0	0	0	0.000112350082858186	0	0	0.000104157625206145	0	0.000402535976652913	0	0
k127_10571145_M_bin.102_7	0	0	0	0	0	0	0.000239750659314313	0	0.000357525920629246	0	0	0	0	8.53752241099633e-05	0	0	0.000132222662964432	0	0.000136372934518263	0	0	0	0.000225790974005814	0	0	0	0	0	0	0	5.31039243800117e-05	0	8.58866725355893e-05	0	0	0	0	0	0	0	0	5.61750414290931e-05	0	0	0.000208315250412291	0	0.000100633994163228	0	0
k127_10571145_M_bin.102_8	0	0	0	0	0	0	0.000479501318628626	0	0.000178762960314623	0	0	0	0	0.000213438060274908	0	0	0.000396667988893296	0	0.000181830579357683	0	0	0	0.000620925178515989	0	0	0.000480422772039395	0	0	0	0	0	0	0.000601206707749125	0	0	0.000347866419294991	0	0	0	0.000149231457991345	0	0.000449400331432744	0	0.000450653447498873	0.000486068917628678	0	0.000301901982489685	0	0
k127_10571199_M_bin.9_1	0	0	0	0	0	0.000429784033523155	0.000479501318628626	0	0.000357525920629246	0	0	0	0	0.000426876120549816	0	0	0.000264445325928864	0	0.000318203513875946	0	0	0.00030543677458766	0.000790268409020349	0	0	0.000240211386019697	0	0.000378095658201525	0	0	0.000106207848760023	0	0.000987696734159277	0	0	0.000579777365491651	0.00178094390026714	0.00158604282315623	0	0	0	0.000280875207145465	0	0	0.000520788126030727	0	0.000402535976652913	0	0
k127_10571199_M_bin.9_11	0	0	0	0	0	0	0	0	0	0	0	0	0	4.26876120549816e-05	0	0	0.000132222662964432	0	0	0	0	0	0.000112895487002907	0	0	0	0	0	0	0	0	0	0	0	0	0	0	0	0	0	0	0	0	0	3.47192084020484e-05	0	0	0	0
k127_10571199_M_bin.9_12	0	0	0	0.00483675937122128	0	0.000859568067046309	0.00335650923040038	0	0.000715051841258491	0	0	0	0	0.00128062836164945	0	0	0.0040989025518974	0	0.000727322317430734	0	0	0	0.00118540261353052	0	0	0.00216190247417728	0	0.00025206377213435	0	0	0.000477935319420105	0	0.000815923389088098	0	0.00119047619047619	0.00452226345083488	0	0.000793021411578113	0	0.000746157289956723	0	0.000842625621436396	0	0	0.00381911292422533	0	0.00150950991244843	0	0
k127_10571199_M_bin.9_13	0	0	0	0	0	0	0	0	0	0	0	0	0	0	0	0	0	0	0	0	0	0	0	0	0	0	0	0	0	0	0	0	4.29433362677946e-05	0	0	0	0	0	0	0	0	0	0	0	0	0	0	0	0
k127_10571199_M_bin.9_14	0	0	0	0	0	0	0	0	0.000178762960314623	0	0	0	0	0.000128062836164945	0	0	0.000132222662964432	0	0.000318203513875946	0	0	0	0.000169343230504361	0	0	0	0	0.000126031886067175	0	0	0.000106207848760023	0	0.00055826337148133	0	0	0	0	0	0	0	0	0.000112350082858186	0	0	0.000520788126030727	0	0.000301901982489685	0	0
k127_10571199_M_bin.9_2	0	0	0	0.00483675937122128	0	0	0.00335650923040038	0	0.000178762960314623	0	0	0.000174049255939431	0	0.00499445061043285	0	0.000665335994677312	0.00224778527039535	0	0.00104552583130668	0	0	0	0.00392311817335102	0	0	0.00408359356233485	0	0.000126031886067175	0	0	5.31039243800117e-05	0	0.00444463530371675	0	0	0.0038265306122449	0	0	0	0.000149231457991345	0	0.00292110215431284	0	0	0.00328096519399358	0	0.000805071953305827	0	0
k127_10571199_M_bin.9_5	0	0	0	0	0	0.000429784033523155	0	0	0	0	0	0	0	0	0	0	0	0	0	0	0	0	0.000112895487002907	0	0	0.000240211386019697	0	0	0	0	0	0	4.29433362677946e-05	0	0	0.00011595547309833	0	0	0	0	0	0	0	0	0	0	0	0	0
k127_10571199_M_bin.9_6	0	0	0	0	0	0	0	0	0	0	0	0	0	0	0	0	0	0	0	0	0	0	0	0	0	0	0	0	0	0	0	0	0	0	0	0	0	0	0	0	0	0	0	0	0	0	0	0	0
k127_10571594_S_bin.80_1	0	0	0	0	0	0	0	0	0	0	0	0	0	0	0	0	0	0	0	0	0	0	5.64477435014535e-05	0	0	0	0	0	0	0	0	0	0	0	0	0	0	0	0	0	0	5.61750414290931e-05	0	0	0	0	0	0	0
k127_10571594_S_bin.80_2	0	0	0	0	0	0	0	0	0	0	0	0	0	0	0	0	0	0	0	0	0	0	0.000169343230504361	0	0	0	0	0	0	0	0	0	0	0	0	0	0	0	0	0	0	0.000168525124287279	0	0	0	0	0	0	0
k127_10571594_S_bin.80_3	0	0	0	0	0	0	0	0	0	0	0	0	0	8.53752241099633e-05	0	0	0	0	4.54576448394209e-05	0	0	0	0.000395134204510175	0	0	0	0	0	0	0	0	0	0	0	0	0	0	0	0	0	0	0.000280875207145465	0	0	0	0	0	0	0
k127_10571594_S_bin.80_4	0	0	0	0	0	0.00171913613409262	0	0	0	0	0	0	0	0.00025612567232989	0	0	0.000264445325928864	0	0.000136372934518263	0	0	0.000610873549175321	0.000282238717507268	0	0	0	0	0.000126031886067175	0	0	0	0	8.58866725355893e-05	0	0	0	0	0	0	0	0	0.000337050248574558	0	0	0.000138876833608194	0	0	0	0
k127_10571594_S_bin.80_5	0	0	0	0	0	0	0	0	0	0	0	0	0	0	0	0	0	0	0	0	0	0	0	0	0	0	0	0	0	0	0	0	0	0	0	0	0	0	0	0	0	0	0	0	0	0	0	0	0
k127_10571891_M_bin.32_1	0	0	0	0	0	0	0	0	0	0	0	0	0	0	0	0	0	0	0	0	0	0	0	0	0	0	0	0	0	0	0	0	0	0	0	0	0	0	0	0	0	5.61750414290931e-05	0	0	0	0	0	0	0
k127_10571891_M_bin.32_2	0	0	0	0	0	0	0	0	0	0	0	0	0	0.00025612567232989	0	0	0	0	4.54576448394209e-05	0	0	0	0.000338686461008721	0	0	0	0	0	0	0	0	0	0.000128830008803384	0	0	0	0	0	0	0	0	0	0	0	3.47192084020484e-05	0	0.000201267988326457	0	0
k127_10571891_M_bin.32_3	0	0	0	0	0	0	0.000239750659314313	0	0	0	0	0	0	0	0	0	0	0	0	0	0	0	0	0	0	0	0	0	0	0	0	0	0	0	0	0	0	0	0	0	0	0	0	0	0	0	0	0	0
k127_10571891_M_bin.32_5	0	0	0	0	0	0	0	0	0	0	0	0	0	0	0	0	0	0	0	0	0	0	0.000112895487002907	0	0	0	0	0	0	0	0	0	0	0	0	0	0	0	0	0	0	0	0	0	0	0	0	0	0
k127_10571891_M_bin.32_7	0	0	0	0	0	0	0	0	0	0	0	0	0	0	0	0	0	0	0	0	0	0	0	0	0	0	0	0	0	0	0	0	0	0	0	0	0	0	0	0	0	0	0	0	0	0	0	0	0
k127_10573797_S_bin.80_2	0	0	0	0	0	0	0	0	0	0	0	0	0	0	0	0	0	0	0	0	0	0	5.64477435014535e-05	0	0	0	0	0	0	0	0	0	0	0	0	0	0	0	0	0	0	0.000112350082858186	0	0	0	0	0	0	0
k127_10573797_S_bin.80_5	0	0	0	0	0	0	0	0	0	0	0	0	0	0	0	0	0	0	0	0	0	0	0.000112895487002907	0	0	0	0	0	0	0	0	0	0	0	0	0	0	0	0	0	0	0	0	0	0	0	0	0	0
k127_10574395_S_bin.120_2	0	0	0	0	0	0	0	0	0	0	0	0	0	0	0	0	0	0	0	0	0	0	0	0	0	0	0	0	0	0	0	0	0	0	0	0	0	0	0	0.000522310102969706	0	0.000112350082858186	0	0	0	0	0	0	0
k127_10574395_S_bin.120_3	0	0	0	0	0	0	0	0	0	0	0	0	0	0	0	0	0	0	0	0	0	0	0	0	0	0	0	0	0	0	0	0	0	0	0	0	0	0	0	0.000223847186987017	0	0	0	0	0	0	0	0	0
k127_10574582_S_bin.61_2	0	0	0	0	0	0	0	0	0	0	0	0.000696197023757723	0	8.53752241099633e-05	0	0	0.000132222662964432	0	4.54576448394209e-05	0	0	0	0	0	0	0	0	0	0	0	0	0	0	0	0	0	0	0	0	0	0	0	0	0	0	0	0	0	0
k127_10574582_S_bin.61_3	0	0	0	0	0	0	0	0	0	0	0	0	0	0	0	0	0	0	0.000181830579357683	0	0.000560852495793606	0	0	0	0	0	0	0	0	0	5.31039243800117e-05	0	0	0	0	0	0	0.000594766058683584	0	0	0	0	0	0	0	0	0	0	0
k127_10574582_S_bin.61_4	0	0	0	0	0	0	0	0	0	0	0	0.000174049255939431	0	0	0	0	0	0	0	0	0	0	0	0	0	0	0	0	0	0	0	0	0	0	0	0	0	0	0	0	0	0	0	0	0	0	0	0	0
k127_10574582_S_bin.61_5	0	0	0	0	0	0	0	0	0	0	0	0	0	0.000128062836164945	0	0	0.000132222662964432	0	9.09152896788417e-05	0	0.000280426247896803	0	0	0	0	0	0	0	0	0	0	0	0.000128830008803384	0	0	0.00011595547309833	0	0.00118953211736717	0	0	0	0	0	0	3.47192084020484e-05	0	0	0	0
k127_1057474_S_bin.56_6	0	0	0	0	0	0	0	0	0	0	0	0	0	0	0	0	0	0	0	0	0	0	5.64477435014535e-05	0	0	0	0	0	0	0	0	0	0	0	0	0	0	0	0	0	0	0	0	0	0	0	0	0	0
k127_10576682_S_bin.29_1	0	0	0	0	0	0	0	0	0	0	0	0	0	0	0	0	0	0	0	0	0	0	0	0	0	0	0	0	0	0	0	0	4.29433362677946e-05	0	0	0	0	0	0	0	0	0.000280875207145465	0	0	0	0	0	0	0
k127_10576682_S_bin.29_3	0	0	0	0	0	0	0	0	0.000178762960314623	0	0	0	0	4.26876120549816e-05	0	0	0.000132222662964432	0	0	0	0	0	0.000395134204510175	0	0	0	0	0	0	0	0	0	8.58866725355893e-05	0	0	0	0	0	0	0	0	0.000224700165716372	0	0	0	0	0.000100633994163228	0	0
k127_10578911_M_bin.12_6	0	0	0	0	0	0	0	0	0	0	0	0	0	0	0	0	0	0	0	0	0	0	0	0	0	0	0	0	0	0	0	0	0	0	0	0	0	0	0	0	0	0	0	0	0	0	0	0	0
k127_10578911_M_bin.12_9	0	0	0	0	0	0	0	0	0	0	0	0	0	0	0	0	0	0	0	0	0	0	0	0	0	0	0	0	0	0	0	0	0	0	0	0	0	0	0	0	0	0	0	0	0	0	0	0	0
k127_1057913_S_bin.61_5	0	0	0	0	0	0	0	0	0	0	0	0	0	4.26876120549816e-05	0	0	0	0	0.000136372934518263	0	0	0	0	0	0	0	0	0	0	0	0	0	0	0	0	0	0	0	0	0	0	0	0	0	0	0	0	0	0
k127_10580736_S_bin.56_1	0	0	0	0	0	0	0	0	0	0	0	0	0	0	0	0	0	0	0	0	0	0	0.000112895487002907	0	0	0	0	0	0	0	0	0	8.58866725355893e-05	0	0	0	0	0	0	0	0	0	0	0	0	0	0.000201267988326457	0	0
k127_10580736_S_bin.56_2	0	0	0	0	0	0	0	0	0	0	0	0	0	0	0	0	0	0	0	0	0	0	0	0	0	0	0	0	0	0	0	0	4.29433362677946e-05	0	0	0	0	0	0	0	0	0	0	0	0	0	0	0	0
k127_10581018_M_bin.32_3	0	0	0	0	0	0	0	0	0	0	0	0	0	0	0	0	0	0	0	0	0	0	5.64477435014535e-05	0	0	0	0	0	0	0	0	0	8.58866725355893e-05	0	0	0	0	0	0	0	0	5.61750414290931e-05	0	0	0	0	0	0	0
k127_10581670_M_bin.111_4	0	0	0	0	0	0	0	0	0.000178762960314623	0	0	0	0	4.26876120549816e-05	0	0	0	0	0	0	0	0	5.64477435014535e-05	0	0	0	0	0	0	0	0	0	0	0	0	0	0	0	0	0	0	0.000112350082858186	0	0	3.47192084020484e-05	0	0.000201267988326457	0	0
k127_10585664_S_bin.8_1	0	0.00167084377610693	0	0	0	0	0.00647326780148645	0	0.000536288880943868	0	0	0.00191454181533374	0	0.0020916929906941	0	0	0.00145444929260875	0	0.0019546787280951	0	0	0	0.00287883491857413	0	0.0207572554295599	0.00168147970213788	0	0.000378095658201525	0	0	0.000212415697520047	0	0.00184656345951517	0	0	0.00173933209647495	0	0.00277557494052339	0	0.00111923593493508	0	0.00207847653287644	0	0	0.00142348754448399	0	0	0	0
k127_10585664_S_bin.8_2	0	0.00584795321637427	0	0.0169286577992745	0	0	0.00503476384560058	0	0.000715051841258491	0	0	0.000696197023757723	0	0.00405532314522326	0	0	0.00211556260743091	0	0.00163647521421915	0	0.000280426247896803	0	0.0122491603398154	0	0.0541995002882952	0.00408359356233485	0	0.00113428697460457	0	0	0.00100897456322022	0	0.0109076074120198	0	0	0.00162337662337662	0	0	0	0.00111923593493508	0	0.00617925455720024	0	0	0.00163180279489628	0	0	0	0
k127_10585664_S_bin.8_3	0	0.0025062656641604	0	0.00725513905683192	0	0	0.00239750659314313	0	0.000357525920629246	0	0	0.000696197023757723	0	0.00128062836164945	0	0	0.00158667195557319	0	0.00118189876582494	0	0.000560852495793606	0	0.00270949168806977	0	0.00960984047664809	0.000720634158059092	0	0.000378095658201525	0	0	0.000796558865700175	0	0.00231894015846091	0	0	0.00185528756957328	0	0	0	0.00171616176690046	0	0.00123585091144005	0	0	0.000590226542834823	0	0.000100633994163228	0	0
k127_10585664_S_bin.8_4	0	0.000417710944026733	0	0	0	0	0	0	0.000178762960314623	0	0	0	0	0.000298813284384871	0	0	0	0	0.000227288224197104	0	0	0	0.000395134204510175	0	0.00153757447626369	0	0	0	0	0	0.000106207848760023	0	0.000128830008803384	0	0	0.000347866419294991	0	0	0	0.000298462915982689	0	0.000224700165716372	0	0	6.94384168040969e-05	0	0	0	0
k127_10587566_M_bin.105_1	0	0	0	0	0	0	0	0	0	0	0	0	0	0	0	0	0	0	0	0	0	0	0	0	0	0	0	0	0	0	0	0	0	0	0	0	0	0	0	7.46157289956723e-05	0	0	0	0	0	0	0	0	0
k127_10587566_M_bin.105_2	0	0	0	0	0	0	0	0	0	0	0	0	0	4.26876120549816e-05	0	0	0	0	0	0	0	0	0	0	0	0	0	0	0	0	0	0	0	0	0	0	0	0	0	0	0	0	0	0	3.47192084020484e-05	0	0	0	0
k127_10587566_M_bin.105_3	0	0	0	0	0	0	0	0	0	0	0	0	0	0	0	0	0	0	0	0	0	0	0	0	0	0	0	0	0	0	0	0	0	0	0	0	0	0	0	0	0	0	0	0	0	0	0	0	0
k127_10587566_M_bin.105_4	0	0	0	0	0	0	0	0	0	0	0	0	0	0	0	0	0	0	0	0	0	0	0	0	0	0	0	0	0	0	0	0	0	0	0	0	0	0	0	0	0	0	0	0	0	0	0	0	0
k127_10587996_M_bin.1_1	0	0	0	0	0	0	0.000479501318628626	0	0	0	0	0	0	0	0	0	0.000264445325928864	0	0	0	0	0	0	0	0	0	0	0	0	0	0	0	8.58866725355893e-05	0	0	0	0	0	0	0	0	0	0	0	0.000277753667216387	0	0.000352218979571299	0	0
k127_10587996_M_bin.1_2	0	0	0	0	0	0	0	0	0	0	0	0	0	0	0	0	0	0	0	0	0	0	0	0	0	0	0	0	0	0	0	0	4.29433362677946e-05	0	0	0	0	0	0	0	0	0	0	0	0	0	0	0	0
k127_10587996_M_bin.1_3	0	0	0	0	0	0	0	0	0	0	0	0	0	0	0	0	0	0	0	0	0	0	0	0	0	0	0	0	0	0	0	0	0	0	0	0	0	0	0	0	0	0	0	0	0.000208315250412291	0	0	0	0
k127_10590018_M_bin.9_1	0	0	0	0	0	0	0.000959002637257252	0	0.000357525920629246	0	0	0	0	0.000896439853154615	0	0.000665335994677312	0.00224778527039535	0	0.00136372934518263	0	0	0	0.000903163896023256	0	0	0.00168147970213788	0	0.00025206377213435	0	0	0.000371727470660082	0	0.00133124342430163	0	0	0.00243506493506494	0	0.000793021411578113	0	0.000447694373974034	0	0.000561750414290931	0	0	0.00156236437809218	0	0.00201267988326457	0	0
k127_10590018_M_bin.9_2	0	0	0	0	0	0	0.000239750659314313	0	0	0	0	0	0	0.000128062836164945	0	0	0	0	0.000136372934518263	0	0	0	5.64477435014535e-05	0	0	0.000240211386019697	0	0	0	0	0	0	4.29433362677946e-05	0	0	0.00023191094619666	0	0	0	0	0	0	0	0	6.94384168040969e-05	0	0.000100633994163228	0	0
k127_10590018_M_bin.9_7	0	0	0	0	0	0	0	0	0	0	0	0	0	0	0	0	0	0	0	0	0	0	0.000225790974005814	0	0	0	0	0	0	0	0	0	4.29433362677946e-05	0	0	0	0	0	0	0	0	0	0	0	0	0	0	0	0
k127_10591778_M_bin.47_1	0	0	0	0	0	0	0	0	0	0	0	0	0	0	0	0	0	0	0	0	0	0	0	0	0	0	0	0	0	0	0	0	8.58866725355893e-05	0	0	0	0	0	0	0	0	0.000112350082858186	0	0	0	0	0	0	0
k127_10591778_M_bin.47_2	0	0	0	0	0	0	0	0	0	0	0	0	0	0	0	0	0	0	0	0	0	0	0	0	0	0	0	0	0	0	0	0	0	0	0	0	0	0	0	0	0	0	0	0	0	0	0	0	0
k127_10591778_M_bin.47_4	0	0	0	0	0	0	0	0	0	0	0	0	0	0	0	0	0	0	0	0	0	0	0	0	0	0	0	0	0	0	0.000106207848760023	0	0	0	0	0	0	0	0	0	0	5.61750414290931e-05	0	0	0	0	0	0	0
k127_10591778_M_bin.47_5	0	0	0	0	0	0	0	0	0	0	0	0	0	0	0	0	0	0	0	0	0	0	0	0	0	0	0	0	0	0	0	0	4.29433362677946e-05	0	0	0	0	0	0	0	0	0	0	0	0	0	0	0	0
k127_10591778_M_bin.47_6	0	0	0	0	0	0	0	0	0	0	0	0	0	0	0	0	0	0	0	0	0	0	0	0	0	0	0	0	0	0	0	0	4.29433362677946e-05	0	0	0	0	0	0	0	0	0	0	0	0	0	0	0	0
k127_10592576_M_bin.1_1	0	0	0	0	0	0	0	0	0	0	0	0	0	0	0	0	0	0	0	0	0	0	0	0	0	0	0	0	0	0	0	0	8.58866725355893e-05	0	0	0	0	0	0	0	0	0	0	0	0	0	0	0	0
k127_10592576_M_bin.1_2	0	0	0	0	0	0	0	0	0	0	0	0	0	0	0	0	0	0	0	0	0	0	0	0	0	0	0	0	0	0	0	0	0	0	0	0	0	0	0	0	0	0	0	0	0	0	0.000100633994163228	0	0
k127_10592576_M_bin.1_3	0	0	0	0.00241837968561064	0	0	0.000479501318628626	0	0	0	0	0	0	0.000640314180824725	0	0	0.00105778130371546	0	0.000318203513875946	0	0	0.00122174709835064	0.00095961163952471	0	0	0.000480422772039395	0	0	0	0	0.000106207848760023	0	0.000987696734159277	0	0	0.000811688311688312	0	0	0	0	0	0.000168525124287279	0	0	0.00104157625206145	0	0.00120760792995874	0	0
k127_10592576_M_bin.1_4	0	0	0	0	0	0	0	0	0	0	0	0	0	4.26876120549816e-05	0	0	0	0	0	0	0	0	0	0	0	0	0	0	0	0	0	0	8.58866725355893e-05	0	0	0	0	0	0	0	0	0	0	0	0	0	0	0	0
k127_10592576_M_bin.1_5	0	0	0	0	0	0	0	0	0	0	0	0	0	0	0	0	0	0	0	0	0	0	0	0	0	0	0	0	0	0	0	0	8.58866725355893e-05	0	0	0	0	0	0	0	0	0	0	0	0	0	0	0	0
k127_10593862_M_bin.94_2	0	0	0	0	0	0	0	0	0	0	0	0	0	0.000213438060274908	0	0	0	0	0	0	0	0	0	0	0	0	0	0	0	0	0	0	8.58866725355893e-05	0	0	0	0	0	0	0	0	0	0	0	0	0	0	0	0
k127_10593862_M_bin.94_3	0	0	0	0	0	0	0.000239750659314313	0	0	0	0	0	0	0.00076837701698967	0	0	0.000132222662964432	0	0	0	0	0	0.000338686461008721	0	0	0	0	0	0	0	0	0	0.000214716681338973	0	0	0	0	0	0	0	0	0.000393225290003651	0	0	6.94384168040969e-05	0	0	0	0
k127_10593862_M_bin.94_4	0	0	0	0	0	0	0	0	0	0	0	0	0	0.000170750448219927	0	0	0	0	0	0	0	0	0	0	0	0	0	0	0	0	0	0	0	0	0	0	0	0	0	0	0	0	0	0	0.000104157625206145	0	0.000100633994163228	0	0
k127_1059418_M_bin.32_8	0	0	0	0	0	0	0	0	0.000178762960314623	0	0	0	0	0	0	0	0	0	0	0	0	0	0	0	0	0	0	0	0	0	0	0	0	0	0	0	0	0	0	0	0	0	0	0	0	0	0	0	0
k127_10594571_S_bin.9_2	0	0	0	0	0	0	0	0	0	0	0	0	0	0.000213438060274908	0	0	0	0	0	0	0	0	5.64477435014535e-05	0	0	0	0	0	0	0	0	0	0	0	0	0	0	0	0	0	0	0	0	0	0	0	0	0	0
k127_10595753_M_bin.87_2	0	0	0	0.00241837968561064	0	0	0	0	0	0	0	0	0	0.000128062836164945	0	0	0.000132222662964432	0	0.000227288224197104	0	0	0	0.000282238717507268	0	0	0.000240211386019697	0	0	0	0	0	0	0.000257660017606768	0	0	0.00023191094619666	0	0	0	0	0	0.000337050248574558	0	0	0	0	0	0	0
k127_10595753_M_bin.87_4	0	0	0	0	0	0	0.000479501318628626	0	0	0	0	0	0	8.53752241099633e-05	0	0	0.000264445325928864	0	0	0	0	0	0.000282238717507268	0	0	0	0	0.000126031886067175	0	0	0	0	0.000472376698945741	0	0	0.00011595547309833	0	0	0	0	0	5.61750414290931e-05	0	0	0	0	0	0	0
k127_10595753_M_bin.87_5	0	0	0	0	0	0	0.00167825461520019	0	0	0.00469483568075117	0	0	0	0.0032442585161786	0	0	0.00105778130371546	0	0.000272745869036525	0	0	0	0.0015805368180407	0	0.000384393619065923	0	0	0.000126031886067175	0	0	0.000106207848760023	0	0.00386490026410152	0	0.00119047619047619	0.00162337662337662	0	0.000396510705789056	0	0	0	0.00101115074572368	0	0.00135196034249662	0.000277753667216387	0.00187353629976581	0	0	0
k127_10595753_M_bin.87_6	0	0	0	0	0	0	0	0	0.000178762960314623	0	0	0	0	0.000170750448219927	0	0	0	0	9.09152896788417e-05	0	0	0	0	0	0	0	0	0	0	0	0	0	8.58866725355893e-05	0	0	0	0	0	0	0	0	0	0	0	0	0	0.000301901982489685	0	0
k127_10595753_M_bin.87_7	0	0	0	0	0	0	0	0	0	0	0	0	0	8.53752241099633e-05	0	0	0	0	0	0	0	0	0	0	0	0	0	0	0	0	0	0	0.000128830008803384	0	0	0	0	0	0	0	0	5.61750414290931e-05	0	0	0	0	0	0	0
k127_10595753_M_bin.87_8	0	0	0	0	0	0	0	0	0	0	0	0	0	0	0	0	0	0	0	0	0	0	0	0	0	0	0	0	0	0	0	0	0.000171773345071179	0	0	0	0	0	0	0	0	0	0	0	0	0	0	0	0
k127_10596136_S_bin.120_1	0	0	0	0	0	0	0	0	0.000357525920629246	0	0	0	0	0	0	0	0	0	0	0	0	0	0	0	0	0	0	0	0	0	0	0	0	0	0	0	0	0	0	0	0	0	0	0	0	0	0	0	0
k127_10596136_S_bin.120_2	0	0	0	0	0	0	0	0	0	0	0	0	0	0	0	0	0	0	0	0	0	0	0	0	0	0	0	0	0	0	0	0	0	0	0	0	0	0	0	0	0	0	0	0	0	0	0	0	0
k127_10596136_S_bin.120_3	0	0	0	0	0	0	0	0	0	0	0	0	0	0	0	0	0	0	0	0	0	0	0	0	0	0	0	0	0	0	0	0	0	0	0	0	0	0	0	0.000223847186987017	0	0	0	0	0	0	0	0	0
k127_10596743_M_bin.66_1	0	0	0	0	0	0	0.000479501318628626	0	0	0	0	0	0	0.000683001792879706	0	0	0.000264445325928864	0	0	0	0	0	0.000508029691513082	0	0	0.000960845544078789	0	0	0	0	0	0	0.000386490026410152	0	0	0.000579777365491651	0	0	0	7.46157289956723e-05	0	0.000280875207145465	0	0	0.000347192084020484	0	0.000100633994163228	0	0
k127_10596743_M_bin.66_2	0	0	0	0	0	0	0	0	0	0	0	0	0	4.26876120549816e-05	0	0	0	0	0	0	0	0	5.64477435014535e-05	0	0	0	0	0	0	0	5.31039243800117e-05	0	0	0	0	0.00023191094619666	0	0	0	0	0	5.61750414290931e-05	0	0	0	0	0	0	0
k127_10596743_M_bin.66_3	0	0	0	0	0	0	0	0	0	0	0	0	0	8.53752241099633e-05	0	0	0.000264445325928864	0	0.000136372934518263	0	0	0	5.64477435014535e-05	0	0	0.000480422772039395	0	0	0	0	0	0	8.58866725355893e-05	0	0	0.00023191094619666	0	0	0	7.46157289956723e-05	0	0.000112350082858186	0	0	0.000138876833608194	0	0	0	0
k127_10596743_M_bin.66_4	0	0	0	0.00241837968561064	0	0.000214892016761577	0.000719251977942939	0	0.000178762960314623	0	0	0.000174049255939431	0	0.000597626568769743	0	0	0.000264445325928864	0	0.000227288224197104	0	0.000280426247896803	0.00030543677458766	0.000451581948011628	0	0.00115318085719777	0.00144126831611818	0	0.000126031886067175	0	0	0.000159311773140035	0	0.000429433362677946	0	0	0.00104359925788497	0	0	0	0	0	0.00073027553857821	0	0.00135196034249662	0.00159708358649423	0.00187353629976581	0.000503169970816142	0	0
k127_10596743_M_bin.66_5	0	0	0	0	0	0	0	0	0	0	0	0	0	0	0	0	0	0	0	0	0	0	0.000112895487002907	0	0	0	0	0	0	0	0	0	0.000128830008803384	0	0	0	0	0	0	0	0	0.000112350082858186	0	0.000901306894997747	0.000138876833608194	0	0	0	0
k127_10596743_M_bin.66_6	0	0	0	0	0	0	0	0	0	0	0	0	0	0	0	0	0.000264445325928864	0	9.09152896788417e-05	0	0	0	0	0	0	0	0	0	0	0	0	0	4.29433362677946e-05	0	0	0	0	0	0	0	0	0	0	0	0.000104157625206145	0	0	0	0
k127_10596743_M_bin.66_7	0	0	0	0	0	0	0	0	0	0	0	0	0	4.26876120549816e-05	0	0	0	0	0	0	0	0	5.64477435014535e-05	0	0	0.000240211386019697	0	0	0	0	5.31039243800117e-05	0	0	0	0	0	0	0	0	0	0	0	0	0	0	0	0	0	0
k127_10599043_S_bin.56_1	0	0	0	0	0	0	0	0	0	0	0	0	0	4.26876120549816e-05	0	0	0	0	0	0	0	0	0.000169343230504361	0	0	0	0	0	0	0	0	0	0.000128830008803384	0	0	0	0	0	0	0	0	5.61750414290931e-05	0	0	0	0	0	0	0
k127_10599043_S_bin.56_2	0	0	0	0	0	0	0	0	0	0	0	0	0	0	0	0	0	0	0	0	0	0	5.64477435014535e-05	0	0	0	0	0	0	0	0	0	4.29433362677946e-05	0	0	0	0	0	0	0	0	0	0	0	0	0	0	0	0
k127_10599043_S_bin.56_3	0	0	0	0	0	0	0	0	0	0	0	0	0	0	0	0	0	0	0	0	0	0	0.000338686461008721	0	0	0	0	0	0	0	0	0	0.000214716681338973	0	0	0	0	0	0	0	0	0	0	0	0	0	0	0	0
k127_10599043_S_bin.56_4	0	0	0	0.00967351874244256	0	0	0	0	0	0	0	0	0	4.26876120549816e-05	0	0	0	0	0	0	0	0	0.000169343230504361	0	0	0	0	0	0	0	5.31039243800117e-05	0	8.58866725355893e-05	0	0	0	0	0	0	0	0	5.61750414290931e-05	0	0	0	0	0	0	0
k127_10599096_S_bin.61_1	0	0	0	0	0	0	0	0	0	0	0	0	0	8.53752241099633e-05	0	0	0	0	0.000272745869036525	0	0	0	0	0	0	0	0	0	0	0	5.31039243800117e-05	0	0	0	0	0.00011595547309833	0	0.000793021411578113	0	0	0	0	0	0	0	0	0	0	0
k127_10599096_S_bin.61_2	0	0	0	0	0	0	0	0	0	0	0	0	0	0.000170750448219927	0	0	0	0	9.09152896788417e-05	0	0	0	0	0	0	0	0	0	0	0	0	0	4.29433362677946e-05	0	0	0	0	0	0	0	0	0	0	0	6.94384168040969e-05	0	0	0	0
k127_10599096_S_bin.61_3	0	0	0	0	0	0	0	0	0	0	0	0	0	0	0	0	0	0	0	0	0	0	0	0	0	0	0	0	0	0	0	0	0	0	0	0	0	0	0	0	0	0	0	0	0	0	0	0	0
k127_10599096_S_bin.61_4	0	0	0	0	0	0	0	0	0	0	0	0	0	0	0	0	0.000132222662964432	0	0	0	0	0	0	0	0	0	0	0	0	0	0	0	0	0	0	0	0	0	0	0	0	0	0	0	0	0	0	0	0
k127_10599096_S_bin.61_5	0	0	0	0	0	0	0	0	0	0	0	0	0	0	0	0	0	0	0	0	0	0	0	0	0	0	0	0	0	0	0	0	0	0	0	0	0	0	0	0	0	0	0	0	0	0	0	0	0
k127_10604356_S_bin.50_1	0	0	0	0.00483675937122128	0	0	0.000479501318628626	0	0	0	0	0	0	0.00290275761973875	0	0	0	0	0	0	0	0	0.00756399762919477	0	0	0	0	0	0	0	0	0	0.00390784360036931	0	0	0.00011595547309833	0	0	0	0	0	0.00797685588293121	0	0	0	0	0	0	0
k127_10604356_S_bin.50_2	0	0	0	0	0	0	0	0	0	0	0	0	0	0.000128062836164945	0	0	0	0	0	0	0	0	0.000282238717507268	0	0	0	0	0	0	0	0	0	0.000171773345071179	0	0	0	0	0	0	0	0	0.000393225290003651	0	0	0	0	0	0	0
k127_10604356_S_bin.50_3	0	0	0	0	0	0	0	0	0	0	0	0	0	0.000469563732604798	0	0	0	0	0	0	0	0	0.00135474584403488	0	0	0	0	0	0	0	0	0	0.000730036716552509	0	0	0	0	0	0	0	0	0.000898800662865489	0	0	0	0	0	0	0
k127_10604356_S_bin.50_4	0	0	0	0	0	0	0	0	0	0	0	0	0	0.00025612567232989	0	0	0	0	0	0	0	0	0.00107250712652762	0	0	0	0	0	0	0	0	0	0.00064415004401692	0	0	0	0	0	0	0	0	0.000617925455720024	0	0	0	0	0	0	0
k127_10604356_S_bin.50_5	0	0	0	0	0	0	0	0	0	0	0	0	0	0.000469563732604798	0	0	0	0	0	0	0	0	0.00146764133103779	0	0	0	0	0	0	0	0	0	0.00111652674296266	0	0	0	0	0	0	0	0	0.00129202595286914	0	0	0	0	0	0	0
k127_10604356_S_bin.50_6	0	0	0	0	0	0	0	0	0	0	0	0	0	0.000640314180824725	0	0	0	0	0	0	0	0	0.000903163896023256	0	0	0	0	0	0	0	0	0	0.000815923389088098	0	0	0	0	0	0	0	0	0.00140437603572733	0	0	0	0	0	0	0
k127_10604356_S_bin.50_7	0	0	0	0	0	0	0	0	0	0	0	0	0	4.26876120549816e-05	0	0	0	0	0	0	0	0	0.000169343230504361	0	0	0	0	0	0	0	0	0	0.000171773345071179	0	0	0	0	0	0	0	0	0.000505575372861838	0	0	0	0	0	0	0
k127_10604356_S_bin.50_8	0	0	0	0	0	0	0	0	0	0	0	0	0	0.000213438060274908	0	0	0	0	0	0	0	0	0.000451581948011628	0	0	0	0	0	0	0	0	0	0.000429433362677946	0	0	0.00011595547309833	0	0	0	0	0	0.00101115074572368	0	0	0	0	0	0	0
k127_10604984_S_bin.74_1	0	0	0	0	0	0	0	0	0	0	0	0	0	0	0	0	0	0	0	0	0	0	0	0	0	0.000240211386019697	0	0	0	0	0	0	0	0	0	0.00011595547309833	0	0	0	0	0	0	0	0	0	0	0	0	0
k127_10604984_S_bin.74_3	0	0	0	0	0	0	0	0	0	0	0	0	0	0	0	0	0	0	0	0	0	0	0	0	0	0	0	0.000126031886067175	0	0	0	0	0	0	0	0.00011595547309833	0	0	0	0	0	0	0	0	0	0	0	0	0
k127_106049_S_bin.50_1	0	0	0	0	0	0	0	0	0.000893814801573114	0	0	0	0	0.00151541022795185	0	0	0	0	0	0	0	0	0.00403601366035393	0	0	0.000240211386019697	0	0.00025206377213435	0	0	0	0	0.0015889034419084	0	0	0.000347866419294991	0	0	0	0	0	0.00314580232002921	0	0	3.47192084020484e-05	0	0.000100633994163228	0	0
k127_106049_S_bin.50_2	0	0	0	0	0	0	0	0	0	0	0	0	0	0.000939127465209596	0	0	0	0	0	0	0	0	0.00231435748355959	0	0	0	0	0	0	0	0	0	0.00141713009683722	0	0	0	0	0	0	0	0	0.00207847653287644	0	0	0	0	0	0	0
k127_106049_S_bin.50_3	0	0	0	0	0	0	0	0	0	0	0	0	0	4.26876120549816e-05	0	0	0	0	0	0	0	0	5.64477435014535e-05	0	0	0	0	0	0	0	0	0	0.000171773345071179	0	0	0	0	0	0	0	0	0.000337050248574558	0	0	0	0	0	0	0
k127_106049_S_bin.50_5	0	0	0	0	0	0	0	0	0	0	0	0	0	0.000128062836164945	0	0	0	0	0	0	0	0	0.000338686461008721	0	0	0	0	0	0	0	0	0	0.000386490026410152	0	0	0	0	0	0	0	0	0.000224700165716372	0	0	0	0	0	0	0
k127_10605492_M_bin.32_2	0	0	0	0	0	0	0	0	0	0	0	0	0	0	0	0	0.000132222662964432	0	0	0	0	0	5.64477435014535e-05	0	0	0	0	0	0	0	0	0	0	0	0	0	0	0	0	0	0	0	0	0	0	0	0	0	0
k127_10605492_M_bin.32_4	0	0	0	0	0	0	0	0	0	0	0	0	0	0	0	0	0	0	0	0	0	0	0.000225790974005814	0	0	0	0	0	0	0	5.31039243800117e-05	0	0	0	0	0	0	0	0	0	0	0	0	0	3.47192084020484e-05	0	0	0	0
k127_10606060_M_bin.22_100	0	0	0	0	0	0	0	0	0	0	0	0	0	0	0	0	0	0	0	0	0	0	0	0	0	0	0	0	0	0	0	0	0	0	0	0	0	0	0	0	0	5.61750414290931e-05	0	0	0	0	0	0	0
k127_10606060_M_bin.22_104	0	0	0	0	0	0	0	0	0	0	0	0	0	4.26876120549816e-05	0	0	0	0	0	0	0	0	0	0	0	0	0	0	0	0	0	0	0	0	0	0	0	0	0	0	0	5.61750414290931e-05	0	0	0	0	0	0	0
k127_10606060_M_bin.22_11	0	0	0	0	0	0	0	0	0	0	0	0	0	0	0	0	0	0	0	0	0	0	0	0	0	0	0	0	0	0	0	0	0	0	0	0	0	0	0	0	0	0	0	0	0	0	0	0	0
k127_10606060_M_bin.22_14	0	0	0	0	0	0	0	0	0	0	0	0	0	0	0	0	0	0	0	0	0	0	0	0	0	0	0	0	0	0	0	0	0	0	0	0	0	0	0	0	0	0.000112350082858186	0	0	0	0	0	0	0
k127_10606060_M_bin.22_22	0	0	0	0	0	0	0	0	0	0	0	0	0	0	0	0	0	0	0	0	0	0	0	0	0	0	0	0	0	0	0	0	0	0	0	0	0	0	0	0	0	0	0	0	0	0	0	0	0
k127_10606060_M_bin.22_24	0	0	0	0	0	0	0	0	0	0	0	0	0	0	0	0	0	0	0	0	0	0	5.64477435014535e-05	0	0	0	0	0	0	0	0	0	0	0	0	0	0	0	0	0	0	0	0	0	0	0	0	0	0
k127_10606060_M_bin.22_25	0	0	0	0	0	0	0	0	0	0	0	0	0	0	0	0	0	0	0	0	0	0	0	0	0	0	0	0	0	0	0	0	0	0	0	0	0	0	0	0	0	0.000112350082858186	0	0	0	0	0	0	0
k127_10606060_M_bin.22_29	0	0	0	0	0	0	0	0	0	0	0	0	0	0	0	0	0	0	0	0	0	0	0	0	0	0	0	0	0	0	0	0	0	0	0	0	0	0	0	0	0	0.000112350082858186	0	0	0	0	0	0	0
k127_10606060_M_bin.22_33	0	0	0	0	0	0	0	0	0	0	0	0	0	0	0	0	0	0	0	0	0	0	0	0	0	0	0	0	0	0	0	0	0	0	0	0	0	0	0	0	0	5.61750414290931e-05	0	0	0	0	0	0	0
k127_10606060_M_bin.22_36	0	0	0	0	0	0	0	0	0	0	0	0	0	0	0	0	0	0	0	0	0	0	0	0	0	0	0	0	0	0	0	0	0	0	0	0	0	0	0	0	0	5.61750414290931e-05	0	0	0	0	0	0	0
k127_10606060_M_bin.22_45	0	0	0	0	0	0	0	0	0	0	0	0	0	4.26876120549816e-05	0	0	0	0	0	0	0	0	0	0	0	0	0	0	0	0	0	0	0	0	0	0	0	0	0	0	0	0	0	0	0	0	0	0	0
k127_10606060_M_bin.22_52	0	0	0	0	0	0	0	0	0	0	0	0	0	8.53752241099633e-05	0	0	0	0	0	0	0	0	0	0	0	0	0	0	0	0	0	0	0	0	0	0	0	0	0	0	0	0.000168525124287279	0	0	0	0	0	0	0
k127_10606060_M_bin.22_70	0	0	0	0	0	0	0	0	0	0	0	0	0	8.53752241099633e-05	0	0	0	0	0	0	0	0	0	0	0	0	0	0	0	0	0	0	0	0	0	0	0	0	0	0	0	0	0	0	0	0	0	0	0
k127_10606060_M_bin.22_92	0	0	0	0	0	0	0	0	0	0	0	0	0	0.000128062836164945	0	0	0	0	0	0	0	0	0.000169343230504361	0	0	0	0	0	0	0	0	0	0	0	0	0	0	0	0	0	0	0.000505575372861838	0	0	0	0	0	0	0
k127_10606060_M_bin.22_93	0	0	0	0	0	0	0	0	0	0	0	0	0	4.26876120549816e-05	0	0	0	0	0	0	0	0	0	0	0	0	0	0	0	0	0	0	0	0	0	0	0	0	0	0	0	0	0	0	0	0	0	0	0
k127_10606060_M_bin.22_97	0	0	0	0	0	0	0	0	0	0	0	0	0	0	0	0	0	0	0	0	0	0	0	0	0	0	0	0	0	0	0	0	0	0	0	0	0	0	0	0	0	5.61750414290931e-05	0	0	0	0	0	0	0
k127_1060732_M_bin.100_1	0	0	0	0	0	0	0.00167825461520019	0	0	0	0	0	0	0.000896439853154615	0	0	0	0	0	0	0	0	0.00141119358753634	0	0	0	0	0.000126031886067175	0	0	0	0	0.000687093380284714	0	0	0.000347866419294991	0	0	0	0	0	0.0016290762014437	0	0	0.000277753667216387	0	0	0	0
k127_1060732_M_bin.100_2	0	0	0	0	0	0	0	0	0	0	0	0	0	0	0	0	0	0	0	0	0	0	5.64477435014535e-05	0	0	0	0	0	0	0	0	0	0	0	0	0	0	0	0	0	0	0	0	0	0	0	0	0	0
k127_10607947_S_bin.61_1	0	0	0	0	0	0	0	0	0	0	0	0	0	0	0	0	0	0	4.54576448394209e-05	0	0	0	0	0	0	0	0	0	0	0	0	0	0	0	0	0	0	0	0	0	0	0	0	0	0	0	0	0	0
k127_10607947_S_bin.61_3	0	0	0	0	0	0	0	0	0	0	0	0.000174049255939431	0	0.000170750448219927	0	0	0.000264445325928864	0	0.000181830579357683	0	0.000560852495793606	0	0	0	0	0	0	0.000126031886067175	0	0	5.31039243800117e-05	0	0	0	0	0.000347866419294991	0	0.000396510705789056	0	0	0	0	0	0	3.47192084020484e-05	0	0.000100633994163228	0	0
k127_10607947_S_bin.61_4	0	0	0	0	0	0	0	0	0	0	0	0	0	0.000298813284384871	0	0	0.000132222662964432	0	0.000227288224197104	0	0.000280426247896803	0	0	0	0	0	0	0	0	0	0	0	8.58866725355893e-05	0	0	0.00011595547309833	0	0.00317208564631245	0	0	0	0	0	0	3.47192084020484e-05	0	0.000201267988326457	0	0
k127_10607947_S_bin.61_5	0	0	0	0	0	0	0	0	0	0	0	0	0	4.26876120549816e-05	0	0	0.000132222662964432	0	4.54576448394209e-05	0	0	0	0	0	0	0	0	0	0	0	0	0	8.58866725355893e-05	0	0	0	0	0.000793021411578113	0	0	0	0	0	0	0	0	0	0	0
k127_10607947_S_bin.61_6	0	0	0	0	0	0	0	0	0	0	0	0	0	0	0	0	0	0	0	0	0	0	0	0	0	0	0	0	0	0	0	0	0	0	0	0	0	0	0	0	0	0	0	0	0	0	0	0	0
k127_10607947_S_bin.61_7	0	0	0	0	0	0	0	0	0	0	0	0	0	4.26876120549816e-05	0	0	0	0	0	0	0	0	0	0	0	0	0	0	0	0	0	0	0	0	0	0	0	0	0	0	0	0	0	0	0	0	0	0	0
k127_10607947_S_bin.61_8	0	0	0	0	0	0	0	0	0	0	0	0.000174049255939431	0	0	0	0	0	0	9.09152896788417e-05	0	0	0	0	0	0	0	0	0	0	0	0	0	0	0	0	0	0	0	0	0	0	0	0	0	3.47192084020484e-05	0	0.000201267988326457	0	0
k127_10607947_S_bin.61_9	0	0	0	0	0	0	0	0	0	0	0	0	0	0	0	0	0.000132222662964432	0	0.000181830579357683	0	0.000280426247896803	0	0	0	0	0	0	0	0	0	0.000106207848760023	0	4.29433362677946e-05	0	0	0	0	0.000396510705789056	0	0	0	0	0	0	3.47192084020484e-05	0	0.000100633994163228	0	0
k127_10608407_M_bin.100_1	0	0	0	0	0	0	0	0	0	0	0	0	0	0	0	0	0	0	0	0	0	0	0	0	0	0	0	0	0	0	0	0	0	0	0	0	0	0	0	0	0	0.000112350082858186	0	0	0	0	0	0	0
k127_10608407_M_bin.100_2	0	0	0	0	0	0	0	0	0	0	0	0	0	0	0	0	0	0	0	0	0	0	0	0	0	0	0	0	0	0	0	0	0	0	0	0	0	0	0	0	0	0	0	0	0	0	0	0	0
k127_10609712_M_bin.105_1	0	0	0	0	0	0	0	0	0	0	0	0	0	4.26876120549816e-05	0	0	0	0	0	0	0	0	0	0	0	0	0	0	0	0	0	0	0	0	0	0	0	0	0	0	0	0	0	0	3.47192084020484e-05	0	0	0	0
k127_10609881_S_bin.50_1	0	0	0	0	0	0	0	0	0	0	0	0	0	0	0	0	0	0	0	0	0	0	5.64477435014535e-05	0	0	0	0	0	0	0	0	0	0.000214716681338973	0	0	0	0	0	0	0	0	0.000112350082858186	0	0	0	0	0	0	0
k127_10609881_S_bin.50_2	0	0	0	0.0217654171704958	0	0	0.00743227043874371	0	0	0.0187793427230047	0	0	0	0.0107999658499104	0	0.000665335994677312	0.0040989025518974	0	0	0	0	0	0.0218735006068132	0	0	0.00408359356233485	0	0	0	0	5.31039243800117e-05	0	0.0155025443926739	0	0	0.00544990723562152	0	0	0	0	0	0.02477319327023	0	0	0.00381911292422533	0	0	0	0
k127_10609881_S_bin.50_3	0	0	0	0	0	0	0	0	0	0	0	0	0	0.000128062836164945	0	0	0	0	0	0	0	0	0.000733820665518896	0	0	0	0	0	0	0	0	0	0.00055826337148133	0	0	0	0	0	0	0	0	0.000561750414290931	0	0	0	0	0	0	0
k127_10615095_M_bin.32_10	0	0	0	0	0	0	0	0	0	0	0	0	0	0	0	0	0	0	0	0	0	0	5.64477435014535e-05	0	0	0	0	0	0	0	0	0	0	0	0	0	0	0	0	0	0	5.61750414290931e-05	0	0	0	0	0	0	0
k127_10615095_M_bin.32_2	0	0	0	0	0	0	0	0	0	0	0	0	0	0	0	0	0	0	0	0	0	0	5.64477435014535e-05	0	0	0	0	0	0	0	0	0	0	0	0	0	0	0	0	0	0	0	0	0	0	0	0	0	0
k127_10615095_M_bin.32_3	0	0	0	0	0	0	0	0	0	0	0	0	0	0	0	0	0	0	0	0	0	0	0	0	0	0	0	0	0	0	0	0	0	0	0	0.00011595547309833	0	0	0	0	0	0	0	0	0	0	0	0	0
k127_10615095_M_bin.32_4	0	0	0	0	0	0	0	0	0	0	0	0	0	4.26876120549816e-05	0	0	0.000264445325928864	0	0	0	0	0	0.000282238717507268	0	0	0	0	0	0	0	0	0	0	0	0	0	0	0	0	0	0	0.000224700165716372	0	0	3.47192084020484e-05	0	0	0	0
k127_10615095_M_bin.32_5	0	0	0	0	0	0	0	0	0	0	0	0	0	0	0	0	0	0	0	0	0	0	0	0	0	0	0	0	0	0	0	0	0	0	0	0.00011595547309833	0	0	0	0.000223847186987017	0	5.61750414290931e-05	0	0	0	0	0	0	0
k127_10615095_M_bin.32_8	0	0	0	0	0	0	0	0	0	0	0	0	0	0	0	0	0	0	0	0	0	0	0	0	0	0	0	0	0	0	0	0	0	0	0	0	0	0	0	0	0	0	0	0	0	0	0	0	0
k127_10616445_S_bin.56_1	0	0	0	0	0	0	0	0	0	0	0	0	0	0.000170750448219927	0	0	0	0	0	0	0	0	0.000903163896023256	0	0	0	0	0	0	0	0	0	0.000300603353874563	0	0	0	0	0	0	0	0	0.000224700165716372	0	0	0	0	0	0	0
k127_10616445_S_bin.56_2	0	0.000835421888053467	0	0.00483675937122128	0	0.000214892016761577	0.000239750659314313	0	0.000893814801573114	0	0	0.000348098511878862	0	0.00315888329206864	0	0	0.000793335977786593	0.000368731563421829	0.000681864672591313	0	0.000280426247896803	0	0.00259659620106686	0	0.000384393619065923	0.00168147970213788	0	0.000630159430335875	0	0	0.000690351016940152	0	0.00231894015846091	0	0	0.000463821892393321	0	0	0	0.000373078644978361	0	0.00174142628430188	0	0.00135196034249662	0.000833261001649162	0	0.00060380396497937	0	0
k127_10616445_S_bin.56_3	0	0	0	0	0	0	0	0	0	0	0	0	0	0.000554938956714761	0	0	0	0	0	0	0	0	0.000790268409020349	0	0	0	0	0	0	0	0	0	0.000429433362677946	0	0	0	0	0	0	0	0	0.000280875207145465	0	0	3.47192084020484e-05	0	0	0	0
k127_10616445_S_bin.56_5	0	0	0	0	0	0	0	0	0	0	0	0	0	0.000213438060274908	0	0	0	0	0	0	0	0	0.000282238717507268	0	0	0	0	0	0	0	0.000106207848760023	0	0.000343546690142357	0	0	0.00011595547309833	0	0	0	0	0	0	0	0	3.47192084020484e-05	0	0.000100633994163228	0	0
k127_10617210_S_bin.8_10	0	0	0	0	0	0	0	0	0	0	0	0	0	0	0	0	0	0	0	0	0	0	5.64477435014535e-05	0	0	0.000240211386019697	0	0	0	0	0	0	0	0	0	0	0	0	0	0	0	0	0	0	0	0	0	0	0
k127_10617210_S_bin.8_11	0	0	0	0	0	0	0	0	0	0	0	0	0	0	0	0	0	0	0.000181830579357683	0	0	0	0	0	0	0	0	0	0	0	0	0	0	0	0	0	0	0	0	0	0	5.61750414290931e-05	0	0	0	0	0	0	0
k127_10617210_S_bin.8_12	0	0.000835421888053467	0	0	0	0	0	0	0	0	0	0	0	0	0	0	0	0	0	0	0	0	0	0	0	0	0	0	0	0	5.31039243800117e-05	0	0	0	0	0.00011595547309833	0	0	0	0.000149231457991345	0	0	0	0	0	0	0	0	0
k127_10617210_S_bin.8_2	0	0	0	0	0	0	0	0	0	0	0	0	0	0	0	0	0	0	0	0	0	0	0	0	0	0	0	0	0	0	0	0	4.29433362677946e-05	0	0	0	0	0	0	0	0	0	0	0	0	0	0	0	0
k127_10617210_S_bin.8_3	0	0	0	0	0	0	0	0	0	0	0	0	0	0	0	0	0	0	0	0	0	0	0	0	0	0	0	0	0	0	0	0	0	0	0	0	0	0	0	0	0	0	0	0	0	0	0	0	0
k127_10617210_S_bin.8_4	0	0	0	0	0	0	0	0	0	0	0	0	0	0	0	0	0	0	0	0	0	0	0	0	0	0	0	0	0	0	0	0	8.58866725355893e-05	0	0	0	0	0	0	0	0	0	0	0	0	0	0	0	0
k127_10617210_S_bin.8_5	0	0	0	0	0	0	0	0	0	0	0	0	0	0	0	0	0	0	0	0	0	0	0	0	0	0	0	0	0	0	0	0	4.29433362677946e-05	0	0	0	0	0	0	0	0	0	0	0	0	0	0	0	0
k127_10617210_S_bin.8_9	0	0	0	0	0	0	0	0	0	0	0	0	0	8.53752241099633e-05	0	0	0	0	4.54576448394209e-05	0	0	0	0.000112895487002907	0	0	0	0	0	0	0	0	0	8.58866725355893e-05	0	0	0.00023191094619666	0	0	0	0	0	0.000112350082858186	0	0	6.94384168040969e-05	0	0	0	0
k127_10617231_S_bin.28_1	0	0	0	0	0	0.00236381218437735	0.00119875329657157	0.00117164616285882	0	0	0.0172946263125386	0.000348098511878862	0	0.000554938956714761	0.0121951219512195	0.000665335994677312	0.00211556260743091	0.00368731563421829	9.09152896788417e-05	0.0235294117647059	0	0.00183262064752596	0.000169343230504361	0	0	0.000240211386019697	0.00869565217391304	0.000882223202470225	0	0.0045662100456621	0.000106207848760023	0.00475511174512601	0.000858866725355893	0	0	0.00475417439703154	0.00356188780053428	0.000396510705789056	0.0148514851485149	0.000596925831965378	0.00642054574638844	0.00134820099429823	0	0.000450653447498873	0.00350664004860689	0.00187353629976581	0.000503169970816142	0	0
k127_10617231_S_bin.28_10	0	0	0	0	0	0	0	0	0	0	0	0	0	0	0	0	0	0	4.54576448394209e-05	0	0	0	0	0	0	0	0	0	0	0	0	0	4.29433362677946e-05	0	0	0	0	0	0	0	0	0	0	0	0	0	0.000100633994163228	0	0
k127_10617231_S_bin.28_11	0	0	0	0	0	0	0	0	0	0	0	0	0	0	0	0	0	0	0	0	0	0	0	0	0	0	0	0	0	0	0	0	0	0	0	0	0	0	0	0	0	5.61750414290931e-05	0	0	0	0	0	0	0
k127_10617231_S_bin.28_12	0	0	0	0	0	0	0	0	0	0	0	0	0	0	0	0	0	0	9.09152896788417e-05	0	0	0	0	0	0	0	0	0	0	0	0	0	0	0	0	0.00011595547309833	0	0	0	0	0	0	0	0	3.47192084020484e-05	0	0.000201267988326457	0	0
k127_10617231_S_bin.28_13	0	0	0	0	0	0	0	0	0.000178762960314623	0	0	0	0	0	0	0	0	0	0	0	0	0	0	0	0	0	0	0.000126031886067175	0	0	0	0	0	0	0	0.00011595547309833	0	0	0	0	0	0	0	0	0	0	0.000100633994163228	0	0
k127_10617231_S_bin.28_14	0	0	0	0	0	0	0	0	0	0	0	0	0	0	0	0	0	0	0	0	0	0	0	0	0	0	0	0	0	0	0	0	0	0	0	0	0	0	0	0	0	0	0	0	0	0	0	0	0
k127_10617231_S_bin.28_15	0	0	0	0	0	0	0	0	0.000178762960314623	0	0	0	0	0	0	0	0	0	0	0	0	0	5.64477435014535e-05	0	0	0	0	0.000126031886067175	0	0	0	0	0	0	0	0.00011595547309833	0	0	0	0	0	0.000224700165716372	0	0	0.000104157625206145	0	0	0	0
k127_10617231_S_bin.28_16	0	0	0	0	0	0	0	0	0	0	0.00247066090179123	0	0	0	0	0	0	0	0	0	0	0	0	0	0	0	0	0	0	0	0	0	0	0	0	0	0	0	0	0	0	0	0	0	0.000104157625206145	0	0	0	0
k127_10617231_S_bin.28_17	0	0	0	0	0	0	0	0	0	0	0	0	0	0	0	0	0	0	0	0	0	0	0	0	0	0	0	0	0	0	0	0	0	0	0	0	0	0	0	0	0	0	0	0	0	0	0	0	0
k127_10617231_S_bin.28_18	0	0	0	0	0	0.000644676050284732	0	0	0.000178762960314623	0	0.00247066090179123	0	0	0	0	0	0.000132222662964432	0.000737463126843658	0.000181830579357683	0	0	0.00122174709835064	0	0	0	0	0	0.000126031886067175	0	0	5.31039243800117e-05	0	0.000171773345071179	0	0	0.000347866419294991	0	0	0.00297029702970297	0.000223847186987017	0	0.000224700165716372	0	0	0	0	0.000503169970816142	0	0
k127_10617231_S_bin.28_19	0	0	0	0	0	0	0.000239750659314313	0	0	0	0.00123533045089561	0	0	8.53752241099633e-05	0	0	0.000264445325928864	0	4.54576448394209e-05	0	0	0	0	0	0	0	0	0.0005041275442687	0	0	0	0	0	0	0	0	0	0	0	0	0	0.000112350082858186	0	0	0.000104157625206145	0	0	0	0
k127_10617231_S_bin.28_2	0	0	0	0	0	0	0	0	0	0	0	0.000174049255939431	0	4.26876120549816e-05	0	0	0.000132222662964432	0	4.54576448394209e-05	0	0	0	0	0	0	0	0	0.000126031886067175	0	0	0	0.000951022349025202	0	0.00643086816720257	0	0	0	0	0	0.000223847186987017	0	0	0	0	3.47192084020484e-05	0	0.000100633994163228	0	0
k127_10617231_S_bin.28_20	0	0	0	0	0	0	0.000239750659314313	0	0	0	0.00247066090179123	0	0	0.000170750448219927	0	0.000665335994677312	0.000264445325928864	0	0	0	0	0.000763591936469151	0	0	0.000384393619065923	0	0	0.000126031886067175	0	0	0	0.0019020446980504	0.000128830008803384	0	0	0.00023191094619666	0	0	0	7.46157289956723e-05	0	0.000505575372861838	0	0	0.000416630500824581	0	0	0	0
k127_10617231_S_bin.28_21	0	0	0	0	0	0.00150424411733104	0.000959002637257252	0	0	0	0	0.000174049255939431	0	0.000128062836164945	0.0040650406504065	0	0.000528890651857728	0	0	0	0	0.000610873549175321	0	0	0	0	0	0.000126031886067175	0	0	0	0.000951022349025202	0.000257660017606768	0	0	0.000579777365491651	0	0	0.00297029702970297	0	0	0.000449400331432744	0	0	0.000798541793247114	0.000936768149882904	0.000100633994163228	0	0
k127_10617231_S_bin.28_22	0	0	0	0	0	0.000429784033523155	0.000239750659314313	0	0	0	0.00370599135268684	0.000174049255939431	0	0.000213438060274908	0.0040650406504065	0	0.000264445325928864	0	4.54576448394209e-05	0	0	0.00030543677458766	0	0	0	0	0	0.000126031886067175	0	0	0	0	0.000300603353874563	0	0	0.000695732838589981	0	0	0.00099009900990099	7.46157289956723e-05	0	0.000280875207145465	0	0	0.000763822584845066	0	0	0	0
k127_10617231_S_bin.28_23	0	0	0	0	0	0.00150424411733104	0.000719251977942939	0	0	0	0.00370599135268684	0	0	0.00025612567232989	0.00813008130081301	0	0.00105778130371546	0	4.54576448394209e-05	0	0	0.000610873549175321	5.64477435014535e-05	0	0	0	0	0.00025206377213435	0	0	0	0.000951022349025202	0.000386490026410152	0	0	0.00150742115027829	0	0	0.00594059405940594	0.000373078644978361	0.00321027287319422	0.000449400331432744	0	0	0.00118045308566965	0	0.000301901982489685	0	0
k127_10617231_S_bin.28_3	0.00119083060434653	0	0	0	0	0	0	0	0	0	0	0	0	0	0	0	0	0.000368731563421829	0.000136372934518263	0	0	0	0	0	0	0	0	0	0	0	0	0	0	0	0	0	0	0	0	0	0	5.61750414290931e-05	0	0	3.47192084020484e-05	0	0	0	0
k127_10617231_S_bin.28_4	0	0	0	0	0	0	0	0	0	0	0	0	0	0	0	0	0	0	0	0	0	0	0	0	0	0	0	0	0	0	0	0	4.29433362677946e-05	0	0	0	0	0	0	0	0	0	0	0	0.000138876833608194	0	0	0	0
k127_10617231_S_bin.28_5	0	0	0	0	0	0.00107446008380789	0	0	0.000178762960314623	0	0.00247066090179123	0	0	0.000128062836164945	0	0	0	0	0.000181830579357683	0	0	0	0	0	0	0	0	0	0	0	0	0.000951022349025202	0.000171773345071179	0	0.00119047619047619	0.000347866419294991	0	0	0	0.000298462915982689	0	0.000337050248574558	0	0	0.000277753667216387	0	0.000301901982489685	0	0
k127_10617231_S_bin.28_6	0	0	0	0	0	0	0	0	0	0	0.00123533045089561	0	0	0	0	0	0	0	4.54576448394209e-05	0	0	0	0	0	0	0	0	0.000126031886067175	0	0	0	0	4.29433362677946e-05	0	0	0.00011595547309833	0	0	0.00198019801980198	0	0	0	0	0	6.94384168040969e-05	0	0.000100633994163228	0	0
k127_10617231_S_bin.28_7	0	0	0	0	0	0	0	0	0	0	0	0	0	0	0	0	0	0	0	0	0	0	0	0	0	0	0	0	0	0	0	0.0019020446980504	0	0.00643086816720257	0	0	0	0	0	0	0	0.000112350082858186	0	0	3.47192084020484e-05	0	0.000402535976652913	0	0
k127_10617231_S_bin.28_8	0	0	0	0	0	0	0	0	0	0	0	0.000348098511878862	0	0	0	0	0	0	4.54576448394209e-05	0	0	0	0	0	0	0	0	0	0	0	0	0	0	0	0	0	0	0	0.00099009900990099	0	0	0	0	0	0	0	0	0	0
k127_10617231_S_bin.28_9	0	0	0	0	0	0	0	0	0	0	0	0	0	4.26876120549816e-05	0	0	0	0	0	0	0	0	0	0	0	0	0	0	0	0	0	0	0	0	0	0	0	0	0	0	0	0	0	0	0	0	0	0	0
k127_10623980_S_bin.117_1	0	0	0	0	0	0	0	0	0	0	0	0	0	8.53752241099633e-05	0	0	0	0	0	0	0	0	0.000112895487002907	0	0	0	0	0	0	0	0	0	0.000257660017606768	0	0	0	0	0	0	0	0	0.000112350082858186	0	0	0	0	0	0	0
k127_10623980_S_bin.117_2	0	0	0	0.0362756952841596	0	0	0.00611364181251498	0	0	0	0	0	0	0.018611798855972	0	0	0.00542112918154172	0	0	0	0	0	0.0169907707939375	0	0	0.00792697573865001	0	0.000126031886067175	0	0	0	0	0.0268181134992378	0	0	0.0125231910946197	0	0.000396510705789056	0	0	0	0.0223295789680645	0	0	0.000954778231056332	0	0.000100633994163228	0	0
k127_10624019_M_bin.1_1	0	0	0	0	0	0	0	0	0	0	0	0	0	0.000213438060274908	0	0	0	0	4.54576448394209e-05	0	0.00112170499158721	0	0.000112895487002907	0	0	0	0	0	0	0	0	0	0.000300603353874563	0	0	0	0	0	0	0	0	0.000112350082858186	0	0	0.000138876833608194	0	0.000805071953305827	0	0
k127_10624019_M_bin.1_10	0	0	0	0	0	0	0	0	0.000178762960314623	0	0	0	0	0.000170750448219927	0	0	0	0	0	0	0	0	0.000169343230504361	0	0	0.000480422772039395	0	0	0	0	0	0.000951022349025202	0.000257660017606768	0	0	0	0	0	0	0	0	0.000280875207145465	0	0	0	0	0.000100633994163228	0	0
k127_10624019_M_bin.1_11	0	0	0	0	0	0	0	0	0	0	0	0	0	4.26876120549816e-05	0	0	0	0	0	0	0	0	0.000112895487002907	0	0	0	0	0	0	0	0	0	8.58866725355893e-05	0	0	0	0	0	0	0	0	0	0	0	0	0	0.000100633994163228	0	0
k127_10624019_M_bin.1_12	0	0	0	0	0	0	0	0	0	0	0	0	0	0	0	0	0	0	0	0	0	0	0	0	0	0	0	0	0	0	0	0	8.58866725355893e-05	0	0	0	0	0	0	0	0	0	0	0	0	0	0	0	0
k127_10624019_M_bin.1_13	0	0	0	0	0	0	0	0	0	0	0	0	0	0	0	0	0	0	0	0	0	0	0	0	0	0	0	0	0	0	0	0	4.29433362677946e-05	0	0	0	0	0	0	0	0	0	0	0	0	0	0	0	0
k127_10624019_M_bin.1_2	0	0	0	0	0	0	0	0	0	0	0	0	0	4.26876120549816e-05	0	0	0	0	0	0	0	0	0	0	0	0	0	0	0	0	0	0	0.000257660017606768	0	0	0	0	0	0	0	0	0	0	0	6.94384168040969e-05	0	0.000201267988326457	0	0
k127_10624019_M_bin.1_3	0	0	0	0	0	0	0	0	0	0	0	0	0	8.53752241099633e-05	0	0	0	0	0	0	0	0	0	0	0	0	0	0	0	0	0	0	4.29433362677946e-05	0	0	0	0	0	0	0	0	0	0	0	0	0	0	0	0
k127_10624019_M_bin.1_4	0	0	0	0	0	0	0	0	0	0	0	0	0	0.000128062836164945	0	0	0	0	0	0	0	0	5.64477435014535e-05	0	0	0	0	0	0	0	0	0	0.000386490026410152	0	0	0	0	0	0	0	0	0.000112350082858186	0	0	3.47192084020484e-05	0	0.000100633994163228	0	0
k127_10624019_M_bin.1_5	0	0	0	0	0	0	0	0	0	0	0	0	0	0	0	0	0	0	0	0	0	0	0	0	0	0	0	0	0	0	0	0	8.58866725355893e-05	0	0	0	0	0	0	0	0	0	0	0	0	0	0	0	0
k127_10624019_M_bin.1_6	0	0	0	0	0	0	0	0	0	0	0	0	0	0	0	0	0	0	0	0	0	0	0	0	0	0	0	0	0	0	0	0	8.58866725355893e-05	0	0	0	0	0	0	0	0	0	0	0	0	0	0.000100633994163228	0	0
k127_10624019_M_bin.1_7	0	0	0	0	0	0	0	0	0	0	0	0	0	0	0	0	0	0	0	0	0	0	0	0	0	0	0	0	0	0	0	0	0.000128830008803384	0	0	0	0	0	0	0	0	0	0	0	0	0	0	0	0
k127_10624019_M_bin.1_8	0	0.000417710944026733	0.0011037527593819	0.0314389359129383	0	0.000644676050284732	0.00599376648285783	0.00117164616285882	0.00125134072220236	0.00469483568075117	0.00247066090179123	0.000522147767818293	0	0.00362844702467344	0	0.00133067198935462	0.00323945524262859	0	0.000818237607109576	0	0.00112170499158721	0.00274893097128894	0.00513674465863227	0	0	0.0044439106413644	0	0.00025206377213435	0	0	0.000796558865700175	0.000951022349025202	0.00820217722714878	0	0.00119047619047619	0.0038265306122449	0	0.000793021411578113	0	0.00119385166393076	0.00321027287319422	0.00584220430862568	0	0.00405588102748986	0.00401006857043659	0	0.00432726174901882	0	0
k127_10624019_M_bin.1_9	0	0	0	0	0	0	0	0	0	0	0	0.000348098511878862	0	0	0	0	0.000132222662964432	0	0	0	0	0	0	0	0	0	0	0	0	0	0	0	0.000343546690142357	0	0	0	0	0	0	0	0	5.61750414290931e-05	0	0.000450653447498873	3.47192084020484e-05	0	0.000402535976652913	0	0
k127_10625923_S_bin.61_3	0	0	0	0	0	0	0	0	0	0	0	0.000522147767818293	0	0.00025612567232989	0	0	0.000396667988893296	0	0.000409118803554788	0	0.000560852495793606	0	0	0	0	0	0	0.000126031886067175	0	0	0.000106207848760023	0	8.58866725355893e-05	0	0	0.000347866419294991	0	0.000793021411578113	0	0.000149231457991345	0	0	0	0.00225326723749437	0.000104157625206145	0	0.000201267988326457	0	0
k127_10627022_M_bin.94_1	0	0	0	0	0	0	0	0	0	0	0	0	0	8.53752241099633e-05	0	0	0	0	0	0	0	0	0	0	0	0	0	0	0	0	0	0	0	0	0	0	0	0	0	0	0	0	0	0	0	0	0	0	0
k127_10627022_M_bin.94_2	0	0	0	0	0	0	0	0	0	0	0	0	0	0	0	0	0	0	0	0	0	0	5.64477435014535e-05	0	0	0	0	0	0	0	0	0	0	0	0	0	0	0	0	0	0	0	0	0	0	0	0	0	0
k127_10627022_M_bin.94_3	0	0	0	0	0	0	0	0	0	0	0	0	0	0	0	0	0	0	0	0	0	0	5.64477435014535e-05	0	0	0	0	0	0	0	0	0	0	0	0	0	0	0	0	0	0	0	0	0	0	0	0	0	0
k127_10627022_M_bin.94_6	0	0	0	0	0	0	0.0019180052745145	0	0	0	0	0	0	0.000640314180824725	0	0	0.000132222662964432	0	0	0	0	0	0.000564477435014535	0	0	0.000960845544078789	0	0	0	0	0	0	0.000386490026410152	0	0	0.000579777365491651	0	0	0	0	0	0.000786450580007303	0	0	0.000347192084020484	0	0	0	0
k127_10627919_S_bin.74_1	0	0	0	0	0	0	0	0	0	0	0	0	0	0	0	0	0	0	0	0	0	0	0	0	0	0.000240211386019697	0	0	0	0	0	0	0	0	0	0	0	0	0	0	0	0	0	0	0	0	0	0	0
k127_10627919_S_bin.74_2	0	0	0	0	0	0	0	0	0	0	0	0	0	0	0	0	0	0	0	0	0	0	0	0	0	0	0	0	0	0	0	0	0	0	0	0.00011595547309833	0	0	0	0	0	0	0	0	0	0	0	0	0
k127_10627919_S_bin.74_3	0	0	0	0	0	0	0.000239750659314313	0	0.000178762960314623	0	0	0	0	0	0	0	0	0	4.54576448394209e-05	0	0	0	0	0	0	0	0	0	0	0	0	0	0	0	0	0.00011595547309833	0	0	0	0	0	0	0	0	0	0	0	0	0
k127_10627919_S_bin.74_4	0	0	0	0	0	0	0	0	0	0	0	0	0	0	0	0	0	0	0	0	0	0	0	0	0	0	0	0.000126031886067175	0	0	0	0	0	0	0	0.000347866419294991	0	0	0	0	0	0	0	0	0	0	0	0	0
k127_10627919_S_bin.74_5	0	0	0	0	0	0	0	0	0	0	0	0	0	0	0	0	0	0	0	0	0	0	0	0	0	0.000240211386019697	0	0	0	0	0	0	0	0	0	0	0	0	0	0	0	0	0	0	0.000104157625206145	0	0	0	0
k127_10627919_S_bin.74_6	0	0	0	0	0	0	0.000479501318628626	0	0	0	0	0	0	0	0	0	0.000396667988893296	0	0	0	0	0	0	0	0	0	0	0	0	0	0	0	0	0	0	0.000347866419294991	0	0	0	0	0	0	0	0	0	0	0	0	0
k127_10627919_S_bin.74_7	0	0	0	0	0	0	0	0	0	0	0	0	0	0	0	0	0	0	0	0	0	0	0	0	0	0	0	0	0	0	0	0	0	0	0	0.000579777365491651	0	0	0	0	0	0	0	0	3.47192084020484e-05	0	0	0	0
k127_10629312_M_bin.44_1	0	0	0	0	0	0	0	0	0	0	0	0	0	0	0	0	0	0	0	0	0	0	0	0	0	0	0	0	0	0	0	0	0	0	0	0	0	0	0	0	0	0	0	0	0	0	0	0	0
k127_10629312_M_bin.44_3	0	0	0	0	0	0	0	0	0.000178762960314623	0	0	0	0	8.53752241099633e-05	0	0	0.000264445325928864	0	4.54576448394209e-05	0	0	0	0.000169343230504361	0	0	0	0	0	0	0	0	0	0.000128830008803384	0	0	0	0	0	0	7.46157289956723e-05	0	0	0	0	0	0	0	0	0
k127_10629312_M_bin.44_4	0	0	0	0	0	0	0	0	0	0	0	0	0	8.53752241099633e-05	0	0	0	0	0	0	0	0	0.000112895487002907	0	0	0	0	0	0	0	0	0	4.29433362677946e-05	0	0	0	0.0106856634016028	0	0	7.46157289956723e-05	0	0	0	0	0	0	0	0	0
k127_10630260_M_bin.9_10	0	0	0	0	0	0	0	0	0.000357525920629246	0	0	0.000348098511878862	0	0.000128062836164945	0	0	0.000264445325928864	0	0	0	0	0	0.000197567102255087	0	0	0	0	0	0	0	5.31039243800117e-05	0	4.29433362677946e-05	0	0	0	0	0	0	0	0	0	0	0	0.000173596042010242	0	0	0	0
k127_10630260_M_bin.9_3	0	0	0	0	0	0	0.000719251977942939	0	0	0	0	0	0	0.00025612567232989	0	0	0.000264445325928864	0	9.09152896788417e-05	0	0	0	0.000508029691513082	0	0	0.000480422772039395	0	0	0	0	0	0	0.000343546690142357	0	0	0.000579777365491651	0	0	0	0	0	0.000505575372861838	0	0	0.000243034458814339	0	0.000201267988326457	0	0
k127_10630260_M_bin.9_4	0	0	0	0	0	0	0	0	0.000357525920629246	0	0	0.000174049255939431	0	0.00076837701698967	0	0	0.000396667988893296	0	0.000772779962270155	0	0.000560852495793606	0	0.000508029691513082	0	0	0.000240211386019697	0	0.00025206377213435	0	0	0.000159311773140035	0	0.000858866725355893	0	0	0.000579777365491651	0	0.000396510705789056	0	7.46157289956723e-05	0	0.000617925455720024	0	0	0.000347192084020484	0	0.000704437959142598	0	0
k127_10630260_M_bin.9_5	0	0	0	0	0	0	0	0	0	0	0	0.000174049255939431	0	8.53752241099633e-05	0	0	0.000132222662964432	0	0.000318203513875946	0	0.000280426247896803	0	5.64477435014535e-05	0	0	0	0	0	0	0	0	0	0.000300603353874563	0	0	0	0	0	0	0	0	0	0	0	0.000104157625206145	0	0	0	0
k127_10630260_M_bin.9_6	0	0	0	0	0	0	0	0	0	0	0	0	0	0	0	0	0	0	0	0	0	0	5.64477435014535e-05	0	0	0	0	0	0	0	0	0	0	0	0	0	0	0	0	0	0	0	0	0	3.47192084020484e-05	0	0	0	0
k127_10630260_M_bin.9_7	0	0	0	0	0	0	0	0	0	0	0	0	0	0	0	0	0	0	0	0	0	0	0.000112895487002907	0	0	0	0	0	0	0	0	0	8.58866725355893e-05	0	0	0	0	0	0	0	0	0	0	0	0	0	0	0	0
k127_10630260_M_bin.9_8	0	0	0	0.00483675937122128	0	0.000214892016761577	0.00119875329657157	0	0.000178762960314623	0	0	0	0	0.00110987791342952	0	0	0.00145444929260875	0	0.000454576448394209	0	0	0	0.00163698456154215	0	0	0.000720634158059092	0	0.000126031886067175	0	0	0.000159311773140035	0	0.00124535675176604	0	0	0.00127551020408163	0	0	0	0.000149231457991345	0	0.00101115074572368	0	0	0.00109365506466453	0	0.000503169970816142	0	0
k127_10630260_M_bin.9_9	0	0	0	0	0	0	0	0	0	0	0	0	0	0	0	0	0	0	9.09152896788417e-05	0	0	0	0.000112895487002907	0	0	0	0	0	0	0	0	0	0.000171773345071179	0	0	0	0	0	0	0	0	0	0	0	3.47192084020484e-05	0	0	0	0
k127_10630280_S_bin.27_1	0	0	0	0	0	0.00128935210056946	0.000479501318628626	0	0	0	0	0	0	0.000213438060274908	0	0.00133067198935462	0.000132222662964432	0.000368731563421829	0.000136372934518263	0	0	0.00030543677458766	0.000112895487002907	0	0.000384393619065923	0	0	6.30159430335875e-05	0	0	7.96558865700175e-05	0	0	0	0.000595238095238095	0.000347866419294991	0	0	0	0	0	0.000112350082858186	0	0	6.94384168040969e-05	0	0.000352218979571299	0	0
k127_10630280_S_bin.27_2	0	0	0	0	0	0	0.000239750659314313	0	0	0	0	0	0	8.53752241099633e-05	0	0	0	0	0	0	0	0	0	0	0	0.000240211386019697	0	0	0	0	0	0	0	0	0	0.000347866419294991	0	0	0	0	0	0.000112350082858186	0	0	0.000104157625206145	0	0	0	0
k127_10630280_S_bin.27_3	0	0	0	0	0	0	0	0	0	0	0	0	0	0.000170750448219927	0	0	0	0	0	0	0	0	0.000112895487002907	0	0	0	0	0	0	0	5.31039243800117e-05	0	4.29433362677946e-05	0	0	0	0	0	0	0	0	0	0	0	6.94384168040969e-05	0	0.000100633994163228	0	0
k127_10630280_S_bin.27_4	0	0	0	0	0	0	0	0	0	0	0	0	0	0	0	0	0	0	0	0	0	0	0	0	0	0	0	0	0	0	0	0	0	0	0	0	0	0	0	0	0	5.61750414290931e-05	0	0	0	0	0	0	0
k127_10630833_S_bin.61_5	0	0	0	0	0	0	0	0	0	0	0	0	0	0	0	0	0.000132222662964432	0	0	0	0	0	0	0	0	0	0	0	0	0	0	0	0	0	0	0	0	0	0	0	0	0	0	0	0	0	0	0	0
k127_10631049_S_bin.71_4	0	0	0	0	0	0	0	0	0	0	0	0	0	0	0	0	0	0	0	0	0	0	0	0	0	0	0	0	0	0	0	0	0	0	0	0	0	0	0	0	0	0	0	0	0	0	0	0	0
k127_1063403_M_bin.21_4	0	0	0	0	0	0	0	0	0	0	0	0	0	2.13438060274908e-05	0	0	0	0	0	0	0	0	0	0	0	0	0	0	0	0	0	0	0	0	0	0	0	0	0	0	0	0	0	0	0.000104157625206145	0	0	0	0
k127_10640374_M_bin.100_1	0	0	0	0	0	0	0	0	0	0	0	0	0	0	0	0	0	0	0	0	0	0	5.64477435014535e-05	0	0	0	0	0	0	0	0	0	0	0	0	0	0	0	0	0	0	0	0	0	0	0	0	0	0
k127_10640374_M_bin.100_2	0	0	0	0	0	0	0	0	0	0	0	0	0	0	0	0	0	0	0	0	0	0	0	0	0	0	0	0	0	0	0	0	0	0	0	0	0	0	0	0	0	0	0	0	0	0	0	0	0
k127_10640374_M_bin.100_3	0	0	0	0	0	0	0	0	0	0	0	0	0	0	0	0	0	0	0	0	0	0	0.000225790974005814	0	0	0	0	0	0	0	0	0	8.58866725355893e-05	0	0	0	0	0	0	0	0	0.000337050248574558	0	0	0	0	0	0	0
k127_10640374_M_bin.100_4	0	0	0	0	0	0	0	0	0	0	0	0	0	4.26876120549816e-05	0	0	0	0	0	0	0	0	0	0	0	0	0	0	0	0	0	0	0	0	0	0	0	0	0	0	0	0.000252787686430919	0	0	0	0	0	0	0
k127_10640374_M_bin.100_5	0	0	0	0.0169286577992745	0	0	0	0	0.000715051841258491	0	0	0	0	0.00486638777426791	0	0	0	0	0	0	0	0	0.0095961163952471	0	0	0	0	0	0	0	0	0	0.00193245013205076	0	0	0	0	0	0	0	0	0.00556132910148021	0	0	0	0	0	0	0
k127_10640374_M_bin.100_6	0	0	0	0	0	0	0	0	0	0	0	0	0	0	0	0	0	0	0	0	0	0	0.000112895487002907	0	0	0	0	0	0	0	0	0	0	0	0	0	0	0	0	0	0	0	0	0	0	0	0	0	0
k127_10640374_M_bin.100_7	0	0	0	0	0	0	0	0	0	0	0	0	0	0	0	0	0	0	0	0	0	0	0	0	0	0	0	0	0	0	0	0	0	0	0	0	0	0	0	0	0	0	0	0	0	0	0	0	0
k127_10640374_M_bin.100_8	0	0	0	0	0	0	0	0	0	0	0	0	0	0	0	0	0	0	0	0	0	0	0	0	0	0	0	0	0	0	0	0	0	0	0	0	0	0	0	0	0	0	0	0	0	0	0	0	0
k127_10641929_M_bin.94_2	0	0	0	0	0	0	0	0	0	0	0	0	0	4.26876120549816e-05	0	0	0	0	0	0	0	0	0	0	0	0	0	0	0	0	0	0	0	0	0	0	0	0	0	0	0	0	0	0	3.47192084020484e-05	0	0	0	0
k127_10641929_M_bin.94_3	0	0	0	0	0	0	0	0	0	0	0	0	0	0	0	0	0	0	0	0	0	0	0	0	0	0	0	0	0	0	0	0	0	0	0	0	0	0	0	0	0	0	0	0	3.47192084020484e-05	0	0	0	0
k127_10645773_S_bin.29_2	0	0	0	0	0	0	0	0	0	0	0	0	0	0	0	0	0	0	4.54576448394209e-05	0	0	0	0.000169343230504361	0	0	0	0	0	0	0	0	0	0	0	0	0	0	0	0	0	0	0	0	0	0	0	0.000100633994163228	0	0
k127_10645773_S_bin.29_3	0	0	0	0	0	0	0	0	0	0	0	0	0	0.000170750448219927	0	0	0	0	0	0	0	0	0.000225790974005814	0	0	0	0	0	0	0	5.31039243800117e-05	0	0.000171773345071179	0	0	0.00011595547309833	0	0	0	0	0	0.000168525124287279	0	0	3.47192084020484e-05	0	0	0	0
k127_10645773_S_bin.29_6	0	0	0	0	0	0	0	0	0	0	0	0	0	0	0	0	0	0	0	0	0	0	0.000112895487002907	0	0	0	0	0	0	0	0	0	0	0	0	0	0	0	0	0	0	0	0	0	0	0	0	0	0
k127_10645773_S_bin.29_7	0	0	0	0	0	0	0	0	0	0	0	0	0	0	0	0	0	0	0	0	0	0	0.000112895487002907	0	0	0	0	0	0	0	0	0	0	0	0	0	0	0	0	0	0	5.61750414290931e-05	0	0	0	0	0	0	0
k127_10647180_M_bin.66_1	0	0	0	0	0	0	0	0	0	0	0	0	0	0	0	0	0	0	0	0	0	0	0.000169343230504361	0	0	0.000480422772039395	0	0	0	0	0	0	4.29433362677946e-05	0	0	0	0	0	0	0	0	0	0	0	6.94384168040969e-05	0	0	0	0
k127_10647180_M_bin.66_2	0	0	0	0	0	0	0	0	0	0	0	0	0	8.53752241099633e-05	0	0	0.000264445325928864	0	4.54576448394209e-05	0	0	0	0.000169343230504361	0	0	0	0	0	0	0	0	0	4.29433362677946e-05	0	0	0.00011595547309833	0	0	0	0	0	5.61750414290931e-05	0	0	3.47192084020484e-05	0	0	0	0
k127_10647406_S_bin.50_2	0	0	0	0	0	0	0	0	0	0	0	0	0	8.53752241099633e-05	0	0	0	0	0	0	0	0	5.64477435014535e-05	0	0	0	0	0	0	0	0	0	0.000128830008803384	0	0	0	0	0	0	0	0	5.61750414290931e-05	0	0	0	0	0	0	0
k127_10647406_S_bin.50_3	0	0	0	0	0	0	0	0	0	0	0	0	0	0.00025612567232989	0	0	0	0	0	0	0	0	0.000451581948011628	0	0	0	0	0	0	0	0	0	0.000601206707749125	0	0	0	0	0	0	0	0	0.000449400331432744	0	0	0	0	0	0	0
k127_10647532_S_bin.50_2	0	0	0	0	0	0	0	0	0	0	0	0	0	0	0	0	0	0	0	0	0	0	0.000112895487002907	0	0	0	0	0	0	0	0	0	8.58866725355893e-05	0	0	0	0	0	0	0	0	5.61750414290931e-05	0	0	0	0	0	0	0
k127_10647532_S_bin.50_3	0	0	0	0	0	0	0	0	0	0	0	0	0	0.000426876120549816	0	0	0	0	0	0	0	0	0.00152408907453925	0	0	0	0	0	0	0	0	0	0.000815923389088098	0	0	0	0	0	0	0	0	0.00117967587001095	0	0	0	0	0	0	0
k127_10647607_M_bin.12_5	0	0	0	0	0	0	0	0	0	0	0	0	0	0	0	0	0.000132222662964432	0	9.09152896788417e-05	0	0.000841278743690409	0	5.64477435014535e-05	0	0	0	0	0	0	0	5.31039243800117e-05	0	0.000257660017606768	0	0	0.00011595547309833	0	0.000396510705789056	0	0.000149231457991345	0	0.000112350082858186	0	0	0	0	0	0	0
k127_10648537_M_bin.86_1	0	0	0	0	0	0	0	0	0	0	0	0	0	0	0	0	0	0	0	0	0	0	0	0	0	0	0	0	0	0	0	0	0	0	0	0	0	0	0	0	0	0	0	0	0	0	0	0	0
k127_10649669_M_bin.9_1	0	0	0	0	0	0	0.000479501318628626	0	0	0	0	0	0	0.00051225134465978	0	0	0.000528890651857728	0	0.00104552583130668	0	0.000560852495793606	0	0.000395134204510175	0	0	0.00120105693009849	0	0.00025206377213435	0	0	0	0	0.000601206707749125	0	0	0.0011595547309833	0	0.000793021411578113	0	0	0	0.000168525124287279	0	0	0.000277753667216387	0	0.000201267988326457	0	0
k127_10649669_M_bin.9_2	0	0	0	0	0	0	0	0	0	0	0	0	0	0.000298813284384871	0	0	0.000132222662964432	0	0.00122735641066436	0	0.000280426247896803	0	0.000677372922017442	0	0	0.00120105693009849	0	0	0	0	0.000106207848760023	0	0.00055826337148133	0	0	0.00127551020408163	0	0	0	0	0	0.000280875207145465	0	0	0.000486068917628678	0	0.00060380396497937	0	0
k127_10649669_M_bin.9_5	0	0	0	0	0	0	0	0	0	0	0	0	0	8.53752241099633e-05	0	0	0	0	0	0	0	0	0.000225790974005814	0	0	0	0	0	0	0	0	0	8.58866725355893e-05	0	0	0	0	0	0	0	0	0.000112350082858186	0	0	0	0	0	0	0
k127_10649669_M_bin.9_6	0	0	0	0.0145102781136638	0	0.000214892016761577	0.00119875329657157	0	0.000357525920629246	0	0	0	0	0.00196363015452916	0	0	0.00290889858521751	0	0.000181830579357683	0	0	0	0.00265304394456832	0	0	0.000960845544078789	0	0	0	0	0.000106207848760023	0	0.000901810061623688	0	0	0.00150742115027829	0	0.000793021411578113	0	7.46157289956723e-05	0	0.00303345223717102	0	0	0.00180539883690652	0.00187353629976581	0.000402535976652913	0	0
k127_10649669_M_bin.9_8	0	0	0	0.00241837968561064	0	0	0.0019180052745145	0	0.000536288880943868	0	0	0.000174049255939431	0	0.00119525313753949	0	0	0.00251223059632421	0	0.00190922108325568	0	0.000560852495793606	0	0.000903163896023256	0	0.00115318085719777	0.00360317079029546	0	0.000630159430335875	0	0	0.00031862354628007	0	0.00111652674296266	0	0.00119047619047619	0.00371057513914657	0	0.000396510705789056	0	0	0	0.000617925455720024	0	0	0.00149292596128808	0	0.00120760792995874	0	0
k127_10654592_M_bin.8_1	0	0	0	0	0	0	0	0	0	0	0	0	0	0.000128062836164945	0	0	0	0	0	0	0	0	0.000112895487002907	0	0	0	0	0	0	0	0	0	8.58866725355893e-05	0	0	0	0	0	0	0	0	0	0	0	0	0	0	0	0
k127_10663092_M_bin.21_3	0	0	0	0	0	0	0	0	0	0	0	0	0	4.26876120549816e-05	0	0	0	0	0	0	0	0	0	0	0	0	0	0	0	0	0	0	0	0	0	0	0	0	0	0	0	0	0	0	0	0	0	0	0
k127_10663791_M_bin.100_3	0	0	0	0	0	0	0	0	0	0	0	0	0	0	0	0	0	0	0	0	0	0	0	0	0	0	0	0	0	0	0	0	0	0	0	0	0	0	0	0	0	5.61750414290931e-05	0	0	0	0	0	0	0
k127_10663791_M_bin.100_4	0	0	0	0	0	0	0	0	0	0	0	0	0	0	0	0	0	0	0	0	0	0	0	0	0	0	0	0	0	0	0	0	0	0	0	0	0	0	0	0	0	0	0	0	0	0	0	0	0
k127_10663791_M_bin.100_5	0	0	0	0	0	0	0	0	0	0	0	0	0	0	0	0	0	0	0	0	0	0	0	0	0	0	0	0	0	0	0	0	4.29433362677946e-05	0	0	0	0	0	0	0	0	0.000112350082858186	0	0	0	0	0	0	0
k127_10663791_M_bin.100_7	0	0	0	0	0	0	0.000239750659314313	0	0	0	0	0	0	0.000554938956714761	0	0	0	0	0	0	0	0	0.00118540261353052	0	0	0	0	0	0	0	0	0	0.000429433362677946	0	0	0	0	0	0	0	0	0.00112350082858186	0	0	6.94384168040969e-05	0	0	0	0
k127_10664195_M_bin.1_1	0	0	0	0	0	0	0	0	0.000357525920629246	0	0	0	0	0.00025612567232989	0	0	0	0	9.09152896788417e-05	0	0	0.000610873549175321	0.000225790974005814	0	0	0.000240211386019697	0	0	0	0	0	0	0.000343546690142357	0	0	0	0	0	0	0	0	5.61750414290931e-05	0	0	0.000104157625206145	0	0.000503169970816142	0	0
k127_10664195_M_bin.1_2	0	0	0	0	0	0	0.00119875329657157	0	0.000893814801573114	0	0	0.000174049255939431	0	0.00051225134465978	0	0	0.000793335977786593	0	0.000318203513875946	0	0	0.000916310323762981	0.000931387767773983	0	0	0.000240211386019697	0	0.00025206377213435	0	0	0.000159311773140035	0	0.00103064007042707	0	0	0.000347866419294991	0	0.000793021411578113	0	0.000298462915982689	0	0.000505575372861838	0	0	0.000867980210051211	0	0.00221394787159102	0	0
k127_10664195_M_bin.1_3	0	0	0	0	0	0	0	0	0	0	0	0	0	4.26876120549816e-05	0	0	0	0	0	0	0	0	0.000225790974005814	0	0	0	0	0	0	0	0	0	0.000171773345071179	0	0	0	0	0	0	0.000149231457991345	0	0	0	0	0.000138876833608194	0	0.000100633994163228	0	0
k127_10664195_M_bin.1_4	0	0	0.0011037527593819	0	0	0	0.000479501318628626	0	0.000178762960314623	0	0	0	0	4.26876120549816e-05	0	0	0	0	9.09152896788417e-05	0	0	0	0.000395134204510175	0	0.00115318085719777	0.000240211386019697	0	0	0	0	0.00031862354628007	0	0.000343546690142357	0	0	0.00023191094619666	0	0	0	7.46157289956723e-05	0	0.000112350082858186	0	0	0.000138876833608194	0	0	0	0
k127_10664195_M_bin.1_5	0	0	0	0	0	0	0	0	0	0	0	0	0	8.53752241099633e-05	0	0	0	0	0	0	0	0	0.000225790974005814	0	0	0	0	0	0	0	0	0	0.000214716681338973	0	0	0.00011595547309833	0	0	0	0.000149231457991345	0	0.000112350082858186	0	0	0.000243034458814339	0	0.000402535976652913	0	0
k127_10664195_M_bin.1_6	0	0	0	0	0	0	0.000239750659314313	0	0.000178762960314623	0	0	0	0	0.000128062836164945	0	0	0	0	4.54576448394209e-05	0	0	0	0.000395134204510175	0	0	0	0	0	0	0	5.31039243800117e-05	0	0.000601206707749125	0	0	0.00023191094619666	0	0	0	0	0	0.000224700165716372	0	0	0.000208315250412291	0	0.000402535976652913	0	0
k127_10664195_M_bin.1_7	0	0	0	0	0	0	0	0	0	0	0	0	0	8.53752241099633e-05	0	0	0.000132222662964432	0	4.54576448394209e-05	0	0	0.000610873549175321	0.000395134204510175	0	0	0.000240211386019697	0	0.000126031886067175	0	0	0	0	0.000386490026410152	0	0	0.00011595547309833	0	0	0	0	0	0.000280875207145465	0	0	0.000104157625206145	0	0.000301901982489685	0	0
k127_10664195_M_bin.1_8	0	0	0	0	0	0	0	0	0	0	0	0	0	0.000170750448219927	0	0	0	0	0	0	0	0	0.000169343230504361	0	0	0	0	0	0	0	0	0	0.000429433362677946	0	0	0	0	0	0	0	0	0.000112350082858186	0	0	0.000173596042010242	0	0.000201267988326457	0	0
k127_10664542_M_bin.47_12	0	0	0	0	0	0	0	0	0	0	0	0	0	0	0	0	0	0	0	0	0	0	0	0	0	0	0	0	0	0	0.000106207848760023	0	0.000343546690142357	0	0	0	0	0	0	0	0	0.000393225290003651	0	0	3.47192084020484e-05	0	0	0	0
k127_10664542_M_bin.47_3	0	0	0	0	0	0	0	0	0	0	0	0	0	0	0	0	0	0	0	0	0	0	0	0	0	0	0	0	0	0	0	0	0	0	0	0	0	0	0	0	0	5.61750414290931e-05	0	0	0	0	0	0	0
k127_10664542_M_bin.47_5	0	0	0	0	0	0	0	0	0	0	0	0	0	0	0	0	0	0	0	0	0	0	0	0	0	0	0	0	0	0	5.31039243800117e-05	0	8.58866725355893e-05	0	0	0	0	0	0	0	0	0.000224700165716372	0	0	0	0	0	0	0
k127_10664542_M_bin.47_6	0	0	0	0	0	0	0	0	0	0	0	0	0	8.53752241099633e-05	0	0	0	0	0	0	0	0	0.000508029691513082	0	0	0	0	0	0	0	0	0	0.00064415004401692	0	0	0	0	0	0	0	0	0.00106732578715277	0	0	6.94384168040969e-05	0	0	0	0
k127_10664542_M_bin.47_7	0	0	0	0	0	0	0	0	0	0	0	0	0	0	0	0	0	0	0	0	0	0	0.000112895487002907	0	0	0	0	0	0	0	0	0	0.000128830008803384	0	0	0	0	0	0	0	0	0.000112350082858186	0	0	0	0	0	0	0
k127_10664595_M_bin.1_1	0	0	0	0	0	0	0	0	0	0	0	0	0	8.53752241099633e-05	0	0	0	0	0	0	0	0.00030543677458766	0.000169343230504361	0	0	0	0	0	0	0	0	0	0.000386490026410152	0	0	0	0	0	0	7.46157289956723e-05	0	0.000112350082858186	0	0	3.47192084020484e-05	0	0.000301901982489685	0	0
k127_10664595_M_bin.1_2	0	0	0	0	0	0	0	0	0	0	0	0	0	8.53752241099633e-05	0	0	0	0	0	0	0	0	0.000169343230504361	0	0	0	0	0	0	0	0	0	0.000257660017606768	0	0	0	0	0	0	0.000149231457991345	0	0.000112350082858186	0	0	6.94384168040969e-05	0	0.000201267988326457	0	0
k127_10664595_M_bin.1_3	0	0	0	0	0	0	0	0	0	0	0	0	0	4.26876120549816e-05	0	0	0.000528890651857728	0	0.000181830579357683	0	0.000280426247896803	0	0.000395134204510175	0	0	0	0	0	0	0	0	0	0.000300603353874563	0	0	0	0	0	0	0.000149231457991345	0	0.000449400331432744	0	0	0.000138876833608194	0	0.000201267988326457	0	0
k127_10664595_M_bin.1_5	0	0	0	0	0	0	0	0	0	0	0	0	0	8.53752241099633e-05	0	0	0	0	0	0	0	0	0	0	0	0	0	0	0	0	0	0	0.000171773345071179	0	0	0	0	0	0	0	0	0	0	0	3.47192084020484e-05	0	0.000100633994163228	0	0
k127_10667743_S_bin.80_4	0	0	0	0	0	0	0	0	0	0	0	0	0	0	0	0	0	0	0	0	0	0	0.000282238717507268	0	0	0	0	0	0	0	0	0	0	0	0	0	0	0	0	0	0	0	0	0	0	0	0	0	0
k127_106702_M_bin.94_1	0	0	0	0	0	0	0	0	0	0	0	0	0	0	0	0	0	0	0	0	0	0	5.64477435014535e-05	0	0	0	0	0	0	0	0	0	8.58866725355893e-05	0	0	0	0	0	0	0	0	0	0	0	0	0	0	0	0
k127_106702_M_bin.94_10	0	0	0	0	0	0	0	0	0	0	0	0	0	4.26876120549816e-05	0	0	0	0	0	0	0	0	0	0	0	0	0	0	0	0	0	0	0	0	0	0	0	0	0	0	0	0	0	0	0	0	0	0	0
k127_106702_M_bin.94_11	0	0	0	0	0	0	0	0	0	0	0	0	0	0	0	0	0	0	0	0	0	0	0	0	0	0	0	0	0	0	0	0	0	0	0	0	0	0	0	0	0	5.61750414290931e-05	0	0	3.47192084020484e-05	0	0	0	0
k127_106702_M_bin.94_15	0	0	0	0	0	0	0	0	0	0	0	0	0	4.26876120549816e-05	0	0	0	0	0	0	0	0	0	0	0	0	0	0	0	0	0	0	8.58866725355893e-05	0	0	0	0	0	0	0	0	0	0	0	6.94384168040969e-05	0	0	0	0
k127_106702_M_bin.94_19	0	0	0	0	0	0	0	0	0	0	0	0	0	0	0	0	0	0	0	0	0	0	0	0	0	0	0	0	0	0	0	0	0	0	0	0	0	0	0	0	0	0	0	0	6.94384168040969e-05	0	0	0	0
k127_106702_M_bin.94_2	0	0	0	0	0	0	0	0	0	0	0	0	0	0.000213438060274908	0	0	0	0	0	0	0	0	0.000112895487002907	0	0	0	0	0	0	0	0	0	4.29433362677946e-05	0	0	0.00011595547309833	0	0	0	0	0	0.000168525124287279	0	0	3.47192084020484e-05	0	0.000100633994163228	0	0
k127_106702_M_bin.94_3	0	0	0	0	0	0	0	0	0	0	0	0	0	0.000128062836164945	0	0	0	0	0	0	0	0	0	0	0	0	0	0	0	0	0	0	0	0	0	0	0	0	0	0	0	0	0	0	0	0	0	0	0
k127_106702_M_bin.94_4	0	0	0	0	0	0	0	0	0	0	0	0	0	0.000128062836164945	0	0	0	0	0	0	0	0	0.000112895487002907	0	0	0	0	0	0	0	0	0	8.58866725355893e-05	0	0	0	0	0	0	0	0	0	0	0	0.000173596042010242	0	0	0	0
k127_106702_M_bin.94_5	0	0	0	0	0	0	0	0	0	0	0	0	0	0	0	0	0	0	0	0	0	0	0	0	0	0	0	0	0	0	0	0	0	0	0	0	0	0	0	0	0	0	0	0	0	0	0	0	0
k127_106702_M_bin.94_6	0	0	0	0	0	0	0	0	0	0	0	0	0	0	0	0	0	0	0	0	0	0	0	0	0	0	0	0	0	0	0	0	4.29433362677946e-05	0	0	0	0	0	0	0	0	0	0	0	0	0	0	0	0
k127_106702_M_bin.94_7	0	0	0	0	0	0	0	0	0	0	0	0	0	4.26876120549816e-05	0	0	0	0	0	0	0	0	0	0	0	0	0	0	0	0	0	0	0	0	0	0	0	0	0	0	0	0	0	0	0	0	0	0	0
k127_106702_M_bin.94_9	0	0	0	0	0	0	0	0	0	0	0	0	0	0	0	0	0	0	0	0	0	0	0	0	0	0	0	0	0	0	0	0	0	0	0	0	0	0	0	0	0	0	0	0	0	0	0	0	0
k127_10672335_M_bin.32_1	0	0	0	0	0	0	0	0	0	0	0	0	0	0	0	0	0.000132222662964432	0	0	0	0	0	0.000338686461008721	0	0	0	0	0	0	0	0	0	4.29433362677946e-05	0	0	0	0	0	0	0	0	0.000112350082858186	0	0	0	0	0	0	0
k127_10672335_M_bin.32_5	0	0	0	0	0	0	0	0	0	0	0	0	0	0	0	0	0	0	0	0	0	0	0	0	0	0	0	0	0	0	0	0	0	0	0	0.00023191094619666	0	0	0	0	0	0	0	0	0	0	0	0	0
k127_10673024_S_bin.74_1	0	0	0	0	0	0	0	0	0	0	0	0	0	0	0	0	0	0	0	0	0	0	0	0	0	0	0	0	0	0	0	0	0	0	0	0	0	0	0	0	0	0	0	0	6.94384168040969e-05	0	0	0	0
k127_10673024_S_bin.74_2	0	0	0	0	0	0	0	0	0	0	0	0	0	0	0	0	0	0	0	0	0	0	0	0	0	0	0	0	0	0	0	0	0	0	0	0	0	0	0	0	0	0	0	0	0	0	0	0	0
k127_10673024_S_bin.74_3	0	0	0	0	0	0	0.000959002637257252	0	0	0	0	0	0	0	0	0	0.000264445325928864	0	0	0	0	0	0	0	0	0.000480422772039395	0	0.0005041275442687	0	0	0	0	0	0	0	0.00104359925788497	0	0	0	0	0	0	0	0	6.94384168040969e-05	0	0	0	0
k127_10673024_S_bin.74_4	0	0	0	0	0	0	0	0	0	0	0	0	0	0	0	0	0.000264445325928864	0	0	0	0	0	0	0	0	0.000240211386019697	0	0.000126031886067175	0	0	0	0	0	0	0	0.000579777365491651	0	0	0	0	0	0	0	0	0.000243034458814339	0	0	0	0
k127_10673024_S_bin.74_5	0	0	0	0	0	0	0	0	0	0	0	0	0	0	0	0	0	0	0	0	0	0	0	0	0	0	0	0	0	0	0	0	0	0	0	0	0	0	0	0	0	0	0	0	3.47192084020484e-05	0	0	0	0
k127_10674934_S_bin.9_1	0	0	0	0	0	0	0	0	0	0	0	0	0	4.26876120549816e-05	0	0	0	0	0	0	0	0	0	0	0	0	0	0	0	0	0	0	0	0	0	0	0	0	0	0	0	0.000112350082858186	0	0	0	0	0	0	0
k127_10674934_S_bin.9_4	0	0	0	0	0	0	0	0	0	0	0	0	0	8.53752241099633e-05	0	0	0	0	0	0	0	0	0	0	0	0	0	0	0	0	0	0	0	0	0	0	0	0	0	0	0	0	0	0	0	0	0	0	0
k127_10674934_S_bin.9_5	0	0	0	0	0	0	0	0	0	0	0	0	0	0.00025612567232989	0	0	0	0	0	0	0	0	0	0	0	0	0	0	0	0	0	0	0	0	0	0	0	0	0	0	0	0	0	0	0	0	0	0	0
k127_10675510_S_bin.27_1	0	0	0	0	0	0	0	0	0	0	0	0	0	8.53752241099633e-05	0	0	0	0	0	0	0	0	0.000169343230504361	0	0	0.000480422772039395	0	0	0	0	0	0	8.58866725355893e-05	0	0	0	0	0	0	0	0	0.000168525124287279	0	0	6.94384168040969e-05	0	0.000100633994163228	0	0
k127_10675510_S_bin.27_10	0	0	0	0	0	0	0	0	0	0	0	0	0	0	0	0	0	0	0	0	0	0	5.64477435014535e-05	0	0	0	0	0	0	0	0	0	0	0	0	0	0	0	0	0	0	0	0	0	3.47192084020484e-05	0	0	0	0
k127_10675510_S_bin.27_11	0	0	0	0	0	0	0	0	0	0	0	0	0	0	0	0	0	0	0	0	0	0	0	0	0	0	0	0	0	0	0	0	4.29433362677946e-05	0	0	0	0	0	0	0	0	0	0	0	0	0	0	0	0
k127_10675510_S_bin.27_2	0	0	0	0	0	0	0	0	0	0	0	0	0	0	0	0	0.000132222662964432	0	0	0	0	0	5.64477435014535e-05	0	0	0	0	0	0	0	0	0	0.000150301676937281	0	0	0	0	0	0	0	0	0.000112350082858186	0	0	0	0	0	0	0
k127_10675510_S_bin.27_3	0	0	0	0	0	0	0.000479501318628626	0	0.000357525920629246	0	0	0	0	0.000597626568769743	0	0	0.000528890651857728	0.000737463126843658	4.54576448394209e-05	0	0	0	0.000677372922017442	0	0.000768787238131847	0.00144126831611818	0	0	0	0	0	0	0.000386490026410152	0	0	0.000463821892393321	0	0	0	7.46157289956723e-05	0	0.000449400331432744	0	0	0.000520788126030727	0	0.000301901982489685	0	0
k127_10675510_S_bin.27_4	0	0	0	0	0	0	0	0	0	0	0	0	0	0	0	0	0.000264445325928864	0	0	0	0	0	0.000338686461008721	0	0	0.000240211386019697	0	0	0	0	0	0	0.000171773345071179	0	0	0	0	0	0	0	0	0	0	0	0.000138876833608194	0	0	0	0
k127_10675510_S_bin.27_5	0	0	0	0	0	0	0	0	0	0	0	0	0	0	0	0	0	0	0	0	0	0	0	0	0	0	0	0	0	0	0	0	0.000128830008803384	0	0	0	0	0	0	0	0	0	0	0	0	0	0	0	0
k127_10675510_S_bin.27_7	0	0	0	0	0	0	0	0	0	0	0	0	0	0	0	0	0	0	0	0	0	0	0	0	0	0	0	0	0	0	0	0	0	0	0	0	0	0	0	0	0	0	0	0	0	0	0	0	0
k127_10675510_S_bin.27_8	0	0	0	0	0	0	0	0	0	0	0	0	0	8.53752241099633e-05	0	0	0	0	0	0	0	0	0.000112895487002907	0	0	0	0	0	0	0	0	0	0.000171773345071179	0	0	0.00011595547309833	0	0	0	0	0	5.61750414290931e-05	0	0	0	0	0	0	0
k127_10675510_S_bin.27_9	0	0	0	0	0	0	0	0	0	0	0	0	0	4.26876120549816e-05	0	0	0	0	0	0	0	0	0	0	0	0.000480422772039395	0	0	0	0	0	0	0	0	0	0	0	0	0	0	0	0	0	0	3.47192084020484e-05	0	0	0	0
k127_10677297_S_bin.56_1	0	0	0	0.00483675937122128	0	0	0.000239750659314313	0	0.000357525920629246	0	0	0	0	0.000853752241099633	0	0	0	0	4.54576448394209e-05	0	0	0	0.00321752137958285	0	0	0	0	0.000126031886067175	0	0	5.31039243800117e-05	0	0.00154596010564061	0	0	0	0	0	0	0	0	0.00123585091144005	0	0	3.47192084020484e-05	0	0.000201267988326457	0	0
k127_10677297_S_bin.56_3	0	0	0	0	0	0	0	0	0	0	0	0	0	4.26876120549816e-05	0	0	0	0	0	0	0	0	0.000677372922017442	0	0	0	0	0	0	0	0	0	0.000257660017606768	0	0	0	0	0	0	0	0	0	0	0	0	0	0	0	0
k127_10677297_S_bin.56_4	0	0	0	0	0	0	0	0	0	0	0	0	0	0	0	0	0	0	0	0	0	0	0.000225790974005814	0	0	0	0	0	0	0	0	0	0.000171773345071179	0	0	0	0	0	0	0	0	0.000112350082858186	0	0	0	0	0	0	0
k127_10677297_S_bin.56_5	0	0	0	0.00483675937122128	0	0	0	0	0	0	0	0	0	0.00204900537863912	0	0	0	0	0	0	0	0	0.00575766983714826	0	0	0	0	0	0	0	0	0	0.00343546690142357	0	0	0	0	0	0	0	0	0.00376372777574923	0	0	0	0	0.000100633994163228	0	0
k127_10677297_S_bin.56_6	0	0	0	0	0	0	0	0	0	0	0	0	0	4.26876120549816e-05	0	0	0	0	0	0	0	0	0.000112895487002907	0	0	0	0	0	0	0	0	0	0.000171773345071179	0	0	0	0	0	0	0	0	0	0	0	0	0	0	0	0
k127_10677297_S_bin.56_7	0	0	0	0	0	0	0	0	0	0	0	0	0	4.26876120549816e-05	0	0	0	0	0	0	0	0	0.000112895487002907	0	0	0	0	0	0	0	0	0	0.000171773345071179	0	0	0	0	0	0	0	0	0	0	0	0	0	0	0	0
k127_10677855_S_bin.30_1	0	0.000417710944026733	0.0011037527593819	0	0	0	0	0	0	0	0	0	0	0.00051225134465978	0	0	0	0	0	0	0	0	0.000169343230504361	0	0	0.000240211386019697	0	0	0	0	0	0	0.00231894015846091	0	0	0	0	0	0	0	0	0.00073027553857821	0	0	0	0	0	0	0
k127_10677855_S_bin.30_10	0	0	0	0	0	0.00128935210056946	0	0.00117164616285882	0	0	0	0	0	0	0	0	0.000264445325928864	0.000368731563421829	9.09152896788417e-05	0	0	0	0.000169343230504361	0	0	0	0	0.000126031886067175	0	0	0	0	0.000386490026410152	0	0	0	0	0	0	0.000149231457991345	0	0.000112350082858186	0	0	0	0.00187353629976581	0	0	0
k127_10677855_S_bin.30_11	0	0	0	0	0	0	0	0	0.000178762960314623	0	0	0	0	0	0	0	0	0	0.000136372934518263	0	0	0	5.64477435014535e-05	0	0	0	0	0	0	0	0	0	0.000257660017606768	0	0	0	0	0	0	0	0	0	0	0	0	0	0	0	0
k127_10677855_S_bin.30_12	0	0	0	0	0	0	0	0	0	0	0	0.000174049255939431	0	4.26876120549816e-05	0	0	0	0	9.09152896788417e-05	0	0	0	5.64477435014535e-05	0	0	0	0	0	0	0	0	0	8.58866725355893e-05	0	0	0	0	0	0	7.46157289956723e-05	0	0.000112350082858186	0	0	0	0	0	0	0
k127_10677855_S_bin.30_13	0	0	0	0	0	0	0	0	0.000178762960314623	0	0	0	0	0	0	0	0	0	0	0	0	0	0	0.0151515151515152	0	0	0	0	0	0	0	0	0	0	0	0	0	0	0	0	0	0.000112350082858186	0	0	0	0	0	0	0
k127_10677855_S_bin.30_14	0	0	0	0	0	0	0	0	0	0	0	0	0	0	0	0	0	0	0	0	0	0	0	0	0	0	0	0	0	0	0	0	0	0	0	0	0	0	0	0	0	0	0	0	0	0	0	0	0
k127_10677855_S_bin.30_15	0	0	0	0	0	0	0	0	0	0	0	0	0	0	0	0	0	0	0	0	0	0	0	0	0	0	0	0	0	0	0	0	0	0	0	0	0	0	0	0	0	0	0	0	0	0	0	0	0
k127_10677855_S_bin.30_16	0	0	0	0	0	0	0	0	0	0	0	0	0	0	0	0	0	0	0	0	0	0	0	0	0	0	0	0	0	0	0	0	4.29433362677946e-05	0	0	0	0	0	0	0	0	0	0	0	0	0	0	0	0
k127_10677855_S_bin.30_17	0	0	0	0	0	0.000644676050284732	0	0	0	0	0	0	0	0	0	0	0.000132222662964432	0	9.09152896788417e-05	0	0	0	0	0	0	0	0	0	0	0	5.31039243800117e-05	0	4.29433362677946e-05	0	0	0	0	0	0	0	0	5.61750414290931e-05	0	0	0	0	0	0	0
k127_10677855_S_bin.30_18	0	0	0	0	0	0	0	0	0	0	0	0	0	8.53752241099633e-05	0	0	0	0	4.54576448394209e-05	0	0	0	0.000282238717507268	0	0	0	0	0	0	0	0	0	0.000300603353874563	0	0	0	0	0	0	0	0	0.000112350082858186	0	0	0	0	0	0	0
k127_10677855_S_bin.30_19	0	0	0	0	0	0	0	0	0.000357525920629246	0	0	0	0	0.000341500896439853	0	0	0	0	0	0	0	0	0.000903163896023256	0	0	0	0	0	0	0	0	0	0.00055826337148133	0	0	0	0	0	0	0	0	0.000337050248574558	0	0.000450653447498873	0	0	0	0	0
k127_10677855_S_bin.30_2	0	0	0	0	0	0	0	0	0	0	0	0	0	4.26876120549816e-05	0	0	0	0	0	0	0	0	0	0	0	0	0	0	0	0	0	0	0	0	0	0	0	0	0	0	0	0	0	0	0	0	0	0	0
k127_10677855_S_bin.30_20	0	0	0	0	0	0.000214892016761577	0	0	0	0	0	0	0	0.00051225134465978	0	0	0	0	0	0	0	0	0.000225790974005814	0	0	0	0	0	0	0	0	0	0.000601206707749125	0	0	0	0	0	0	0	0	0.000449400331432744	0	0	0	0	0	0	0
k127_10677855_S_bin.30_21	0	0	0	0	0	0.000644676050284732	0	0	0	0	0	0	0	0.000213438060274908	0	0	0	0	0	0	0	0	0.000112895487002907	0	0	0	0	0	0	0	0	0	0.000171773345071179	0	0	0	0	0	0	0	0	0	0	0	0.000104157625206145	0	0	0	0
k127_10677855_S_bin.30_22	0	0	0	0	0	0	0	0	0	0	0	0	0	8.53752241099633e-05	0	0	0	0	0	0	0	0	0.000112895487002907	0	0	0	0	0	0	0	0	0	0.000128830008803384	0	0	0	0	0	0	0	0	0	0	0	0	0	0	0	0
k127_10677855_S_bin.30_23	0	0	0	0	0	0	0	0	0	0	0	0	0	8.53752241099633e-05	0	0	0	0	0	0	0	0	0	0	0	0	0	0	0	0	0	0	0.000171773345071179	0	0	0	0	0	0	0	0	0	0	0	0	0	0	0	0
k127_10677855_S_bin.30_24	0	0	0.0011037527593819	0.00483675937122128	0	0	0	0	0	0	0	0	0	0.00121659694356698	0	0	0	0	0.000363661158715367	0	0	0	0.000705596793768169	0	0	0	0	0	0	0	0	0	0.00330663689262019	0	0	0.000463821892393321	0	0	0	0	0	0.00112350082858186	0	0	0	0	0	0	0
k127_10677855_S_bin.30_25	0	0	0	0	0	0	0	0	0	0	0	0	0	0	0	0	0	0	0	0	0	0	5.64477435014535e-05	0	0	0	0	0	0	0	0	0	4.29433362677946e-05	0	0	0	0	0	0	0	0	0	0	0	0	0	0	0	0
k127_10677855_S_bin.30_26	0	0	0	0	0	0	0	0	0	0	0	0	0	0	0	0	0	0	0	0	0	0	0	0	0	0	0	0	0	0	0	0	0.000128830008803384	0	0	0	0	0	0	0	0	0	0	0	0	0	0	0	0
k127_10677855_S_bin.30_27	0	0	0	0	0	0	0	0	0	0	0	0	0	0	0	0	0	0	0	0	0	0	0	0	0	0	0	0	0	0	0	0	0.000128830008803384	0	0	0	0	0	0	0	0	5.61750414290931e-05	0	0	0	0	0	0	0
k127_10677855_S_bin.30_28	0	0	0	0	0	0	0	0	0	0	0	0	0	0	0	0	0	0	0	0	0	0	0.000112895487002907	0	0	0	0	0	0	0	0	0	0.000171773345071179	0	0	0	0	0	0	0	0	5.61750414290931e-05	0	0	0	0	0	0	0
k127_10677855_S_bin.30_3	0	0	0	0	0	0	0	0	0	0	0	0	0	8.53752241099633e-05	0	0	0	0	4.54576448394209e-05	0	0	0	0.000112895487002907	0	0	0	0	0	0	0	0	0.000951022349025202	0.000257660017606768	0	0	0	0	0	0	0	0	0	0	0	0	0	0	0	0
k127_10677855_S_bin.30_31	0	0	0.0011037527593819	0	0	0.000859568067046309	0	0	0	0	0	0	0	0	0	0	0	0	0.000181830579357683	0	0	0	0.000112895487002907	0	0.000768787238131847	0	0	0	0	0	0.000106207848760023	0	0.00055826337148133	0	0	0.00011595547309833	0	0	0	0	0	0.000224700165716372	0	0.000450653447498873	0.000138876833608194	0	0	0	0
k127_10677855_S_bin.30_32	0	0	0	0	0	0	0	0	0	0	0	0	0	0	0	0	0	0	0	0	0	0	0	0	0	0	0	0	0	0	0	0	0	0	0	0	0	0	0	0	0	0	0	0	0	0	0	0	0
k127_10677855_S_bin.30_33	0	0	0	0	0	0	0	0	0	0	0	0	0	0	0	0	0	0	0	0	0	0	0	0	0	0	0	0	0	0	0	0	4.29433362677946e-05	0	0	0	0	0	0	0	0	0	0	0	0	0	0	0	0
k127_10677855_S_bin.30_34	0	0	0	0	0	0	0	0	0	0	0	0	0	0	0	0	0	0	0	0	0	0	0	0	0	0	0	0	0	0	0	0	4.29433362677946e-05	0	0	0	0	0	0	0	0	0	0	0	0	0	0	0	0
k127_10677855_S_bin.30_35	0	0	0	0	0	0	0	0	0	0	0	0	0	0	0	0	0	0	0	0	0	0	0.000169343230504361	0	0	0	0	0	0	0	0	0	8.58866725355893e-05	0	0	0	0	0	0	0	0	0	0	0	0	0	0	0	0
k127_10677855_S_bin.30_36	0	0	0	0	0	0	0	0	0	0	0	0	0	8.53752241099633e-05	0	0	0	0	0	0	0	0	0	0	0	0	0	0	0	0	0	0	8.58866725355893e-05	0	0	0	0	0	0	0	0	0.000280875207145465	0	0	0	0	0	0	0
k127_10677855_S_bin.30_38	0	0	0	0	0	0	0	0	0	0	0	0	0	0	0	0	0	0	0	0	0	0	0	0	0	0	0	0	0	0	0	0	4.29433362677946e-05	0	0	0	0	0	0	0	0	0	0	0	0	0	0	0	0
k127_10677855_S_bin.30_4	0	0	0	0	0	0	0	0	0	0	0	0	0	0	0	0	0	0	0	0	0	0	0	0	0	0	0	0	0	0	0	0	0	0	0	0	0	0	0	0	0	0	0	0	0	0	0	0	0
k127_10677855_S_bin.30_43	0	0	0	0	0	0	0	0	0	0	0	0	0	4.26876120549816e-05	0	0	0	0	0	0	0	0	0	0	0	0	0	0	0	0	0	0	0.000214716681338973	0	0	0	0	0	0	0	0	5.61750414290931e-05	0	0	0	0	0	0	0
k127_10677855_S_bin.30_5	0	0	0	0	0	0	0	0	0	0	0	0	0	0	0	0	0	0	0	0	0	0	0	0	0	0	0	0	0	0	0	0	8.58866725355893e-05	0	0	0	0	0	0	0	0	5.61750414290931e-05	0	0	0	0	0	0	0
k127_10677855_S_bin.30_6	0	0	0	0	0	0	0	0	0	0	0	0	0	8.53752241099633e-05	0	0	0	0	0	0	0	0	0	0	0	0	0	0	0	0	0	0	4.29433362677946e-05	0	0	0	0	0	0	0	0	0	0	0	0	0	0	0	0
k127_10677855_S_bin.30_7	0	0	0	0	0	0	0	0	0	0	0	0	0	4.26876120549816e-05	0	0	0	0	0	0	0	0	0	0	0	0	0	0	0	0	0	0	0	0	0	0	0	0	0	0	0	0	0	0	0	0	0	0	0
k127_10677855_S_bin.30_8	0	0.000417710944026733	0.0011037527593819	0	0	0	0	0	0	0	0	0	0	0	0	0	0	0	0	0	0	0	0	0	0	0	0	0	0	0	0	0	0	0	0	0	0	0	0	0	0	0	0	0	0	0	0	0	0
k127_10677855_S_bin.30_9	0	0	0	0	0	0	0	0	0	0	0	0	0	8.53752241099633e-05	0	0	0	0	9.09152896788417e-05	0	0	0	5.64477435014535e-05	0	0	0	0	0	0	0	0	0	0.000128830008803384	0	0	0	0	0	0	0	0	0	0	0	0	0	0	0	0
k127_10678362_M_bin.8_1	0	0	0	0	0	0	0	0	0	0	0	0	0	0	0	0	0	0	0	0	0	0	0	0	0	0	0	0	0	0	0	0	8.58866725355893e-05	0	0	0	0	0	0	0	0	0	0	0	0	0	0	0	0
k127_10678362_M_bin.8_10	0	0	0	0	0	0	0	0	0	0	0	0	0	0	0	0.00332667997338656	0	0	9.09152896788417e-05	0	0.000560852495793606	0	0	0	0	0.000240211386019697	0	0	0	0	0	0	0	0	0	0	0	0	0	0	0	0	0	0	0	0	0	0	0
k127_10678362_M_bin.8_11	0	0	0	0	0	0	0	0	0	0	0	0	0	0	0	0	0	0	0	0	0	0	0	0	0	0	0	0	0	0	0	0	8.58866725355893e-05	0	0	0	0	0	0	0	0	0	0	0	0	0	0	0	0
k127_10678362_M_bin.8_12	0	0	0	0	0	0	0	0	0	0	0	0	0	0.00051225134465978	0	0	0	0	0.000136372934518263	0	0	0	0.000508029691513082	0	0	0	0	0	0	0	0	0	0.000815923389088098	0	0	0.000347866419294991	0	0.000793021411578113	0	0	0	5.61750414290931e-05	0	0	0	0	0	0	0
k127_10678362_M_bin.8_4	0	0	0	0	0	0	0	0	0	0	0	0	0	0	0	0	0	0	0	0	0	0	0	0	0	0	0	0	0	0	0	0	8.58866725355893e-05	0	0	0	0	0	0	0	0	0	0	0	0	0	0	0	0
k127_10678362_M_bin.8_6	0	0	0	0	0	0	0	0	0	0	0	0	0	0	0	0	0	0	0	0	0	0	0	0	0	0	0	0	0	0	0	0	0	0	0	0	0	0	0	0	0	0	0	0	0	0	0	0	0
k127_10678362_M_bin.8_8	0	0	0	0	0	0	0	0	0	0	0	0	0	0	0	0	0	0	9.09152896788417e-05	0	0	0	5.64477435014535e-05	0	0	0	0	0	0	0	0	0	8.58866725355893e-05	0	0	0	0	0	0	0	0	0	0	0	0	0	0	0	0
k127_10678362_M_bin.8_9	0	0	0	0	0	0	0	0	0	0	0	0	0	0	0	0	0.000132222662964432	0	0	0	0	0	0	0	0	0	0	0	0	0	0	0	0.000128830008803384	0	0	0	0	0	0	0	0	0	0	0	3.47192084020484e-05	0	0	0	0
k127_10678500_M_bin.8_2	0	0	0	0	0	0	0	0	0	0	0	0	0	0	0	0	0	0	4.54576448394209e-05	0	0	0	0	0	0	0	0	0	0	0	0	0	0.000128830008803384	0	0	0	0	0	0	0	0	0	0	0	0	0	0	0	0
k127_10678500_M_bin.8_3	0	0	0	0	0	0	0	0	0	0	0	0	0	8.53752241099633e-05	0	0	0	0	0	0	0	0	0.000112895487002907	0	0	0	0	0	0	0	0	0	0.000128830008803384	0	0	0	0	0	0	0	0	0	0	0	0	0	0	0	0
k127_10678500_M_bin.8_4	0	0	0	0	0	0	0	0	0	0	0	0	0	0	0	0	0	0	0	0	0	0	0	0	0	0	0	0	0	0	0	0	8.58866725355893e-05	0	0	0	0	0	0	0	0	0	0	0	0	0	0	0	0
k127_10678651_M_bin.100_1	0	0	0	0	0	0	0	0	0	0	0	0	0	0.000384188508494835	0	0	0	0	0	0	0	0	0.00135474584403488	0	0	0	0	0	0	0	0	0	0.000515320035213536	0	0	0	0	0	0	0	0	0.00146055107715642	0	0	3.47192084020484e-05	0	0	0	0
k127_10678651_M_bin.100_2	0	0	0	0	0	0	0	0	0	0	0	0	0	0	0	0	0	0	0	0	0	0	0	0	0	0	0	0	0	0	0	0	0	0	0	0	0	0	0	0	0	0	0	0	0	0	0	0	0
k127_10678651_M_bin.100_4	0	0	0	0	0	0	0	0	0	0	0	0	0	0	0	0	0	0	0	0	0	0	0	0	0	0	0	0	0	0	0	0	0	0	0	0	0	0	0	0	0	0	0	0	0	0	0	0	0
k127_10678651_M_bin.100_5	0	0	0	0	0	0	0	0	0	0	0	0	0	0	0	0	0	0	0	0	0	0	5.64477435014535e-05	0	0	0	0	0	0	0	0	0	0	0	0	0	0	0	0	0	0	0	0	0	0	0	0	0	0
k127_10678651_M_bin.100_6	0	0	0	0	0	0	0	0	0	0	0	0	0	0	0	0	0	0	0	0	0	0	5.64477435014535e-05	0	0	0	0	0	0	0	0	0	0	0	0	0	0	0	0	0	0	0	0	0	0	0	0	0	0
k127_10678651_M_bin.100_7	0	0	0	0	0	0	0	0	0	0	0	0	0	0.000128062836164945	0	0	0	0	0	0	0	0	0.000225790974005814	0	0	0	0	0	0	0	0	0	0.000128830008803384	0	0	0	0	0	0	0	0	0.000505575372861838	0	0	0	0	0	0	0
k127_10678990_S_bin.61_2	0	0	0	0	0	0	0	0	0	0	0	0	0	0	0	0	0	0	0	0	0	0	0	0	0	0	0	0	0	0	0	0	0	0	0	0	0	0	0	0	0	0	0	0	0	0	0.000100633994163228	0	0
k127_10678990_S_bin.61_3	0	0	0	0	0	0	0	0	0	0	0	0	0	0.000128062836164945	0	0	0	0	4.54576448394209e-05	0	0.000280426247896803	0	0	0	0	0	0	0	0	0	0.000106207848760023	0	0	0	0	0.00011595547309833	0	0.000396510705789056	0	0	0	0	0	0	0	0	0.000100633994163228	0	0
k127_10678990_S_bin.61_4	0.076213158678178	0.0304928989139515	0.0397350993377483	0.00725513905683192	0	0.0350273987321371	0.0697674418604651	0.0117164616285882	0.0307472291741151	0.028169014084507	0.0111179740580605	0.116787050735358	0.421663442940039	0.0322718347135661	0	0.0625415834996673	0.0733835779452598	0.028023598820059	0.047957815305589	0	0.0454290521592821	0.235186316432498	0.00598346081115407	0	0.0407457236209879	0.0374729762190728	0.0260869565217391	0.0347848005545403	0	0	0.0372258509903882	0.0789348549690918	0.00871749726236231	0	0.0773809523809524	0.0756029684601113	0.01246660730187	0.112212529738303	0	0.0213400984927623	0.0706260032102729	0.00999915737437856	0	0.0752591257323118	0.101414807742383	0.0177985948477752	0.0653114622119352	0	0
k127_10678990_S_bin.61_5	0.00238166120869306	0.0006265664160401	0.00275938189845475	0.00241837968561064	0	0.00730632856989363	0.00239750659314313	0.00117164616285882	0.00178762960314623	0	0	0.0114002262640327	0.0212765957446809	0.00298813284384871	0	0.00399201596806387	0.0040989025518974	0.00184365781710914	0.00352296747505512	0	0.00602916432978127	0.00992669517409896	0.000366910332759448	0	0.00422832980972516	0.00456401633437425	0	0.00119730291763816	0	0	0.00366417078222081	0.00285306704707561	0.00088033839348979	0	0.00238095238095238	0.00684137291280148	0	0.00832672482157018	0	0.00313386061781824	0.00642054574638844	0.000393225290003651	0	0.00901306894997747	0.00413158579984376	0	0.00196236288618295	0	0
k127_10678990_S_bin.61_6	0.00476332241738613	0.00167084377610693	0.0011037527593819	0	0	0.00236381218437735	0.00143850395588588	0	0.00125134072220236	0	0	0.00435123139848577	0.0154738878143133	0.00273200717151883	0	0.00133067198935462	0.00674335581118604	0.00294985250737463	0.00222742459713162	0	0.00673022994952328	0.0167990226023213	0.000677372922017442	0	0.00115318085719777	0.00336295940427576	0	0.00126031886067175	0	0	0.00281450799214062	0.00285306704707561	0.000815923389088098	0	0.00357142857142857	0.00753710575139147	0.00356188780053428	0.0091197462331483	0	0.00417848082375765	0	0.000337050248574558	0	0.00901306894997747	0.00805485634927524	0	0.00332092180738654	0	0
k127_10681477_M_bin.12_3	0	0	0	0	0	0	0	0	0	0	0	0	0	0	0	0	0	0	0.000181830579357683	0	0	0	0	0	0	0	0	0	0	0	0	0	4.29433362677946e-05	0	0	0	0	0	0	0	0	0	0	0	0	0	0	0	0
k127_10684439_S_bin.61_1	0	0	0	0	0	0	0	0	0	0	0	0	0	0	0	0	0	0	0	0	0	0	0	0	0	0	0	0	0	0	0	0	0	0	0	0	0	0	0	0	0	0	0	0	0	0	0	0	0
k127_10684439_S_bin.61_4	0	0	0	0	0	0	0	0	0	0	0	0.000174049255939431	0	8.53752241099633e-05	0	0	0	0	0.000272745869036525	0	0.00140213123948402	0	0	0	0	0	0	0	0	0	0	0	0	0	0	0	0	0.000396510705789056	0	0.000149231457991345	0	5.61750414290931e-05	0	0	6.94384168040969e-05	0	0	0	0
k127_10684439_S_bin.61_5	0	0	0	0	0	0	0	0	0	0	0	0.000348098511878862	0	4.26876120549816e-05	0	0	0.000132222662964432	0	0.000136372934518263	0	0	0	0	0	0	0	0	0	0	0	5.31039243800117e-05	0	0	0	0	0.00011595547309833	0	0.000396510705789056	0	0	0	0	0	0	3.47192084020484e-05	0	0	0	0
k127_10684439_S_bin.61_7	0	0	0	0	0	0	0	0	0	0	0	0	0	0	0	0	0	0	0	0	0	0	0	0	0	0	0	0	0	0	0	0	0	0	0	0.00011595547309833	0	0	0	0	0	0	0	0	0	0	0	0	0
k127_10684770_M_bin.9_10	0	0	0	0	0	0	0	0	0.000178762960314623	0	0	0	0	0.000170750448219927	0	0	0.000264445325928864	0	0.000318203513875946	0	0	0	0.000282238717507268	0	0	0.000240211386019697	0	0	0	0	0	0	0.000429433362677946	0	0	0.000579777365491651	0	0	0	0	0	0.000168525124287279	0	0	0.000277753667216387	0	0.000402535976652913	0	0
k127_10684770_M_bin.9_12	0	0	0	0	0	0.000429784033523155	0.000719251977942939	0	0	0	0	0	0	0.00051225134465978	0	0	0.000925558640751025	0	0.000318203513875946	0	0	0	0.000225790974005814	0	0	0.000480422772039395	0	0	0	0	0	0	0.000515320035213536	0	0	0.0011595547309833	0	0	0	7.46157289956723e-05	0	0.000337050248574558	0	0	0.00104157625206145	0	0.000301901982489685	0	0
k127_10684770_M_bin.9_13	0	0	0	0	0	0	0	0	0	0	0	0	0	0	0	0	0	0	0	0	0	0	0	0	0	0	0	0	0	0	0	0	8.58866725355893e-05	0	0	0	0	0	0	0	0	0	0	0	3.47192084020484e-05	0	0	0	0
k127_10684770_M_bin.9_15	0	0	0	0	0	0	0	0	0	0	0	0	0	0	0	0	0	0	0	0	0	0	5.64477435014535e-05	0	0	0	0	0	0	0	0	0	0	0	0	0	0	0	0	0	0	0	0	0	3.47192084020484e-05	0	0	0	0
k127_10684770_M_bin.9_2	0	0	0	0	0	0	0	0	0	0	0	0	0	0	0	0	0	0	0	0	0	0	0	0	0	0	0	0	0	0	0	0	4.29433362677946e-05	0	0	0	0	0	0	0	0	0	0	0	0	0	0	0	0
k127_10684770_M_bin.9_4	0	0	0	0	0	0	0	0	0	0	0	0	0	8.53752241099633e-05	0	0	0	0	0	0	0	0	0.000112895487002907	0	0	0	0	0	0	0	0	0	0.000128830008803384	0	0	0	0	0	0	0	0	0	0	0	0	0	0	0	0
k127_10684770_M_bin.9_5	0	0	0	0	0	0	0	0	0	0	0	0	0	0	0	0	0	0	0	0	0	0	0	0	0	0	0	0	0	0	0	0	8.58866725355893e-05	0	0	0	0	0	0	0	0	0	0	0	0	0	0	0	0
k127_10686266_M_bin.87_1	0	0	0	0	0	0	0	0	0	0	0	0	0	0	0	0	0	0	4.54576448394209e-05	0	0	0	0	0	0	0	0	0	0	0	0	0	0	0	0	0	0	0	0	0	0	0	0	0	0	0	0	0	0
k127_10686266_M_bin.87_2	0	0	0	0	0	0	0	0	0	0	0	0	0	0	0	0	0	0	0	0	0	0	0	0	0	0	0	0	0	0	0	0	8.58866725355893e-05	0	0	0	0	0	0	0	0	0	0	0	0	0	0	0	0
k127_10686266_M_bin.87_3	0	0	0	0	0	0	0	0	0	0	0	0	0	0	0	0	0	0	0	0	0	0	5.64477435014535e-05	0	0	0	0	0	0	0	0	0	0	0	0	0	0	0	0	0	0	0	0	0	0	0	0	0	0
k127_10686643_M_bin.67_2	0	0	0	0	0	0	0.000239750659314313	0	0	0	0	0	0	0.000213438060274908	0	0.000665335994677312	0.000264445325928864	0	4.54576448394209e-05	0	0	0	0.000451581948011628	0	0	0	0	0.000126031886067175	0	0	0.000106207848760023	0	0.000257660017606768	0	0	0.00023191094619666	0	0	0	0	0	5.61750414290931e-05	0	0	0.000381911292422533	0	0.000100633994163228	0	0
k127_10688080_M_bin.55_1	0	0	0	0	0	0.000214892016761577	0.000239750659314313	0	0	0	0	0	0	0.00157944164603432	0	0	0.000264445325928864	0	0.000181830579357683	0	0	0	0.000846716152521803	0	0	0.000240211386019697	0	0.000126031886067175	0	0	0.000159311773140035	0	0.00167479011444399	0	0	0.000347866419294991	0	0	0	0.000298462915982689	0	0.000954975704294582	0	0	0.000381911292422533	0	0.000503169970816142	0	0
k127_10689842_S_bin.56_1	0	0	0	0	0	0	0	0	0	0	0	0	0	0	0	0	0	0	0	0	0	0	0	0	0	0	0	0	0	0	0	0	0	0	0	0	0	0	0	0	0	0	0	0	0	0	0	0	0
k127_10690628_S_bin.80_1	0	0	0	0	0	0	0	0	0	0	0	0	0	0	0	0	0	0	0.000227288224197104	0	0	0	0	0	0	0	0	0	0	0	0	0	0	0	0	0	0	0	0	0	0	5.61750414290931e-05	0	0	0	0	0	0	0
k127_10690628_S_bin.80_2	0	0	0	0	0	0	0	0	0	0	0	0	0	0	0	0	0	0	0	0	0	0	0.000112895487002907	0	0	0	0	0	0	0	0	0	0	0	0	0	0	0	0	0	0	5.61750414290931e-05	0	0	3.47192084020484e-05	0	0	0	0
k127_10690628_S_bin.80_5	0	0	0	0	0	0	0	0	0	0	0	0	0	0	0	0	0	0	0	0	0	0	0	0	0	0	0	0	0	0	0	0	0	0	0	0.00023191094619666	0	0	0	0	0	0	0	0	0	0	0	0	0
k127_10690628_S_bin.80_7	0	0	0	0	0	0	0	0	0	0	0	0	0	0	0	0	0	0	0	0	0	0	0	0	0	0	0	0.000126031886067175	0	0	0	0	0	0	0	0	0	0	0	0	0	0	0	0	0	0	0	0	0
k127_10694687_M_bin.87_1	0	0	0	0	0	0	0	0	0	0	0	0	0	0	0	0	0	0	0	0	0	0	0	0	0	0	0	0	0	0	0	0	4.29433362677946e-05	0	0	0	0	0	0	0	0	0	0	0	0	0	0	0	0
k127_10694687_M_bin.87_10	0	0	0	0	0	0	0	0	0	0	0	0	0	0	0	0	0	0	0	0	0	0	0	0	0	0	0	0	0	0	0	0	0.000214716681338973	0	0	0	0	0	0	0	0	0	0	0	0	0	0	0	0
k127_10694687_M_bin.87_11	0	0	0	0	0	0	0	0	0	0	0	0	0	0	0	0	0	0	0	0	0	0	0	0	0	0	0	0	0	0	0	0	0.000171773345071179	0	0	0	0	0	0	0	0	0	0	0	0	0	0	0	0
k127_10694687_M_bin.87_12	0	0	0	0	0	0	0	0	0	0	0	0	0	0	0	0	0	0	0	0	0	0	0	0	0	0	0	0	0	0	0	0	8.58866725355893e-05	0	0	0	0	0	0	0	0	0	0	0	0	0	0	0	0
k127_10694687_M_bin.87_2	0	0	0	0	0	0	0	0	0	0	0	0	0	0	0	0	0	0	0	0	0	0	0	0	0	0	0	0	0	0	0	0	0	0	0	0	0	0	0	0	0	0	0	0	0	0	0	0	0
k127_10694687_M_bin.87_3	0	0	0	0	0	0	0	0	0	0	0	0	0	0	0	0	0	0	0	0	0	0	0	0	0	0	0	0	0	0	0	0	0.000171773345071179	0	0	0	0	0	0	0	0	0	0	0	0	0	0	0	0
k127_10694687_M_bin.87_4	0	0	0	0	0	0	0	0	0	0	0	0	0	8.53752241099633e-05	0	0	0	0	0.000181830579357683	0	0	0	0	0	0	0	0	0	0	0	0	0	0.000257660017606768	0	0	0.00011595547309833	0	0	0	0	0	5.61750414290931e-05	0	0	0	0	0.000201267988326457	0	0
k127_10694687_M_bin.87_5	0	0	0	0	0	0	0	0	0	0	0	0	0	0	0	0	0	0	9.09152896788417e-05	0	0	0	0	0	0	0	0	0	0	0	0	0	0	0	0	0	0	0	0	0	0	0	0	0	0	0	0	0	0
k127_10694687_M_bin.87_6	0	0	0	0	0	0	0	0	0	0	0	0	0	0	0	0	0	0	0	0	0	0	0	0	0	0	0	0	0	0	0	0	0.000128830008803384	0	0	0	0	0	0	0	0	0	0	0	0	0	0	0	0
k127_10694687_M_bin.87_7	0	0	0	0	0	0	0	0	0	0	0	0	0	0	0	0	0	0	9.09152896788417e-05	0	0	0	0	0	0	0	0	0	0	0	0	0	4.29433362677946e-05	0	0	0	0	0	0	0	0	0	0	0	0	0	0.000201267988326457	0	0
k127_10694687_M_bin.87_8	0	0	0	0	0	0	0	0	0	0	0	0	0	0.000469563732604798	0	0	0	0	0	0	0	0	0.000112895487002907	0	0	0	0	0	0	0	0	0	0.000343546690142357	0	0	0	0	0	0	0	0	0.000280875207145465	0	0	0	0	0.000100633994163228	0	0
k127_10694687_M_bin.87_9	0	0	0	0	0	0	0	0	0	0	0	0	0	0.000213438060274908	0	0	0	0	0	0	0	0	0.000112895487002907	0	0	0	0	0	0	0	0	0	0.000386490026410152	0	0	0	0	0	0	0	0	0.000112350082858186	0	0	6.94384168040969e-05	0	0	0	0
k127_106971_M_bin.8_1	0	0	0	0	0	0	0	0	0	0	0	0.000174049255939431	0	8.53752241099633e-05	0	0	0.000528890651857728	0	0.000318203513875946	0	0	0	5.64477435014535e-05	0	0	0	0	0	0	0	0	0	8.58866725355893e-05	0	0	0.00023191094619666	0	0	0	0	0	0	0	0	0	0	0	0	0
k127_106971_M_bin.8_3	0	0	0	0	0	0	0	0	0	0	0	0	0	0	0	0	0	0	0	0	0	0	0	0	0	0	0	0	0	0	0	0	4.29433362677946e-05	0	0	0	0	0	0	0	0	0	0	0	0	0	0	0	0
k127_106971_M_bin.8_4	0	0	0	0	0	0	0	0	0	0	0	0	0	0	0	0	0	0	0	0	0	0	5.64477435014535e-05	0	0	0	0	0	0	0	0	0	0.000128830008803384	0	0	0	0	0	0	0	0	0	0	0	0	0	0	0	0
k127_106971_M_bin.8_5	0	0	0	0	0	0	0	0	0	0	0	0	0	0	0	0	0	0	0	0	0	0	5.64477435014535e-05	0	0	0	0	0	0	0	0	0	0	0	0	0	0	0	0	0	0	0	0	0	0	0	0	0	0
k127_10699474_M_bin.47_1	0	0	0	0	0	0	0	0	0	0	0	0	0	0	0	0	0	0	0	0	0	0	0	0	0	0	0	0	0	0	0	0	0.000171773345071179	0	0	0	0	0	0	0	0	0	0	0	0	0	0	0	0
k127_10699474_M_bin.47_2	0	0	0	0	0	0	0	0	0	0	0	0	0	0	0	0	0	0	0	0	0	0	5.64477435014535e-05	0	0	0	0	0	0	0	0	0	0.000257660017606768	0	0	0	0	0	0	0	0	0.000280875207145465	0	0	0.000104157625206145	0	0	0	0
k127_10700727_M_bin.44_1	0	0	0	0	0	0	0	0	0	0	0	0	0	0	0	0	0	0	4.54576448394209e-05	0	0	0	0	0	0	0	0	0	0	0	0	0	0	0	0	0	0	0	0	0	0	0	0	0	0	0	0	0	0
k127_10700727_M_bin.44_4	0	0	0	0	0	0	0	0	0	0	0	0	0	0	0	0	0	0	0	0	0	0	5.64477435014535e-05	0	0	0	0	0	0	0	0	0	0	0	0	0	0	0	0	0	0	0	0	0	0	0	0	0	0
k127_10702074_M_bin.87_1	0	0	0	0	0	0	0	0	0	0	0	0	0	0	0	0	0	0	0	0	0	0	0	0	0	0	0	0	0	0	0	0	0.000386490026410152	0	0	0.00011595547309833	0	0	0	0	0	0	0	0	0	0	0.000100633994163228	0	0
k127_10702074_M_bin.87_2	0	0	0	0	0	0	0	0	0	0	0	0	0	0	0	0	0	0	0	0	0	0	0	0	0	0	0	0	0	0	0	0	8.58866725355893e-05	0	0	0	0	0	0	0	0	0	0	0	0	0	0	0	0
k127_10702074_M_bin.87_3	0	0	0	0	0	0	0	0	0	0	0	0	0	0	0	0	0	0	0	0	0	0	0	0	0	0	0	0	0	0	0	0	0.000214716681338973	0	0	0	0	0	0	0	0	0	0	0	0	0	0	0	0
k127_10702074_M_bin.87_4	0	0	0	0	0	0	0	0	0	0	0	0	0	0	0	0	0	0	0	0	0	0	0	0	0	0	0	0	0	0	0	0	4.29433362677946e-05	0	0	0	0	0	0	0	0	0	0	0	0	0	0	0	0
k127_10702074_M_bin.87_5	0	0	0	0	0	0	0	0	0	0	0	0	0	0	0	0	0	0	0.000227288224197104	0	0	0	0	0	0	0	0	0	0	0	0	0	0	0	0	0	0	0	0	0	0	0	0	0	0	0	0	0	0
k127_10702074_M_bin.87_6	0	0	0	0	0	0	0	0	0	0	0	0	0	0	0	0	0	0	0	0	0	0	0	0	0	0	0	0	0	0	0	0	8.58866725355893e-05	0	0	0	0	0	0	0	0	0	0	0	0	0	0	0	0
k127_10703653_S_bin.29_2	0	0	0	0	0	0	0	0	0	0	0	0	0	4.26876120549816e-05	0	0	0	0	0	0	0	0	0	0	0	0	0	0	0	0	0	0	0	0	0	0	0	0	0	0	0	0	0	0	0	0	0	0	0
k127_10705266_M_bin.32_1	0	0	0	0	0	0	0	0	0	0	0	0	0	0	0	0	0	0	0.000136372934518263	0	0	0	0	0	0	0	0	0	0	0	0	0	0	0	0	0	0	0	0	0	0	0	0	0	0	0	0	0	0
k127_10705266_M_bin.32_11	0	0	0	0	0	0	0	0	0	0	0	0	0	0	0	0	0	0	0	0	0	0	0	0	0.000384393619065923	0	0	0	0	0	0	0	0	0	0	0	0	0	0	0	0	0.000112350082858186	0	0	0	0	0	0	0
k127_10705266_M_bin.32_12	0	0	0	0.00725513905683192	0	0	0.000239750659314313	0	0.000178762960314623	0	0	0.000696197023757723	0	0.000597626568769743	0	0	0.000528890651857728	0	0	0	0	0	0.000677372922017442	0	0	0.000240211386019697	0	0.0005041275442687	0	0	0	0	0.0016318467781762	0	0	0.00023191094619666	0	0.00158604282315623	0	0.000223847186987017	0	0.00146055107715642	0	0	0.000243034458814339	0	0.000855388950387441	0	0
k127_10705266_M_bin.32_13	0	0	0	0	0	0	0	0	0	0	0	0	0	0	0	0	0	0	0	0	0	0	0.000112895487002907	0	0	0	0	0	0	0	0	0	0	0	0	0.00011595547309833	0	0	0	7.46157289956723e-05	0	0.000112350082858186	0	0	0	0	0	0	0
k127_10705266_M_bin.32_14	0	0	0	0	0	0	0	0	0	0	0	0	0	0	0	0	0	0	9.09152896788417e-05	0	0	0	5.64477435014535e-05	0	0	0	0	0	0	0	0	0	0	0	0	0	0	0	0	0	0	0	0	0	6.94384168040969e-05	0	0	0	0
k127_10705266_M_bin.32_15	0	0	0	0	0	0	0	0	0	0	0	0	0	8.53752241099633e-05	0	0	0.000132222662964432	0	9.09152896788417e-05	0	0	0	0.000225790974005814	0	0	0	0	0	0	0	5.31039243800117e-05	0	4.29433362677946e-05	0	0	0.00023191094619666	0	0	0	0.000149231457991345	0	0.000168525124287279	0	0	0	0	0	0	0
k127_10705266_M_bin.32_4	0	0	0	0	0	0	0	0	0	0	0	0	0	0	0	0	0	0	0	0	0	0	0	0	0	0	0	0	0	0	0	0	0	0	0	0	0	0	0	0	0	0	0	0	0	0	0	0	0
k127_10705266_M_bin.32_5	0	0	0	0	0	0	0	0	0	0	0	0	0	0	0	0	0.000198333994446648	0	0	0	0	0	0.000112895487002907	0	0	0	0	0	0	0	0	0	0	0	0	0	0	0	0	0	0	0.000112350082858186	0	0	0	0	0	0	0
k127_107076_M_bin.94_1	0	0	0	0	0	0	0	0	0	0	0	0	0	0.000213438060274908	0	0	0	0	0	0	0	0	0	0	0	0	0	0	0	0	0	0	8.58866725355893e-05	0	0	0	0	0	0	0	0	0	0	0	0	0	0	0	0
k127_107076_M_bin.94_2	0	0	0	0	0	0	0	0	0	0	0	0	0	4.26876120549816e-05	0	0	0	0	0	0	0	0	0	0	0	0	0	0	0	0	0	0	8.58866725355893e-05	0	0	0	0	0	0	0	0	0	0	0	6.94384168040969e-05	0	0	0	0
k127_107076_M_bin.94_3	0	0	0	0	0	0	0.000239750659314313	0	0	0	0	0	0	8.53752241099633e-05	0	0	0.000132222662964432	0	0	0	0	0	5.64477435014535e-05	0	0	0	0	0	0	0	0	0	0	0	0	0.00023191094619666	0	0	0	0	0	0	0	0	0.000208315250412291	0	0	0	0
k127_107076_M_bin.94_4	0	0	0	0	0	0	0	0	0	0	0	0	0	4.26876120549816e-05	0	0	0	0	0	0	0	0	0.000112895487002907	0	0	0	0	0	0	0	0	0	4.29433362677946e-05	0	0	0	0	0	0	0	0	0	0	0	6.94384168040969e-05	0	0	0	0
k127_10710662_M_bin.12_1	0	0	0	0	0	0	0	0	0.000536288880943868	0	0	0	0	0	0	0	0	0	0.000681864672591313	0	0.000280426247896803	0	0.000112895487002907	0	0	0	0	0	0	0	0.000159311773140035	0	0.000171773345071179	0	0	0.00011595547309833	0	0	0	0	0	0	0	0	0.000104157625206145	0	0	0	0
k127_10710662_M_bin.12_4	0	0	0	0	0	0	0.000959002637257252	0	0.000893814801573114	0	0	0.000696197023757723	0	0.000640314180824725	0	0	0.000396667988893296	0	0.000727322317430734	0	0	0	0.000733820665518896	0	0	0.00120105693009849	0	0	0	0	0.000371727470660082	0	0.00141713009683722	0	0	0.000463821892393321	0	0	0	0.000373078644978361	0	0.00140437603572733	0	0	0.000347192084020484	0	0.000503169970816142	0	0
k127_10712345_M_bin.47_1	0	0	0	0	0	0	0	0	0	0	0	0	0	0	0	0	0	0	0	0	0	0	0.000112895487002907	0	0	0	0	0	0	0	0	0	0.000128830008803384	0	0	0	0	0	0	0	0	0.000168525124287279	0	0	0	0	0	0	0
k127_10712345_M_bin.47_2	0	0	0	0	0	0	0	0	0	0	0	0	0	0	0	0	0	0	0	0	0	0	0	0	0	0	0	0	0	0	0	0	4.29433362677946e-05	0	0	0	0	0	0	0	0	5.61750414290931e-05	0	0	0	0	0	0	0
k127_1071820_M_bin.47_1	0	0	0	0	0	0	0	0	0	0	0	0	0	0.000170750448219927	0	0	0	0	0	0	0	0	0.000451581948011628	0	0	0	0	0	0	0	5.31039243800117e-05	0	0.000257660017606768	0	0	0	0	0	0	0	0	0.000280875207145465	0	0	0	0	0	0	0
k127_1071820_M_bin.47_3	0	0	0	0	0	0	0	0	0	0	0	0	0	4.26876120549816e-05	0	0	0	0	0	0	0	0	0.000112895487002907	0	0	0	0	0	0	0	0	0	0	0	0	0	0	0	0	0	0	0.000168525124287279	0	0	0	0	0	0	0
k127_1071820_M_bin.47_4	0	0	0	0	0	0	0	0	0	0	0	0	0	8.53752241099633e-05	0	0	0	0	0	0	0	0	0.000112895487002907	0	0	0	0	0	0	0	0	0	0.000128830008803384	0	0	0	0	0	0	0	0	0.000224700165716372	0	0	3.47192084020484e-05	0	0	0	0
k127_1071820_M_bin.47_5	0	0	0	0	0	0	0.000239750659314313	0	0	0	0	0	0	0.00051225134465978	0	0	0	0	0	0	0	0	0.00152408907453925	0	0	0	0	0	0	0	0	0	0.000944753397891482	0	0	0.00023191094619666	0	0	0	0	0	0.00157290116001461	0	0	0	0	0.000301901982489685	0	0
k127_1071820_M_bin.47_6	0	0	0	0	0	0	0	0	0	0	0	0	0	0	0	0	0	0	0	0	0	0	0	0	0	0.000720634158059092	0	0	0	0	0.000159311773140035	0	0	0	0	0	0	0	0	0	0	0.000224700165716372	0	0	0	0	0	0	0
k127_1071820_M_bin.47_7	0	0	0	0	0	0	0	0	0	0	0	0	0	0	0	0	0	0	0	0	0	0	0	0	0	0	0	0	0	0	0.000106207848760023	0	8.58866725355893e-05	0	0	0	0	0	0	0	0	0	0	0	0	0	0	0	0
k127_1071820_M_bin.47_8	0	0	0	0	0	0	0	0	0	0	0	0	0	0	0	0	0	0	0	0	0	0	0.000112895487002907	0	0	0	0	0	0	0	0	0	0	0	0	0	0	0	0	0	0	0	0	0	0	0	0	0	0
k127_10720963_S_bin.29_1	0	0	0	0	0	0	0.000239750659314313	0	0	0	0	0	0	0	0	0	0	0	9.09152896788417e-05	0	0	0	0.000620925178515989	0	0	0	0	0	0	0	0	0	0	0	0	0	0	0	0	0	0	0.000168525124287279	0	0	0	0	0	0	0
k127_10720963_S_bin.29_3	0	0	0	0	0	0	0	0	0.000178762960314623	0	0	0	0	8.53752241099633e-05	0	0	0	0	0	0	0	0	0.000225790974005814	0	0	0	0	0	0	0	0	0	8.58866725355893e-05	0	0	0	0	0	0	0	0	0.000168525124287279	0	0	0	0	0	0	0
k127_1072413_M_bin.67_1	0	0	0	0	0	0	0	0	0	0	0	0	0	4.26876120549816e-05	0	0	0	0	0	0	0	0	0	0	0	0	0	0	0	0	0	0	8.58866725355893e-05	0	0	0	0	0	0	0	0	0	0	0	0	0	0	0	0
k127_1072413_M_bin.67_2	0	0	0	0	0	0	0	0	0	0	0	0	0	4.26876120549816e-05	0	0	0	0	0	0	0	0	0	0	0	0	0	0	0	0	0	0	0	0	0	0	0	0	0	0	0	0	0	0	0	0	0	0	0
k127_1072413_M_bin.67_7	0	0	0	0	0	0	0	0	0	0	0	0	0	4.26876120549816e-05	0	0	0	0	0	0	0	0	0	0	0	0	0	0	0	0	0	0	4.29433362677946e-05	0	0	0	0	0	0	0	0	0	0	0	0	0	0	0	0
k127_10724663_M_bin.109_2	0	0	0	0	0	0	0	0	0.000536288880943868	0	0	0	0	0.000725689404934688	0	0	0	0	9.09152896788417e-05	0	0	0	0.000395134204510175	0	0	0	0	0	0	0	0.000106207848760023	0	0.000987696734159277	0	0	0.00023191094619666	0	0.000396510705789056	0	0.000298462915982689	0	0.000280875207145465	0	0.000901306894997747	0.000104157625206145	0	0.00120760792995874	0	0
k127_10724663_M_bin.109_3	0	0	0	0	0	0	0	0	0	0	0	0	0	8.53752241099633e-05	0	0	0	0	4.54576448394209e-05	0	0	0	0.000112895487002907	0	0	0	0	0	0	0	0	0	0.000429433362677946	0	0	0	0	0	0	0	0	0	0	0	0	0	0	0	0
k127_10724663_M_bin.109_5	0	0	0	0	0	0	0	0	0	0	0	0	0	0	0	0	0	0	0	0	0	0	5.64477435014535e-05	0	0	0	0	0	0	0	0	0	0.000429433362677946	0	0	0	0	0	0	0	0	0	0	0	0	0	0.000100633994163228	0	0
k127_10724663_M_bin.109_6	0	0	0	0	0	0	0	0	0	0	0	0	0	4.26876120549816e-05	0	0	0	0	0	0	0	0	0	0	0	0	0	0	0	0	0	0	0.000386490026410152	0	0	0	0	0	0	0	0	0	0	0	0	0	0.000100633994163228	0	0
k127_10724663_M_bin.109_7	0	0	0	0	0	0	0	0	0.000893814801573114	0	0	0.000522147767818293	0	0.000298813284384871	0	0	0.000132222662964432	0	0.00054549173807305	0	0	0	0.000112895487002907	0	0	0	0	0.0005041275442687	0	0	0.000212415697520047	0	0.00064415004401692	0	0	0	0	0	0	0.000746157289956723	0	0.000224700165716372	0	0	6.94384168040969e-05	0	0.00150950991244843	0	0
k127_10728821_M_bin.100_1	0	0	0	0	0	0	0	0	0	0	0	0	0	0	0	0	0	0	0	0	0	0	0.000225790974005814	0	0	0	0	0	0	0	0	0	0	0	0	0	0	0	0	0	0	5.61750414290931e-05	0	0	0	0	0	0	0
k127_10728821_M_bin.100_2	0	0	0	0	0	0	0	0	0	0	0	0	0	8.53752241099633e-05	0	0	0	0	0	0	0	0	0.000169343230504361	0	0	0	0	0	0	0	0	0	0	0	0	0	0	0	0	0	0	0.000112350082858186	0	0	0	0	0	0	0
k127_10728821_M_bin.100_3	0	0	0	0	0	0	0	0	0	0	0	0	0	0	0	0	0	0	0	0	0	0	0.000112895487002907	0	0	0	0	0	0	0	0	0	0	0	0	0	0	0	0	0	0	5.61750414290931e-05	0	0	0	0	0	0	0
k127_10730272_M_bin.100_1	0	0	0	0	0	0	0	0	0	0	0	0	0	0	0	0	0	0	0	0	0	0	0	0	0	0	0	0	0	0	0	0	0	0	0	0	0	0	0	0	0	0	0	0	0	0	0	0	0
k127_10730272_M_bin.100_2	0	0	0	0	0	0	0	0	0	0	0	0	0	4.26876120549816e-05	0	0	0	0	0	0	0	0	0	0	0	0	0	0	0	0	0	0	0	0	0	0	0	0	0	0	0	5.61750414290931e-05	0	0	0	0	0	0	0
k127_10730272_M_bin.100_4	0	0	0	0	0	0	0	0	0	0	0	0	0	0	0	0	0	0	0	0	0	0	0	0	0	0	0	0	0	0	0	0	0	0	0	0	0	0	0	0	0	0.000112350082858186	0	0	0	0	0	0	0
k127_10730272_M_bin.100_5	0	0	0	0	0	0	0	0	0	0	0	0	0	0	0	0	0	0	0	0	0	0	0.000112895487002907	0	0	0	0	0	0	0	0	0	0	0	0	0	0	0	0	0	0	0	0	0	0	0	0	0	0
k127_10730272_M_bin.100_6	0	0	0	0	0	0	0	0	0	0	0	0	0	0	0	0	0	0	0	0	0	0	0	0	0	0	0	0	0	0	0	0	0	0	0	0	0	0	0	0	0	0	0	0	0	0	0	0	0
k127_10730272_M_bin.100_7	0	0	0	0	0	0	0	0	0	0	0	0	0	0	0	0	0	0	0	0	0	0	0	0	0	0	0	0	0	0	0	0	0	0	0	0	0	0	0	0	0	0.000112350082858186	0	0	0	0	0	0	0
k127_10730272_M_bin.100_8	0	0	0	0	0	0	0	0	0	0	0	0	0	0	0	0	0	0	0	0	0	0	0.000112895487002907	0	0	0	0	0	0	0	0	0	0	0	0	0	0	0	0	0	0	5.61750414290931e-05	0	0	0	0	0	0	0
k127_10730272_M_bin.100_9	0	0	0	0	0	0	0	0	0	0	0	0	0	0	0	0	0	0	0	0	0	0	0	0	0	0	0	0	0	0	0	0	0	0	0	0	0	0	0	0	0	0	0	0	0	0	0	0	0
k127_10735513_S_bin.61_2	0	0	0	0	0	0	0	0	0	0	0	0	0	0	0	0	0	0	0.000136372934518263	0	0	0	0	0	0	0	0	0	0	0	0	0	0	0	0	0	0	0	0	0	0	0	0	0	0	0	0	0	0
k127_10735513_S_bin.61_3	0	0.000417710944026733	0	0	0	0	0.0019180052745145	0	0.000178762960314623	0	0	0.000522147767818293	0	0.00469563732604798	0	0	0.00343778923707523	0	0.00163647521421915	0	0.00224340998317443	0.0015271838729383	5.64477435014535e-05	0	0	0.00168147970213788	0	0.000882223202470225	0	0	0.000584143168180129	0	0.00103064007042707	0	0	0.00475417439703154	0	0.00317208564631245	0	0.000298462915982689	0	0.000337050248574558	0	0	0.0022914677545352	0.00468384074941452	0.00110697393579551	0	0
k127_10735513_S_bin.61_4	0	0	0	0	0	0	0	0	0	0	0	0	0	4.26876120549816e-05	0	0	0.000132222662964432	0	4.54576448394209e-05	0	0	0	0	0	0	0	0	0	0	0	0	0	0	0	0	0	0	0.000396510705789056	0	0	0	0	0	0	0	0	0.000100633994163228	0	0
k127_10735513_S_bin.61_6	0	0	0	0	0	0	0	0	0	0	0	0	0	0	0	0	0	0	0	0	0	0	0	0	0	0	0	0	0	0	0	0	0	0	0	0	0	0	0	0	0	0	0	0	0	0	0	0	0
k127_10738858_M_bin.66_1	0	0	0	0	0	0	0	0	0	0	0	0	0	4.26876120549816e-05	0	0	0	0	0	0	0	0	0	0	0	0	0	0	0	0	0	0	0	0	0	0	0	0	0	0	0	0	0	0	0	0	0	0	0
k127_10738858_M_bin.66_3	0	0	0	0	0	0	0	0	0	0	0	0	0	4.26876120549816e-05	0	0	0	0	0	0	0	0	5.64477435014535e-05	0	0	0	0	0	0	0	0	0	0	0	0	0	0	0	0	0	0	0	0	0	3.47192084020484e-05	0	0	0	0
k127_10741548_S_bin.9_2	0	0	0	0	0	0	0	0	0	0	0	0	0	4.26876120549816e-05	0	0	0	0	0	0	0	0	0	0	0	0	0	0	0	0	0	0	0	0	0	0	0	0	0	0	0	0	0	0	0	0	0	0	0
[truncated: 72,574 more rows]
[truncated: 28 more columns]
