# Supplementary material for: Seasonal activities of the phyllosphere microbiome of perennial crops
Source: Nat Commun. 2023 Feb 23;14:1039. doi: 10.1038/s41467-023-36515-y (PMC9950430; doi:10.1038/s41467-023-36515-y)
Supplement: Supplementary file 10 — Supplementary Data 7 [file 41467_2023_36515_MOESM10_ESM.xlsx]

## Sheet: Supp_Data_7
Plant	Location	Year	State	JGI IMG Project ID
Switchgrass	KBS	2015	MI	1111851
Switchgrass	KBS	2015	MI	1111853
Switchgrass	KBS	2015	MI	1111855
Switchgrass	KBS	2015	MI	1111857
Switchgrass	KBS	2015	MI	1111859
Switchgrass	KBS	2015	MI	1111861
Switchgrass	KBS	2015	MI	1111863
Switchgrass	KBS	2015	MI	1111865
Miscanthus	KBS	2012	MI	1018622
Switchgrass	KBS	2012	MI	1018628
Miscanthus	KBS	2012	MI	1018622
Miscanthus	KBS	2012	MI	1023784
Miscanthus	KBS	2012	MI	1023787
Miscanthus	KBS	2012	MI	1023790
Switchgrass	KBS	2012	MI	1023814
Miscanthus	KBS	2012	MI	1023793
Miscanthus	KBS	2012	MI	1023796
Miscanthus	KBS	2012	MI	1023799
Switchgrass	KBS	2012	MI	1023802
Switchgrass	KBS	2012	MI	1023805
Switchgrass	KBS	2012	MI	1023808
Switchgrass	KBS	2012	MI	1023811
Switchgrass	KBS	2012	MI	1018631
Miscanthus	KBS	2012	MI	1018622
Miscanthus	KBS	2012	MI	1018622
Switchgrass	KBS	2012	MI	1018625
Miscanthus	AARS	2011	WI	1040381
Switchgrass	KBS	2012	MI	1049127
Switchgrass	KBS	2012	MI	1049131
Corn	KBS	2012	MI	1049139
Corn	KBS	2012	MI	1049147
Switchgrass	KBS	2012	MI	1049135
Corn	KBS	2012	MI	1049143
Switchgrass	KBS	2014	MI	1062740
Switchgrass	KBS	2014	MI	1062744
Switchgrass	KBS	2014	MI	1062746
Switchgrass	KBS	2014	MI	1062748
Switchgrass	KBS	2014	MI	1062750
Switchgrass	KBS	2014	MI	1062752
Miscanthus	KBS	2014	MI	1062756
Miscanthus	KBS	2014	MI	1062758
Miscanthus	KBS	2014	MI	1062760
Miscanthus	KBS	2014	MI	1062762
Miscanthus	KBS	2014	MI	1062764
Switchgrass	KBS	2014	MI	1062742
Miscanthus	KBS	2014	MI	1062766
Miscanthus	KBS	2014	MI	1062766
Miscanthus	KBS	2014	MI	1062754
Miscanthus	Iowa	2018	IA	1247975
Miscanthus	Iowa	2018	IA	1247977
Miscanthus	Iowa	2018	IA	1247979
Miscanthus	Iowa	2018	IA	1247983
Miscanthus	Iowa	2018	IA	1247985
Miscanthus	Iowa	2018	IA	1247987
Miscanthus	Iowa	2018	IA	1247989
