# Supplementary material for: Seasonal activities of the phyllosphere microbiome of perennial crops
Source: Nat Commun. 2023 Feb 23;14:1039. doi: 10.1038/s41467-023-36515-y (PMC9950430; doi:10.1038/s41467-023-36515-y)
Supplement: Supplementary file 12 — Source Data [file 41467_2023_36515_MOESM12_ESM.xlsx]

## Sheet: Figure 3A
MAG ID	abundance	occupancy	inclusion	annotation	completeness	contamination
M1	0.0529149	0.40625	M1	'o__Actinomycetales'	62.4855	3.93064
M100	0.031668	0.192708	M100	'o__Cytophagales'	63.2696	2.67857
M102	0.0525619	0.375	M102	'k__Bacteria'	63.6782	7.75862
M105	0.0150139	0.307292	M105	'o__Actinomycetales'	89.7482	2.86195
M109	0.190875	0.541667	M109	'o__Sphingomonadales'	62.8667	7.01456
M111	0.0288984	0.359375	M111	'k__Bacteria'	50.8882	3.44828
M12	0.00564086	0.385417	M12	'o__Rhizobiales'	73.5398	2.3511
M17	0.00380591	0.0729167	M17	'o__Rickettsiales'	67.277	1.34281
M21	0.00563228	0.25	M21	'o__Burkholderiales'	93.6725	1.55763
M32	0.00984748	0.46875	M32	'o__Rhizobiales'	67.5199	3.64172
M35	0.0051234	0.302083	M35	'o__Rickettsiales'	70.0768	2.92259
M44	0.007657	0.291667	M44	'k__Bacteria'	50.1754	2.63158
M47	0.00869748	0.15625	M47	'o__Cytophagales'	81.5904	2.52976
M52	0.0158382	0.34375	M52	'o__Rhizobiales'	87.3961	4.77333
M55	0.0199525	0.46875	M55	'o__Sphingomonadales'	68.0204	3.66464
M60	0.0270764	0.192708	M60	'o__Actinomycetales'	95.9538	4.81696
M66	0.0126513	0.46875	M66	'o__Burkholderiales'	69.6804	3.10872
M67	0.00216662	0.15625	M67	'o__Actinomycetales'	95.3965	4.13861
M77	0.00635507	0.078125	M77	'o__Burkholderiales'	98.7656	3.09343
M8	0.0207367	0.390625	M8	'o__Rhizobiales'	87.9447	5.67921
M86	0.00656254	0.270833	M86	'o__Actinomycetales'	59.3242	1.92678
M87	0.0778768	0.46875	M87	'k__Bacteria'	59.0112	2.71132
M9	0.0366786	0.369792	M9	'k__Bacteria'	65	0
M94	0.0251642	0.333333	M94	'o__Burkholderiales'	55.3662	0.229546
M99	0.00746121	0.34375	M99	'o__Actinomycetales'	56.1744	4.88774
S117	0.0204079	0.307292	S117	'o__Sphingomonadales'	75.8006	7.19032
S120	0.00582871	0.234375	S120	'p__Bacteroidetes'	54.9442	1.77033
S27	0.0135704	0.401042	S27	'o__Burkholderiales'	75.1866	6.37072
S28	0.0500269	0.34375	S28	'o__Pseudomonadales'	97.5657	1.86767
S29	0.00889655	0.244792	S29	'o__Actinomycetales'	75.2987	2.79383
S30	0.00401204	0.0416667	S30	'f__Enterobacteriaceae'	99.604	0.672095
S36	0.0166792	0.369792	S36	'k__Bacteria'	50.1754	7.89474
S50	0.0973646	0.557292	S50	'o__Sphingomonadales'	62.0334	9.62909
S56	0.0444016	0.479167	S56	'k__Bacteria'	59.9843	8.62069
S61	0.010109	0.296875	S61	'o__Burkholderiales'	84.0041	2.52324
S71	0.00672581	0.223958	S71	'o__Sphingomonadales'	68.2119	7.15342
S74	0.0170395	0.239583	S74	'o__Pseudomonadales'	54.2794	0.606061
S8	0.00921853	0.1875	S8	'o__Flavobacteriales'	91.7224	1.73259
S80	0.00239405	0.177083	S80	'k__Bacteria'	60.9404	5.89342
S9	0.00400042	0.0677083	S9	'o__Flavobacteriales'	75.2093	2.81863

## Sheet: Fig. 3B
dataset	number of features	genus
amplicon	7	other
metagenomics	3	other
amplicon	1	other
amplicon	1	Acidovorax
metagenomics	1	Acidovorax
amplicon	1	other
metagenomics	1	other
metagenomics	1	other
amplicon	1	other
amplicon	1	other
amplicon	1	other
amplicon	2	Chryseobacterium
metagenomics	2	Chryseobacterium
amplicon	1	other
metagenomics	1	other
amplicon	9	Hymenobacter
metagenomics	1	Hymenobacter
amplicon	1	other
amplicon	2	Massilia
metagenomics	1	Massilia
amplicon	7	Methylobacterium
metagenomics	8	Methylobacterium
metagenomics	1	other
amplicon	1	other
amplicon	2	other
amplicon	1	Novosphingobium
metagenomics	2	Novosphingobium
metagenomics	1	other
amplicon	2	Pedobacter
metagenomics	1	Pedobacter
amplicon	1	other
amplicon	1	other
metagenomics	2	other
amplicon	5	Pseudomonas
metagenomics	3	Pseudomonas
amplicon	1	Quadrisphaera
metagenomics	1	Quadrisphaera
amplicon	2	other
metagenomics	1	other
amplicon	1	other
amplicon	6	Sphingomonas
metagenomics	3	Sphingomonas
amplicon	2	Spirosoma
metagenomics	2	Spirosoma
amplicon	1	other
metagenomics	2	other
metagenomics	2	other

## Sheet: Fig. 4A
	M1	M100	M102	M105	M109	M111	M12	M17	M21	M22	M32	M35	M44	M47	M52	M55	M60	M66	M67	M77	M8	M86	M87	M9	M94	M99	S117	S120	S27	S28	S29	S30	S36	S50	S56	S61	S71	S74	S8	S80	S9
G6R1_MAIN_01AUG2016	0	0	0	0.241162	1.66255	0	0	0	0	0	0.0180185	0	0.0180185	0	0	2.35051	0	0	0	0	0	0	0.0180185	0	0	0	0	0	0	0	0	0	0	0.0180185	0	0	0	0	0	0	0
G6R1_MAIN_03OCT2016	0	0	0	0	2.12823	0	0	0	0	0	0.139762	0	0	0	0	0.182322	0	0.139762	0	0	0.0487902	0	0.741937	0.587787	0	0	0	0	0.139762	0	0	0	0	0.405465	0.405465	0	0	0	0	0	0
G6R1_MAIN_07NOV2016	0.60786	0.969876	0.600788	0.16323	0.84347	0.755648	0.0831573	0.343167	0.155875	0	0.179946	0.0434759	0.245835	0.588889	0.192124	0.0330959	0.2619	0.3265	0.00773532	0.000431313	0.178864	0.0910656	1.38565	0.254736	0.437726	0.0953886	0.015836	0.00430478	0.204155	0.39709	0.112496
G6R1_MAIN_09MAY2016	0	0	0	0	0	0	0	0	0	0	0	0	0	0	0	0	0	0	0	0	0	0	0	0	0	0	0	0	0	0.510826	0	0	0.510826	0	0	0	0	0.287682	0	0	0
G6R1_MAIN_12SEP2016	0.0076046	1.45274	0.483745	0.47191	1.3074	1.19149	0.0226425	0	0	0	0.0664451	0	1.39674	0.0664451	0.0226425	0.094616	0.941914	0.0374576	0	0.0076046	0.0300775	0	0.135438	0.156873	0	0.00380953	0.00380953	0.00380953	0.0151518	0	0.0113853	0	0	0.0771024	0.0520564	0.00380953	0	0	0.0700102	0	0
G6R1_MAIN_22AUG2016	0	0	0.0271019	0.670924	2.00311	0.821859	0.238411	0	0	0	0.02174	0	0	0	0.00547947	1.61601	0	0.00547947	0	0.00547947	0.0109291	0	0.0430174	0	0	0	0	0	0	0	0	0	0	0.0430174	0	0.00547947	0	0	0	0	0
G6R1_NF_01AUG2016	0	0	0	1.50408	0.154151	1.38629	0	0	0	0	0	0	0	0	0	0.847298	0	0	0	0	0	0	0	0	0	0	0	0	0	0	0	0	0	0	0	0	0	0	0	0	0
G6R1_NF_03OCT2016	0.0082988	0.408239	0	0	2.08204	0	0.0082988	0	0.0082988	0	0.0487902	0	0.0082988	0	0.0645385	0.146982	0	0.229788	0	0	0.0953102	0	1.94114	0.505813	0.182322	0	0.0165293	0	0.175353	0	0	0	0	0.236389	0.306258	0	0	0	0	0	0
G6R1_NF_07NOV2016	0.472569	1.27147	0.329791	0.136784	1.08916	0.278672	0.0652857	0.00733276	0.0396806	0.000613121	0.189401	0.0534376	0.323154	0.189908	0.380941	0.038501	0.444261	0.284226	0.00915757	0	0.306591	0.0420356	1.71988	0.494502	0.498608	0.0254328	0.00946139	0.00428397	0.195472	0.5359	0.0560504	0
G6R1_NF_12SEP2016	0.0152869	0.00767267	0.216187	0.0930904	1.90013	0.191055	0.0836896	0	0	0.191055	0.265618	0	0.0228436	0.0025641	0.188932	0.475285	0.0025641	0.047628	0.0025641	0	0.637724	0.0025641	1.48318	0.0884011	0.0228436	0.360391	0.0025641	0	0.0694207	0	0	0	0	0.0549452	0.0303437	0.00512165	0	0	0	0.0025641	0
G6R1_NF_22AUG2016	0.00587373	0	0.115325	0.555188	1.82578	1.39473	0.0232907	0	0	0	0.0290296	0	0.0375767	0	0	1.75169	0	0.0117132	0	0.00294118	0.0261643	0	0.0404095	0	0	0	0	0	0	0	0	0	0	0.0232907	0	0.00294118	0	0	0	0	0
G6R2_MAIN_01AUG2016	0	0	0	1.45202	1.46592	0.0108109	0.0108109	0	0	0	0.0108109	0	0.0108109	0	0.0108109	2.10559	0	0	0	0.0215062	0.0529224	0	0.0833816	0	0	0.0108109	0.0108109	0	0	0	0	0	0	0.0320883	0	0	0	0	0	0	0
G6R2_MAIN_03OCT2016	0.181802	1.2603	0.0154563	0	1.78342	0.00311042	0.0062112	0	0.0215725	0	0.0575045	0	0	0.100677	0.018519	0.104893	0	0.212495	0	0	0.0633696	0.00311042	1.35866	1.0398	0.505202	0.0123841	0.0367014	0	0.163453	0	0.00311042	0	0	0.179201	0.7063	0.00930239	0.186984	0	0	0	0
G6R2_MAIN_07NOV2016	0.311675	1.01373	1.06839	0.164896	0.896806	0.562034	0.0962579	0	0.028913	0	0.329182	0.0251059	0.123417	0.0909151	0.215553	0.0276456	0.533003	0.308807	0.00584987	0	0.125144	0.02447	1.30898	0.296767	0.363302	0.0257414	0.00779225	0.000651678	0.180527	0.891341	0.0308112	0	0.00455285	0.0625401
G6R2_MAIN_12SEP2016	0.155381	0	0.147974	0.0463241	1.80673	0.924874	0.411196	0	0	0.250356	0.0545208	0	0.0255333	0	0.110091	0.0826917	0.00430108	0.0255333	0	0	0.062651	0	1.77473	0	0.00858374	0.0463241	0.00858374	0	0.0585942	0	0	0	0	0.0545208	0.0545208	0.00430108	0.00430108	0	0	0	0
G6R2_MAIN_20JUN2016	0	0	0	2.47166	0.610909	0	0	0	0	0	0	0	0	0	0	0	0	0	0	0	0	0	0	0	0	0	0	0	0	0	0	0	0	0.0512933	0	0	0	0	0	0	0
G6R2_MAIN_22AUG2016	0.151466	0.0394269	0.404571	0.463616	1.73476	0.485302	0.0522312	0	0	0	0.0648736	0	0.116293	0.00267738	0.0623579	0.887461	0.00267738	0.0290641	0	0	0.719604	0	1.88958	0.00267738	0.00267738	0.0106668	0.00267738	0	0.0106668	0	0	0	0	0.0342589	0.0420009	0.00267738	0	0	0	0	0
G6R2_NF_01AUG2016	0	0	0	1.62896	0.144039	0	0.0413852	0	0	0	0.0139862	0	0.0277796	0	0	2.40045	0	0	0	0	0	0	0.0277796	0	0	0	0	0	0	0	0	0	0	0.0548082	0	0	0	0	0	0.0139862	0
G6R2_NF_03OCT2016	0.193111	0.0405853	0.0291566	0	1.99538	0.24538	0.0405853	0	0.0117648	0	0.0685983	0	0.0117648	0	0.10121	0.106543	0	0.20282	0	0	0.188221	0	2.06115	0.567195	0.0405853	0.0117648	0.00589972	0	0.178369	0	0	0	0	0.158368	0.231393	0	0	0.0175958	0	0	0
G6R2_NF_07NOV2016	0.273242	0.546237	1.50886	0.14734	0.673754	0.631481	0.0882849	0.00761701	0.439528	0	0.0549005	0.00145534	0.0533483	0.0500637	0.616656	0.0158934	0.303799	0.129427	0.00181884	0	0.361488	0.00617062	1.23362	0.282617	0.118976	0.103666	0.00725561	0.0010917	0.0957569	0.849947	0.0101432	0	0.00327154
G6R2_NF_12SEP2016	0.0065574	0	0.0575238	0	1.82093	0.100083	0.0387145	0	0	0.0259755	0.0698697	0	0.0259755	0	0.23881	0.0387145	0	0	0	0	0.356017	0	2.43315	0	0.0130721	0	0	0	0.0065574	0	0	0	0	0.0512933	0.0130721	0	0	0	0	0	0
G6R2_NF_22AUG2016	0	0	0.018519	1.05727	2.13068	0.952992	0.054559	0	0	0	0.054559	0	0.00930239	0	0	0.520128	0	0.018519	0	0	0.018519	0	0.0807614	0.0276515	0	0	0	0	0	0	0	0	0	0.0276515	0	0	0	0	0	0	0
G6R3_MAIN_01AUG2016	0	0	0	0.283126	1.2076	0	0	0	0	0	0	0	0	0	0	2.69953	0	0	0	0.0357181	0	0	0	0	0	0	0	0	0	0	0	0	0	0.0357181	0	0	0	0	0	0	0
G6R3_MAIN_03OCT2016	0.827343	0	0.0105821	0	1.66328	0.0210534	0.0314162	0	0.0105821	0	0.0518251	0	0	0	0.0518251	0.0314162	0	0.192904	0	0	0.235829	0	2.50813	0.0518251	0.081678	0.0518251	0.0105821	0	0.244197	0	0	0	0	0.0914342	0.0314162	0	0	0	0	0	0
G6R3_MAIN_07NOV2016	0.311445	0.721929	0.801096	0.161175	0.613885	0.882626	0.0786484	0	0.161175	0	0.203336	0	1.08846	0.0433921	0.119932	0.0228476	0.736838	0.146178	0.000624415	0	0.0594114	0.0210144	1.07544	0.180133	0.162769	0.230983	0.0105624	0.00249532	0.103172	1.20628	0.0403972	0	0.0111802	0.0511371	0.112146
G6R3_MAIN_12SEP2016	0.08365	0.375951	0.369015	0.627265	1.58429	0.592622	0.0867317	0	0.0133335	0.0649579	0.568208	0	0.157978	0.0100168	0.0898039	0.495269	0.0330063	0.0426994	0	0	0.0989643	0	2.03198	0.108041	0.0166393	0.0100168	0	0	0.0264916	0	0	0	0	0.0491097	0.0618083	0	0	0	0	0	0
G6R3_MAIN_22AUG2016	0	0	0.0210534	0.081678	2.41895	0.081678	0.157186	0	0	0	0.081678	0	0	0	0.0210534	0.73482	0	0.0210534	0	0	0.101096	0	0.813291	0	0	0	0	0	0	0	0	0	0	0.120144	0.0416727	0	0	0	0	0	0
G6R3_NF_01AUG2016	0	0	0.00784318	0.969943	1.05571	0.00784318	0.0259082	0	0	0	0.013038	0	0.010444	0	0.00523561	1.78496	0	0	0.00262123	1.04561	0.018206	0	0.729866	0	0	0	0	0	0	0.00262123	0	0	0.00523561	0.0233474	0.00262123	0.00262123	0	0	0	0	0
G6R3_NF_03OCT2016	0.115832	0	0	0	2.20499	0.0173917	0	0	0	0	0.0344862	0	0	0	0.0344862	0.0344862	0	0.0678226	0	0	0.0678226	0	1.69674	0.0678226	0.0840831	0	0	0	0.100083	0	0	0	0	0.0840831	0.0344862	0	0	0	0	0	0
G6R3_NF_07NOV2016	0.126663	0.255398	0.672116	0.267067	0.672655	0.748052	0.0924551	0	0.0116325	0.000958589	0.305175	0.0593884	0.155397	0.277513	0.43324	0.0263123	0.34011	0.11425	0.340246	0	0.381688	0.0283653	2.08259	0.851209	0.516716	0.0159836	0.00916474	0.000383546	0.106348	0.189695	0.0357955	0	0.000575264
G6R3_NF_12JUL2016	0	0	0	2.83321	0	0	0	0	0	0	0	0	0	0	0	1.09861	0	0	0	0	0	0	0	0	0	0	0	0	0	0	0	0	0	0	0	0	0	0	0	0	0
G6R3_NF_12SEP2016	0	0.00706717	0.238626	0	1.64702	0.37425	0.0551864	0	0	0.0416727	0.0881927	0	0.0279739	0	0.132644	0.0416727	0	0.0210534	0	0	0.308735	0	2.55011	0.0140847	0.00706717	0	0	0	0	0	0	0	0	0.0618754	0.0348467	0	0	0	0	0	0
G6R3_NF_20JUN2016	0	0	0	0	2.3979	0	0	0	0	0	0	0	0	0	0	0	0	0	0	0	0	0	0	0	0	0	0	0	0	0	0	0	0	0	0	0	0	0	0	0	0
G6R3_NF_22AUG2016	0	0	0.24872	0.588074	1.9396	0.727524	0.0891679	0	0	0	0.065186	0	0.203258	0	0.0128702	1.12923	0.211679	0.0103094	0	0.31704	0.0430992	0	0.606607	0.0103094	0	0	0.00258732	0.00258732	0	0.00258732	0	0	0	0.0205135	0.0179722	0.00258732	0	0	0.1149	0	0
G6R4_MAIN_01AUG2016	0	0	0.0119762	1.0618	1.57012	0.0238106	1.6519	0	0	0	0.0238106	0	0	0	0.0119762	1.60097	0	0.0119762	0	0	0.0119762	0	0.215888	0	0	0	0	0	0	0	0	0	0	0.0119762	0	0	0	0	0	0	0
G6R4_MAIN_03OCT2016	0.346158	0.714809	0.330546	0.012092	0.862818	0.0839654	0.515196	0.00243013	0.00968531	0	1.39357	0.71778	0.0240396	0.0862	0.0521445	0.033496	0.0884297	0.10609	0	0	0.198013	0.0521445	1.83151	0.309344	0.0928741	0.142614	0.00727276	0	0.099504	0	0.033496	0	0	0.110457	0.222657	0	0.012092	0
G6R4_MAIN_07NOV2016	0.445799	1.23996	0.741129	0.13697	0.554987	0.375521	0.171041	0	0.0230497	0	0.489292	0.161618	0.376067	0.153242	0.410575	0.0214949	0.501241	0.275486	0.028215	0	0.12535	0.158909	1.50231	0.32704	0.376431	0.14937	0.0115913	0.00370273	0.199658	0.872638	0.177718	0	0.0266682	0.0621509
G6R4_MAIN_09MAY2016	0	0	0	0	0	0	0	0	0	0	0	0	0	0	0	0	0	0	0	0	0	0	0	0	0	0	0	0	0	2.63906	0	0	0	0	0	0	0	0	0	0	0
G6R4_MAIN_12SEP2016	0.185001	0.919906	0.541341	0.262209	0.888545	0.262209	1.09188	0	0.00801607	0.0258207	0.104958	0	0.149252	0.023858	0.152712	0.04716	0.755546	0.117559	0.00201005	0	0.300179	0.00801607	1.86232	0.0336332	0.0413852	0.479765	0.00401607	0	0.111279	0	0.00601807	0	0	0.0680535	0.101328	0	0	0	0.00401607
G6R4_MAIN_20JUN2016	0	0	0	2.37368	0	0	0.233615	0	0	0	0	0	0	0	0	0.0512933	0	0	0	0	0	0	0	0	0	0	0	0	0	0	0	0.456758	0	0.0512933	0.100083	0	0	0	0	0	0
G6R4_MAIN_22AUG2016	0.0364456	0	0.334599	0.772854	1.64588	1.39823	0.173917	0.00218103	0.00218103	0	0.0613949	0	0.0385487	0.00218103	0.0593394	0.606533	0.0531475	0.0322262	0	0	0.22576	0	1.61662	0.00218103	0.00435731	0.00435731	0.00218103	0.00218103	0.00218103	0	0	0	0	0.0385487	0.0572797	0	0	0	0	0	0
G6R4_NF_01AUG2016	0	0	0.024776	1.63954	0.620442	0.0402289	1.031	0	0	0	0.011338	0	0.375762	0	0.00681821	1.75951	0	0	0	0.565625	0.0135902	0	0.0269983	0	0	0	0	0.00227791	0	0	0	0.00681821	0	0.0225489	0	0.36632	0	0	0.0336355	0	0
G6R4_NF_03OCT2016	0.0606246	0	0.145182	0	0.953105	0.0606246	0.0606246	0	0	0	0.117783	0	0	0	0.0896122	0	0.0307717	0.145182	0	0	0.117783	0.0896122	2.89988	0.0307717	0.117783	0.0307717	0	0	0.362905	0	0	0	0	0.197826	0.0896122	0	0	0	0	0.0606246	0
G6R4_NF_07NOV2016	0.248775	0.384659	0.83287	0.0832742	0.727575	0.448398	0.0975864	0	0.00979963	0	0.38069	0.0102428	0.141279	0.0265033	0.706266	0.0177467	0.312986	0.0620455	0.0674997	0	0.253649	0.0278102	1.7084	0.294485	0.352773	0.0658246	0.00268217	0	0.0476385	1.19809	0.0429326	0	0.0291154	0.0476385	0.0552916
G6R4_NF_12JUL2016	0	0	0	2.33244	0.310155	0	0	0	0	0	0	0	0	0	0	1.35552	0	0	0	0	0	0	0	0	0	0	0	0	0	0.310155	0	0	0	0	0	0	0	0	0	0	0
G6R4_NF_12SEP2016	0.686716	0	0.0995746	0.012739	1.56576	0.0479758	0.0540672	0	0.0042644	0.290882	0.0780684	0	0.00851069	0	0.0621318	0.0581076	0	0.012739	0	0	0.990399	0.0211424	2.13805	0	0.00851069	0.0418471	0	0	0.0042644	0	0	0	0	0.0581076	0.0621318	0	0	0	0	0.00851069	0
G6R4_NF_20JUN2016	0	0	0	2.51062	0.0307717	0	0	0	0	0	0	0	0	0	0	0.340927	0	0	0	0	0	0	0.0896122	0	0.0307717	0	0	0	0.0307717	0.504556	0	0	0.0307717	0.0896122	0.0307717	0	0	0	0	0	0
G6R4_NF_22AUG2016	0	0	0.387417	0.836085	1.73747	0.0796674	0.140822	0	0	0	0.123727	0	0.198451	0	0.0796674	0.318897	0	0.0288482	0.00486619	0	0.482125	0	1.85401	0	0.0193243	0.00486619	0	0	0.00970881	0	0	0	0	0.0193243	0.00486619	0.00486619	0	0	0	0	0

## Sheet: Fig. 4B
	M1	M100	M102	M105	M109	M111	M12	M17	M21	M22	M32	M35	M44	M47	M52	M55	M60	M66	M67	M77	M8	M86	M87	M9	M94	M99	S117	S120	S27	S28	S29	S30	S36	S50	S56	S61	S71	S74	S8	S80	S9
G5R1_MAIN_03OCT2016	0.555693	0.509564	0.342483	0.00580413	0.906395	0.0291608	0.0196932	0.00242248	0.0163583	0	0.0529049	0	0.00387316	0.396614	0.00965491	0.0422665	0.236491	0.238977	0.00145419	0	0.0547436	0.174489	0.336438	0.693996	0.462884	0.0616086	0.728765	0.226485	0.201817	0.00580413	0.281417	0	0.000484966	1.60623	1.05684	0	0.247534	0.00965491	0.0376056	0.0808074	0.291434
G5R1_MAIN_12SEP2016	0.957317	0.00752512	0.453129	0.0108515	1.31634	0.0507266	0.0451266	0	0.00918971	0	0.0685172	0	0.00669179	0	0.0158205	0.0459285	0.185603	0.102797	0	0	0.0886885	0.198073	0.424447	0.363908	0.293853	0.118575	0.577853	0.0248666	0.0551047	0.10204	0.365074	0.000838926	0.380108	1.60338	0.907778	0.00502303	0.00752512	0.00335149	0.0277278	0.000838926	0.000838926
G5R1_MAIN_20JUN2016	0	0	0	0	0	0	0	0	0	0	0	0.223144	0	0	0	0	0	0	0	0	0	0	0	0	0	0	0	0	0	2.42037	0	0	0.117783	0	0	0	0	0	0	0	0
G5R1_MAIN_22AUG2016	1.02125	0	0.213964	0	2.16265	0.00758537	0.0151136	0	0	0	0.0349163	0	0.00253486	0	0.0050633	0.0966936	0	0.0710213	0	0	0.0101011	0.0225857	0.101291	0.126208	0	0.0591305	0.0050633	0	0.0101011	0.0349163	0.0126105	0	0.854523	0.207798	0.41221	0.0446724	0	0.00253486	0	0.00253486	0
G5R1_NF_01AUG2016	0.693147	0	0	0	2.30259	0	0	0	0	0	0.693147	0.693147	0	0	0	0	0	1.09861	0	0	0	0	1.38629	0	0	0	0	0	0	0	0	0	0	1.79176	2.99573	0	0	0	0	0	0
G5R1_NF_03OCT2016	0.48479	0.419267	0.105609	0	1.23292	0.0117539	0.0160497	0	0.00929087	0	0.0378556	0.000622084	0.00124378	0.030036	0.0384545	0.044127	0.0330507	0.355928	0.000622084	0	0.192434	0.0417425	0.516287	0.682198	0.62491	0.023979	0.400266	0.0348553	0.319528	0.163794	0.0909447	0	0.00558487	1.58283	1.11078	0.00496587	0.268282	0.0479898	0.205693	0.000622084	0.00496587
G5R1_NF_12SEP2016	0.902816	0	0.47084	0	1.90706	0.048517	0.0521533	0	0.00191022	0	0.08254	0	0.0038168	0	0.0132955	0.0629838	0.0038168	0.104308	0	0	0.0356845	0.0719204	0.170138	0.66257	0.189308	0.0356845	0.0629838	0	0.0375279	0.00951482	0.189308	0	0.0038168	0.927698	1.05995	0.00191022	0.00571975	0.00191022	0.00191022	0.011407	0
G5R1_NF_22AUG2016	0.075876	0	0	0	2.3503	0	0	0	0	0	0.0222726	0	0	0	0	0.0310446	0	0.0397403	0	0	0	0	0.0178576	0.013423	0	0.00449439	0.00449439	0	0.00449439	0.00449439	0	0.455256	0.359374	0.110751	0.301105	0.818906	0	0	0	0	0
G5R2_MAIN_01AUG2016	0.0938188	0	0	0	1.88309	0	0	0	0	0	0.0480092	0.0162605	0	0	0	0.0635134	0	0.0635134	0	0	0	0	0.0322609	0.0162605	0	0	0	0	0.0322609	0.0322609	0	0	2.16765	0.206614	0.756661	0.0162605	0	0.0162605	0	0.0938188	0
G5R2_MAIN_03OCT2016	0.659246	0.53008	0.293261	0.00418703	0.877603	0.0203053	0.0198483	0.000931967	0.0097426	0	0.0428898	0	0.00418703	0.282775	0.00928081	0.0370667	0.135394	0.178819	0.000466092	0	0.169025	0.171384	0.330125	0.614492	0.623655	0.119801	0.697682	0.0895722	0.152351	0.0366174	0.267551	0	0.00139762	1.55197	1.17977	0	0.240796	0.0175605	0.134784	0.0198483	0.381083
G5R2_MAIN_09MAY2016	0	0	0	0	0	0	0	0	0	0	0	0	0	0	0	0	0	0	0	0	0	0	0	0	0	0	0	0	0	2.46306	0	0	0	0	0	0	0	0	0	0	0
G5R2_MAIN_12SEP2016	0.965543	0.00242424	0.384205	0.00242424	1.55712	0.0380998	0.0589098	0.00242424	0	0	0.090444	0	0.00725517	0	0.0263488	0.0611956	0	0.172361	0	0	0.0804161	0.0380998	0.61361	0.4697	0.0702865	0.0725464	0.133835	0.0144581	0.0859995	0	0.0748012	0	0.023982	1.38386	1.11307	0	0.00725517	0	0.0725464	0	0
G5R2_MAIN_22AUG2016	0.931265	0	0.350218	0	1.76404	0.0433379	0.0259577	0	0.00414365	0	0.0340169	0	0.00552106	0	0.00964195	0.0499429	0	0.0784977	0.00138313	0	0.0962534	0.0571584	0.342386	0.227976	0.00276434	0.0630235	0.0232569	0.00414365	0.0232569	0.291998	0.0740091	0.747032	0.530017	0.411216	0.58432	0.683761	0.00138313	0.00138313	0.00138313	0.00138313	0
G5R2_NF_01AUG2016	0	0	0	0	2.58022	0	0	0	0	0	0.182322	0.182322	0	0	0	0	0	0.336472	0	0	0	0	0.182322	0	0	0	0	0	0	0	0	0	0.182322	0.788457	1.16315	0	0	0	0	0	0
G5R2_NF_03OCT2016	0.510466	0.0672327	0.0828059	0.000599341	1.35191	0.00776355	0.0236978	0	0.0148768	0	0.0422598	0.00239521	0.00239521	0.0844602	0.0207661	0.0462747	0.0655497	0.238375	0.00239521	0	0.127594	0.046847	0.326488	0.675456	0.750097	0.0236978	0.384054	0.0833576	0.223144	0.019591	0.10302	0	0	1.63015	1.15994	0.00418786	0.169449	0.0113265	0.333384	0.00119832	0.00538118
G5R2_NF_12SEP2016	0.698209	0	0.0517226	0.00156006	1.80533	0.0124129	0.0261956	0	0	0	0.053204	0.0031177	0.0031177	0	0.039791	0.0427873	0	0.0620471	0.0031177	0	0.43697	0.0062257	0.839236	0.569934	0.479424	0.0292329	0.0457746	0.00777609	0.0124129	0	0.0124129	0	0	0.81119	1.10173	0.204071	0.00777609	0.0031177	0.314828	0.00156006	0.00156006
G5R2_NF_22AUG2016	0.0666914	0	0	0	2.35465	0	0	0	0	0	0.0504309	0	0	0	0	0.0504309	0	0.0504309	0	0	0	0	0	0	0	0	0	0	0	0	0	0	0	0.173663	0.230016	1.16799	0	0	0	0	0
G5R3_MAIN_01AUG2016	0	0	0	0	0.980829	0	0	0	0	0	0	0	0	0	0	0	0	0	0	0	0	0	0	0	0	0	0	0	0	0.154151	0	0	2.26868	0.154151	0	0	0	0	0	0	0
G5R3_MAIN_03OCT2016	0.36104	0.631751	0.239211	0.00948283	0.629099	0.0193015	0.0201507	0	0.0137637	0	0.0382375	0.00259516	0.0103405	0.148629	0.00647531	0.030706	0.182033	0.335822	0.0021631	0	0.106702	0.145264	0.29168	0.365707	0.382835	0.206109	0.560667	0.528512	0.300377	0	0.230651	0	0.0146176	1.67834	1.08194	0	0.44523	0.000432994	0.385931	0.502781	0.0340603
G5R3_MAIN_12SEP2016	0.840466	0.192462	0.422112	0	1.52033	0.0318611	0.0318611	0	0.00359067	0	0.0975966	0	0.00716849	0.00538118	0.00359067	0.0593542	0.00359067	0.120178	0	0.00179695	0.0318611	0.0474189	0.291945	0.487167	0.261257	0.0576579	0.427991	0.014286	0.0353394	0.0353394	0.100854	0	0.014286	1.67622	1.02169	0	0.00895261	0	0.145376	0.00179695	0
G5R3_MAIN_22AUG2016	0.854148	0	0.605755	0.00208986	1.88713	0.0389793	0.0124742	0	0.00417537	0	0.091881	0	0.00208986	0	0	0.136665	0	0.114523	0	0	0.0165979	0.028868	0.0608707	0.385746	0.0124742	0.0648	0.028868	0.0449974	0.0186534	0.00625654	0.0258145	0	0.930416	0.330928	0.605755	0.713852	0.00833338	0	0.028868	0.00208986	0
G5R3_NF_01AUG2016	0	0	0	0	0.405465	0	0	0	0	0	0	0.405465	0	0	0	0	0	0	0	0	0	0	1.38629	0	0	0	0	0	0	0	0	0	2.35138	0.693147	1.25276	0	0	0	0	0	0
G5R3_NF_03OCT2016	0.353482	1.09453	0.360917	0	1.17333	0.0147682	0.0199901	0	0.00529943	0	0.0507618	0.00846566	0.00318303	0.533313	0.00635595	0.0416293	0.0628101	0.177706	0	0	0.0456985	0.0766855	0.3065	1.00976	0.476228	0.0137205	0.498422	0.0189479	0.153391	0	0.172354	0	0	1.34202	0.867511	0	0.429613	0	0.00212314	0.00635595	0.382896
G5R3_NF_12SEP2016	0.757586	0.42271	0.379209	0.0158482	1.18511	0.0417162	0.0619393	0.00212766	0.0116465	0	0.0609378	0	0.0147994	0.186926	0.0401828	0.0447758	0.0386471	0.21136	0	0	0.26261	0.132466	0.614811	0.521314	0.439319	0.118375	0.229301	0.112682	0.209634	0.0031898	0.290075	0	0.0179424	1.66465	0.823746	0.00212766	0.0738797	0	0.20704	0.00742709	0.0010644
G5R3_NF_20JUN2016	0	0	0	0	0	0	0	0	0	0	0	0.117783	0	0	0	0	0	0	0	0	0	0	0	0	0	0	0	0	0	2.19026	0	0	0.0606246	0	0	0	0	0	0	0	0
G5R3_NF_22AUG2016	0.444968	0	0	0	1.85174	0	0	0	0	0	0.02174	0	0	0	0	0.0377403	0	0.0350913	0	0	0.00547947	0.00274349	0.0271019	0.0612708	0	0.0190482	0	0	0.00274349	0	0	0.726911	0.399955	0.116561	0.366244	1.90873	0	0	0	0	0
G5R4_MAIN_03OCT2016	0.326993	0.711668	0.211193	0.0186921	0.928239	0.0162887	0.0159449	0.00139665	0.023823	0	0.147842	0.00279135	0.00348797	0.456106	0.00731074	0.0393954	0.128672	0.256271	0.00104767	0	0.141796	0.171666	0.240738	0.635249	0.461847	0.122044	0.605564	0.385704	0.209919	0	0.271434	0	0.00139665	1.33793	1.27038	0	0.290038	0.00104767	0.155946	0.136932	0.560713
G5R4_MAIN_12SEP2016	0.781587	0.241086	0.311356	0.0258304	1.12272	0.0449436	0.0381593	0.000706964	0.00493828	0	0.0736027	0.000706964	0.0168307	0.0154389	0.016135	0.0344083	0.0503381	0.0834099	0.00141343	0.000706964	0.229629	0.294378	0.538997	0.225122	0.226814	0.0696527	0.700896	0.108467	0.0429132	0.220594	0.437022	0	0.335158	1.82799	0.96434	0	0.0126495	0.0147423	0.1397	0.00282486	0.0354327
G5R4_MAIN_22AUG2016	0.772906	0	0.00368325	0.00368325	1.97705	0.00184332	0.00184332	0	0	0	0.020092	0	0	0	0	0.451146	0	0.059104	0	0.00184332	0.00551979	0.018282	0.0362358	0.0486144	0.00184332	0.0397883	0.00551979	0.00368325	0.0128324	0.84993	0.00368325	0	0.396818	0.142486	0.508239	1.27878	0.00184332	0.00184332	0.0255023	0	0
G5R4_NF_01AUG2016	1.46634	0	0	0	0.980829	0	0	0	0	0	0	0	0	0	0	0	0	0.287682	0	0	0	0	0	0	0	0	0	0	0	0	0	0	0.510826	0.980829	0.510826	0	0	0	0	0	0
G5R4_NF_03OCT2016	0.388639	0.107992	0.0175345	0.000376294	1.58166	0.00225564	0.0134581	0.000376294	0.0074991	0	0.0344032	0.00112846	0.00225564	0.145782	0.11271	0.0387574	0.00150433	0.161596	0.00712548	0.000376294	0.315884	0.0097379	0.5693	0.483624	0.597856	0.0452533	0.233552	0.085442	0.146432	0.126734	0.0108554	0	0.0226986	1.41216	1.21557	0.241565	0.0606025	0.446754	0.168298	0	0.00488081
G5R4_NF_12SEP2016	0.791787	0.00159363	0.410238	0	1.9149	0.0329442	0.0421608	0	0	0	0.0588405	0	0.00635932	0	0.0375631	0.0588405	0.00635932	0.0603431	0.00159363	0	0.432217	0.0693118	0.751236	0.21578	0.196967	0.0588405	0.0436887	0.00159363	0.00794285	0.0189579	0.125726	0	0.0251982	0.85411	0.745198	0.519401	0.00318472	0.0236418	0.0205216	0	0
G5R4_NF_22AUG2016	0.273807	0	0	0	2.21543	0	0	0	0	0	0.0233474	0	0	0	0	0.0233474	0	0.0610877	0	0	0	0.00784318	0.0156253	0.0684678	0	0.0156253	0.00784318	0	0.00784318	0	0	0.0233474	0	0.179693	0.38156	1.7584	0	0	0	0	0

## Sheet: Fig. 4C
	M1	M100	M102	M105	M109	M111	M12	M17	M21	M22	M32	M35	M44	M47	M52	M55	M60	M66	M67	M77	M8	M86	M87	M9	M94	M99	S117	S120	S27	S28	S29	S30	S36	S50	S56	S61	S71	S74	S8	S80	S9
G5R1_MAIN_15MAY2017	0	0	0	0	0	0	0	0	0	0	0	0	0	0	0	0	0	0	0	0	0	0	0	0	0	0	0	0	0	2.52653	0	0	0.0344014	0	0	0	0	0.00995033	0	0	0
G5R1_MAIN_17JUL2017	0.546544	0	0	0	0.167054	0	0	0	0	0	0.0870114	1.31568	0	0	0	0	0	0.0870114	0	0	0	0	0	0	0.167054	0	0	0	0.0870114	1.09861	0	0	2.06801	0.342945	0.374693	0	0	0	0	0	0
G5R1_MAIN_18SEP2017	1.05025	0.706999	0.875111	0.0170217	1.29184	0.0583499	0.0337585	0	0.0212322	0	0.0623903	0	0	0.0254251	0.00428266	0.0583499	0.00428266	0.423892	0	0	0.0502198	0.117306	0.187316	0.739277	0.0664144	0.109643	0.0542931	0.463815	0.360103	0.00428266	0.180173	0	0.0783906	0.522771	0.737226	0	0.00854706	0	0.00428266	0.00854706	0
G5R1_MAIN_28AUG2017	1.06098	0	0.33568	0	1.86217	0.0137554	0.0110194	0	0.00552488	0	0.024625	0	0	0	0.00276625	0.0849317	0	0.170245	0	0	0.0137554	0.0565427	0.0380481	0.556048	0.0353778	0.0798296	0.019205	0.0747014	0.0925363	0.682005	0.0539214	0	0.571026	0.293207	0.416485	0.0137554	0.00552488	0.0486582	0.531931	0	0
G5R1_NF_07AUG2017	0.251314	0	0	0	1.18958	0	0.133531	0	0	0	0.251314	0.944462	0	0	0	0	0	0.451985	0	0	0	0	0.251314	0.133531	0	0	0	0	0.0689929	0	0	0	0.133531	1.09861	1.59505	0.538997	0	0	0	0	0
G5R1_NF_15MAY2017	0	0	0	0	0	0	0	0	0	0	0	0	0	0	0	0	0	0	0	0	0	0	0	0	0	0	0	0	0	2.63906	0	0	0.693147	0	0	0	0	0	0	0	0
G5R1_NF_18SEP2017	0.746105	0.0011383	0.122077	0	1.25974	0.0202938	0.0682333	0	0.0146978	0	0.0607586	0	0.0011383	0	0.0236364	0.0532276	0	0.654837	0.0011383	0	0.603232	0.0236364	0.508545	0.833701	0.350849	0.124091	0.028076	0.37227	0.542218	0.28882	0.0202938	0	0.141049	0.365181	0.778258	0.703627	0.0313927	0.75337	0	0.0011383	0
G5R1_NF_28AUG2017	1.23697	0	0.0254791	0	1.89195	0	0.0128207	0	0	0	0.0564413	0.00643089	0	0	0.00643089	0.0685627	0	0.176931	0	0	0.0317487	0.0317487	0.127059	0.461906	0.0128207	0.0745687	0	0.482028	0.0625204	0.0317487	0.0254791	0	0.182322	0.363747	0.64355	0.925282	0	0.0191699	0.149532	0	0
G5R2_MAIN_07AUG2017	0.0454624	0	0.170626	0	0.620827	0.0454624	0.0454624	0	0	0	0.150823	0.50148	0	0	0	0.0229895	0	0.13062	0	0	0.428455	0	0.281851	0.0229895	0	0	0	1.26268	0.0229895	0	0	0	0	0.299243	0.633249	2.47517	0	0.0229895	0	0	0
G5R2_MAIN_18SEP2017	0.548599	0	0.349809	0.000751597	1.10174	0.0318192	0.0274396	0	0.0149257	0	0.0361797	0	0	0	0.00524936	0.0527208	0	0.31859	0.00150263	0	0.252483	0.0340018	0.0850044	0.467416	0.402453	0.0512933	0.0534339	0.26352	0.244861	0.257145	0.0332748	0	1.06354	0.517719	0.809091	0.0104713	0.012701	1.82042	0.404964	0.00150263	0.0749401
G5R2_MAIN_28AUG2017	0.639658	0	0.040822	0	1.84253	0	0	0	0	0	0.0800427	0.0206193	0	0	0	0.136132	0	0.206336	0	0	0	0.0606246	0.0206193	0.206336	0.0206193	0.0606246	0	0	0.189242	0.040822	0.0206193	0	0.0606246	0.485508	0.829279	0	0	0.0206193	0.0206193	0	0
G5R2_NF_07AUG2017	1.00458	0	0.012739	0	2.12334	0	0	0	0.012739	0	0.0377403	0.27802	0	0	0	0.0377403	0	0.109199	0	0	0	0	0.0253178	0.0621318	0.0253178	0.0859424	0.012739	0	0.0976385	0	0	0	0.186586	0.334639	0.463573	0	0	0	0.0500104	0	0
G5R2_NF_18SEP2017	0.84358	0	0.547617	0	1.29302	0.0183829	0.0541649	0	0.0238325	0	0.0611701	0	0.00185357	0	0.0202027	0.0506437	0.00370371	0.220543	0.00185357	0	0.816071	0.0310527	0.869965	0.743791	0.0801854	0.0594234	0.0274491	0.230906	0.13839	0.0129034	0.0364339	0	0.0887106	0.357973	0.756061	0.0594234	0.00555043	1.45767	0.229432	0	0
G5R2_NF_28AUG2017	1.09861	0	0	0	1.02962	0	0	0	0	0	0.182322	0.182322	0	0	0	0	0	0.587787	0	0	0	0	0	0.470004	0	0.182322	0	0	0	0	0	0	0	1.28093	2.15176	0	0	0	0.182322	0	0
G5R3_MAIN_05JUN2017	0	0	0	0	0	0	0	0	0	0	0	0	0	0	0	0	0	0	0	0	0	0	0	0	0	0	0	0	0	2.11021	0	0	0.0487902	0	0	0	0	0	0	0	0
G5R3_MAIN_07AUG2017	1.29966	0	0.186412	0	2.13451	0.00408999	0.0242927	0	0	0	0.0362213	0.0162605	0	0	0	0.0673522	0	0.0692661	0	0	0.0162605	0.0362213	0.0322609	0.325878	0	0.0900804	0.00408999	0.00408999	0.0122201	0.0202847	0.0202847	0	0.481718	0.264883	0.355034	0.0362213	0	0	0	0	0
G5R3_MAIN_17JUL2017	0	0	0	0	1.7346	0	0	0	0	0	0	1.09861	0	0	0	0	0	0	0	0	0	0	0	0	0	0	0	0	0	0	0	0	2.90872	0.510826	0.510826	0	0	0	0	0	0
G5R3_MAIN_18SEP2017	0.90228	0.00124147	0.531724	0.00124147	1.48047	0.0660901	0.0484943	0.000620925	0.0208981	0	0.0473102	0.00248139	0.00186162	0	0.00619197	0.0655085	0.00248139	0.327112	0.00124147	0.000620925	0.272584	0.0585033	0.259972	0.65871	0.296648	0.0964388	0.0365894	0.252763	0.250831	0.458289	0.0782255	0	1.12255	0.304466	0.604893	0.0178521	0.0123458	0.466893	0.00124147	0.00248139	0
G5R3_MAIN_28AUG2017	1.22882	0	0.0795707	0	1.75372	0.00611623	0.00306279	0	0.00306279	0	0.0331855	0	0	0	0.00611623	0.0653051	0	0.0992067	0	0	0.0121953	0.0449851	0.0420482	0.584714	0.0121953	0.096425	0.0121953	0.0212451	0.00611623	0.606693	0.0331855	0	1.05044	0.272226	0.510212	0.992456	0.00306279	0.00306279	0	0	0
G5R3_NF_05JUN2017	0	0	0	0	0	0	0	0	0	0	0	0	0	0	0	0	0	0	0	0	0	0	0	0	0	0	0	0	0	0	0	1.20397	0	0	0	0	0	0	0	0	0
G5R3_NF_07AUG2017	0.706886	0	0.778345	0	1.80192	0.0195701	0.0311309	0	0.011788	0	0.238052	0.0272921	0.011788	0	0.011788	0.0234386	0	0.139934	0	0	0.970899	0	1.26455	0.0687293	0.00787406	0.122602	0.00394478	0	0.0613219	0.0650325	0	0	0.0575975	0.133037	0.289656	0.00394478	0	0	0.00394478	0.00394478	0
G5R3_NF_15MAY2017	0	0	0	0	0	0	0	0	0	0	0	0	0	0	0	0	0	0	0	0	0	0	0	0	0	0	0	0	0	2.51384	0	0	0.0335227	0	0	0	0	0.0112996	0	0	0
G5R3_NF_18SEP2017	0.710569	0	0.483749	0	1.16381	0.0712165	0.0728518	0	0.0139618	0	0.0712165	0	0.00175593	0	0.0104896	0.0596938	0.00350878	0.361759	0.00350878	0	0.668235	0.0328465	0.586614	0.889214	0.101839	0.0679378	0.0294394	0.061348	0.284822	0.202905	0.0260205	0	0.558862	0.355004	0.59731	0.00525856	0.00874896	1.50349	0	0	0
G5R3_NF_28AUG2017	0.797894	0	0.0182376	0.0121953	1.69297	0	0.00611623	0	0.0302138	0	0.0420482	0	0	0	0	0.0710358	0	0.530267	0	0	0.0420482	0.0361485	0.311177	0.407508	0.0710358	0.158523	0.0302138	0.0182376	0.391047	0.00611623	0.0121953	0	0.115736	0.299877	1.3295	0.0710358	0	0.0420482	0	0	0
G5R4_MAIN_05JUN2017	0	0	0	0	0	0	0	0	0	0	0	0	0	0	0	0	0	0	0	0	0	0	0	0	0	0	0	0	0	2.40677	0	0	0.0194181	0	0	0	0	0	0	0	0
G5R4_MAIN_07AUG2017	0.740265	0	0.267748	0.0344862	2.11921	0.123614	0.0259755	0	0	0	0.0595921	0.0678226	0	0	0.0173917	0.123614	0	0.0595921	0	0	0	0.00873368	0.138999	0.100083	0	0.0512933	0	0	0.00873368	0.042925	0	0	0.456758	0.212561	0.274437	0.226646	0	0	0.00873368	0	0
G5R4_MAIN_17JUL2017	0	0	0	0.0909718	1.66501	0	0	0	0	0	0	1.58045	0	0	0	0	0	0.04652	0	0	0	0	0.04652	0	0	0	0	0	0	0.0909718	0	0	2.2025	0.213574	0.0909718	0	0	0	0	0	0
G5R4_MAIN_18SEP2017	0.795292	0.00160385	0.419808	0	1.48898	0.0222231	0.0408862	0	0.0300418	0	0.0485608	0	0	0.0801662	0.00320513	0.0576933	0.00160385	0.286879	0.00160385	0	0.198772	0.0652405	0.123651	0.935684	0.450963	0.0712375	0.0697417	0.0712375	0.217025	0.056177	0.0637356	0	0.648002	0.575765	0.938828	0.0111733	0.00799365	0.434468	0.060719	0	0
G5R4_MAIN_26JUN2017	0	0	0	0	0	0	0	0	0	0	0	1.38629	0	0	0	0	0	0	0	0	0	0	0	0	0	0	0	0	0	0	0	0	1.79176	0	0	0.510826	0	0	0	0	0
G5R4_MAIN_28AUG2017	0.992744	0	0.818176	0.0181	1.77539	0.0562278	0.0240613	0	0.00606982	0	0.053346	0	0	0	0.00606982	0.0873918	0	0.232536	0	0	0.175449	0.0984876	0.0984876	0.633568	0.0676729	0.106729	0.0329371	0.0733466	0.195677	0	0.123012	0	0.0358783	0.322458	0.655143	0	0.00606982	0.382369	0	0	0
G5R4_NF_07AUG2017	0.0392207	0	0.076961	0	2.60121	0	0.0392207	0	0	0	0.076961	0.076961	0	0	0	0.0392207	0	0.076961	0	0	0.0392207	0	0.076961	0	0	0	0	0	0	0	0	0	0	0.215111	0.182322	0	0	0	0	0	0
G5R4_NF_18SEP2017	0.0706176	0	0	0	1.24811	0	0	0	0	0	0.0398459	0	0	0	0.00809721	0.0240976	0	0.15066	0	0	0.0781648	0	0.178248	0.549108	0	0	0	0	0.0161294	1.28589	0	0	0.00809721	0.293761	0.617161	1.94591	0	1.00195	0	0	0
G5R4_NF_28AUG2017	0	0	0	0	2.19722	0	0	0	0	0	0.510826	0	0	0	0	0	0	0.510826	0	0	0.510826	0	0.980829	1.29928	0	0	0	0	0	0	0	0	0	0.980829	2.45674	0	0	0.847298	0	0	0

## Sheet: Fig. 4D
	M1	M100	M102	M105	M109	M111	M12	M17	M21	M32	M35	M44	M47	M52	M55	M60	M66	M67	M77	M8	M86	M87	M9	M94	M99	S117	S120	S27	S28	S29	S30	S36	S50	S56	S61	S71	S74	S8	S80	S9
G5R1_MAIN_12JUL2016	0.251437	0	0.0421456	0.0175059	0.11015	0.0109771	0.0282935	0	0.00110314	0.0416164	0.252295	0.00879127	0	0.00330579	0.0347106	0.00330579	0.0142468	0.0142468	0.00550359	0.0304371	0.00110314	0.0357762	0.00440529	0	0.0158777	0.00220507	0.00110314	0.0164207	1.02812	0.00769657	0.475096	2.18706	0.00769657	0.0261453	0.220491	0	0.163567	0	0.00660068	0
G5R1_MAIN_12SEP2016	0.78383	0.722929	0.94231	0.229171	1.34526	0.306844	0.433681	0.00722895	0.3756	0.250105	0	0.0677829	0.307734	0.295211	0.271531	0.26413	0.604706	0.0449248	0.129138	0.471363	0.167705	0.690726	0.69737	0.460741	0.119528	0.898479	0.15121	0.567702	0.396151	0.263201	0.0967382	0.55806	1.78671	1.07041	0.195933	0.0332968	0.0191623	1.2106	0.0564192	0.432112
G5R1_MAIN_31MAY2016	0.75239	0.0897463	0.513639	0.191667	0.652423	0.197465	0.259109	0	0.0186052	0.148096	0	0.0746109	0.0636579	0.110979	0.0458796	0.0982933	0.0940289	0.0232029	0.0232029	0.266329	0.0458796	0.31888	0.222204	0.0186052	0.135876	0.24818	0.00468385	0.119347	0.2947	0.240827	0.339151	0.0897463	0.930277	0.388101	0.127646	0.00934586	0.0982933	0.0811255	0.0458796	0.0277796
G5R1_NF_12JUL2016	0.178446	0	0.0527429	0.0267191	0.158837	0.0304785	0.0745224	0	0.00386101	0.0115386	0.609471	0.0115386	0	0.0527429	0.0923164	0.00386101	0.0115386	0.0416727	0.0267191	0.0852368	0	0.140519	0.0191577	0	0.0172583	0	0	0.0115386	0.674601	0.0229456	0.0709252	1.70246	0.0153554	0.0564059	0.969401	0	0.143874	0	0	0
G5R1_NF_12SEP2016	0.714423	0.216101	0.555081	0.160521	1.58278	0.28447	0.345067	0.0189016	0.215705	0.216892	0.000170736	0.0557867	0.0705739	0.501954	0.256525	0.0678254	0.343872	0.0844985	0.102325	0.711242	0.0237072	1.20602	0.556733	0.584573	0.063388	0.319982	0.0568762	0.278946	0.469187	0.0555445	0.189633	0.544624	1.48036	0.806929	0.93197	0.0479238	0.0801149	0.573256	0.0328573	0.556721
G5R2_MAIN_12JUL2016	0.742824	0.000610687	0.0690336	0.111041	1.06475	0.0389387	0.0415792	0	0.001221	0.0491683	0.261259	0.00578652	0	0.0160585	0.147935	0.00790999	0.0327504	0.0459645	0.0199583	0.120156	0.00790999	0.0748604	0.0239921	0.004267	0.0242902	0.001221	0.001221	0.0190597	1.12335	0.016359	0.208746	1.13161	0.0214542	0.12448	0.805144	0.00715213	0.0737261	0	0.0251842	0
G5R2_MAIN_12SEP2016	0.919013	0.412767	1.0303	0.166552	1.14388	0.485779	0.525206	0.00242431	0.0957181	0.391358	0.00045148	0.130128	0.265263	0.482475	0.342714	0.222562	0.416533	0.0579797	0.0651187	0.791555	0.106407	1.08107	0.50664	0.329322	0.254489	0.476306	0.12364	0.354069	0.167341	0.201004	0.152718	0.108891	1.98105	1.0508	0.0687087	0.0631069	0.0140968	0.935262	0.100094	0.0859501
G5R2_MAIN_31MAY2016	0	0	0	0	0	0.0344862	0.0512933	0	0	0.0173917	0	0	0	0	0	0	0	0.0678226	0	0	0	0.0512933	0	0	0	0	0	0	0.375789	0	0.77319	0.131336	0	0	0	0	0.176456	0	0	0
G5R2_NF_12JUL2016	0.521891	0.0104069	0.0864961	0.05008	0.216368	0.0221029	0.0622177	0.00095057	0.0554927	0.0414495	0.341486	0.00474384	0.00095057	0.0345829	0.0908477	0.0169735	0.0851869	0.036877	0.0169735	0.171725	0.002849	0.194687	0.0675653	0.0141645	0.0234973	0.00190024	0.00190024	0.0724423	1.79089	0.0364186	0.230062	0.376356	0.0281313	0.0733265	0.304305	0.0066351	0.147813	0.00757938	0.0151017	0
G5R2_NF_12SEP2016	1.15047	0.151032	0.736799	0.124638	1.59107	0.492183	0.462071	0.00223056	0.0606688	0.284919	0.000300558	0.0830294	0.324915	0.607355	0.32229	0.100522	0.288771	0.0830097	0.0366176	0.944911	0.0402335	1.65752	0.534623	0.280939	0.0767455	0.360368	0.0264648	0.232781	0.584496	0.0855753	0.521007	0.304524	1.68819	0.89161	0.343758	0.0429934	0.0298466	0.62873	0.0233442	0.00859457
G5R3_MAIN_12JUL2016	0.272316	0	0.0948723	0.00958474	0.238751	0.0377998	0.0284829	0	0	0.00640002	0.0682435	0	0	0.0159239	0.0222231	0	0.00640002	0.0222231	0	0.045498	0	0.0890158	0.00958474	0.00320513	0.0127593	0	0	0	1.57581	0.0190785	0.713799	0.656363	0.00320513	0.0222231	0.220894	0	0.105039	0	0.00640002	0
G5R3_MAIN_12SEP2016	0.850007	0.338452	0.977376	0.166025	1.18771	0.350296	0.391008	0.0027488	0.206336	0.334802	5.61735e-05	0.147609	0.411151	0.371247	0.286593	0.18109	0.344899	0.0387582	0.0771108	0.49137	0.0937181	0.795498	0.438153	0.306491	0.131584	0.653893	0.154058	0.275055	0.930685	0.191209	0.195538	0.542975	2.05803	0.854642	0.153264	0.0398384	0.0166568	0.546851	0.0866345	0.108619
G5R3_MAIN_31MAY2016	0.0108109	0	0.0215062	0.0108109	0	0	0	0	0	0	0	0	0	0	0.0320883	0.0215062	0	0.0108109	0	0	0	0.0215062	0.0425596	0	0	0	0.0108109	0	0.690426	0	1.55814	0.0529224	0	0	0.0215062	0	0.0215062	0	0	0
G5R3_NF_12SEP2016	0.832478	0.530309	0.77715	0.212231	1.22116	0.340937	0.423894	0.00025564	0.0893364	0.315107	0.000127828	0.103787	0.112792	0.396713	0.2712	0.0913802	0.343569	0.0579251	0.0694402	0.655901	0.0429138	0.972936	0.498904	0.341027	0.167619	0.430773	0.0943509	0.269102	0.632271	0.0945254	0.566105	0.350976	1.79116	1.02676	0.288401	0.04426	0.0113132	0.622372	0.0992826	0.108386
G5R3_NF_31MAY2016	0.174096	0.0033841	0.0366097	0.248183	0.102373	0.0121295	0.034647	0	0.00405955	0.0234517	0.0534604	0.00135501	0.00473454	0.0353017	0.0418249	0.00203183	0.620576	0.00810268	0.0101181	0.0349744	0.00135501	0.102373	0.00944676	0.0134682	0.0869549	0.00675678	0.00810268	0.552911	0.631632	0.00810268	0.543506	1.46239	0.0247753	0.404787	0.218386	0.00203183	0.076961	0.00203183	0.0148051	0
G5R4_MAIN_12JUL2016	0.241698	0	0.020337	0.0368473	0.199233	0.00630171	0.00943774	0	0.00394322	0.0187872	0.156237	0.00473	0	0.00708664	0.0931168	0.0023678	0.0234294	0.0218844	0.00551617	0.0195624	0.00551617	0.0387495	0.0272815	0.00630171	0.0156804	0.0023678	0	0.00787096	1.17491	0.00865466	0.53093	1.36251	0.0349414	0.0815308	0.167328	0.000789889	0.124652	0	0.00157916	0
G5R4_MAIN_12SEP2016	0.544217	0.368713	0.728603	0.136502	0.961724	0.292766	0.307993	0.0006445	0.0861936	0.307197	9.20969e-05	0.0979431	0.1998	0.323016	0.230117	0.195624	0.296248	0.0351894	0.0498855	0.566861	0.0757784	0.993995	0.332745	0.295769	0.0812384	0.434403	0.0610167	0.234042	0.83003	0.163649	0.38416	0.233932	1.81283	0.734884	0.0803145	0.0644766	0.0733742	0.655163	0.0451428	0.135165
G5R4_MAIN_31MAY2016	0.00339559	0	0.0235305	0.0400053	0.0251902	0.00169924	0	0	0	0.00677969	0	0	0	0.00339559	0.00508907	0.00339559	0.0101524	0.00677969	0.00677969	0.00846745	0	0.0318018	0.041638	0	0.00339559	0	0	0	0.939489	0	1.59695	0.0513783	0	0.0101524	0.0202027	0	0.036732	0	0	0
G5R4_NF_12JUL2016	0.493434	0.113944	0.283362	0	0.257045	0.159065	0.0984401	0	0	0.0666914	0.405465	0.0170944	0.0666914	0.0984401	0.0826917	0	0.0170944	0.0170944	0	0.129212	0.0170944	0.202237	0.113944	0	0.0666914	0.0666914	0.0170944	0	1.83396	0.0984401	0.439367	0.216223	0.428193	0.129212	0.129212	0.0339016	0.0984401	0	0.0339016	0
G5R4_NF_12SEP2016	0	0	0	0	0	0	0	0	0	0	0	0	0	0	0	0	0.287682	0	0	0	0	0	0	0	0	0	0	0	0	0	0.847298	0.287682	0.287682	0	0	0.510826	0	0	0	0
G5R4_NF_31MAY2016	0.288754	0.0025718	0.0403755	0.059968	0.64208	0.018708	0.0395508	0	0	0.00982284	0.0378993	0	0	0.0170217	0.0403755	0.0136405	0.0153325	0.0161774	0.0034276	0.0555119	0.0025718	0.0436677	0.0403755	0.000858001	0.00769563	0.000858001	0.00428266	0.011097	0.476687	0.0059906	0.771538	0.907843	0.0744145	0.0870829	0.254409	0	0.0640019	0.0287668	0.000858001	0

## Sheet: Fig. 4E
	M1	M100	M102	M105	M109	M111	M12	M17	M21	M32	M35	M44	M47	M52	M55	M60	M66	M67	M77	M8	M86	M87	M9	M94	M99	S117	S120	S27	S28	S29	S30	S36	S50	S56	S61	S71	S74	S8	S80	S9
G5R1_MAIN_05JUN2017	0.154958	0	0.00711958	0.0106605	0.0836317	0.011838	0.00415925	0	0.00415925	0.0100712	0	0.0059365	0	0.00415925	0.0299143	0.00119012	0.0226647	0.0124262	0.0100712	0.0670658	0.000595238	0.0555859	0.0555859	0.0153622	0.00237883	0.00178465	0.00356613	0.0185819	0.818477	0.0059365	1.15523	0.641995	0.00356613	0.0246999	0.342493	0.00297265	0.0522009	0	0.00237883	0
G5R1_MAIN_07AUG2017	0.100083	0	0.207143	0.0427249	0.316553	0.0964867	0.0693827	0	0.0369046	0.0451235	0.0045843	0.0128659	0.000417624	0.0161595	0.0924962	0.0045843	0.0744361	0.0108019	0.0302399	0.0601822	0.00208638	0.0603789	0.0631278	0.0421244	0.00666114	0.00583092	0.0705511	0.0806209	0.315183	0.00541555	0.0697723	0.441833	0.0263824	0.104985	0.455302	0.00541555	0.0263824	0.874755	0.000835073	0.0350913
G5R1_MAIN_15MAY2017	0	0	0	0	0	0	0	0	0	0	0	0	0	0	0	0	0	0	0	0	0	0.0416727	0	0	0	0	0	0.0416727	1.61791	0	0.308735	0.157186	0	0	0	0	0.192904	0	0	0
G5R1_MAIN_17JUL2017	0.231553	0	0.31821	0.103704	0.50087	0.08956	0.0872979	0	0.0246219	0.0519217	0.303327	0.0123867	0	0.0252507	0.0663031	0.00578532	0.154964	0.0290152	0.0218925	0.112192	0.0032182	0.174465	0.148872	0.0249363	0.0153538	0.00578532	0.00386059	0.117843	1.64227	0.00364651	0.569255	1.3638	0.0113249	0.120799	0.324676	0.00171766	0.100503	0.0667052	0.00855895	0
G5R1_MAIN_18SEP2017	0.919307	0.111825	1.00128	0.167893	0.96883	0.418565	0.412949	0.00191617	0.200496	0.222136	0	0.0402944	0.0713556	0.152574	0.224533	0.0974656	0.453825	0.096051	0.0919043	0.515108	0.0563989	0.697215	0.670414	0.402103	0.0792494	0.185274	0.227116	0.406264	1.05308	0.129673	0.0264979	1.27555	0.52473	0.439947	0.516825	0.0182925	1.20951	1.02835	0.0378735	0.060018
G5R1_MAIN_26JUN2017	0.117588	0	0.0580368	0.0151166	0.121227	0.0128058	0.0220171	0	0.00350878	0.0197222	0.121227	0	0.00117096	0.0104896	0.0463602	0.00234055	0.0104896	0.00350878	0.00234055	0.017422	0	0.0782837	0.0345457	0	0	0	0.00467564	0.00234055	1.10329	0.00350878	1.13108	0.564208	0.00584114	0.0345457	0.072307	0	0.0558231	0	0.00584114	0
G5R1_MAIN_28AUG2017	0.360867	0.0175428	0.65442	0.063292	0.703772	0.270758	0.175025	0	0.0535967	0.0931301	0.000357462	0.026113	0.0108455	0.0534272	0.214382	0.0318437	0.192577	0.0225364	0.042865	0.181084	0.0247188	0.138658	0.320564	0.104869	0.0182451	0.020612	0.0755498	0.16825	0.600595	0.0665587	0.0690644	0.422129	0.0735588	0.215895	0.250718	0.0140235	0.0835568	0.516352	0.00605954	0.0340922
G5R1_NF_05JUN2017	0.0351978	0	0.00246761	0.00492915	0.0292169	0.00983413	0.00369914	0	0	0.00123457	0	0	0	0.00246761	0.0134971	0	0	0.00123457	0	0.00983413	0	0.00615765	0.0219923	0.00738465	0	0	0	0.00123457	2.63747	0	0.183453	0.0134971	0	0.0110566	0.0458741	0.00123457	0.117577	0	0	0
G5R1_NF_07AUG2017	0.116361	0.00139143	0.0584774	0.034554	0.303846	0.0478324	0.0528802	0.0146858	0.0230548	0.041424	0.0224593	0.00676499	0.00139143	0.0551064	0.0947483	0.00520789	0.0553534	0.0179392	0.0327028	0.0988561	0.0012176	0.153541	0.0769385	0.0257724	0.0078017	0.00468832	0.0400872	0.044342	0.714926	0.00408182	0.105378	0.274587	0.016913	0.114112	1.00225	0.0063327	0.0513107	0.465337	0.00312799	0.0271285
G5R1_NF_15MAY2017	0	0	0.0040568	0	0	0	0	0	0	0	0	0.0040568	0	0	0	0	0	0	0	0.0240976	0	0	0.0040568	0	0	0	0	0	3.5147	0	0.124087	0.0040568	0	0	0	0	0.136576	0	0	0
G5R1_NF_17JUL2017	0.346779	0.0256172	0.906664	0.186968	0.595189	0.240687	0.361255	0	0.0634776	0.140947	0.681604	0.0543823	0.00861218	0.178099	0.176148	0.0164966	0.0786599	0.062228	0.0249684	0.440549	0.00762224	0.783272	0.237019	0.0687711	0.14556	0.0105891	0.812334	0.0659721	1.14773	0.00927159	0.241993	0.630337	0.130783	0.218208	0.294148	0.00861218	0.0333691	0.173355	0.018458	0.0993545
G5R1_NF_18SEP2017	0.571688	0.0223583	0.604114	0.0778739	1.01842	0.267245	0.243483	0.00382712	0.115915	0.220469	0.000132214	0.0282884	0.0297013	0.126399	0.223064	0.047259	0.351173	0.0558611	0.0842143	0.507448	0.0181472	0.530465	0.801854	0.3001	0.0634595	0.0580468	0.129831	0.308973	0.82741	0.0454918	0.0888828	0.969259	0.264102	0.412842	0.864712	0.0152214	0.750539	0.563255	0.0204817	0.0352691
G5R1_NF_26JUN2017	0.147173	0	0.11269	0.00954136	0.133393	0.104752	0.0652987	0	0.0272794	0.0351422	0.0485794	0.00514896	0.000368664	0.0262024	0.0536596	0.00404784	0.240688	0.00734757	0.0296089	0.158723	0.00110558	0.232831	0.0587141	0.0379861	0.0157311	0.00588237	0.00147384	0.206786	1.66037	0.00368053	0.86321	0.190005	0.012823	0.0469976	0.223144	0.0025778	0.0450608	0.000368664	0.0110012	0.000737191
G5R1_NF_28AUG2017	0.263586	0.00562092	0.406957	0.0328433	0.68842	0.203324	0.200743	0.000227262	0.0393326	0.0986787	0.000772482	0.0306856	0.00267841	0.128841	0.192828	0.0198262	0.123733	0.0236959	0.0370574	0.345397	0.00751764	0.329486	0.491169	0.106044	0.0254036	0.0111205	0.0468433	0.0964934	0.447881	0.0207172	0.0727059	0.26231	0.0497021	0.204362	0.717254	0.0141728	0.0559973	0.763526	0.0108508	0.0141952
G5R2_MAIN_05JUN2017	0	0	0	0	0.0232569	0	0	0	0	0	0	0	0	0	0	0	0	0	0	0	0	0	0	0	0	0	0	0	1.93493	0	0.801738	0.0232569	0	0	0	0	0.0571584	0	0	0
G5R2_MAIN_07AUG2017	0.167324	0.00168114	0.177238	0.0269745	0.350218	0.139664	0.0922207	0	0.0420103	0.0646086	0.017237	0.0119862	0.000280387	0.0403957	0.0938815	0.00475592	0.137956	0.0162718	0.0520432	0.266497	0.00419757	0.173355	0.135877	0.0745485	0.00754299	0.00782127	0.0858072	0.148889	0.314929	0.00642909	0.0659222	0.362881	0.0164098	0.105178	1.17242	0.00976707	0.0360772	0.059205	0.00726463	0.00112108
G5R2_MAIN_15MAY2017	0	0	0	0	0	0	0	0	0	0	0	0	0	0	0	0	0	0	0	0.0150379	0	0.029853	0	0	0	0	0	0	1.13336	0	0.77319	0.374693	0	0	0.0588405	0	0.298982	0	0	0
G5R2_MAIN_17JUL2017	0.219022	0.00192012	0.204873	0.182706	0.658039	0.0908799	0.085248	0	0.082951	0.07067	0.158233	0.0088022	0	0.0476638	0.0540571	0.0110857	0.37786	0.0259903	0.0686981	0.184785	0.00192012	0.224104	0.101181	0.100486	0.0088022	0.0179052	0.0926333	0.366467	0.803837	0.00498467	0.121471	0.599949	0.0156372	0.126564	0.218868	0.00651343	0.0254283	2.1988	0.00899269	0.0410449
G5R2_MAIN_18SEP2017	0.634851	0.0700332	0.777799	0.0836026	1.0575	0.339778	0.362185	0	0.149852	0.224632	0	0.0377136	0.0416384	0.228558	0.249551	0.0343538	0.96523	0.0476113	0.157371	0.707812	0.0251436	0.788228	0.761948	0.365607	0.0783968	0.0671175	0.263952	0.81293	0.530049	0.055823	0.0440548	1.14405	0.381315	0.608012	0.570978	0.0242062	1.02533	0.528775	0.0227984	0.114388
G5R2_MAIN_26JUN2017	0.278948	0	0.0341914	0.13787	0.19671	0.0425596	0.0172418	0	0	0.0129591	0.0833816	0.0257525	0	0.0172418	0.00865806	0	0.0913498	0.0172418	0.00865806	0.0833816	0	0.193132	0.130265	0.0508584	0.00865806	0	0	0.0590889	0.568274	0.0257525	0.693147	0.821502	0.0257525	0.0257525	0.361013	0	0.0341914	0	0	0
G5R2_MAIN_28AUG2017	0.137329	0.00590602	0.136834	0.0362619	0.376893	0.0546276	0.0581417	0	0.0470212	0.0397804	0.000252032	0.0109674	0.00188869	0.0350457	0.135239	0.00903337	0.184849	0.0160033	0.048463	0.101256	0.00320866	0.100458	0.196514	0.086628	0.0135196	0.0207054	0.0602205	0.170234	0.941049	0.0100321	0.0722518	0.475487	0.0783884	0.195634	0.414186	0.0119642	0.53642	0.407501	0.00603131	0.059627
G5R2_NF_05JUN2017	0.0203397	0	0	0	0.0181	0	0	0	0	0	0	0	0	0	0.00682597	0	0.0181	0	0	0.00909097	0	0.00682597	0.0158554	0.0022805	0	0	0	0.0336732	1.68356	0.0022805	0.615432	0.0915672	0	0.0022805	0.0555081	0	0.0852976	0	0	0
G5R2_NF_07AUG2017	0.266917	0.0192756	0.230456	0.0836758	0.519313	0.085018	0.0828207	0.000318573	0.0395148	0.0901264	0.0274205	0.0129528	0.0650661	0.0283759	0.121464	0.0183636	0.151941	0.0227596	0.0385955	0.0854813	0.0111951	0.0973068	0.107374	0.0653149	0.0181811	0.00756517	0.0830651	0.128003	0.282431	0.0276272	0.0900778	0.763944	0.0226817	0.164227	0.546505	0.00777597	0.0510357	0.421218	0.00381619	0.0795156
G5R2_NF_15MAY2017	0	0	0	0	0.00641028	0	0	0	0	0	0	0	0	0	0	0.00641028	0	0.00641028	0	0	0	0.00641028	0	0	0	0	0	0	1.25597	0	0.660465	0.0378594	0	0	0	0	0.126675	0	0	0
G5R2_NF_17JUL2017	0.527472	0	0.386234	0.168335	0.682375	0.212612	0.203912	0	0.0141846	0.0936855	0.652449	0.0212022	0	0.0996298	0.162281	0.00237812	0.0701034	0.0252732	0.0082988	0.362077	0.00237812	0.949081	0.143894	0.0566953	0.0153577	0.00118977	0.00711747	0.0264333	0.875221	0.0235305	0.349147	1.04124	0.0258534	0.169341	0.966214	0.00947874	0.0510552	0.00118977	0.00356507	0
G5R2_NF_18SEP2017	0.593683	0.0365457	0.670158	0.0842972	1.00763	0.305467	0.282917	0.00301031	0.125688	0.348975	0.000231884	0.0322323	0.0224729	0.180261	0.214526	0.0625327	0.423582	0.0631316	0.0985307	0.722569	0.0152473	0.794956	0.891377	0.363833	0.0784716	0.0596419	0.0832309	0.37134	1.20046	0.0431199	0.0411188	0.812629	0.413166	0.392706	0.971685	0.0173008	1.22333	0.606694	0.0269978	0.0198617
G5R2_NF_26JUN2017	0.126943	0	0.0315539	0.0246275	0.156311	0.0263636	0.0315539	0	0	0.0384327	0.0638148	0	0	0.0246275	0.0621425	0.00532861	0.0375754	0.010629	0	0.0688148	0	0.0820272	0.019401	0	0	0	0	0.0211462	1.18528	0.0159014	1.01281	1.111	0.0123895	0.0721343	0.169927	0	0.0621425	0	0.0211462	0
G5R2_NF_28AUG2017	0.249131	0.00277173	0.374867	0.0560895	0.412314	0.245571	0.168212	0.0277633	0.0551518	0.151485	0.00237624	0.0377403	0.000792707	0.169217	0.161825	0.02506	0.100989	0.0657892	0.0293047	0.455476	0.0055358	0.476377	0.451697	0.074108	0.0180751	0.0133913	0.015736	0.0777831	0.451697	0.0176857	0.0325724	0.225678	0.0570262	0.179542	1.33744	0.00868541	0.156244	0.421981	0.0102565	0.0051414
G5R3_MAIN_05JUN2017	0.000989609	0	0.00592302	0	0	0	0.000989609	0	0	0	0	0	0	0	0	0	0.000989609	0.000989609	0	0	0	0.000989609	0.000989609	0	0	0	0	0	3.04372	0	0.21838	0.0176648	0	0	0.00690679	0	0.129377	0	0	0
G5R3_MAIN_07AUG2017	0.482599	0.0014912	0.258044	0.166503	0.877664	0.177091	0.088456	0	0.0771918	0.089207	0.000969534	0.0116466	0.000820436	0.0283947	0.145855	0.0147394	0.200108	0.0342161	0.0395378	0.142593	0.00454123	0.121342	0.114977	0.0445815	0.0234507	0.00439267	0.500196	0.156727	0.451164	0.0152539	0.0884219	0.858164	0.0342161	0.175058	0.530194	0.00920981	0.0328452	0.540329	0.00758199	0.00795218
G5R3_MAIN_15MAY2017	0	0	0	0	0	0	0	0	0	0	0	0	0	0	0	0	0	0	0	0	0	0	0	0	0	0	0	0	0.251314	0	1.04982	0	0	0	0	0	0	0	0	0
G5R3_MAIN_17JUL2017	0.80767	0.00404768	1.11108	0.221791	0.609285	0.224855	0.220888	0	0.0873305	0.165163	0.196195	0.0271188	0.00180099	0.106554	0.134714	0.0183082	0.24322	0.042353	0.0637214	0.419339	0.00225073	0.570055	0.0782037	0.0284337	0.120833	0.0116489	0.199892	0.205962	0.9449	0.0156498	0.29604	1.10026	0.0449415	0.299053	0.625087	0.0227232	0.0367217	0.0509552	0.122628	0.00673706
G5R3_MAIN_18SEP2017	0.724522	0.0469823	0.689173	0.115301	1.23224	0.308852	0.217109	0.0138264	0.157866	0.123421	0.000381838	0.0211105	0.0878414	0.0762632	0.271609	0.0445114	0.419594	0.0626761	0.0996957	0.297197	0.0212635	0.321242	0.746214	0.423091	0.0786088	0.0659642	0.229936	0.378896	1.17811	0.0508505	0.0222657	1.69556	0.229343	0.455755	0.620378	0.0196818	0.365918	0.374275	0.0258415	0.0292191
G5R3_MAIN_26JUN2017	0.212691	0	0.289203	0.27827	0.220987	0.0591081	0.0696484	0	0.0121044	0.0421887	0.0277154	0.00932408	0	0.03859	0.0394909	0.0130295	0.224735	0.0102517	0.0367858	0.286393	0	0.305209	0.0895452	0.109894	0.0074662	0.00093633	0.00560487	0.229959	1.62071	0.00560487	0.86586	0.207376	0.00560487	0.0731373	0.155421	0.00374007	0.0367858	0.00187178	0.0111785	0.00187178
G5R3_MAIN_28AUG2017	0.806414	0.00861729	0.694756	0.121165	0.897129	0.30809	0.195948	0	0.105894	0.137831	0.000201248	0.0204201	0.00521932	0.069811	0.240641	0.0458771	0.25318	0.0622748	0.0467899	0.273098	0.0229804	0.279662	0.525501	0.114142	0.0790126	0.0215041	0.0809635	0.228143	0.743053	0.0485649	0.0247	1.06349	0.110004	0.305424	0.551518	0.0226853	0.056062	0.044001	0.0128982	0.012302
G5R3_NF_05JUN2017	0.17073	0	0	0	0.0105821	0	0	0	0	0	0	0	0	0	0.0210534	0.0105821	0	0.0210534	0	0	0	0.0416727	0.0210534	0	0.0210534	0	0	0	1.34003	0	1.07529	0.32424	0	0.0210534	0.0105821	0	0.0416727	0	0	0
G5R3_NF_07AUG2017	0.242349	0.0029478	0.192537	0.131976	0.423481	0.125967	0.0740969	0	0.0487458	0.11141	0.00912542	0.0106639	0.00434109	0.0306775	0.0867848	0.018626	0.148184	0.0253139	0.0477093	0.15732	0.00488241	0.168541	0.0613921	0.0541326	0.0704834	0.0112786	0.118473	0.128908	0.456896	0.0134272	0.121574	0.509271	0.020911	0.150727	0.629685	0.00480509	0.14409	0.114463	0.0106639	0.040648
G5R3_NF_15MAY2017	0	0	0.0139862	0	0	0	0	0	0	0	0	0	0	0	0	0	0	0	0	0.00701757	0	0	0	0	0	0	0	0	1.26078	0	0.0746109	0.185836	0	0	0	0	0.264529	0	0	0
G5R3_NF_17JUL2017	0.159816	0	0.194323	0.262146	0.629618	0.124076	0.199379	0	0.0112996	0.077855	0.842416	0.0206193	0	0.124494	0.0498718	0.00283688	0.0252468	0.0196912	0.0233984	0.252261	0	0.515361	0.051672	0.0122354	0.00472367	0.00189215	0.0507723	0.021083	0.963998	0.00566574	0.634149	2.23673	0.0182975	0.098662	2.13212	0	0.0826617	0.065071	0.00566574	0
G5R3_NF_18SEP2017	0.662229	0.0389085	0.733703	0.0888508	1.00278	0.347964	0.317332	0.0022245	0.143372	0.387876	0.000234391	0.0371031	0.0205912	0.192709	0.229109	0.0689753	0.472816	0.0620319	0.106497	0.769032	0.0192986	0.823628	0.84646	0.358461	0.0885291	0.0653312	0.0911539	0.405807	1.00941	0.0445295	0.0445295	0.820937	0.420789	0.408596	0.840776	0.0221687	1.13124	0.652557	0.0300477	0.0270005
G5R3_NF_26JUN2017	0.230647	0	0.0726125	0.0329248	0.307362	0.0165979	0.0165979	0	0	0.0803645	0.22398	0	0	0.00833338	0.0409893	0.0247947	0.00833338	0.0247947	0.0165979	0.118248	0	0.183019	0.0329248	0.00833338	0	0	0	0.0409893	1.28279	0	0.659101	1.04857	0	0.0648	0.22398	0	0.133008	0	0	0
G5R3_NF_28AUG2017	0.366186	0.00300026	0.403089	0.0781869	0.608005	0.187165	0.223287	0	0.0808413	0.138207	0.00026125	0.0278914	0.0147834	0.0927594	0.168796	0.0327709	0.31865	0.0326444	0.0720062	0.273522	0.010591	0.304828	0.314795	0.118965	0.0410179	0.0143971	0.168189	0.284198	0.441665	0.0241364	0.142635	0.355027	0.0726745	0.249993	0.565765	0.0134953	0.191975	0.105125	0.0124636	0.0540363
G5R4_MAIN_05JUN2017	0	0	0	0	0	0	0	0	0	0	0	0	0	0	0	0	0	0	0	0	0	0	0.0176996	0	0	0	0	0	1.98714	0	1.18413	0.0350913	0	0	0	0	0.0176996	0	0	0
G5R4_MAIN_07AUG2017	0.540865	0.00113048	0.387631	0.322386	0.904439	0.222401	0.117914	0	0.0362545	0.132524	0.0104421	0.0171358	0.000180963	0.0553142	0.175572	0.0155334	0.113319	0.0473197	0.0274895	0.223379	0.00968062	0.242767	0.252831	0.0501208	0.047708	0.0101286	0.189632	0.0820107	0.599268	0.0218392	0.0941084	0.681726	0.050422	0.310683	0.690134	0.0108897	0.0260358	1.5332	0.0103525	0.0315748
G5R4_MAIN_15MAY2017	0	0	0	0	0.174353	0	0	0	0	0	0	0	0	0	0	0	0	0	0	0	0	0.0909718	0	0	0	0	0	0	0.716678	0	0.04652	0.66905	0	0	0	0	0	0	0	0
G5R4_MAIN_17JUL2017	0.347192	0	0.0883675	0.0524392	0.643933	0.0480144	0.0724211	0	0.00596423	0.0505453	0.51679	0.0039801	0	0.0365457	0.0755076	0.00265516	0.0371863	0.0346214	0.0125497	0.141105	0.00794443	0.409335	0.0505453	0.0294717	0.0039801	0.00530329	0.00265516	0.020721	1.72357	0.00530329	0.56421	1.5874	0.0118931	0.110333	0.663465	0.00132846	0.0853206	0.138215	0.00265516	0.0072848
G5R4_MAIN_18SEP2017	0.718323	0.0158349	0.608749	0.101417	1.34972	0.246416	0.255471	0.000498654	0.168533	0.134194	0.000498654	0.0249412	0.0689585	0.104867	0.265122	0.0595884	0.40567	0.0740818	0.127938	0.443701	0.0291486	0.381647	1.12078	0.471061	0.0892962	0.129604	0.187112	0.363572	0.953218	0.0566863	0.0734796	1.20863	0.3528	0.628035	1.0229	0.0187435	1.06986	0.546358	0.0242274	0.0620134
G5R4_MAIN_26JUN2017	0.165611	0.000394477	0.00864276	0.0473895	0.149263	0.00157698	0.00629304	0	0.00981555	0.00981555	0.0612163	0.00275808	0	0.0113771	0.0470131	0.00393779	0.0735724	0.0152705	0.0303112	0.0409719	0.00236453	0.0191487	0.00903384	0.0306939	0.00825152	0.00236453	0.0203092	0.0713705	0.877882	0.00550857	0.905222	1.7887	0.00746859	0.05002	0.587217	0.00433072	0.0972989	0.00511611	0.00393779	0.00393779
G5R4_MAIN_28AUG2017	0.342681	0.00173883	0.301251	0.0824362	0.704805	0.139701	0.115576	0	0.0603175	0.0742292	8.70133e-05	0.0137409	0.0105601	0.0709112	0.137087	0.0219467	0.276415	0.0434638	0.0612591	0.237142	0.010474	0.29751	0.558471	0.120911	0.0321103	0.0186212	0.0381173	0.239473	0.723064	0.029748	0.071762	0.559342	0.0640789	0.240808	1.08427	0.0103018	1.17766	0.212506	0.0137838	0.00853466
G5R4_NF_05JUN2017	0	0	0	0.0129816	0.000870701	0	0.00174064	0	0	0	0	0	0	0.000870701	0	0	0	0	0.00174064	0.00694447	0	0	0.00607905	0	0	0	0	0	1.50919	0	1.6182	0.198094	0.000870701	0	0.000870701	0	0.083521	0	0	0
G5R4_NF_07AUG2017	0.487475	0.00074184	0.235021	0.0548676	0.612022	0.133531	0.111538	0	0.010336	0.106214	0.00518136	0.00960126	0.012537	0.0583739	0.142259	0.010336	0.0604718	0.044984	0.0249188	0.321519	0.00074184	0.34255	0.106214	0.0227449	0.0161947	0.00074184	0.00296406	0.0407181	1.51127	0.0118039	0.163279	0.38333	0.03536	0.244364	1.49667	0.00591937	0.178604	0.0660448	0.012537	0
G5R4_NF_15MAY2017	0	0	0	0	0	0.310155	0	0	0	0	0	0	0	0	0	0	0	0	0	0	0	0	0	0	0	0	0	0	1.12847	0	0.435318	0.546544	0	0.310155	0	0	0.167054	0	0	0
G5R4_NF_17JUL2017	0.570864	0.0194024	0.212475	0.17069	0.42032	0.0762049	0.154034	0	0.00813013	0.0979042	0.588693	0.0321313	0	0.244945	0.0670863	0.00325999	0.0462602	0.0919651	0.00813013	1.28433	0	0.8683	0.169312	0.0225998	0.00974825	0.00163132	0.004886	0.0337111	1.81953	0.0194024	0.763282	0.59186	0.0257871	0.106747	1.50326	0.00650938	0.0874875	0.0210024	0.0555699	0
G5R4_NF_18SEP2017	0.636942	0.0335783	0.697855	0.0873617	0.993315	0.319319	0.29176	0.0021427	0.123003	0.354059	0.000514668	0.0355675	0.0241588	0.190156	0.221031	0.0671894	0.435442	0.0637741	0.0957001	0.786408	0.0200045	0.830388	0.826528	0.350137	0.09242	0.0596198	0.0842512	0.373352	1.18727	0.0525216	0.0437726	0.81235	0.425596	0.397454	0.988122	0.017141	1.19753	0.586761	0.0313357	0.0249123
G5R4_NF_26JUN2017	0.0598805	0	0.0220119	0.0200307	0.0522286	0.0100655	0.0150605	0	0.00303031	0.0180456	0.0200307	0.00101112	0	0.00303031	0.0200307	0.00202122	0.00202122	0	0.00101112	0.0130655	0	0.0474163	0.0170516	0.00202122	0	0.00101112	0	0.00303031	0.888909	0.00101112	0.959937	0.430935	0.00303031	0.0100655	0.0834221	0	0.0488624	0.0100655	0.00101112	0
G5R4_NF_28AUG2017	0.115971	0.00234899	0.0629835	0.0372612	0.294671	0.0377465	0.0356415	0	0.0143431	0.0453205	0	0.00602916	0.000335909	0.0625102	0.0777011	0.00969583	0.0700562	0.0364516	0.0327194	0.154415	0.00134296	0.264056	0.271894	0.0400086	0.00903016	0.00869716	0.035155	0.0537931	0.430733	0.00636305	0.439863	0.489776	0.0320689	0.14545	1.18189	0.00736405	0.460955	0.0202867	0.00301912	0.00569516

## Sheet: Fig. 5
KEGG Metabolism Classification	year	month	mean	standard error
Amino acid metabolism	2016	5	0.031024	0.0128845
Amino acid metabolism	2016	7	0.0604814	0.0213195
Amino acid metabolism	2016	9	0.222919	0.0345092
Amino acid metabolism	2017	5	0.041852	0.0314469
Amino acid metabolism	2017	6	0.066344	0.0143696
Amino acid metabolism	2017	7	0.107396	0.0133025
Amino acid metabolism	2017	8	0.138435	0.0173567
Amino acid metabolism	2017	9	0.258607	0.00957446
Biosynthesis of other secondary metabolites	2016	5	0.00783628	0.00434959
Biosynthesis of other secondary metabolites	2016	7	0.00512637	0.00221499
Biosynthesis of other secondary metabolites	2016	9	0.0714406	0.0117134
Biosynthesis of other secondary metabolites	2017	5	0.00341797	0.00341797
Biosynthesis of other secondary metabolites	2017	6	0.00527605	0.00179531
Biosynthesis of other secondary metabolites	2017	7	0.0175082	0.00360958
Biosynthesis of other secondary metabolites	2017	8	0.0208015	0.00302508
Biosynthesis of other secondary metabolites	2017	9	0.0423126	0.00165356
Carbohydrate metabolism	2016	5	0.207793	0.0518844
Carbohydrate metabolism	2016	7	0.269188	0.0750875
Carbohydrate metabolism	2016	9	1.03378	0.165843
Carbohydrate metabolism	2017	5	0.19111	0.121853
Carbohydrate metabolism	2017	6	0.367542	0.069762
Carbohydrate metabolism	2017	7	0.401651	0.0526184
Carbohydrate metabolism	2017	8	0.475325	0.0639351
Carbohydrate metabolism	2017	9	1.06922	0.0388711
Cell motility	2016	5	0.0184224	0.00709811
Cell motility	2016	7	0.0496854	0.0119826
Cell motility	2016	9	0.0656969	0.0122097
Cell motility	2017	5	0.666562	0.617991
Cell motility	2017	6	0.20237	0.0518458
Cell motility	2017	7	0.155202	0.0427383
Cell motility	2017	8	0.0714231	0.0125972
Cell motility	2017	9	0.0721325	0.00399885
Cellular community - prokaryotes	2016	5	0.0702367	0.0193466
Cellular community - prokaryotes	2016	7	0.0649611	0.0174818
Cellular community - prokaryotes	2016	9	0.0580152	0.00854693
Cellular community - prokaryotes	2017	5	0.199603	0.105848
Cellular community - prokaryotes	2017	6	0.106683	0.0242859
Cellular community - prokaryotes	2017	7	0.0721592	0.011865
Cellular community - prokaryotes	2017	8	0.0431288	0.00521955
Cellular community - prokaryotes	2017	9	0.0780806	0.00279726
Drug resistance: antimicrobial	2016	5	0.00255878	0.00166913
Drug resistance: antimicrobial	2016	7	0.00838588	0.00287578
Drug resistance: antimicrobial	2016	9	0.0238718	0.003997
Drug resistance: antimicrobial	2017	5	0.0184436	0.0114883
Drug resistance: antimicrobial	2017	6	0.0132919	0.00447723
Drug resistance: antimicrobial	2017	7	0.013989	0.00291358
Drug resistance: antimicrobial	2017	8	0.00960203	0.00152852
Drug resistance: antimicrobial	2017	9	0.0205771	0.00114798
Energy metabolism	2016	5	0.129345	0.0234709
Energy metabolism	2016	7	0.177971	0.0385549
Energy metabolism	2016	9	0.603706	0.0971127
Energy metabolism	2017	5	0.111103	0.0473276
Energy metabolism	2017	6	0.176097	0.0199381
Energy metabolism	2017	7	0.304904	0.0375782
Energy metabolism	2017	8	0.386268	0.0566788
Energy metabolism	2017	9	0.741416	0.0314382
Environmental adaptation	2016	5	0.00349981	0.00287467
Environmental adaptation	2016	7	0.0237985	0.00630385
Environmental adaptation	2016	9	0.00427863	0.00157597
Environmental adaptation	2017	5	0.35867	0.336165
Environmental adaptation	2017	6	0.100881	0.027979
Environmental adaptation	2017	7	0.0526215	0.0179572
Environmental adaptation	2017	8	0.0228532	0.00549497
Environmental adaptation	2017	9	0.011657	0.00143282
Folding, sorting and degradation	2016	5	0.111657	0.0229433
Folding, sorting and degradation	2016	7	0.106904	0.0204563
Folding, sorting and degradation	2016	9	0.275855	0.0411446
Folding, sorting and degradation	2017	5	0.11746	0.0388432
Folding, sorting and degradation	2017	6	0.104458	0.00888075
Folding, sorting and degradation	2017	7	0.127885	0.00891083
Folding, sorting and degradation	2017	8	0.115977	0.011526
Folding, sorting and degradation	2017	9	0.237369	0.00808734
Glycan biosynthesis and metabolism	2016	5	0.00419007	0.00228719
Glycan biosynthesis and metabolism	2016	7	0.018017	0.00503515
Glycan biosynthesis and metabolism	2016	9	0.0466777	0.00698291
Glycan biosynthesis and metabolism	2017	5	0.0152276	0.00899498
Glycan biosynthesis and metabolism	2017	6	0.0252197	0.00703391
Glycan biosynthesis and metabolism	2017	7	0.020688	0.00337197
Glycan biosynthesis and metabolism	2017	8	0.0204942	0.00307383
Glycan biosynthesis and metabolism	2017	9	0.0439328	0.00254877
Lipid metabolism	2016	5	0.0167919	0.00445279
Lipid metabolism	2016	7	0.0218154	0.00939762
Lipid metabolism	2016	9	0.0773333	0.0126554
Lipid metabolism	2017	5	0.00976562	0.00976562
Lipid metabolism	2017	6	0.0283159	0.00694996
Lipid metabolism	2017	7	0.0303753	0.00587214
Lipid metabolism	2017	8	0.0343301	0.00461142
Lipid metabolism	2017	9	0.0776175	0.00301853
Membrane transport	2016	5	0.0578852	0.0105561
Membrane transport	2016	7	0.0731744	0.0177147
Membrane transport	2016	9	0.143808	0.0217013
Membrane transport	2017	5	0.105367	0.0441504
Membrane transport	2017	6	0.0862435	0.0172265
Membrane transport	2017	7	0.085458	0.0107329
Membrane transport	2017	8	0.0786649	0.0117331
Membrane transport	2017	9	0.158195	0.00519853
Metabolism of cofactors and vitamins	2016	5	0.0440417	0.0139072
Metabolism of cofactors and vitamins	2016	7	0.0483191	0.0154862
Metabolism of cofactors and vitamins	2016	9	0.143886	0.0254675
Metabolism of cofactors and vitamins	2017	5	0.0412983	0.0315991
Metabolism of cofactors and vitamins	2017	6	0.0755581	0.0176242
Metabolism of cofactors and vitamins	2017	7	0.0744732	0.00573342
Metabolism of cofactors and vitamins	2017	8	0.0685066	0.00825626
Metabolism of cofactors and vitamins	2017	9	0.148871	0.00537798
Metabolism of other amino acids	2016	5	0.00627792	0.00336943
Metabolism of other amino acids	2016	7	0.0115779	0.00481324
Metabolism of other amino acids	2016	9	0.0698779	0.0120488
Metabolism of other amino acids	2017	5	0.0120959	0.00654072
Metabolism of other amino acids	2017	6	0.0112454	0.00396033
Metabolism of other amino acids	2017	7	0.0224107	0.00410942
Metabolism of other amino acids	2017	8	0.0284055	0.00439841
Metabolism of other amino acids	2017	9	0.0745768	0.00292213
Metabolism of terpenoids and polyketides	2016	5	0.00157978	0.00157978
Metabolism of terpenoids and polyketides	2016	7	0.00608768	0.00310177
Metabolism of terpenoids and polyketides	2016	9	0.0326033	0.00659699
Metabolism of terpenoids and polyketides	2017	5	0.00195312	0.00195312
Metabolism of terpenoids and polyketides	2017	6	0.00554017	0.00239054
Metabolism of terpenoids and polyketides	2017	7	0.00892063	0.00163427
Metabolism of terpenoids and polyketides	2017	8	0.0145735	0.00259297
Metabolism of terpenoids and polyketides	2017	9	0.0306238	0.00154577
Nucleotide metabolism	2016	5	0.0145251	0.00783927
Nucleotide metabolism	2016	7	0.0389605	0.00832934
Nucleotide metabolism	2016	9	0.193643	0.0312228
Nucleotide metabolism	2017	5	0.0518279	0.0264311
Nucleotide metabolism	2017	6	0.0449942	0.0100521
Nucleotide metabolism	2017	7	0.060098	0.00514582
Nucleotide metabolism	2017	8	0.0674339	0.00837667
Nucleotide metabolism	2017	9	0.161809	0.00561521
Replication and repair	2016	5	0.00763259	0.00457953
Replication and repair	2016	7	0.0382154	0.00970689
Replication and repair	2016	9	0.0891666	0.0169754
Replication and repair	2017	5	0.0266763	0.0175452
Replication and repair	2017	6	0.0356425	0.00769212
Replication and repair	2017	7	0.0282377	0.00342912
Replication and repair	2017	8	0.0310468	0.00525843
Replication and repair	2017	9	0.0901693	0.00378113
Signal transduction	2016	5	0.0513974	0.010581
Signal transduction	2016	7	0.0724857	0.0138411
Signal transduction	2016	9	0.212439	0.0365419
Signal transduction	2017	5	0.565781	0.518832
Signal transduction	2017	6	0.209284	0.0499012
Signal transduction	2017	7	0.202563	0.0289511
Signal transduction	2017	8	0.119387	0.0150308
Signal transduction	2017	9	0.188977	0.00872098
Transcription	2016	5	0.0474487	0.00759827
Transcription	2016	7	0.0421695	0.00543889
Transcription	2016	9	0.0703877	0.0104483
Transcription	2017	5	0.0338475	0.0127599
Transcription	2017	6	0.047962	0.00343012
Transcription	2017	7	0.0465576	0.00294967
Transcription	2017	8	0.037234	0.00261409
Transcription	2017	9	0.0635268	0.00201681
Translation	2016	5	0.797978	0.0331208
Translation	2016	7	0.699926	0.0734722
Translation	2016	9	0.869108	0.0322515
Translation	2017	5	0.763812	0.0756075
Translation	2017	6	0.863782	0.0291806
Translation	2017	7	0.733192	0.0333533
Translation	2017	8	0.710187	0.0275041
Translation	2017	9	0.877561	0.0172689
Xenobiotics biodegradation and metabolism	2016	5	0.0059324	0.00223788
Xenobiotics biodegradation and metabolism	2016	7	0.0183654	0.00686411
Xenobiotics biodegradation and metabolism	2016	9	0.0573504	0.00925621
Xenobiotics biodegradation and metabolism	2017	5	0.0109012	0.00642305
Xenobiotics biodegradation and metabolism	2017	6	0.0154005	0.00387202
Xenobiotics biodegradation and metabolism	2017	7	0.0242343	0.00553643
Xenobiotics biodegradation and metabolism	2017	8	0.027384	0.00383266
Xenobiotics biodegradation and metabolism	2017	9	0.0629934	0.00359989

## Sheet: Fig. 6
MAG ID	groupings	group	pathway	tool	activity
M1	general	specialized functions	H2 oxydation	manual	active
M1	phytohormone	specialized functions	IAA degradation	manual	active
M100	general	specialized functions	H2 oxydation	manual	active
M100	phytohormone	specialized functions	ACC deaminase	manual	active
M100	phytohormone	specialized functions	IAA degradation	manual	active
M102	general	specialized functions	H2 oxydation	manual	inactive
M102	phytohormone	specialized functions	IAA degradation	manual	active
M102	stress	Secretion systems	type I	manual	inactive
M105	general	specialized functions	H2 oxydation	manual	inactive
M105	phytohormone	specialized functions	IAA degradation	manual	active
M105	stress	Secretion systems	type III	manual	inactive
M109	general	specialized functions	H2 oxydation	manual	active
M109	phytohormone	specialized functions	IAA degradation	manual	active
M109	stress	Secretion systems	type I	manual	active
M109	stress	Secretion systems	type II	manual	active
M111	general	specialized functions	CO oxydation	manual	active
M111	general	specialized functions	H2 oxydation	manual	inactive
M111	phytohormone	specialized functions	IAA degradation	manual	active
M111	stress	Secretion systems	type I	manual	inactive
M111	stress	Secretion systems	type II	manual	inactive
M12	general	specialized functions	CO oxydation	manual	inactive
M12	phytohormone	specialized functions	ACC deaminase	manual	active
M12	phytohormone	specialized functions	IAA degradation	manual	active
M12	plant	specialized functions	oxalate degradation	manual	active
M12	stress	Secretion systems	type I	manual	inactive
M12	stress	Secretion systems	type II	manual	inactive
M17	phytohormone	specialized functions	IAA degradation	manual	active
M17	stress	Secretion systems	type IV	manual	inactive
M21	phytohormone	specialized functions	IAA degradation	manual	active
M21	stress	Secretion systems	type II	manual	active
M21	stress	Secretion systems	type IV	manual	inactive
M21	stress	Secretion systems	type VI	manual	inactive
M22	phytohormone	specialized functions	IAA degradation	manual	inactive
M22	phytohormone	specialized functions	SA degradation	manual	inactive
M22	stress	Secretion systems	type II	manual	active
M22	stress	Secretion systems	type III	manual	inactive
M32	general	specialized functions	H2 oxydation	manual	inactive
M32	phytohormone	specialized functions	IAA degradation	manual	active
M32	plant	specialized functions	oxalate degradation	manual	active
M32	stress	Secretion systems	type I	manual	inactive
M32	stress	Secretion systems	type II	manual	active
M32	stress	Secretion systems	type IV	manual	inactive
M35	general	specialized functions	H2 oxydation	manual	inactive
M35	phytohormone	specialized functions	IAA degradation	manual	active
M35	stress	Secretion systems	type IV	manual	inactive
M44	phytohormone	specialized functions	IAA degradation	manual	active
M44	phytohormone	specialized functions	SA degradation	manual	inactive
M44	plant	specialized functions	oxalate degradation	manual	active
M44	stress	Secretion systems	type I	manual	inactive
M44	stress	Secretion systems	type II	manual	inactive
M47	general	specialized functions	CO oxydation	manual	active
M47	general	specialized functions	H2 oxydation	manual	active
M47	phytohormone	specialized functions	ACC deaminase	manual	inactive
M47	phytohormone	specialized functions	IAA degradation	manual	active
M52	general	specialized functions	CO oxydation	manual	inactive
M52	phytohormone	specialized functions	IAA degradation	manual	active
M52	plant	specialized functions	oxalate degradation	manual	active
M52	stress	Secretion systems	type I	manual	inactive
M52	stress	Secretion systems	type II	manual	inactive
M52	stress	Secretion systems	type VI	manual	inactive
M55	phytohormone	specialized functions	IAA degradation	manual	active
M55	stress	Secretion systems	type I	manual	inactive
M55	stress	Secretion systems	type II	manual	inactive
M60	general	specialized functions	CO oxydation	manual	inactive
M60	phytohormone	specialized functions	IAA degradation	manual	active
M60	stress	Secretion systems	type II	manual	inactive
M66	general	specialized functions	CO oxydation	manual	active
M66	phytohormone	specialized functions	IAA degradation	manual	active
M66	stress	Secretion systems	type II	manual	active
M66	stress	Secretion systems	type III	manual	inactive
M66	stress	Secretion systems	type VI	manual	active
M67	general	specialized functions	CO oxydation	manual	inactive
M67	phytohormone	specialized functions	IAA degradation	manual	active
M67	stress	Secretion systems	type I	manual	inactive
M67	stress	Secretion systems	type II	manual	inactive
M67	stress	Secretion systems	type III	manual	inactive
M77	phytohormone	specialized functions	ACC deaminase	manual	inactive
M77	phytohormone	specialized functions	IAA degradation	manual	active
M77	stress	Secretion systems	type II	manual	inactive
M8	phytohormone	specialized functions	IAA degradation	manual	active
M8	plant	specialized functions	oxalate degradation	manual	active
M8	stress	Secretion systems	type I	manual	active
M8	stress	Secretion systems	type II	manual	active
M86	phytohormone	specialized functions	IAA degradation	manual	active
M86	stress	Secretion systems	type II	manual	inactive
M87	phytohormone	specialized functions	IAA degradation	manual	active
M87	plant	specialized functions	oxalate degradation	manual	active
M87	stress	Secretion systems	type I	manual	active
M87	stress	Secretion systems	type II	manual	active
M9	general	specialized functions	H2 oxydation	manual	active
M9	phytohormone	specialized functions	ACC deaminase	manual	inactive
M9	phytohormone	specialized functions	IAA degradation	manual	active
M9	stress	Secretion systems	type VI	manual	active
M94	general	specialized functions	CO oxydation	manual	active
M94	phytohormone	specialized functions	IAA degradation	manual	active
M94	phytohormone	specialized functions	SA degradation	manual	inactive
M94	stress	Secretion systems	type I	manual	inactive
M94	stress	Secretion systems	type II	manual	active
M94	stress	Secretion systems	type III	manual	inactive
M94	stress	Secretion systems	type VI	manual	active
M99	phytohormone	specialized functions	IAA degradation	manual	active
M99	stress	Secretion systems	type II	manual	active
S117	general	specialized functions	CO oxydation	manual	active
S117	general	specialized functions	H2 oxydation	manual	active
S117	phytohormone	specialized functions	IAA degradation	manual	active
S117	stress	Secretion systems	type IV	manual	active
S120	phytohormone	specialized functions	IAA degradation	manual	active
S120	stress	Secretion systems	type VI	manual	active
S27	general	specialized functions	CO oxydation	manual	active
S27	phytohormone	specialized functions	IAA degradation	manual	active
S27	stress	Secretion systems	type II	manual	active
S27	stress	Secretion systems	type III	manual	active
S27	stress	Secretion systems	type VI	manual	inactive
S28	phytohormone	specialized functions	ACC deaminase	manual	active
S28	phytohormone	specialized functions	IAA degradation	manual	active
S28	stress	Secretion systems	type II	manual	active
S28	stress	Secretion systems	type III	manual	active
S29	phytohormone	specialized functions	IAA degradation	manual	active
S29	stress	Secretion systems	type II	manual	active
S29	stress	Secretion systems	type III	manual	active
S30	phytohormone	specialized functions	IAA degradation	manual	active
S30	plant	specialized functions	oxalate degradation	manual	inactive
S30	stress	Secretion systems	type VI	manual	active
S36	general	specialized functions	H2 oxydation	manual	active
S36	phytohormone	specialized functions	ACC deaminase	manual	active
S36	phytohormone	specialized functions	IAA degradation	manual	active
S36	stress	Secretion systems	type II	manual	active
S50	general	specialized functions	H2 oxydation	manual	active
S50	phytohormone	specialized functions	IAA degradation	manual	active
S50	phytohormone	specialized functions	SA degradation	manual	active
S50	stress	Secretion systems	type IV	manual	active
S56	general	specialized functions	H2 oxydation	manual	active
S56	phytohormone	specialized functions	IAA degradation	manual	active
S56	stress	Secretion systems	type I	manual	active
S56	stress	Secretion systems	type II	manual	active
S61	general	specialized functions	CO oxydation	manual	active
S61	phytohormone	specialized functions	IAA degradation	manual	active
S61	stress	Secretion systems	type II	manual	active
S61	stress	Secretion systems	type VI	manual	active
S71	phytohormone	specialized functions	IAA degradation	manual	active
S71	stress	Secretion systems	type I	manual	inactive
S71	stress	Secretion systems	type II	manual	inactive
S71	stress	Secretion systems	type IV	manual	inactive
S71	stress	Secretion systems	type VI	manual	active
S74	general	specialized functions	H2 oxydation	manual	active
S74	phytohormone	specialized functions	IAA degradation	manual	active
S74	stress	Secretion systems	type III	manual	active
S74	stress	Secretion systems	type VI	manual	active
S8	general	specialized functions	H2 oxydation	manual	active
S8	phytohormone	specialized functions	IAA degradation	manual	active
S80	phytohormone	specialized functions	IAA degradation	manual	active
S9	general	specialized functions	H2 oxydation	manual	active
S9	phytohormone	specialized functions	IAA degradation	manual	active
S9	stress	Secretion systems	type VI	manual	active

## Sheet: Fig. 7A
month	year	KEGG Classification	mean	standard error
5	2016	Benzoate degradation	0	0
5	2016	Biosynthesis of cofactors	7.97046e-05	3.4436e-05
5	2016	Biosynthesis of secondary metabolites	7.1754e-05	2.75721e-05
5	2016	Carotenoid biosynthesis	8.6801e-06	8.6801e-06
5	2016	Metabolic pathways	7.25403e-05	2.88549e-05
5	2016	Microbial metabolism in diverse environments	0	0
5	2016	Phenylalanine metabolism	0	0
5	2016	Sesquiterpenoid and triterpenoid biosynthesis	0	0
5	2016	Terpenoid backbone biosynthesis	0.00013541	9.95265e-05
5	2016	Tyrosine metabolism	0	0
5	2016	Ubiquinone and other terpenoid-quinone biosynthesis	7.42078e-05	3.2091e-05
5	2017	Benzoate degradation	0	0
5	2017	Biosynthesis of cofactors	0.000144676	7.18315e-05
5	2017	Biosynthesis of secondary metabolites	9.52744e-05	4.74182e-05
5	2017	Carotenoid biosynthesis	0	0
5	2017	Metabolic pathways	0.00011268	5.1308e-05
5	2017	Microbial metabolism in diverse environments	0	0
5	2017	Phenylalanine metabolism	8.13802e-05	8.13802e-05
5	2017	Sesquiterpenoid and triterpenoid biosynthesis	0	0
5	2017	Terpenoid backbone biosynthesis	9.76563e-05	9.76563e-05
5	2017	Tyrosine metabolism	8.13802e-05	8.13802e-05
5	2017	Ubiquinone and other terpenoid-quinone biosynthesis	0.000134698	6.69104e-05
6	2017	Benzoate degradation	0.000134883	7.40614e-05
6	2017	Biosynthesis of cofactors	0.000149934	3.53825e-05
6	2017	Biosynthesis of secondary metabolites	0.00015308	2.87708e-05
6	2017	Carotenoid biosynthesis	0	0
6	2017	Metabolic pathways	0.000161703	3.01098e-05
6	2017	Microbial metabolism in diverse environments	0.000134883	7.40614e-05
6	2017	Phenylalanine metabolism	4.05899e-05	2.48909e-05
6	2017	Sesquiterpenoid and triterpenoid biosynthesis	0	0
6	2017	Terpenoid backbone biosynthesis	0.000440365	0.000133423
6	2017	Tyrosine metabolism	4.05899e-05	2.48909e-05
6	2017	Ubiquinone and other terpenoid-quinone biosynthesis	0.000148896	3.33224e-05
7	2016	Benzoate degradation	0.000110858	7.72985e-05
7	2016	Biosynthesis of cofactors	0.000129191	3.98735e-05
7	2016	Biosynthesis of secondary metabolites	0.0001168	2.87316e-05
7	2016	Carotenoid biosynthesis	3.35133e-06	3.35133e-06
7	2016	Metabolic pathways	0.00012634	3.07096e-05
7	2016	Microbial metabolism in diverse environments	0.000110858	7.72985e-05
7	2016	Phenylalanine metabolism	4.48601e-05	4.48601e-05
7	2016	Sesquiterpenoid and triterpenoid biosynthesis	0	0
7	2016	Terpenoid backbone biosynthesis	0.000260908	9.97579e-05
7	2016	Tyrosine metabolism	4.48601e-05	4.48601e-05
7	2016	Ubiquinone and other terpenoid-quinone biosynthesis	0.000127927	3.74738e-05
7	2017	Benzoate degradation	0.000448205	0.000199707
7	2017	Biosynthesis of cofactors	0.000147653	3.21647e-05
7	2017	Biosynthesis of secondary metabolites	0.000171174	2.65168e-05
7	2017	Carotenoid biosynthesis	3.16085e-05	1.56177e-05
7	2017	Metabolic pathways	0.000193202	2.96984e-05
7	2017	Microbial metabolism in diverse environments	0.000448205	0.000199707
7	2017	Phenylalanine metabolism	0.000104346	7.34164e-05
7	2017	Sesquiterpenoid and triterpenoid biosynthesis	0	0
7	2017	Terpenoid backbone biosynthesis	0.000470049	0.000114953
7	2017	Tyrosine metabolism	0.000104346	7.34164e-05
7	2017	Ubiquinone and other terpenoid-quinone biosynthesis	0.000168381	3.31695e-05
8	2017	Benzoate degradation	0.000156502	5.5835e-05
8	2017	Biosynthesis of cofactors	0.000203698	1.96322e-05
8	2017	Biosynthesis of secondary metabolites	0.000248902	2.05558e-05
8	2017	Carotenoid biosynthesis	9.52703e-05	1.25466e-05
8	2017	Metabolic pathways	0.000268848	2.15195e-05
8	2017	Microbial metabolism in diverse environments	0.000156502	5.5835e-05
8	2017	Phenylalanine metabolism	0.000160392	2.5768e-05
8	2017	Sesquiterpenoid and triterpenoid biosynthesis	5.47946e-05	2.70962e-05
8	2017	Terpenoid backbone biosynthesis	0.000812233	0.000109095
8	2017	Tyrosine metabolism	0.000160392	2.5768e-05
8	2017	Ubiquinone and other terpenoid-quinone biosynthesis	0.000200443	1.86748e-05
9	2016	Benzoate degradation	0.000428051	0.000168505
9	2016	Biosynthesis of cofactors	0.000567297	6.47208e-05
9	2016	Biosynthesis of secondary metabolites	0.00075753	6.38012e-05
9	2016	Carotenoid biosynthesis	0.000552878	7.37905e-05
9	2016	Metabolic pathways	0.000758856	6.65853e-05
9	2016	Microbial metabolism in diverse environments	0.000428051	0.000168505
9	2016	Phenylalanine metabolism	0.000252857	7.09018e-05
9	2016	Sesquiterpenoid and triterpenoid biosynthesis	0.00035498	0.00011803
9	2016	Terpenoid backbone biosynthesis	0.00177207	0.00030393
9	2016	Tyrosine metabolism	0.000252857	7.09018e-05
9	2016	Ubiquinone and other terpenoid-quinone biosynthesis	0.000557694	6.13378e-05
9	2017	Benzoate degradation	0.00018163	5.05484e-05
9	2017	Biosynthesis of cofactors	0.000501619	3.66787e-05
9	2017	Biosynthesis of secondary metabolites	0.000557446	4.4274e-05
9	2017	Carotenoid biosynthesis	0.000236489	2.12333e-05
9	2017	Metabolic pathways	0.000613167	4.65525e-05
9	2017	Microbial metabolism in diverse environments	0.00018163	5.05484e-05
9	2017	Phenylalanine metabolism	0.000445872	6.53592e-05
9	2017	Sesquiterpenoid and triterpenoid biosynthesis	3.78435e-05	1.63721e-05
9	2017	Terpenoid backbone biosynthesis	0.00170227	0.000226919
9	2017	Tyrosine metabolism	0.000445872	6.53592e-05
9	2017	Ubiquinone and other terpenoid-quinone biosynthesis	0.000479551	3.47231e-05

[truncated: 9 more sheets: Fig. 7B, Fig. 8, Fig. S1, Fig. S2, Fig. S3A, Fig. S3B, Fig. S4, Fig. S5, Fig. S6]
